# Supplementary material for: High-lying valley-polarized trions in 2D semiconductors
Source: Nat Commun. 2022 Nov 15;13:6980. doi: 10.1038/s41467-022-33939-w (PMC9666447; doi:10.1038/s41467-022-33939-w)
Supplement: Supplementary file 3 — Source Data [file 41467_2022_33939_MOESM3_ESM.zip]

Archive with 8 entries (8 files):
- Figure 1.xlsx
- __MACOSX/._Figure 1.xlsx
- Figure 2.xlsx
- __MACOSX/._Figure 2.xlsx
- Figure 3.xlsx
- __MACOSX/._Figure 3.xlsx
- Figure 4.xlsx
- __MACOSX/._Figure 4.xlsx
