# Supplementary material for: High-lying valley-polarized trions in 2D semiconductors
Source: Nat Commun. 2022 Nov 15;13:6980. doi: 10.1038/s41467-022-33939-w (PMC9666447; doi:10.1038/s41467-022-33939-w)
Supplement: Supplementary file 3 — Source Data [file 41467_2022_33939_MOESM3_ESM.zip › Figure 1.xlsx]

## Sheet: Fig. 1d
	-2	-1.95	-1.9	-1.85	-1.8	-1.75	-1.7	-1.65	-1.6	-1.55	-1.5	-1.45	-1.4	-1.35	-1.3	-1.25	-1.2	-1.15	-1.1	-1.05	-1	-0.95	-0.9	-0.85	-0.8	-0.75	-0.7	-0.65	-0.6	-0.55	-0.5	-0.45	-0.4	-0.35	-0.3	-0.25	-0.2	-0.15	-0.1	-0.05	0	0.05	0.1	0.15	0.2	0.25	0.3	0.35	0.4
1.89633	1.0002	-6	39	-2.0001	-2.0001	14	33	16	-7.9998	-2	25	-2.9999	0.99988	35	-11	16	9.9998	0.00024414	26	4.9998	4.9998	-12	8	-5.0001	-11	8.0002	14	5	19	11	-10	11	34	-16	-10	-8.9998	-12	2.9998	10	4.0002	18	-6	2.9999	32	1.9998	-3.0001	1.9998	-5	14
1.89604	7.9998	-3.0001	-34	-12	32	-4.0001	33	-3.0002	10	17	7.9999	-0.00012207	9.9998	6.0001	3.0002	19	11	8.0001	18	-8.9999	12	-5.0001	39	8	24	-5.9999	-4.0002	46	-10	-4.9998	15	-13	31	31	-13	-1.0002	13	-3.0002	16	3.9999	-4.0002	19	-1.9998	43	0.00024414	-21	-9.0002	-3.0002	10
1.89575	11	9.9999	11	14	17	-9.9998	14	21	-6.0002	5.0002	-34	19	-8	-35	14	5.0002	9.9998	8.0002	-25	5	-13	3.0002	-11	0.00024414	3.0002	0.99976	-12	-6.0002	13	-20	7.9999	14	35	6	13	13	23	7.9998	9.9998	14	16	3.0001	9.9999	22	-12	7.9998	-11	0.00012207	-8.9998
1.89547	0.99976	12	22	-11	0	9.9998	-20	18	12	-9.0002	17	-3.9999	1.9999	22	2.0001	10	19	-13	8.9998	36	-2.0001	-20	-18	16	14	-8.9998	8	17	20	32	34	-12	10	9.0001	28	-5.9999	-20	-8.0002	1.9999	1.9999	0.99988	21	9.9998	-26	-0.00024414	-8	30	15	30
1.89518	-15	-21	7	31	27	-2	27	3.0002	-10	6.0002	-5.9998	-4.0002	40	17	-8	31	13	-7.0002	-5.9998	12	4.9998	22	11	1.9999	15	20	21	15	31	45	16	34	-22	6.9999	-14	35	4	15	-14	23	-17	26	14	20	38	24	-0.99976	22	0.99988
1.89489	-12	13	19	3.0002	13	21	-7	32	23	23	-7.0001	21	5.0001	-3.9998	6	9.9998	-21	17	-13	20	23	14	26	36	26	0.99976	29	-7.9998	5	-0.00012207	-14	33	0.99988	21	9.9998	-8.9998	6.0001	-7.9999	37	5.0001	7.9998	3.9999	7.9999	-21	-6.9999	-9.9999	0.00012207	0.99976	19
1.8946	8.9998	5.0001	-8.0001	14	-20	-1.0001	20	14	34	12	21	-4	-6.9999	26	9.0001	1.9998	-17	0.00012207	6.9998	19	12	-12	21	3	-20	1.9998	0.99988	-9	2.0002	20	30	-5.0001	14	16	5.9999	25	9	22	17	5.9999	22	3	-26	21	7.0002	-25	11	38	-2.0001
1.89431	36	2.0002	-4	-1.9998	9.9998	-12	23	-15	10	11	8.9999	12	15	-9	-2	6.0001	13	30	-4	0.99988	17	-2	30	4.9998	14	-2.0002	-19	8.9999	24	-13	13	18	24	-4.9998	21	10	-2.9999	22	5.9999	17	-27	38	6.9998	13	5.9998	9.0002	3.0001	10	9.0002
1.89402	16	31	0.00012207	-4.9998	8.0001	23	15	-30	42	18	20	22	7.9998	16	-15	-24	18	41	35	28	20	15	47	13	6.9999	22	20	4	25	6	-4.9998	18	-17	-3.9999	-33	-0.99988	-0.99988	-15	33	1	12	-6	25	18	7.0002	-20	-11	-1.0002	-19
1.89373	3.0001	9	-5.9998	15	-4.0001	16	-27	5.9998	20	3.9998	15	10	-4.9999	-3	13	7.0002	31	6	-23	-17	3	17	-5.9998	18	-7.0001	-1.9998	1.0002	-37	27	3.0002	5.9999	1.9998	-10	33	7.0002	1.0001	-13	10	-12	2.9998	30	18	-12	-16	-15	-11	9.9998	4.9999	14
1.89344	2	9	8	-4.9998	-19	-23	7.9999	17	4.9998	-12	-0.99976	-0.99976	-20	-7	-9.0001	6.0001	-23	-17	15	8	4.0001	30	13	0	9.9998	25	4.0002	28	3.0002	10	37	-1.9999	8.9998	26	0.99976	13	22	15	46	3.0002	-13	-34	7.0002	18	-15	13	-18	8	-2.0002
1.89316	11	10	2.0001	16	24	-21	18	12	-57	0.99988	3.9998	-1	8.0001	15	23	-22	-22	16	-3.0002	21	10	-0.99976	34	-41	12	-8.0001	16	-10	12	27	-2.0002	-11	9	-15	14	23	18	13	-7.0001	10	-1.0002	0.99976	-15	5	0.00024414	6.9998	-2.9999	31	-15
1.89287	-31	15	3.0001	21	16	2.0001	9.0002	-14	-18	23	15	35	14	-6.0001	23	26	6.9998	6	8.9998	21	-4	20	-39	-5.0001	-24	15	-5.0002	-2.0002	8.9999	-1.0001	17	8.9999	7.0001	14	20	20	-7.0002	19	-5.0001	4.9998	18	25	25	17	14	32	7.0002	-33	-1.0001
1.89258	6.9998	27	25	-12	29	7.9999	21	-2.0001	3	-0.00012207	2.0001	4.0002	-2.9999	-2.0001	-8.0001	-31	-2.9998	18	-7.0002	6.9998	-4.9999	-11	22	8.0001	-0.00012207	27	10	12	24	3	-23	5	3	-13	20	32	-13	3	24	28	6	-7.0001	17	-3.0001	-2.9998	-7.0001	16	23	0.99976
1.89229	10	-11	-19	21	9.0002	5.0002	-0.99976	5.9998	-1.9998	34	-6.0002	-8.9999	-7.0002	7.9998	15	6.0002	5.0001	-7	-0.99988	9.0001	12	-1.9999	26	8.9999	15	7	-16	-31	22	20	14	7.0002	17	11	-4.0002	23	2.9998	27	11	-11	3.9998	-0.99988	-1.0002	18	-12	-3	-26	-1.0002	15
1.892	-9.9999	3.9998	17	-4.9999	-35	15	-6.0001	11	25	13	5.0002	18	-1.9998	1.0001	-1	0	4	25	6.0002	-4.9999	-10	28	10	-2	9	13	-16	-11	15	2	-7.0002	-11	30	33	-4.9998	29	12	12	11	8	15	-4.0002	19	-2.9998	13	17	-9.9999	-16	-0.00024414
1.89172	13	19	6	10	-4.9998	-20	16	-23	-5.0001	-3	13	7.9998	14	5.9999	27	19	0.99976	12	6.9998	4	19	16	12	28	16	12	-0.00012207	14	-15	17	35	12	10	35	-28	7.0001	6.9999	8	4.0002	37	-6.0001	32	-1	29	-11	-6.9998	-3.0002	9.0001	42
1.89143	8	15	21	4.0002	7.0002	-4.0002	-2.9999	10	-5.9999	-5.0001	14	8	21	22	-34	-24	5.0001	13	14	3.0002	17	22	11	-0.99976	2	-4.9999	-31	1	-10	50	14	3.0001	-0.00012207	38	20	3.0001	9.0002	23	2.9998	25	17	22	16	-2.9998	-13	7.9999	16	31	27
1.89114	17	-5.0001	-6	-19	8.9998	20	-7.0001	-3.9999	4.0002	13	22	-6.0001	-1.9999	-9	21	11	10	12	-7.9998	-22	-12	22	29	-4.9999	10	34	39	16	12	-2.9999	41	1	31	7.0001	1.9999	-5.9998	7	-4	20	6.9999	11	-20	-6	3.9999	5	19	39	22	7.9999
1.89085	1.9999	1.9998	-3.0001	49	18	5.9998	-2.9999	36	-12	-0.99988	-9.0001	27	12	11	11	-11	-18	14	-9.9998	8.0002	-7.0001	26	-7.0002	4	17	0.99976	11	16	7.0001	25	-10	-3.0002	23	24	-12	4.0001	28	-4	11	5.9998	13	-14	18	-17	2	-19	13	11	15
1.89057	10	-20	2.9999	-23	20	15	29	3.0002	17	-16	5.0001	8.0002	-25	-3.9999	11	8.0002	0.99988	28	12	13	21	7.0001	27	-17	16	2.0001	7.9998	2	9.9999	12	5.9999	27	9.0002	7.9998	-27	-6.0002	9	16	-2.9998	-25	27	21	7.9999	19	18	13	6	-7	12
1.89028	11	18	-1	20	6	3.0001	-10	-12	49	-11	15	6.9998	-18	6.0002	5	18	1	7.0002	15	19	-7.0002	5.9998	-12	8.9998	8	38	36	9.9998	-5.9999	15	-9.9998	22	3.9999	4.9998	5	-13	26	5	23	-5	-34	24	21	35	20	-13	12	4	-28
1.88999	-3.9999	24	-6.0001	25	-3.0001	-0.99976	20	-11	-9.9999	17	3.0001	16	2.0001	13	24	-4	8	0.99976	7.9998	11	-3.9998	22	23	14	9.9999	4.0002	10	18	-23	6.9998	34	0.99976	10	-0.00012207	35	0.00012207	-2	-17	0.99976	7.0002	2.0001	16	29	2.0001	0.99988	-2.0002	-5.9998	12	26
1.88971	12	10	-1	13	-33	-8.0001	-53	15	3.9999	-13	31	-2.9998	-0.99976	12	20	-4.9999	-29	-12	6.9999	-25	17	1.0002	14	11	27	-12	18	-7	19	11	31	11	31	29	28	17	14	31	-6.0002	31	30	20	-1.0002	-1.0002	1.0002	-11	37	-19	-1.0002
1.88942	15	7	0.00012207	-10	-2.0001	14	4	-34	-13	-12	-30	2	26	0.00024414	14	15	22	1.0001	5.9998	-12	-6.9999	2.0001	1.0002	17	6.9999	14	6	2	-10	34	42	8.9999	17	22	12	15	8.0002	35	-9.9999	3	36	-2.0001	1.0001	-7.9999	22	28	0	12	-9.0001
1.88913	-10	4.0001	-3	-17	-6.0002	-4.9998	10	-2.9998	-5.9998	-7	-10	-19	-26	-15	7	12	-2.9998	19	-5.9998	1.9999	-13	29	6.0001	-17	31	24	20	1.9998	12	-0.00024414	-1.9999	7.9998	25	5.0002	-0.99976	49	39	14	22	9.0001	48	-1.0002	-13	13	14	12	7	6.0001	-24
1.88884	-4.0002	4.9999	-2.0002	32	15	-8	-21	-31	23	21	30	-14	5.0002	24	4	5.0001	4.0001	1	-13	13	25	-2.9998	-2.0001	24	24	2.9998	15	21	37	16	3.9998	19	45	-13	22	0.99976	33	21	36	3.9998	-1.0001	12	15	22	52	19	3.0002	11	-1.0001
1.88856	-8.0001	0.99976	5.9998	-9.0002	-15	16	22	-0.99976	-2.9999	-4.0001	24	20	18	11	7.9998	6.0001	-26	9.9999	-6.0001	11	19	-2.9999	2	4.9998	4.9999	-15	13	29	-21	-0.99988	20	26	-16	46	12	4.0001	52	29	24	36	20	-7.0001	15	-18	2.0002	-0.00012207	-16	5	11
1.88827	-3.0001	25	-24	-2.0001	-16	-0.99976	-15	31	3.0001	11	21	-11	-21	-7	-21	-4	-3.0002	-14	-1.0002	12	14	33	-5.9999	10	16	2.9998	3.0001	30	3.9998	13	2	-3	31	13	1.0002	24	13	31	38	29	5.0002	60	14	13	-5.0002	0.00012207	-0.99988	-16	0.99976
1.88798	36	17	-12	-0.99976	5	7.9999	7.0002	13	6.9999	6.9998	-6.0002	30	13	27	-7	14	6.9999	3.9999	15	11	17	23	34	9.0001	-10	32	-7.0001	-2.0001	34	22	-2.9998	-0.00024414	20	9.9998	36	31	13	-2.0001	-1.0001	6.0002	18	-14	5.0001	-0.99988	27	-24	-4.0002	11	5.9998
1.8877	17	29	4.0002	-5.9998	1.9998	-1.9998	3.9999	16	0.99976	15	-6.0002	-4	-18	-7.9999	38	-9.9998	-7.0001	-20	-1.9999	2.9999	16	0.00024414	5.9999	13	-21	-2.9998	21	1.9999	-2.9999	3.9998	14	11	29	34	-0.00012207	-4.0001	15	-9.0002	30	0.00024414	13	26	-13	32	-6	-2.0002	-28	-1.0001	2
1.88741	-8.0001	4.9999	-0.00024414	30	-3.9999	-16	-3.9999	4.9999	14	-11	9	8.0001	4.0001	29	1.0002	-2.0002	-13	0	-20	-5.0002	9	32	4.0001	29	-7	-1	15	15	28	16	18	-29	32	30	12	26	18	14	14	30	0.99988	2.9998	24	15	33	-2.0001	17	40	-23
1.88713	12	4.0002	8.9999	16	-11	15	12	11	-23	-7.0002	3.0002	-11	23	-15	16	-3.9999	-13	12	14	2.9999	2	22	-16	-10	4	-5.9998	4.9999	19	21	5	23	11	16	21	-2.9998	37	2.0001	13	25	20	24	-6.0002	19	18	-12	11	8.9998	23	-19
1.88684	35	22	31	-10	-5.0001	-1.9999	12	-5	4.9998	19	-13	0.00024414	39	-2.0001	5.9998	-0.00012207	-1.9999	-22	-3.9999	-2.0001	24	14	6.9998	13	17	-26	19	14	5	7.9998	13	28	-3.0002	39	24	16	10	24	18	6.0002	6	8.9999	16	32	28	-4.0002	-2.9998	4.0002	-8.0001
1.88655	8.0001	9	1.9999	-16	21	-30	38	-5.0002	21	-21	20	11	5.9999	13	29	2.9999	-20	-23	-6	3.9999	-7.0002	25	3.9999	18	7.0001	1	3.9999	7.9999	26	27	3	5.0001	23	7.9999	45	16	55	14	-1	31	37	10	2.9998	11	-1.0002	-11	21	21	17
1.88627	23	-20	-2.9998	-8	24	-0.99988	36	13	-8.9999	-7	13	-18	6.9999	9.0001	2.9999	-16	15	-8	3	2.0001	-8.9999	14	-18	11	2.0001	14	23	-5.0001	13	-8.0002	31	21	30	34	13	-9.0001	14	30	4.0001	75	-10	-19	31	7	12	15	19	-3.0002	-33
1.88598	6	-2	29	15	-5.9998	11	-4.9999	-13	1	6.0002	-3.0001	30	17	-27	14	26	1.9998	16	-9.0002	25	-3.0002	-2	-30	-9	-0.99988	17	17	33	7.0002	-7	15	1.9999	11	-3.0001	36	-17	-18	11	6.9998	37	31	-0.99988	-0.00024414	13	8.9998	12	-14	-1.0001	-0.00012207
1.8857	13	-15	-31	25	-26	0.00012207	17	18	-5	-2.0002	29	-19	4.9998	15	28	15	13	2	5.0001	-3.0002	18	22	-24	11	32	2	-13	17	14	4.9999	16	25	35	9.9999	16	21	14	43	44	-0.00024414	14	0.99988	-17	-15	9.9999	-4.9999	13	-8.9999	-42
1.88541	-7.0002	-7.9999	35	-7.0002	20	-3.9998	-11	1.9999	-1.0001	8.0002	6.0002	19	18	39	21	-11	26	1.9999	-15	17	-9	15	4.9999	22	14	17	13	-1.0002	30	39	3.0002	22	29	44	16	16	44	20	23	14	23	4.9999	-19	-14	4.9998	33	19	6.0002	-3.9999
1.88512	3.0002	30	6.0002	-11	-3.9998	9.9998	2.0001	12	0	1	4.9998	17	6.9998	13	-21	24	-10	18	15	1	-1.0002	8.9999	24	4	24	-5.0001	16	4	18	9.0002	18	9.9998	36	25	32	14	12	5.0001	38	18	28	6	17	4.0002	30	7.9999	-4.9999	-21	6.9998
1.88484	22	-3	28	18	-1.0001	2	12	25	7.0001	13	9.9999	-15	21	32	17	8.0002	25	16	6.0001	-10	3.0002	-2.0002	-1	8.0002	19	-0.99988	23	-10	-7	23	31	7	19	43	20	12	40	16	12	16	29	9.0002	16	-20	-3	22	-2.9998	6.9998	-30
1.88455	-3.0001	42	-7.0001	2.0001	12	15	6.9999	9.9999	23	24	3.0002	21	4.0002	3	12	0.99976	10	33	0.99988	20	20	18	-19	16	30	18	2.9998	-24	42	36	14	27	-1.0001	50	41	15	12	62	41	56	31	7.9998	-18	20	-12	22	4.9999	6.0002	-13
1.88427	31	3.9998	14	-24	39	6	17	-11	32	0.99988	-16	22	12	-8.0002	-1.9999	27	17	-11	15	-7.0001	-4.9998	20	7.9998	-1	5.9998	8.0001	0.99988	14	6.9998	-1.0001	13	23	47	8.0002	30	17	13	39	44	24	0.99976	36	-7.0001	-2	-8.9999	15	3.9998	4.0002	21
1.88398	5	15	26	3.9999	-27	-5	-0.00024414	6.0001	13	-10	16	3.9999	7.9999	2.9998	5.9998	-22	-8	4	25	-6	-12	-22	-10	24	3.0001	25	26	28	10	9.9999	42	32	37	24	28	36	30	41	41	17	14	-2	13	5.0002	17	-12	44	19	5.9999
1.8837	13	33	3	6.9998	0.99976	33	7.9999	-18	5.0002	-2.0001	33	16	19	21	-0.00012207	22	6.0001	11	18	11	10	42	6	-6.0001	3	9.9999	38	-2.0001	27	3.0002	28	8	31	46	14	33	19	45	19	33	14	1.9998	4.9999	7.9998	-16	-3.0001	12	10	-5.0002
1.88341	13	12	-19	11	-0.99976	-26	-2.9998	19	12	-21	-32	-15	20	-12	-5.9998	-24	-4.0001	-6.0002	-20	-4.9998	-7	14	7	-7.9999	20	-12	0	25	30	-6.9998	49	19	17	40	18	24	35	40	61	35	20	23	29	-12	35	-6.0002	27	-10	4.9998
1.88313	2	-6	2.0002	20	17	18	-10	14	-10	32	-5.9999	0.99976	19	18	7.0002	11	19	-15	36	24	12	3.9999	16	5.0001	0.00012207	-1.0001	-0.99988	-21	27	4.9999	30	-16	-12	22	14	9	29	41	30	6.9999	17	-3.9999	1.0001	5.0002	5.9998	0	6.9999	24	14
1.88284	-13	-0.99988	-23	-7.9998	2.9998	-23	8.0002	23	-8.0001	28	-13	6.9998	3.9999	-5.0002	36	6.9998	0.00012207	-9	12	13	23	29	17	23	-8.0002	61	3.0001	14	25	21	20	14	3.9998	16	22	31	27	57	46	21	51	28	5.0002	25	10	-1	14	-19	-22
1.88256	-0.99976	16	-21	-0.00012207	19	4.9999	-22	8.9998	-13	-20	-6	11	37	-2.0002	39	-9.9998	-1	16	-10	17	16	14	13	2.9998	20	5.9998	20	5.9999	30	39	-24	0	11	23	21	66	47	37	34	12	-4.0002	30	-20	-1.0001	15	32	18	-6.9998	-13
1.88227	0	18	-35	25	-4.0002	-3.9999	-4.0001	0.99988	-24	1.9998	-18	-32	-13	21	20	-13	14	18	-2.0001	20	10	8	31	29	24	13	-9.9999	16	25	28	51	46	35	46	50	22	42	44	41	11	50	32	19	-4.9999	-12	-3.9999	0.99988	12	1.0001
1.88199	7.0001	15	2.0001	20	18	33	-15	-16	-15	-12	11	0.99988	-23	4.0002	-27	6.9999	8.9999	-1.9998	-8	-3	0	12	1.0001	53	13	20	41	17	5.9998	-7.0001	48	37	35	33	18	46	67	33	37	32	40	12	10	13	-6.9998	13	-30	20	-8.0001
1.8817	-6.9999	9.9999	14	-7.9999	1	12	-13	12	9.0001	37	8.0001	5.9999	7.0001	25	21	15	22	-17	8.9998	2.0001	-10	12	-6.0001	22	4.9999	28	20	6.9999	-10	22	32	20	18	40	56	12	17	50	6	44	11	26	31	28	0.00012207	-17	-1	-8	22
1.88142	29	39	31	41	17	29	7	-41	13	6.0002	2.9998	3.0002	-15	19	20	23	23	0.99976	-2	4.9998	-0.00012207	34	-12	11	-2	22	20	16	-1	17	9	24	58	16	47	59	53	24	42	48	47	4.0001	-2.9998	37	-9	30	29	19	-3.0002
1.88114	12	19	-11	-13	-13	-20	26	21	12	17	-4.9998	7.9998	-15	29	8.0001	5.0001	-12	-7.9998	2.9999	0	28	-20	4.9999	-4.0002	-6	13	-1.9999	-2	24	36	23	24	65	34	28	37	44	23	52	27	27	48	39	-4.9998	26	8.9998	-12	-13	11
1.88085	9	11	8.0001	16	-6.0001	3.9998	5	-1.9998	-1.0001	17	12	7.0002	-6.0002	16	-12	15	26	-14	13	2	-4.9999	-3	38	17	25	3	-3.9999	18	23	21	55	81	18	28	40	86	25	42	60	2	25	16	-6	15	2.9998	17	18	11	10
1.88057	7.9999	-7.0002	-5	23	-10	5.9999	5.0002	6.9998	-16	0.00024414	8.0001	0.00024414	-31	4.0001	3	0	14	-9.0001	12	17	18	29	25	1	22	15	36	23	-11	50	22	14	-1.0001	31	23	18	64	42	20	29	-1.0001	4.0002	18	-23	-13	-3.0002	0.00024414	14	21
1.88028	7.0001	8	15	7.0002	-5	-17	-4.9999	2	35	-13	-25	7.0001	13	1.9998	9.0001	7.9998	21	-0.99988	-15	18	8.0002	2.9998	24	34	14	12	-34	18	27	23	35	59	30	41	29	9	54	39	49	35	20	28	-30	6.9999	3.9999	13	38	-5.9998	9.0002
1.88	5.0001	27	-22	17	4.0002	26	-15	1	23	-27	43	-12	-12	31	12	1	17	-3	38	17	4.9998	-9.0002	8	11	16	14	30	12	24	65	30	19	35	26	32	22	49	58	19	31	1	6.9998	-14	13	3.0001	-26	36	-3	-16
1.87972	-6	23	-30	-14	19	-3.9998	3.0001	-15	-11	13	16	8.0001	-6.9999	10	8.9998	8	1.9999	4.9999	-1.0001	11	-8.0002	13	-10	21	23	40	13	20	17	31	68	11	34	21	27	41	35	37	53	46	-1.9999	-5.0002	7.0001	-13	12	7	-9.0002	27	7.0001
1.87943	25	-0.99976	5.0002	8.9998	42	165	7.9998	11	23	-2	31	-6.9999	4	6	-4	-4.9999	-14	25	1.0002	-12	4.0001	7.9998	5.0001	11	14	-2.0002	-0.99988	30	23	29	18	25	37	63	47	38	17	20	27	36	39	22	11	-0.99976	-24	-9.0002	2.9998	-0.00012207	23
1.87915	-27	28	8	26	11	3010	6.0002	30	-12	18	-2.9998	-7.0001	7.0002	9.9999	2.0002	28	7.9998	16	-12	25	16	23	27	-5.9999	-9.9998	-0.00012207	37	-7.0001	2	26	30	25	51	32	17	36	45	39	17	15	17	23	23	-18	2	-7	-15	7.0001	-4.0002
1.87886	-8	-8.9998	-7.0002	30	-11	11	-3.9999	9.0002	-1.9999	-11	11	-2.0002	19	13	-5	-1.0001	-2.9999	22	-10	-15	12	11	-27	-0.99976	18	37	-4.9999	9.9998	-5.9999	36	38	34	56	56	40	22	71	58	22	25	6.0001	18	2.9998	-15	-5.9999	-1.0002	2.9999	-8.9999	2.9998
1.87858	-21	12	-2.9998	17	8.0001	23	15	27	1.9998	6.0001	9.0001	20	7.9998	-9.9999	8.9999	-5.9999	6.9999	-10	8.0001	18	-12	25	20	30	22	20	7.0001	20	12	2.9998	32	28	37	45	36	77	33	27	28	42	50	27	4.9999	0.00024414	37	10	-3.9998	23	3
1.8783	-2	7.0002	11	-6.9998	-6	-15	4	-26	-2.0001	10	13	30	4.9998	11	15	4.0001	-35	16	23	7.9999	-1	18	2.0002	15	-1	-9.0001	32	41	12	38	41	39	26	67	12	52	48	27	25	31	31	16	7	-8	-28	15	-0.00024414	-1.0001	17
1.87802	-7.0001	18	13	16	28	-2.0001	13	-12	7.9999	-15	17	3.0002	-23	23	28	15	9	11	14	20	-7.0001	7.9999	-5	23	14	37	26	11	18	33	41	21	53	37	34	32	21	63	13	29	24	27	-4.0002	21	-0.99988	-7	8.9999	12	-21
1.87773	21	0	-5.0001	12	-12	-1.0002	9.9998	20	20	21	-9.9998	0.99976	19	-3.0001	5.9998	-14	-1.9999	-2.9999	-5.0002	-6	15	23	5.0001	6.0002	18	3.9999	35	28	39	32	26	40	53	37	60	30	52	32	22	18	12	32	38	8.9999	-16	8	11	-18	31
1.87745	9.9998	-7.0002	30	15	6.0002	5.0001	10	3.9998	-6.9998	12	-10	2.9998	1.0002	33	9	11	5	28	24	1.9999	2.9999	3.9999	15	19	-11	18	3.9998	46	21	40	37	11	36	42	53	25	68	62	50	29	7.0001	26	-20	2.0001	23	26	4.0002	8.9999	-9.0001
1.87717	19	40	11	4.0001	23	22	7.9999	-3.0001	9.0001	24	7.0002	23	-12	-20	18	17	30	-22	29	24	14	9.9998	-15	-26	30	13	25	31	43	16	54	54	51	34	0	77	48	30	88	48	21	-2.9998	-16	7.0002	-19	12	-33	18	35
1.87688	2	21	27	-26	12	-4.9999	11	-5.0001	4.0001	9	-2.0001	-12	17	19	1	-17	48	-3.0001	-15	-8.0001	26	24	-13	4.9998	39	16	12	6.9998	41	25	12	22	37	54	45	49	40	38	38	31	21	9.0002	31	6.0002	-3.9999	32	5.9998	-31	-13
1.8766	10	-8.0002	10	23	-23	-5.0002	-1.9999	-15	-7.0002	-25	38	7.9999	26	37	-6.9999	42	-2	11	12	23	-1.0001	-15	9.9998	13	8.0001	13	54	18	35	31	30	61	37	73	49	35	22	26	25	29	29	19	-6.0002	-0.99988	16	-17	14	28	-11
1.87632	11	-12	-9.0001	8.9998	-18	25	30	5.0002	-6.0001	-29	8.0002	-9.0002	-12	-1.0002	20	-12	-4.0001	13	21	-26	-10	15	9.0002	11	26	10	28	20	27	35	25	59	19	14	57	77	30	44	37	8.0002	26	-16	19	-6.9998	-5	-14	-13	-19	37
1.87604	12	25	19	62	14	0.00012207	9.9998	-7.0002	-3.0001	32	11	7.0002	36	8.0001	-3.9999	11	4	26	-1	-9.0001	30	0.00024414	4.9999	17	6.9998	15	8.9999	18	-3	55	62	31	34	59	30	21	38	65	43	27	9.9999	32	34	12	35	-2.9999	-1.9999	23	4
1.87575	16	0.99988	-1.9998	2.0001	27	-8.0001	12	3.0002	57	4.0002	15	-8.0002	17	-8.0001	-7.0002	27	24	-1.0002	15	9.0001	-9.0001	7.0002	0.99976	38	37	13	3.9999	-1.9998	36	7.9998	57	42	40	64	66	64	54	37	27	13	28	25	19	0.00024414	-30	10	0.99988	10	-3.9999
1.87547	7.9999	-0.00024414	-6.0002	-0.99976	24	13	20	13	19	16	0.99988	-0.00024414	3.0002	23	-6.9999	-15	4.0002	29	-24	23	-34	7.9999	3.9999	33	46	9	13	2.9999	40	31	39	21	68	-7.0001	15	42	29	21	40	31	9.0001	-6.9998	29	9.0001	2.9998	-26	-3.9999	-12	3.9999
1.87519	-8.9999	-2.0001	16	14	29	9.0002	16	20	-22	24	42	33	-2.0001	9.9998	47	-9.9998	37	-1.0002	-20	11	53	-3	20	13	-4	46	29	-14	29	16	46	65	19	79	58	28	41	66	36	38	40	45	14	-14	21	33	4.9999	-44	-17
1.87491	-7.9998	42	16	16	-9.9999	7.0002	-3.9999	12	2.9998	-20	-10	-20	11	2.0001	9.0002	7.9998	8.9999	-23	6	28	1.0001	-5.0002	1.9998	24	16	4.9999	32	47	44	-1.0002	25	49	53	40	57	12	10	50	-0.00012207	23	-7.9998	5.9998	-5.9999	-23	20	24	-19	-1.9998	30
1.87462	-11	-24	15	-39	-3	0.99988	15	26	8.9999	35	13	-1.9999	-2.0001	-31	-8.0001	-8	11	3.0001	20	14	18	-9.9999	5.0002	11	4.0002	6.0001	19	32	45	28	44	18	33	34	52	75	30	14	34	42	37	10	-12	7.0001	-1.0002	-3	9.9998	26	-4
1.87434	1.9998	9.9999	3	32	2.0002	13	23	-10	15	35	-30	-4	1	19	21	0	16	-14	17	-12	2.9998	25	37	19	7.0002	25	6.0001	16	46	39	29	38	41	41	65	44	33	38	26	30	12	35	19	19	6.9998	5.9999	0.99988	12	1.0002
1.87406	3.0001	17	31	-0.99988	15	-36	15	-0.99976	-0.99988	-16	16	4.9999	-18	2	-2	-7.0001	36	25	24	-7.0002	11	9.9999	23	32	-5	10	21	9.9999	49	28	43	32	22	38	58	70	28	38	13	40	42	-2.0002	33	11	-0.99976	-15	-6	3.9999	-6
1.87378	17	12	-18	-12	9.9998	-3.9998	-1	51	-14	-10	14	12	-1.0001	24	5.0001	-33	11	15	6.0002	-8.0002	-2.9999	26	0.99976	26	49	14	8.0001	31	5	-5.9999	38	26	71	67	22	55	42	36	72	16	22	0.99988	31	-1.0001	-0.00012207	4.9998	15	-3.9999	10
1.8735	4.0002	23	-5	16	31	4.9999	4.0001	-30	-5.9999	12	-27	26	-15	0.99988	13	32	27	7.0001	-7.9999	25	9	12	11	7.0001	36	41	19	36	27	63	56	59	48	59	19	43	54	-0.00012207	30	39	28	31	-9.0001	4.0002	-10	13	-19	-14	-8.9998
1.87322	2.0002	-13	33	24	-10	-6.0002	-18	-19	10	11	3.0001	22	4.0002	-2.0002	-17	-4.0001	2.9998	11	8.0001	24	-4.9998	11	-6.0001	36	20	7.0001	20	29	35	36	25	40	48	42	57	55	29	48	30	39	24	-10	24	-11	-11	-8	-16	22	6.9998
1.87293	1.0002	16	39	-1.9998	11	20	-7.0001	14	-14	13	29	-16	10	-5.9999	5	52	11	22	3.9999	7.0002	21	8.0001	-4.0001	12	26	36	41	7.0002	34	37	56	30	32	49	60	19	48	50	47	39	27	39	23	11	3.0001	-27	9.0001	-22	25
1.87265	-18	-2.0001	15	17	1	7.0002	2.0001	3.9999	-5.0001	-23	-21	5.9998	11	9.0002	-1.9998	12	-2.9999	27	-0.99988	4.9999	-16	21	5.0002	12	-11	18	-0.00012207	33	33	52	23	40	49	47	38	67	39	49	38	61	11	9.0002	12	4	-1.9999	12	19	-1.9999	1.0002
1.87237	15	32	10	13	2.0001	11	16	-0.00012207	23	8.9998	7.0001	9.9999	0.00024414	17	32	17	12	-2.9999	-14	3	-3.0002	-3.0001	-6.9998	33	13	40	-12	12	41	56	16	62	39	37	78	72	48	50	33	35	16	-9.9998	17	1.0002	-3.9998	1.0002	-5.9999	-1.0001	38
1.87209	61	-0.00012207	-5.0002	7	26	-20	12	25	8.0002	-25	19	-15	-4.0001	21	10	13	7.0001	31	21	-12	23	24	25	43	6.9998	18	33	15	11	26	42	34	52	67	11	85	46	40	32	39	7.0001	11	7.9998	6.0002	24	44	25	20	0.00024414
1.87181	21	-0.00012207	-19	7.0001	0	19	-11	31	17	-13	1	-12	9.0002	1.0001	-13	-18	4.0001	-4.0001	2.9999	14	23	-19	2.0002	-2.9998	19	27	30	11	36	20	15	60	53	67	72	64	67	41	37	34	12	25	5.0002	3.9999	5	27	24	-8	17
1.87153	1.9999	8.0001	-7.9999	13	3.0002	-20	24	9.0001	-3.9998	12	23	8.0001	-19	-25	10	-6	15	-1.9999	4.9998	8	31	41	7.9998	29	22	6.9998	52	29	28	38	30	43	73	60	52	51	63	35	31	23	19	13	28	-17	14	17	2.0001	-24	7.0002
1.87125	-4.9998	39	23	19	14	11	-1.0002	5.0002	11	15	-0.99988	20	-1.9998	27	-1.9999	-14	22	21	33	9	-3.0002	-9.9999	17	-24	35	19	38	44	14	30	34	0.00012207	61	81	94	89	59	34	46	41	6.9999	30	-19	29	-17	-12	23	-29	-1
1.87097	39	12	50	-8.9998	-2.0001	-35	22	9.0001	5.9999	37	8.9998	13	6.0001	33	7.9998	21	21	17	-22	13	-2.0001	23	9.9998	9.0002	-3.0001	29	55	38	26	36	46	18	42	68	52	64	66	65	12	53	19	19	10	35	-8.0002	-7.0002	-5.9999	1.9998	0.99988
1.87068	8.9999	-17	2.0001	14	7.0001	23	-12	3.9999	9.0002	1.0001	-15	5.9998	-5.0002	4.9999	15	10	12	19	40	12	16	19	21	6.0002	31	43	-14	24	44	45	7	32	50	84	65	76	71	59	80	34	39	-11	-2.0002	-6	45	-3.0001	-17	-21	-10
1.87041	26	-3.0001	25	-0.99976	17	19	0.99976	36	4.0002	3.0001	-3	17	15	41	19	-2.0002	-6.0002	8.9999	12	19	23	35	-13	14	27	8.0002	-3.9998	15	30	28	52	45	36	67	81	80	50	81	36	49	18	32	-29	-7.9999	9.0002	27	-5	24	-2.9999
1.87012	-5.0002	3.0002	25	35	5.9999	-14	-9.9999	4.9998	-4.9998	2.9999	1	-13	0.00024414	0.99988	-4.9999	8.9999	17	-4.9999	-3.9998	6	37	8.0002	12	16	4.0001	42	23	23	32	25	67	55	39	55	99	100	85	53	44	53	24	8.9999	16	6.9999	11	3.9999	-7.9998	-13	11
1.86984	28	14	2.0002	5	4.0001	21	-1.9999	36	5.0002	-5.9999	10	39	-17	9	32	1.9999	26	14	8.9999	21	15	43	12	29	22	24	40	5	44	22	48	45	33	60	58	78	43	68	52	23	14	-19	25	19	3.0002	6	22	-9.9998	-40
1.86956	-22	22	11	-32	-15	11	7.9999	16	20	9.0001	5.0002	0.99988	7	20	-16	1.9999	6.9998	-1.9999	15	-12	13	37	16	17	14	1	33	19	26	64	46	37	22	73	70	86	53	33	29	47	5.9998	8.9999	-1.9999	-6.9999	-6.0002	4	4.9999	36	2.9998
1.86928	8.0002	12	-9.0002	24	-10	-13	20	10	18	-3.0001	-20	15	15	6.0002	12	1.9999	5.0002	-9.0001	5	40	31	-10	24	20	21	18	34	27	37	61	46	26	38	57	100	38	31	57	25	28	-1	3.0002	21	-6.9999	6.0002	-11	29	0.00024414	6.9998
1.869	16	-5.9999	-19	7.0002	6.0002	0.00024414	-14	1.0002	22	17	17	11	19	2.0001	20	-5.9998	-13	-17	13	3.9998	2.0002	8.9998	16	8.9999	47	28	25	54	14	38	20	41	41	38	78	70	38	66	16	42	11	16	14	6.0001	-26	2	-26	3.0002	3.9998
1.86872	26	-15	-2.9998	49	0.99988	0.99988	2.9998	15	0.99988	-14	22	-13	12	-0.00024414	17	10	12	7.9998	31	9.9999	24	-4.0001	-16	-2.0001	-14	22	-1.0002	49	45	39	52	64	60	53	48	82	63	55	43	12	0.99976	18	7.9999	23	11	16	7.9998	23	-9
1.86844	1.9999	-0.99976	-6	-2.9999	15	14	-0.99976	18	10	34	4.0002	11	2.9998	36	11	-20	10	16	13	-19	5	3.0002	29	20	25	38	17	36	26	50	40	16	38	37	61	47	49	38	58	47	37	8	1.9998	14	1.0001	28	-2.9998	-4.9999	20
1.86816	-2	9	17	2	-4	1.9998	36	4.9999	8.0002	-25	19	7.9998	4.0002	20	-5.0002	10	1	10	13	17	21	8.0002	16	16	7.9998	57	34	20	36	56	46	55	8.9998	35	53	58	60	69	30	27	1.9999	16	8.9999	21	4.9999	-2	-5.0001	0.00012207	31
1.86788	-26	6.0002	29	25	6.0001	12	14	24	16	7.9998	8	4.9999	23	-23	3.0002	22	3.9998	0.99988	28	24	-8.0001	14	36	-30	30	-3	16	22	48	8.9999	11	51	43	52	67	14	26	58	36	5	-6.9999	-9.0001	-3.9999	8	0.99976	1.9999	-0.99988	10	16
1.8676	-18	-4.9999	6	16	25	-16	-2.9999	-2.0002	0.99988	-12	36	21	-6.0002	-2.0002	17	2.9998	32	-12	5.9998	4.0001	42	15	-3.0001	17	3.0002	48	45	36	-0.00024414	20	52	44	12	43	52	37	-6.9998	37	23	30	8.0002	5	22	7.0001	3.9999	0	19	22	9
1.86732	5.9998	24	1.9999	17	30	17	17	4.9999	-14	30	21	25	10	22	-1.9998	-6.0002	-4.9998	13	7	5.9999	-1.0001	-15	24	24	11	-3.0001	43	15	41	50	40	29	18	65	24	58	-3.0001	25	18	16	9	-11	23	25	5.9999	-2.0001	14	8.9999	6
1.86704	3.9999	23	51	18	14	15	24	8	-8.0002	-13	1.9998	28	7.0001	25	7.9998	-7.0001	4.0001	41	-9.9999	9.9998	27	24	5.0002	23	-7.9999	45	39	28	64	38	33	22	45	27	59	50	80	6.9999	16	18	-2.0002	11	-1.0002	24	-25	-15	3.0001	18	-4.9998
1.86676	-12	-11	13	-3.0001	3	-11	-21	19	-6.9999	13	-3	-13	4.0001	16	14	-3.9999	-21	6.0001	14	36	27	7.0002	16	23	35	37	29	4	29	22	30	35	31	46	34	63	56	-8.9998	12	11	-16	14	-3.0001	-9	15	18	7.9998	-21	13
1.86648	6.9998	10	0.00024414	-6.9999	11	9.9999	5	-15	-3.0002	2.9999	-3.0002	-17	-6.9999	31	-3.0001	23	2.0001	-10	32	20	-1.9999	11	13	5.0002	29	41	37	95	29	64	32	47	36	79	47	38	35	31	26	7.9999	25	0.99988	-30	2.9999	7.0002	3.0002	23	41	8.0002
1.86621	4.0002	3.0001	11	-26	-7.9998	7.9999	-7.9999	12	-3.9998	-18	9	24	16	-17	32	-21	25	-25	-3.0001	21	-10	11	15	1	-21	38	-21	10	38	29	34	39	24	20	33	-6.0001	-0.00024414	47	-5	-8.9999	14	14	2.9998	5.9999	-3	8.9998	-4.0002	-27	18
1.86593	-8.9998	27	-8.9999	24	24	15	27	-7	-9	36	-18	5.0002	-25	-8	0.00012207	27	-1.9998	27	7.0002	-9	15	29	-2.9999	12	43	23	31	39	50	32	21	46	10	35	29	13	10	4.0001	33	2	15	-24	16	46	14	-24	-4.0001	4	3.9999
1.86565	16	4.0002	6.9999	-6.0001	21	-12	23	22	16	6.9999	22	-12	28	18	-10	-21	0	-12	15	2	13	-20	7.9999	0.00012207	3	20	24	32	47	5.9999	48	44	32	25	35	47	0.00012207	27	30	60	25	6.0002	0.00012207	1	18	-0.00024414	-14	1.0001	27
1.86537	-11	35	5.0002	2.0001	46	21	2	-7.0001	5.0001	-2.0001	11	-26	4.0002	5.0001	5.0002	4.9999	9	-7	11	11	38	7.9999	18	16	5	15	59	21	56	49	63	45	36	30	18	55	21	5.0001	13	7.9999	43	18	17	11	-13	0.00024414	4	2	-30
1.86509	12	9	13	8.0002	26	-15	-8.0001	-4.9998	-2.9998	-1	18	8.0001	-1	15	20	19	-12	10	23	-17	-0.99988	21	0.00012207	24	35	44	44	43	32	62	33	31	19	54	36	24	24	35	18	3.9998	21	6.9998	16	4.0002	6.9999	0.00024414	3.0002	-8.0001	21
1.86481	1	12	-25	8.9998	-27	5.9999	-1.0001	2.9998	-19	15	-13	-14	-24	7.0002	-5.9999	4	30	5.9999	20	2.9998	21	7.9999	15	7.0001	45	26	40	49	28	47	43	45	24	45	19	27	26	25	21	30	-30	5.9998	37	6.0002	-0.00012207	6.9999	-7.0002	-13	-18
1.86453	-33	-5	5.9999	0.00024414	21	30	-3.9999	14	12	19	29	-19	13	27	14	-0.00024414	-1.9998	-24	15	-0.00012207	-20	15	28	22	42	-9	25	8	11	-2	39	34	43	36	25	-18	6.9999	16	42	1.0002	-8	2	24	21	27	17	38	2.9998	1
1.86425	30	-0.99976	9	20	37	34	-16	28	7	6.9999	-49	30	0.00024414	-1.9998	30	6.0002	-12	-15	26	22	16	27	36	-24	1.9998	19	39	41	33	45	27	30	41	50	-8	33	16	17	-0.99988	47	50	2	-21	-20	28	5.0001	18	14	21
1.86397	-22	29	19	-9.9999	-0.99988	6.0002	12	-7.9998	15	-0.99976	9.0002	7.0002	-0.99976	-7.9998	25	-1.0001	-3.0001	7.0002	16	3	22	4.0002	14	7.0001	2	35	33	10	19	30	51	21	33	43	38	23	4.9998	1.0001	5.9998	-4.9999	-13	16	22	17	-29	1.0001	21	-33	-31
1.86369	5.0001	3.9999	24	8.0002	10	-10	-17	6.0001	11	-9.0001	4	-19	9.0001	0.99976	4.0002	29	16	-14	-9.9999	-11	7.9999	9.9998	19	39	10	16	20	66	-2.0001	58	56	20	24	17	14	34	25	11	-8.0002	25	21	2.0001	15	-5.9998	9.0001	13	2.0001	-0.00012207	11
1.86342	17	47	11	15	27	3.0001	2.0002	-13	-4	14	36	27	-33	22	-23	7.0001	-9.9998	11	39	2.9998	1.0002	31	19	-6	23	52	16	11	17	64	17	39	5.0002	20	5.0001	-13	51	18	-9.9998	-15	13	6.9999	9.9999	19	14	25	40	-9.0001	3.9998
1.86314	30	13	4	18	-8.9998	24	-2.9998	-0.99976	-21	11	37	-13	-5.0002	-4.0002	11	-2	-16	-28	-1.0002	5.0002	-6.0001	10	5.9999	6.9998	48	21	48	37	12	33	27	23	28	43	23	48	-14	20	35	3.0002	-0.99976	12	-2.9998	7.9999	-26	9.9999	21	18	16
1.86286	3	-6.9999	17	13	19	26	22	-0.99976	26	14	7.0001	-15	17	16	0	7.0002	-1.0001	-9.9998	31	19	34	11	32	18	8	17	41	13	60	39	61	30	61	23	52	4.9999	3.9999	-6.9999	33	15	-4.0002	-8.9998	-21	19	37	18	-12	0.99976	-20
1.86258	-5	3.0001	-1.9998	4.0001	29	-7.0002	6.9999	28	17	0.00012207	12	16	25	24	10	12	-2.0002	6.0001	-1.0002	41	-5.9998	43	-11	23	40	23	35	49	84	28	42	77	18	52	14	4.9998	13	20	16	-6.0001	36	-16	14	-7.9998	26	-8.0002	3.0001	9	19
1.8623	23	2.0001	-24	1.0001	39	26	18	-3.0001	-17	15	-4.0001	19	-10	3.9999	0	2.0002	-15	5.0001	30	-22	-5.9999	17	10	26	21	70	33	70	44	37	40	46	43	45	28	34	20	17	-3	8.9998	20	-2.0001	20	19	34	13	0.00024414	2	31
1.86203	14	-8.0002	7.0002	19	2.9999	31	23	3.9998	-3.9999	-21	7.9998	13	-6.9999	-9	-21	7.0002	18	6.0001	6.9998	30	11	26	-0.99976	52	35	5.9999	59	36	33	54	25	11	51	36	44	32	18	41	17	13	44	27	-8.0001	18	9.0001	-11	15	24	-5.9999
1.86175	-2.0002	24	-19	15	7.0001	23	5.9998	2.9999	-0.99988	6.0001	-6.0001	6.0001	-11	13	1.9999	-1.9998	28	16	24	-0.99988	21	51	8.0001	5	16	60	31	39	33	50	31	29	12	43	5.9999	46	23	20	-1.9999	17	-9.0002	1.9998	11	5.9998	-25	2.0002	-16	33	-0.00012207
1.86147	-1.0002	-6.9998	-2	14	-4.9999	24	26	19	-11	27	-2	22	-25	22	18	51	-7.0001	-6.0001	31	20	25	8	38	26	17	61	34	46	-4.0002	56	60	37	45	30	46	42	23	27	-1	21	3.9998	1	13	24	8.0002	13	35	15	-2.0002
1.86119	25	-11	-32	-13	-5.9999	5.0001	40	16	4.9999	45	25	40	8	-16	17	-31	33	18	3.0001	23	22	0.99988	7.0002	6.9998	37	29	51	60	24	43	45	26	46	40	11	24	43	0.00024414	29	-2.9999	12	6.0002	11	33	14	41	5	-4.0001	20
1.86091	-9	26	8.0001	3.9999	-10	-38	1.9998	-29	5.0001	11	-20	-27	-7.0001	18	6.9998	11	23	15	-15	3.0001	20	3.9998	2	29	46	69	60	53	30	28	52	56	51	16	37	29	11	-10	38	31	20	17	-9	-4.0001	-1.0002	-14	-5	-1.9999	-25
1.86064	-26	-23	9.0002	39	16	34	10	19	44	0.00012207	-5	3.0001	10	4.0002	5.9999	-0.00024414	25	-23	7.0002	11	6.0001	40	27	8	25	30	40	38	57	51	61	24	70	77	43	3.9999	24	40	-2.9999	23	7.0001	-3	11	13	23	7.0002	18	-15	24
1.86036	5.0001	-2	-15	-6.0001	18	-18	17	-13	2.9999	16	11	37	-3	8	-5	18	11	3.0001	35	30	9.9998	27	30	11	17	48	8	66	59	82	83	32	56	25	43	41	9	-10	29	28	12	25	24	11	-2.9999	25	7.0001	20	10
1.86008	-12	13	5.0002	-13	9.0001	17	4.0002	19	8.0001	23	61	-14	16	0.99988	-8.9998	16	-17	10	-15	2.0002	16	5.9999	16	49	12	24	65	44	40	65	57	55	52	60	39	35	24	15	42	23	9.9999	7.9999	25	24	5.9998	35	14	-18	-15
1.85981	13	10	20	25	-2.9999	-11	6	25	-24	39	13	24	15	3.9998	-4.9999	13	-5.0002	19	7	-8.9999	23	11	18	16	14	21	53	21	76	81	44	61	94	53	36	23	63	5.9998	26	19	24	35	-2	-14	18	9.0002	-28	17	-6.0001
1.85953	15	-11	-2.0001	-11	-13	-13	-1.9998	11	-13	-5.9998	-0.00012207	31	-23	14	19	0.99976	10	21	3.0001	14	17	12	21	13	48	38	27	59	50	70	54	64	69	35	33	34	34	37	-2.0002	24	11	25	15	11	-15	21	23	17	-4.9998
1.85925	21	6.9998	23	27	23	32	25	-13	-5.0001	13	1.9999	30	21	-15	18	5.9998	5.0001	2.0001	21	-1.9999	1	18	22	33	24	1.9999	44	32	30	45	44	68	59	63	69	31	34	22	33	59	20	27	26	31	16	0	35	-28	-5.9998
1.85898	4.0001	-0.99976	19	-7.0001	-12	-11	52	26	6.9998	1.9998	0.99976	4.0001	22	37	8.9998	3.0002	6.9998	17	9	2.0002	-14	46	25	-32	26	36	41	37	73	68	56	76	52	84	50	24	35	47	49	26	15	20	8	28	23	-12	-18	21	-0.00012207
1.8587	14	-23	-16	1.9999	20	-17	-9.0001	18	12	5.0001	-6.0002	0	18	29	13	32	7.0002	0.99976	11	14	26	13	21	60	41	22	22	35	50	51	100	102	59	36	47	71	31	77	43	75	35	25	19	19	23	25	11	-5.0002	4.9998
1.85842	32	14	-4.0002	266	-23	49	-11	9.9998	27	-4	-14	-22	-1.9999	3.0002	0.99976	-2	8.0002	-8.0001	13	17	-5.0002	13	11	7.9998	30	24	39	63	37	98	82	34	79	71	62	61	41	73	47	56	69	50	35	35	31	22	7.0001	-1.0002	3.0001
1.85815	31	11	-12	1899	-2.9998	24	29	0.99976	-6	-4	6	-0.00024414	-6.9998	7	-6.0001	24	19	20	22	3	34	-7	17	25	-0.99976	34	49	63	71	27	81	97	57	100	88	67	60	58	67	47	25	32	-4.9999	7.9998	21	-1.0002	15	12	13
1.85787	3	3	1.0001	70	7.0002	-6.9999	-17	-0.99976	20	-26	19	14	12	12	15	38	41	23	17	12	-2.9999	20	6	19	45	27	40	83	97	47	100	53	95	106	92	68	44	77	74	55	67	60	49	9.9998	12	18	15	0	27
1.85759	11	38	19	-28	-1.0002	7.0001	0.00012207	14	13	-0.99988	-7.9999	12	11	-1.9999	40	14	13	29	7.0002	3	-17	6.9998	36	32	51	26	26	28	68	56	32	59	72	57	94	62	58	88	63	97	41	35	56	34	24	4.9998	9.9998	16	-17
1.85732	-23	11	8.9998	-14	0.99976	-11	16	-4.0002	-26	30	-1.0002	18	-12	22	-16	1.9998	27	-26	7	-4.0002	22	-12	13	32	0.99988	14	46	35	42	84	80	63	16	93	104	113	114	97	111	64	85	62	20	5.9999	-0.00024414	19	17	-27	9
1.85704	-0.00012207	21	2.9999	5.9998	5	1.9999	17	9.0002	20	14	18	16	2.0002	2.9998	-8.9999	-20	-12	1.9998	9	42	5.0001	29	23	17	64	31	44	28	74	99	65	68	71	133	116	83	109	114	103	62	64	75	30	14	35	4.0002	1.0002	-12	16
1.85676	-18	12	-5.9998	21	-0.00012207	44	8.0001	-6.9998	11	-8.0001	5.9999	1.0001	-23	10	12	13	13	3.9999	29	-3.9999	-4.0001	15	39	30	24	23	16	63	59	40	67	63	70	83	58	84	80	127	83	91	92	44	62	15	41	8.0002	-16	33	24
1.85649	-0.99976	8.9999	31	2.0001	1.9998	0.99976	-20	0.99976	5.0002	11	0.00024414	-10	-11	5.0002	18	-9.0002	27	-0.99988	-6.0001	13	9.0001	9.9998	3.9998	-3.0001	32	16	40	31	79	59	63	71	90	110	87	91	68	104	122	76	104	61	54	24	38	9	14	20	-5
1.85621	5.9998	-8.9999	-4.9999	15	21	25	19	7.9998	5.9999	0.99988	6.9998	13	14	6.0002	16	16	-25	24	32	-14	25	-0.99976	25	4.9998	-0.99976	20	22	33	59	53	51	56	57	94	121	77	82	122	88	82	60	84	87	34	22	26	30	19	23
1.85593	29	3.9999	32	16	20	-2.0001	-15	12	11	-8.9998	4	11	-16	25	0	8	-17	28	2.0002	-4	-0.00012207	5.9999	22	4.9998	34	23	19	49	33	50	51	42	50	92	84	72	81	89	106	55	30	56	19	44	24	23	-14	7.9998	10
1.85566	5.0002	16	-4.9998	23	1	5	11	13	17	8.0002	8	20	-8.9998	-5.0002	-11	-8.0001	19	34	17	22	-21	19	13	-14	14	39	47	36	46	65	85	29	64	62	95	90	47	77	62	71	29	27	20	29	55	-5.0002	-7	6.0001	-6.0002
1.85538	-3.0001	-2.0002	18	-9	-19	23	2	8.9998	21	16	15	-14	5	5	0.99988	7	3.9999	6.0001	34	2.9999	-5	23	20	14	24	15	11	24	22	49	44	46	53	66	81	40	41	38	58	78	46	39	26	22	22	3.0002	1.0001	0	-16
1.85511	4.0002	11	28	-0.99988	3.9999	11	12	5.9999	17	-2.0002	24	33	-1.0001	14	-4.0001	4.9999	4.9998	28	15	19	21	32	9.9998	-4.9999	17	13	7.0001	60	38	52	51	20	36	57	57	47	41	78	78	60	33	14	35	11	28	17	-7.0002	-14	7.0002
1.85483	-3.0001	44	9.9999	8	10	28	9.9999	32	-1.9998	16	1.9998	16	-5	7.9999	-1.9998	20	4.0001	21	-4	-1.9998	-5	30	29	21	35	52	22	28	32	20	52	30	15	40	41	57	25	50	19	20	57	19	-31	0.99976	14	4.9998	-1.0002	11	2.9998
1.85456	26	15	16	3.0002	8.0002	7.0002	10	9.9998	16	17	14	-6.9998	3.9999	17	-20	25	7.0002	34	49	10	2.9999	-5	12	-10	35	58	2.0002	42	16	71	31	50	47	63	57	44	30	19	64	49	44	18	4.0002	38	15	-2.9998	-12	-12	7
1.85428	12	21	-18	15	8.0001	6.0001	1.9999	-1.0002	36	1.0002	23	20	8.9998	5.9998	54	17	17	5.0002	7.0001	23	21	25	5	35	22	28	32	13	26	5.9999	46	14	-1.0002	59	69	32	9.0001	31	34	12	11	19	35	30	-1.0002	-13	9	24	-9
1.85401	-13	8.0001	-7.0001	34	-2.9998	-9	37	23	2.0001	-5.0001	1.0002	-35	20	30	-0.99988	43	6.9998	9.9998	16	14	-16	6.9998	34	19	18	17	45	28	22	68	38	50	78	11	22	44	39	66	22	3	11	13	7.9999	-9.0002	17	18	22	2.9998	-11
1.85373	26	3.0001	3.9999	-8.0001	12	-3.9998	-4.0002	-0.99976	9.9999	14	18	29	-2.9999	4.0001	25	-11	-26	8.0001	-20	33	-16	11	7.9998	15	74	9.9998	25	5.9999	-4.9999	31	16	28	22	53	28	31	25	26	10	34	9.9998	23	13	15	-2.0001	21	0.00012207	14	-22
1.85346	16	10	1.9998	-1.0001	25	4.0001	25	2.0002	3.0001	0.00024414	-7.0001	-7.0002	17	7.9999	6.0002	4	15	-5	26	0.99976	9.0001	-6.0001	1.9999	16	34	31	34	34	14	35	33	27	43	16	24	45	20	13	7.9998	10	39	3.0002	7.9998	35	5.9999	18	-0.00024414	7.9998	15
1.85318	-30	19	4.9998	27	-1.0001	5.9998	-16	28	19	5	23	-2.9999	-7.0001	-4	13	35	20	-1.0002	35	32	25	11	17	22	1.9999	-5.0001	27	18	30	12	21	35	8.9999	22	10	12	6	7.9999	34	17	-5.0001	25	15	12	-6.9999	8.9998	11	11	-19
1.85291	-12	-14	29	-5.0002	-30	-5.0002	-6.9999	-2.9998	36	7.0001	3	-4	19	26	9.0001	-22	14	6.0002	4.9999	24	17	19	36	29	25	20	24	46	20	21	31	36	46	-4.0001	30	2.0002	8.9998	17	6.9999	44	47	5.0001	5.0001	16	1.9998	-19	-14	2.9998	36
1.85263	3.0001	42	9.9998	-1.0002	-13	35	25	18	20	-4.9999	-9.0002	17	-12	13	16	35	12	-16	-12	15	13	21	37	31	11	14	9.9998	23	31	39	38	28	-1	3.9998	12	21	3.0002	28	16	9.9999	-18	14	24	15	13	4	12	-8.0002	11
1.85236	-3.9999	15	-11	18	33	3	32	7.9999	16	-5.9999	4	30	-11	12	16	23	12	11	5	13	17	22	16	19	13	50	-14	11	12	22	1.9998	8.9999	13	-1.0002	13	0.99988	-7.0002	21	12	12	11	1.9999	-26	-3.9998	29	26	-6.0001	15	12
1.85208	-6	-5.9999	23	11	21	11	8.9999	-2.0002	18	37	-4.0002	14	35	23	-10	11	28	28	16	1.9998	-13	-9.0002	10	27	29	0.99988	26	20	50	27	3.0001	21	2.0002	31	-4.0001	15	13	-3.9998	51	7.0002	-12	3	23	3.9998	-12	31	11	-9.0002	28
1.85181	1.9998	20	6	7.9999	12	13	26	26	9.9998	1	17	6	29	22	28	3.0001	14	13	8.9999	-12	34	-5.0001	-0.00012207	24	10	17	19	-11	-2.0001	-11	35	3.9998	4	0.00012207	21	10	20	4.9999	-1.0001	-26	-22	19	2.0002	-18	23	6.0002	2	-15	11
1.85153	-9	1.9999	13	1.0001	0.99988	-19	-7.0002	-5.0002	18	4.0002	21	31	-9.0001	13	-8.9998	25	23	9.9999	-4	8.0001	15	10	18	7.9998	36	14	9.0002	29	33	10	18	-12	25	20	27	13	21	25	3.9999	24	5	-11	11	-17	12	12	-0.99976	-3.9998	6
1.85126	4.0002	12	13	-8.0001	-0.99988	35	27	7.0002	9	4.9999	-7.0001	26	-2.0002	18	19	-4.9998	-3.0001	-10	-3.9998	22	12	41	29	-14	4.9999	7.0002	11	23	-15	15	17	0.00024414	-16	22	27	-18	16	10	5	7.0002	-5.0002	1.9999	-29	15	4.0002	17	12	23	13
1.85098	7.0002	3.9999	-7.0002	22	23	0.00024414	-4.0001	-15	0.00012207	12	13	11	4.9999	-6.9999	20	-12	-0.99976	0.99988	4.0002	16	-8.0001	5.9999	12	46	4.0002	13	-2.9998	12	20	7.0001	9	16	0.00012207	12	-3.9999	13	-19	8.9999	23	-1.9998	2.0002	47	-9.0001	15	-22	-16	1.0001	0.99988	17
1.85071	-24	4.0002	19	19	30	4	28	17	4.9999	12	24	4.9999	13	19	3.9998	-14	28	-18	1.9999	8.0001	-24	2.9999	-3.0002	19	38	29	22	25	5.9998	2.0002	12	-8.9999	-2.0001	-17	-5	3.9998	11	16	-0.99976	-7.0002	21	-21	16	6.9999	11	-11	-5.0002	21	6.9999
1.85044	18	-14	-29	10	-7	4.9998	17	12	-20	8.9999	16	15	-27	20	8.9998	17	-1.0001	11	28	14	13	-2.0002	5	-13	11	19	38	16	38	-19	1.9998	16	-6.9999	-21	17	-6.9998	7.9998	13	12	-1.9998	8	12	35	-5.0001	-5	20	1.9999	-8.9998	5.9999
1.85016	8	7.9999	7.9999	-5.9998	2	6.0001	22	18	29	-16	-12	12	2.0001	-7.0002	-1.9998	-5	19	3.0002	13	-9.9998	0.00012207	-1.0002	28	14	5.0002	10	-9.0001	-1.0001	4.9998	51	-14	-7.0002	-22	12	6.0002	17	14	16	18	35	6	1	14	-11	9.0002	5.9998	6.0001	-12	12
1.84989	22	11	0	11	5.0002	34	-19	24	27	30	24	25	9.9998	9	21	12	20	24	21	31	13	3.9999	36	21	6.0001	6.9998	16	-10	31	2.0002	27	16	2	12	-0.99976	13	2.0002	7.0002	20	-17	1	-0.00024414	11	-16	1.0001	-26	-15	36	4.9998
1.84961	9.9999	21	2.0001	-13	2	4.0002	13	-12	-23	3.9998	20	42	15	4.0001	-4	23	22	11	15	24	14	-14	18	3.9999	-7.9998	-15	10	11	26	11	6.0002	17	-28	0.99988	-14	24	-2.9998	-8.0001	8.9998	-0.99988	5	-13	-4.0001	0.00024414	12	19	5.9999	-22	-14
1.84934	-20	-16	24	21	35	17	2.9999	27	-13	-1.9999	3.0001	37	15	23	18	10	17	-13	16	-13	31	8	24	1.0002	6.9999	16	-14	5	34	-34	4.0002	22	6.9998	7.9998	39	-3.0002	24	9.0002	36	-1.9999	6.9998	14	0.00012207	-8.0002	16	0.00012207	16	-7.0001	8.9998
1.84907	2.9998	8.0001	0.99988	-8.0001	0.00012207	8.0001	30	1.0002	-0.00012207	50	-16	25	13	7.0001	13	2	34	34	24	17	-20	11	28	-6.0002	-14	24	17	16	11	20	17	-2	9.9999	1.9999	-3.9999	6.0002	-20	5.0002	7.0002	38	-2.9998	-9.0002	21	25	16	-4	8.9998	9.9998	16
1.84879	-7.0001	-14	1.0001	15	-14	-5.0002	22	28	18	24	6.9999	-3	18	26	9.9998	-5.0002	1.9998	9	27	18	-5	10	16	13	-4.0002	-1.9999	22	-1.0001	25	-12	22	15	12	-2	6.9998	-7.0001	7.9998	4.9999	5.9998	1.0002	13	25	8	21	8.0001	-12	32	-5.0002	-32
1.84852	17	31	32	-0.99988	23	18	29	16	17	23	-1.0002	14	14	-3	14	-0.00012207	0.99988	7.0001	25	-5.9999	7	26	-7.0001	28	14	-7.0001	45	4.9999	29	18	2.9999	-6.9999	-7.9998	14	-6	32	-15	35	18	3.0002	2.9998	15	-3.0001	19	-4.0001	-6.9998	-25	19	15
1.84825	2.0002	8	-11	2.0002	-3.9999	16	-1.0002	13	-7.9998	6.0001	16	16	-8	19	27	45	12	-9.0002	15	23	46	5	-1.9999	15	2.9999	-14	13	-15	0.00024414	25	-6.0001	-3.9998	23	13	23	9	15	8.9999	-11	8.0002	29	6.9999	-4.0001	-23	9.0001	-7	17	7.0002	10
1.84797	-3.9998	3.0001	15	-15	15	-2.9999	-4.0002	-8	14	27	2.0001	18	9.9999	18	11	-46	12	8.9998	8	11	19	-0.99976	26	-1.0002	-11	13	-21	13	11	6	25	17	24	13	-6	0.99988	25	-5.9998	12	-25	-11	7.0002	38	11	-8.9998	-2.0001	14	11	3.0001
1.8477	3.0002	-0.99976	5	26	10	5.0001	9.9998	28	4.9999	-0.00024414	1	13	41	45	20	19	0	20	9.0002	-12	22	25	-20	15	21	15	20	9	-3.0001	-20	-0.00012207	-9.0002	-0.99988	33	22	15	-18	-2	8.9998	9.0002	17	26	14	8.9999	-29	-58	5.0001	-7	19
1.84743	39	16	15	34	-10	15	28	-5.0001	35	9.9999	5	34	-2	32	-3.9998	2	30	16	20	14	1.0001	1.9998	25	5.0002	-5.0001	15	14	43	-15	4.0001	12	33	10	27	20	6.9999	2.9998	4.0002	-4.9998	8	-17	3.0001	23	21	-18	-4.0001	8.9998	18	3.9999
1.84715	23	6	26	2.0001	-5	27	6.9998	-0.00024414	13	-6.9998	-2.0002	-10	33	5.9998	28	-1	-3.9999	-10	18	13	15	5.0001	13	40	-1	13	17	10	-3	4.0001	30	17	20	16	12	3.9999	7.9998	16	-10	-3.9998	14	22	-34	-10	2.9998	7.9998	12	-2.9998	15
1.84688	-5	19	8.0001	-0.00012207	7.0002	12	0.00024414	39	16	11	21	13	15	-9.9998	34	8.0001	0.99988	21	25	11	-13	2	-11	32	3.0001	-6.0001	14	3	-6.9999	17	-11	27	15	16	20	26	-5	34	-17	1.9998	-2.9998	14	3.9999	8.0002	1.0002	15	-7.9999	18	6
1.84661	1.9998	22	9.0002	-1.0001	-37	7.9998	3.0002	-5.9998	-11	5.9999	27	13	1.0002	17	25	48	8.9999	-5.0002	-2.0001	16	13	27	13	44	-0.99976	1	14	8.0001	32	9.0001	6.0002	-2.9999	1.9999	-2.0002	22	25	14	-0.00024414	-6.9999	34	-19	5.9998	-0.99988	13	2.9999	-2.0001	16	10	-21
1.84633	-9.9999	-17	6.9999	-14	14	27	-18	10	15	9.9998	20	-16	7.0001	-13	15	-27	14	16	1.9999	30	33	32	25	-5.0001	-11	19	8.9999	33	-5.9998	-6.0002	-4.9999	23	-11	45	34	22	-42	-9.0001	-14	20	8.9999	16	-8	35	13	14	10	14	34
1.84606	26	-16	22	0	-14	-8.0001	16	-19	17	0.99976	13	-1.0002	14	7	2.0001	34	-11	8.9998	21	-0.00024414	21	8.9998	6.9999	18	17	-4.0001	16	-7	-10	28	18	2	-14	-14	31	-5.0002	9.9998	-6.9998	6	14	4	30	20	30	-1.9999	8.9998	9.9999	9.9998	-19
1.84579	21	16	23	35	-3	-11	41	33	13	-6.0002	20	20	-14	7.0002	-21	19	-4	18	12	7.9998	14	13	6.0002	13	3	28	-0.99988	12	14	-18	1.0001	-7.9999	17	-7.9998	-12	0.00012207	-6.9999	-12	-19	26	-18	28	-17	-17	6.0002	4.9998	19	-1.0001	-10
1.84552	16	23	7	-19	8	23	-16	-2.0002	7.9998	3	38	-2.9998	18	8.9999	21	-2.0002	-2.0002	6.0001	19	6.0002	-1.9999	0.00012207	16	3	13	-10	1.9998	17	-1.9998	16	22	-3.0002	-5.9999	-8	-16	13	3	-9.0002	11	2.9999	7.9998	15	-7	32	2.9999	16	-0.00024414	-22	6.0002
1.84524	-19	-18	30	-3.9999	10	16	39	18	-14	22	12	0	-11	27	18	11	20	-5.0001	6	6.0002	-0.99976	22	8	11	24	27	23	16	20	-6.0001	13	18	26	7.0001	19	6.9998	-7.9998	14	27	-0.99976	13	-13	12	21	-5.0001	-24	7.0001	10	11
1.84497	-2	11	-3.9999	-13	12	12	-3	0.99988	30	-6.9998	11	6.9999	24	-4	25	31	2.9999	28	26	29	12	19	14	32	29	29	14	5.9998	2	31	-21	-0.99988	-3.9998	19	16	6.0001	5.9999	32	15	19	32	7	8.9998	-17	9.9999	25	-17	-9.0001	-15
1.8447	23	-11	25	26	13	-10	6.0001	18	-1.9998	-9.9999	2.9998	14	24	6	23	45	11	18	15	-5.9998	-20	13	-17	4.9999	26	6.9999	-9.9998	4.9999	30	-1.0001	-0.99976	2	10	33	13	3	-18	-28	2.9999	16	-42	-7	12	1.0002	-37	-12	17	13	26
1.84443	5.9998	-4.9999	-9.9998	-2.9998	8.0002	7	-6.0002	12	13	19	25	9.9999	1.9998	12	-36	18	-3.9998	0.00024414	10	38	24	38	-22	30	29	16	6.9999	11	5.0002	30	14	5.9998	16	16	-6.9998	13	-3	-18	3.0001	20	-18	0.99988	20	-17	11	16	-19	14	-7.9998
1.84416	-25	14	-0.00012207	7	-12	15	17	9.0002	17	30	12	13	-16	20	1.0001	30	14	17	0.99988	-3.0002	0.99988	-2.9999	-4.9999	22	-11	-14	11	27	9.9999	13	48	7.0001	13	11	19	-19	14	-8.9998	-4.9999	21	14	-30	1.0002	11	32	20	18	-10	-4.0002
1.84388	-11	9.0001	-1.9999	17	16	28	39	3	12	-16	35	24	14	26	6.9998	12	20	15	-7.0002	30	8.9998	23	-16	11	5.9999	2	2	16	26	-19	16	11	7.9998	15	-7.0001	2.0002	-5.9999	-1.0002	11	14	-13	14	-23	-26	-2.9998	21	-32	3.9999	17
1.84361	20	26	-2.0002	-12	-2	-0.99976	0.00012207	12	30	34	-27	9.0002	28	13	4	-0.99988	8.0002	-17	35	-7.9999	2.9999	16	13	2	-10	2.0002	23	18	-8	-0.00024414	40	10	14	-16	11	12	-3.0002	-8.9999	-22	-2.9998	14	16	0.99976	-10	-4.0001	-1.9999	-0.99988	-8.9999	-4.0001
1.84334	5.9999	13	0.00012207	31	-17	-2.0002	-1.9999	15	-17	-4.9998	27	11	9.0001	26	26	19	49	37	13	13	-7	1.9998	29	9	-11	22	-11	10	25	10	-5.9998	-19	17	8.9998	-2.0001	-8.9999	21	8	3.9999	35	11	-5.0001	-32	-2.0002	3.9999	20	21	-5.0001	-17
1.84307	-19	12	1	-5.9998	18	23	3.9999	-7.9999	18	11	16	3	-9.0002	5.9999	8.0002	-9.9998	49	43	21	20	18	21	-12	21	22	9.9999	12	17	38	22	11	22	-1.0001	3.9998	18	8.0001	17	13	7	-15	11	41	-3	2.9998	29	25	-20	2.0002	19
1.8428	-0.00012207	26	2	-0.99976	4.9999	0	-4.0001	1.0001	7.0002	5	13	-19	26	6.0001	23	22	0	3.9998	12	4.9999	45	29	33	33	-6	0.99988	-31	26	9.9998	9.0001	12	14	0.00012207	13	23	-2.0001	13	16	13	10	0.99976	15	21	-5.9999	18	1.0001	14	7.0001	-1.9998
1.84252	6.0002	41	-18	-0.99988	0.00012207	40	44	7.0002	-14	21	12	30	-15	-7.9999	-2.0001	17	30	17	13	7.9999	16	20	-12	20	11	3.0001	28	-4.0002	-5.9998	-23	-0.00024414	17	20	-20	5.0002	35	-12	-11	-11	25	-9	-16	15	-5.9999	11	13	-8.9999	14	12
1.84225	-17	-1.9998	-3	18	1.0001	9	-0.00012207	11	13	3.0002	19	-7.0002	25	11	-11	22	18	-2.9999	11	-7.9999	8.9998	13	47	24	12	29	-6.9998	23	8.9998	-17	5.0001	-12	2.0001	-6	0.99988	-6.9998	0	-1.9999	4.0002	14	7	-21	16	19	-13	-23	-11	-6.0001	17
1.84198	1.9999	4.0002	7.9998	8.9999	11	-12	7.0002	30	21	-3.9999	-36	22	29	15	-0.99976	28	-10	-2	11	21	3	14	5	2.9998	-13	4.0002	12	40	4.9998	8	18	4.0002	1	11	8	37	9	26	14	10	7.9998	6	-2.9999	-3.0001	-31	20	2.0002	5.0002	26
1.84171	13	24	-12	-6.0001	6.9999	1.0001	4.9999	32	-18	14	11	28	7	22	-4.0002	20	-3.9999	-14	-17	-13	20	23	14	11	6.0002	7	-2.9998	-3	13	22	-5.0002	7.0001	26	14	10	22	-0.99988	15	-7	11	14	14	-20	-33	-34	36	9.9998	-4.0001	-23
1.84144	21	15	30	16	44	28	9.9999	-17	-15	4.0001	25	-1.9998	-2.9999	31	31	9.0001	28	8.9998	22	31	6.9999	5.9999	36	1.9998	8.0002	-1.0001	-19	-17	5	8.0002	-9.9998	13	-0.00012207	-0.00024414	29	-9.0001	-2.0002	-21	-5.0001	-3.0002	1.0002	8.9998	-33	30	-7.0002	50	26	-14	37
1.84117	4.9998	1	16	10	1.0001	9.0001	-2.0001	-1.9999	6.0001	-1.9998	6.0002	0.00024414	-16	8	-7.9999	-21	12	11	-10	8.9999	-9	5	16	31	17	18	21	14	35	8.0002	21	-5	-6.0002	19	22	15	-3.0002	5.0002	13	-17	3.9999	1	39	5.9998	12	-2.0001	6.9998	7.0001	-2.9998
1.8409	29	-14	6.0001	15	-2.0002	17	-37	-1	15	22	17	23	40	15	16	-5.0002	20	16	14	36	6.0002	6.9999	-9.0002	21	0.00012207	-8	-13	13	21	15	31	19	17	31	11	-2.0002	19	3.9999	-30	5.9998	14	23	7	1.0002	14	2.0001	-28	-3.0001	11
1.84063	8.9999	-4.0002	3.9999	12	-19	-7.9998	29	16	-7.9998	17	18	35	12	-2	-8.0001	34	21	28	-19	-1	17	16	34	-7	-7.0001	11	3.9999	-4.9999	9.0002	21	30	6.9998	2.0002	40	-17	-1.0002	-3.0001	-8.9998	20	10	5.9998	-16	-8.0001	-0.00012207	25	-14	-6.9999	-13	-1.0001
1.84036	13	8	2.9998	36	13	3	24	8	-1.0001	-0.99976	13	34	-13	1.0001	4.9998	22	-4	15	7.0001	2.0002	14	-9.9998	29	1.9998	4	24	13	7.9999	-16	7.0002	-4.0001	2.0001	-14	-3.0001	46	26	5.9998	-6.0002	7.0002	-5	-5	-6.0002	-4	-5.0002	-2.0002	5.9998	-40	9.0002	20
1.84008	-1	14	35	5.9999	-16	10	0.00024414	-15	12	22	5.9998	19	12	-3.9999	35	3.0002	8	-12	41	15	-2.0001	13	14	7.0001	15	27	-11	23	12	2.0001	-27	-7	0	6	-3.9998	-9.9998	15	9.0002	-0.00012207	1.0001	-6.9999	17	1.0001	-3	-13	-5.0001	10	12	19
1.83981	2.9999	-15	32	22	23	40	13	-19	5	7	-23	-6.9998	14	13	-3.0001	-21	15	23	12	13	3.0002	-1.0002	5.9998	21	31	13	26	50	-1.9998	17	13	0.99988	-29	-13	-7.0001	32	6	-31	-7.9999	-5.9999	-16	6	-2.0002	-8.9998	-8	25	-11	10	-9.0001
1.83954	19	25	-15	8	-4.9998	16	7.0002	42	-26	7.9998	14	-5.0002	22	11	14	22	-23	19	18	33	24	26	25	-2	-13	7.0001	5.9998	2.9998	-13	2.9998	-9.0001	11	-17	16	19	-1.9999	-5	1.9999	-5.0001	14	9.9999	-0.99976	7.9998	6.9999	27	4.9999	-16	1.0001	13
1.83927	11	30	0.00024414	15	-0.00012207	23	8.0002	5.0001	5.9999	-6.0001	24	9.9998	8.0002	-11	24	4.0001	1.9999	8.0002	0	46	17	24	-2.0002	14	12	0	-14	5.9998	37	5.9998	31	31	-0.99988	17	1.9999	-0.00012207	1.9999	-3.9999	22	18	6.0002	16	4.9998	-32	8.9999	3.9998	9.0001	5	-9.0002
1.839	-10	-22	-4.9998	5.0001	20	9.0002	19	14	2	-19	4.0002	-12	-4.0002	-22	-25	20	-7.0001	1.0002	-1.0001	-23	16	45	-1.9999	12	-6.0002	34	18	13	10	28	4	6.0002	13	-3	-10	6	-15	-1.0002	13	18	12	6.9999	30	22	3.9998	9.0002	-31	26	18
1.83873	4	13	-8.0001	3.0001	-40	10	-2.9998	2.9999	10	19	42	-12	9.0002	24	16	32	-16	-30	25	5	50	35	8.9998	-1.9999	21	24	-6.0002	4.0001	-2	9.0001	32	12	-9	11	22	-9.9998	34	-6	29	39	-35	31	18	20	-16	14	-4.9998	23	-4.0001
1.83846	5.0001	24	6.9998	20	27	12	22	23	28	-18	-13	24	8.9999	-0.00024414	41	-11	-9.0002	13	42	-14	21	-4	-15	27	37	-17	10	15	-18	-5.0001	11	2	26	22	-2.0002	6.9999	13	-5.0001	-6.9998	-8.0001	2	-22	16	0.00012207	29	-14	5.0001	11	18
1.83819	7.9999	2.0002	26	20	5.0002	44	1.0002	26	18	25	14	-0.00012207	15	11	29	-8.0001	7.9998	-1	0.00024414	11	19	24	11	-12	18	-8.0001	18	9	16	-14	-13	8.9998	6	6.0002	2.9999	18	-4.0001	-1.9998	10	33	11	-15	5.0001	6.9998	27	8.0002	-19	5.9999	7.0001
1.83792	-5.9999	32	8.0002	8.9998	-8.9998	1	5.0001	15	24	15	6.0001	14	25	37	19	-9.0001	0.00012207	10	-15	-15	36	29	0.99988	9.9999	25	10	-0.99988	-8	14	-2.0002	20	-1.9998	13	0	32	5.0001	-7.9999	-32	-28	5.0001	-10	9.9999	-12	19	-24	14	19	-3	2
1.83765	-21	7.9999	12	25	-15	-14	13	-1	14	1.9998	20	-15	18	-8.9999	-1	0.99988	39	-52	18	1.9999	9.9998	-1.0001	6	6.9998	27	27	19	23	5.9999	6	-37	1.0002	6.9999	8	10	-12	-1.9998	-5.0001	0.99988	-14	-38	13	7.9998	4.0002	-15	10	-1.0002	-14	-19
1.83738	26	2.9999	1	-3.9998	-5.9999	3.9999	0.00012207	11	-5.9998	20	17	34	19	18	11	8	34	29	-16	25	36	32	18	21	-5.0002	11	-2.9999	24	19	-2.0002	12	-6.9999	-10	7.0001	11	-4.0002	-17	-32	18	8.0001	10	0.99988	14	24	15	-9.0002	6.0001	11	-12
1.83711	4	-6.9998	38	-2.0001	24	1	-20	14	-7.0002	11	6.0002	7	-9.0001	-6	28	27	31	14	13	32	10	15	17	22	9	0.00024414	27	-16	3	-7.0002	5.0002	17	-26	20	8.9998	-3.9999	-25	-16	-12	36	-1.0002	-0.00012207	3	-11	0	0.00012207	6.9999	35	-12
1.83684	-3.9998	-14	-4.0001	-29	8.9998	-8	-9.0001	-4.9998	-11	14	23	-3.9998	24	3.9998	26	11	0.99988	8.0001	26	10	10	-19	15	22	-7.9998	25	33	21	14	3.0001	-2	7.9998	13	19	-9.9998	6.9998	32	-11	24	5	-13	17	8.0001	37	7.9999	-0.00024414	-2.9998	-29	29
1.83657	29	33	-0.99976	14	9.0002	-14	-6.0002	20	9.0001	7.9998	28	31	14	27	24	9.0002	4.9998	24	43	25	0.00012207	17	18	34	5.0001	-10	-20	7	19	25	-21	2.9999	-3.0002	-10	-6.9998	28	-2	6.0001	-25	-18	0.00012207	18	2.9998	-23	18	4.9998	24	37	1.0001
1.8363	9	3.0001	4.0002	3.9998	28	30	-1.0002	32	13	11	0.00024414	22	-2	-9.0001	11	28	20	36	8.0001	5.9998	16	40	12	0.00024414	-3.0002	9.9999	7	6.0001	-1.0001	9.0001	-1.9999	3	-2.0002	14	9.0001	-13	6	-0.00024414	-1.0001	0.00012207	-2.9999	26	20	28	-25	17	-12	2	28
1.83603	28	25	-6	27	-0.99976	11	4.9998	11	-0.00024414	7.0001	1.0002	40	-9.9999	12	-1	3.0001	12	-3.9999	26	28	8.0001	7	18	-12	16	30	-13	15	-7.0001	10	-6.9999	2.9999	7.9998	0.00012207	22	17	1	14	-6.0001	-2.0002	12	-9.9998	-4	-25	18	13	4.9999	-22	7.9999
1.83576	24	38	-14	11	32	12	3.0001	21	37	23	30	8.0001	16	26	17	-14	18	21	17	1.0001	20	12	-8	-0.00024414	2.9998	0.00024414	14	-4.9999	23	13	8.0001	1.0001	13	9.0002	9	4.9998	-22	0.99988	26	-27	4.9998	-18	-13	3.0001	12	6.9999	-8.9998	15	18
1.8355	13	22	8.9998	39	22	6.9999	10	-9.0001	11	-0.99988	11	25	35	14	17	37	1.0002	-2.9998	20	17	12	-28	24	2.9999	-24	47	13	37	-14	4.9999	-11	-10	6.0001	13	0	4.0001	-3	-33	-15	7	0.00024414	-24	6.0002	-3	-2.9998	15	-36	49	9.0002
1.83523	25	14	-5.0002	-2.0002	7.9999	-4.9998	-9.9998	5.0002	23	27	15	-20	6.0002	17	3	14	-8	39	16	10	7.9999	5.9998	19	-22	-3	17	12	-8.9999	23	-1.0002	-17	18	15	7	13	19	-2.9999	4.0001	27	-11	-21	1.0001	-11	-3	6.0001	-38	8.9999	17	29
1.83496	23	-10	8.9999	-12	-6.0002	16	21	25	-12	29	-2.0001	-10	8.0002	3.9998	28	0.99988	34	13	52	0.00024414	-8	33	-28	27	-0.99988	28	-13	8.0002	11	27	-10	-2.0001	-3.0002	-17	20	6.0001	-5.9999	4.9999	-29	8	1.9998	18	42	1.0001	-9.0001	-7.9999	19	25	6.0001
1.83469	-4.9999	15	-21	10	37	4.0002	26	-14	13	30	-10	1.9999	14	-13	14	-21	11	-9.0001	-10	10	13	0.00012207	7	19	-19	12	14	20	-5.0001	1.9999	13	-13	-14	-2	-30	-25	15	-2.9999	39	-30	4	12	21	-23	25	21	-5.0001	7.9999	-19
1.83442	-0.00024414	27	9.0001	0	-6.0002	17	3.9998	24	11	9.0001	30	-3.0002	13	2.0002	-20	1.0001	34	7.9999	11	20	15	7	-13	24	35	20	4.0002	1.0002	16	1.9999	28	0.99988	-8.0002	-13	16	3.9999	-20	-6.9999	-11	17	-3.0001	35	18	24	18	17	11	12	1.0001
1.83415	15	-8	-4.9999	10	-21	11	-0.99976	11	29	-8.0002	1.9998	12	37	7.9999	11	8.9998	19	-7.9999	30	19	-23	2	20	8.9999	10	20	11	-11	14	-11	25	3.0001	38	-7.0002	-4.0001	30	15	6.9998	12	8.0001	-4.9998	-6	-32	10	5.0002	-12	-9.0002	3.0002	15
1.83388	35	16	4.0001	6.0001	11	23	-16	5.9998	-2.0001	31	-4.0001	15	4.9999	-25	3.9999	4.0002	12	22	41	27	16	16	5.0001	9.0002	9.9999	35	12	17	2.0001	40	1.0001	-6.9999	-3.0002	19	8.0001	8.9998	3.9999	-0.00024414	1	-1.9998	-2.9999	19	9.9999	-20	-20	1.0001	26	20	2
1.83361	11	23	-21	-0.99988	23	6	21	-6.9998	46	9	15	-6	15	-12	22	12	-17	32	22	11	27	7.0001	-1	-4.0001	23	5.9998	17	11	2.0001	-15	4.9999	16	20	8.0001	17	11	-3.0002	-8	11	16	-3	27	-6.0001	27	-16	15	11	-4.0002	14
1.83334	-31	9.9999	12	3.9998	2.0001	-21	20	21	-5.9998	43	0.00024414	15	-5.0001	12	-9	-12	43	-28	-0.00024414	34	-2	33	2.0001	22	-17	48	-18	26	12	36	3.9999	3.0002	21	21	20	-16	-11	-10	-16	-30	23	0.99976	17	-2.0002	-2.0001	25	-27	-12	-8.0002
1.83307	34	6.0002	18	4.9998	11	40	6.0001	-2	-4.9998	1.0002	23	11	10	12	9.9998	11	28	-8.0001	46	-8.0002	2.0002	11	-5.9999	-1	36	22	13	-1.0001	6.0002	-1.0002	30	26	-18	-8.0002	-18	-10	4.9999	0	19	15	-1.9998	21	-15	12	0.99976	-7.0002	8	-11	46
1.83281	-18	19	-23	5.0002	13	19	34	23	-13	-9.0002	-14	14	13	2.9999	20	37	-13	4.0001	-1	-17	6.9998	19	20	34	-12	-9.9998	-34	-10	-3	7.9999	-7	2.0001	24	2.9999	-15	-1.9998	-1.0001	4	-1.9999	-12	29	4.9999	7.0002	-3.9998	35	-4.0001	-6	17	22
1.83254	8.9999	-7.9999	30	27	42	20	-9.0001	16	21	20	-3.9998	-0.00012207	61	17	25	25	31	14	-7.0002	-1.0001	8	14	33	-15	-1.0002	-3.9998	17	17	27	-7.0001	-17	-17	3.0002	36	-25	0.00024414	20	9.0001	20	0.00012207	-8.0002	2.0002	28	10	8.0001	1	13	13	-12
1.83227	-15	0.99988	1.0001	-11	-4.9998	-2.0001	6.0001	-15	27	17	23	-7.0002	1.9999	5.9998	3.0002	-4.9998	4.9999	-16	15	-3.0001	15	-11	2.9998	-13	13	17	-6.0001	2.9998	15	9.9998	12	17	1.0002	-22	-2	-4.9999	-3.9998	-25	0	5	-3.9998	-7.9999	12	-22	-22	5.0002	-15	-25	-18
1.832	30	27	9.9999	23	37	44	-6.0001	14	16	-13	18	48	20	34	1.0002	-13	0.99976	-0.99976	18	12	24	-9.0002	3.9998	-16	25	-4.9999	9.9999	-2.0002	1	0.00012207	5.9999	-0.99976	10	16	-8	17	33	1.9999	-3	15	-11	3	-13	10	8.0001	5.9998	18	-5.9998	1.9998
1.83173	3.0002	12	-6.0001	25	5.0002	5.0002	15	-6.9998	-12	11	30	13	-5.0001	16	32	2.9998	-4	6.9998	22	4.9999	26	14	3.9999	25	2.0002	-2.0001	29	11	-12	3.9998	-21	24	-28	-20	-17	-1.0001	-22	4.0001	13	4.9998	-3.9999	-12	12	15	35	10	2.9999	11	-9.9998
1.83147	-6.9998	2.0002	3	-2.9998	7.0002	15	12	11	3.0002	10	17	25	3.9998	6.0002	2.0001	26	6.0002	5.0002	4.0001	24	6	-2.9999	18	-8.0002	-11	12	-12	-17	-17	25	10	-14	-2.9998	0	-8.0002	7.9998	7.9999	5.0001	-8.0002	7.0002	-6	-9.9998	-5.0002	-2.9999	-6.0002	4	-5.0002	-15	-22
1.8312	9	0.00024414	23	18	6.0001	17	-7.0001	-16	6.0001	19	-11	-9	7.9998	29	-16	11	-2.9999	33	17	35	1.9998	9.0002	12	12	58	35	-5.9999	12	6.0001	-24	-4	14	2	18	20	18	-12	-17	2.9998	36	-24	18	1.0002	-13	1.9999	-21	-7.0002	6	14
1.83093	20	-14	29	-1.9998	20	2.0001	9.0002	6.0001	35	30	29	24	-28	8.9999	-19	22	10	-7.9998	2	14	24	25	1.9999	15	31	-1.9998	-7	5.0002	-6	-8.9999	-1	-8.9998	-1.9999	21	-9.9999	20	-6.9998	12	13	17	-1.0002	16	5.0001	-6	-16	-6.9998	7.0002	-8.9998	18
1.83066	-2.0002	3.9999	-6.9998	24	11	16	12	24	-14	8.0001	21	17	14	19	-1	21	20	2	22	-3.9999	15	-4.9999	17	8.0002	-21	28	-8.9998	-6.9999	13	12	19	18	6.0001	12	-23	-11	-0.99976	0.99988	-0.99988	7.0001	10	7.9999	-10	-10	16	-3.0001	15	14	-37
1.8304	6.9998	40	-7.9998	9.9998	32	36	5.0001	9.0001	13	2.9998	0	25	-27	-6.9998	-17	-4.9998	7.9999	12	24	3	-5.0002	15	37	21	-5	-2	12	0.00012207	0.00012207	-27	-8.9998	-19	11	-3.0001	6.9999	-21	22	7.9998	-12	-5.0002	29	7.0002	-1	11	-3	10	17	-11	29
1.83013	26	24	-0.99988	13	-17	15	-18	-14	-12	27	15	5	25	-1.0001	-3.0001	-5.9998	10	-11	33	16	-0.00024414	22	-0.00024414	12	17	-5.0002	7	-17	18	29	-1.9999	4.9998	-1.9999	-7.9999	11	4.9998	7	3	14	-5.0002	24	-35	13	-21	4.0001	-1.0001	21	39	2
1.82986	6	-4.0002	-3.9998	11	17	-3.0002	47	4.0002	4.9999	35	-3	32	-1.0001	26	33	7	20	-0.99988	23	-16	-7.9998	-20	-1	-8.0002	11	2.9999	-2.0001	-3.0001	16	8	4.0001	12	9	4.9998	9	-6.0001	28	-12	1	-7.9998	9.0001	20	8.0002	5.0002	-13	28	-17	4	7.0001
1.82959	-14	12	14	-7	27	14	-13	6.0002	6.0002	-1	15	-5.0002	-14	21	5	7	-5	16	12	18	31	8	36	5.9998	-0.99988	8.9998	4	-7.9999	8.9998	3	14	13	33	0.00024414	-4.9999	-14	-34	21	0.99988	21	7	-14	3.9999	-31	-4.9999	2.9998	28	14	3.0002
1.82933	-0.00024414	6.9998	13	-4.9998	31	11	8.9998	12	6	15	13	32	-3.9999	2.0001	24	26	-0.99988	-6.9999	11	20	6	26	5.9998	-22	5.0001	2.0002	-3.9998	8.0002	3.0001	-8.0002	23	1.9999	-42	15	5.9998	-2	-10	-14	-12	-4	-14	-4.9999	-12	-9	6.9999	19	-23	28	-5.9998
1.82906	15	-8.0002	3.9999	45	1.0002	8.0001	-12	3.9999	11	9	-11	13	-2	3.0002	-2.0001	0.99988	-0.99988	-16	13	-1.0002	-4.0001	-16	-13	2.9998	7.9999	11	1.9998	6.0002	9.0002	-6	9.0001	-15	-8.0001	10	16	-28	-3	3.9998	14	5.0002	0.00012207	-2.0001	5.9998	-1.9999	23	-2.9998	8.9999	11	8.0001
1.82879	-15	13	1.9998	47	-8.9999	-12	22	7.0001	21	1.9998	-5	-0.00012207	-4.9998	-15	43	9.9998	-14	-7.0001	18	-17	18	4.0002	18	15	-3.0001	15	-7.0002	18	6.0001	11	-5.0002	8.0001	-11	23	-23	14	27	9.0002	-7.0002	-4.9998	6.0002	20	-23	14	3.0001	-8	0	2.9999	9.0002
1.82853	22	20	20	-9.9998	21	-1.0001	10	8.9999	-2.9998	42	-5.0002	-8	-4.9999	10	-6	-35	-16	5.9998	37	10	10	1.0002	-13	27	14	29	16	18	30	24	12	16	19	28	22	8.0001	-24	16	9.0001	10	-3.0001	-17	6.0002	17	-7.0001	23	18	-15	-3.9999
1.82826	5.9999	-7	-3.9999	-18	18	10	-25	-18	19	-2.0001	14	-1.0001	14	21	19	19	-13	13	2	-11	-0.00024414	0.99976	-10	20	7	31	11	-14	1.9999	-9.0002	-15	-5	9.9998	12	-7.9998	12	0.99976	6.0002	-6.0001	-2.0001	4.0001	15	-30	-9.9998	3.9998	-26	13	4.0001	-11
1.82799	30	3	-0.00012207	-5	-1.0002	2.9998	7.0001	14	11	-8	-25	-3	-6	-7.0001	-9.0002	-1	21	21	-25	24	13	17	12	7.0002	-25	-17	4.9998	8.0001	28	-9.0001	20	-2.9998	-13	2	10	-19	-11	34	24	12	22	-2.9999	32	26	23	-5.0002	0.99988	21	-24
1.82773	4.0001	1	39	36	14	13	0.00012207	12	16	7.0002	29	16	-14	22	11	-9	18	14	-3.0002	1.9999	29	30	-1.0002	38	2.9999	-0.00024414	1.0002	6.0001	15	11	8.0002	14	25	-13	-4.0002	-19	3.9999	3	7.9998	23	11	-13	-14	9.0001	2.9998	-11	-4.0001	-0.00012207	35
1.82746	4	1	7.9998	-2.0001	-1.0001	46	17	11	24	0.99988	-8.0001	-12	-0.00024414	-18	-0.00024414	25	7.0002	9.0001	2.9998	3.9998	24	29	5	22	35	14	-40	0	-20	9	22	4	5.9998	-2.0001	6.9999	22	-22	5.9998	-20	25	-32	24	-0.00012207	-38	8.0001	4.0001	8.9998	-20	26
1.82719	14	30	-2	9.9998	-4.9998	-1	8.9999	34	-1.0002	-1.9998	-12	10	33	-12	-21	27	0.00012207	11	12	-39	6.9999	15	-7.0001	8	21	-13	17	4.9999	25	-7.0002	10	32	-5.9998	9.0002	8.0002	10	14	-19	8	-5	5.9999	23	18	16	-20	12	0.99988	23	-4.0002
1.82693	-7	20	17	9.9999	18	31	30	7.9998	13	-18	7.0001	12	4.0001	18	20	-4	31	-1.9998	0.00024414	23	6.0001	8.9998	3	17	24	2.9999	-9.9999	-1.0002	39	9	12	0.99988	-9.9999	37	-4	-21	18	4.0001	1.0001	18	1.9998	-4.9998	5	5.0001	-8.9998	16	26	2.9999	0.99976
1.82666	28	-8.0002	23	-1.9999	8	30	-22	-9.9998	-11	3	-14	-11	-12	30	-2.0002	14	-24	21	-4.9998	23	-9.0001	12	-0.99976	-1.0001	22	3.9999	-17	-1	2	-23	11	35	-3.9999	38	8.0001	-2.9999	10	16	14	3.9999	-2.9999	-11	-21	-27	-15	-3.0002	-4.9998	31	9.9999
1.82639	-11	11	-8.9998	-5.9999	14	1.9998	24	8.9998	21	12	11	28	-10	18	11	13	6.9998	-4	12	6.0001	15	-7.9998	1	4.0001	35	-26	5.0002	26	-12	-6	23	9	21	-3.9999	11	18	-13	-9	-11	5.9999	-20	-19	-16	4.9999	-18	1.9999	-6.9998	-52	-1.9998
1.82613	22	3.0001	-13	-9.9998	4	-12	10	-4.0001	6.9999	5.9998	-9	-25	27	-1	-16	19	31	-0.00024414	16	-14	8.0001	24	6.9998	18	8.9999	26	-7.0001	0.00024414	38	-21	12	5.0001	3.9999	-8	-13	4.9998	10	11	5.9999	-21	-7.0002	14	18	-0.99988	4.0001	-2.9999	-17	10	1.0002
1.82586	22	33	12	0.00012207	4	-5.0002	-2.9999	18	8.0001	14	25	15	0.00024414	13	-22	5	23	4	13	14	21	20	-9	34	13	21	7.9998	29	23	2.0002	-9.9998	2.9999	23	33	0.00024414	-13	18	8.9999	-16	12	-18	24	25	-19	-2.9999	12	0.00024414	7.9998	5.9998
1.82559	22	18	14	-18	24	-12	-11	14	9.9999	13	0	-2.9999	13	-9.9998	7.0002	2	5.0002	13	-6	14	-11	-9.9998	30	23	6.0001	12	11	-0.00024414	-9	3	9.9998	14	-5.0002	-13	-1.0002	11	-0.99988	17	9.9999	15	-6.0002	5	8.0001	-6.9999	8.9998	0.00024414	7	12	-6.9998
1.82533	-1.9999	4.9998	24	32	5	4.9999	14	7.9998	23	22	14	1.0001	1	-14	25	-5.9998	28	2.9999	-1.0002	19	-17	-0.99988	7	-15	20	35	0.00012207	-2.0001	-4.9999	27	26	34	-10	18	21	-35	-0.99976	-9.0001	6.9998	1	16	17	31	-5	-6.0002	4.9999	9.9999	21	0.00012207
1.82506	9.0002	4.9998	-19	7.9998	-12	5	-7	-1.9999	23	-0.00024414	8.9999	-6.9998	18	-4.9998	-11	6	28	14	-14	-22	20	-12	-11	8.0001	12	34	-41	12	-13	-20	13	-7	-14	-4.0001	-17	11	-4.9998	-9.9998	-12	8.0002	-9.0001	-1	-7.0002	-18	-7.0001	-2.0001	33	-6.0002	11
1.8248	7	12	-6.9999	-15	21	16	6.0002	20	-3	6.0001	32	10	18	35	12	-5.9999	-0.00012207	22	4.9999	-1.0001	-23	13	-8.0002	37	11	12	19	-8	35	0.99988	19	-7.9999	20	-5.0002	0.99976	-1	25	6	15	1.0002	22	13	-4.0002	6	4.9998	1.9998	21	16	14
1.82453	15	9.9999	17	13	1.9999	31	3	6.9999	8.9998	5.0001	-0.00024414	-20	-20	11	12	-3.0002	26	-6.0002	-17	-6	43	-5.9998	9.9998	33	7	-23	-31	2.9998	13	-8.0002	3.9998	23	15	29	-6.9998	6.9999	30	-23	2.9998	-10	3.0002	2	12	-15	-4.0001	-6.9998	-11	-6.9999	-2.0001
1.82426	-2.9998	8.0002	3.0002	-4.9999	-1.0002	-11	19	0.99976	14	20	-1.9999	27	5	-14	17	16	-11	-5.0002	14	5	7	37	-4.0002	20	-26	5.9998	14	-7.0001	7.0002	11	-1.9998	-2.9998	26	7.9998	-13	19	12	0.00024414	2.0002	1.0001	21	19	32	12	-6.9999	-5	17	-12	-4.9998
1.824	-15	-7	-34	-17	17	-5.0001	4.0001	9.0002	1.0001	18	45	0.00024414	14	4.0001	2.9998	-1.9999	10	24	-4.9998	26	-11	-16	15	10	8.9999	-7.9999	16	-7.9999	-22	-1.0001	1	-11	-17	-3.0001	1.9998	-1.0002	-18	-12	15	17	30	-35	-7	13	2.0002	-8.0002	32	-19	6.9999
1.82373	7	10	3.9998	35	16	-40	-2.0002	14	15	7.9999	-8.0001	20	-3.9998	15	14	13	-7.9998	-0.99988	8.0001	-13	-9	14	12	12	24	21	12	2.0002	-2	31	-27	-2.9998	5	-14	16	9	-4.0002	2.0001	-2	-21	13	-3.9999	20	2.9998	-11	-17	8.0001	4.9999	12
1.82347	3.0002	17	1	14	4	11	0.00024414	39	17	32	11	-3.9998	25	29	14	-1.9998	0.99988	-1.0001	11	10	-9.9999	2.0001	31	17	25	9.0001	-11	8.9999	25	7.0001	25	-5.9998	20	-4.9999	-3.0002	-1.0002	25	-0.00012207	5.0002	26	3	5	-3.9999	-25	-10	11	-13	5.0001	-5.9998
1.8232	14	16	10	-9.9999	-5.9999	2.0001	8.0002	28	16	-16	-2.9998	-17	17	-11	9.9998	20	9.9998	30	-43	20	-15	9.0001	-2.9999	-12	28	7.9998	-2.9999	32	1.9999	-7	5.0001	-16	17	-4.0001	7	20	-1.0001	25	-1.9998	-40	-18	-17	-2.9999	17	-26	-6.0002	-11	8.0001	-3.9999
1.82294	-2.9998	-16	-8	21	21	23	-6.9999	4.9998	2	13	14	13	-0.99976	27	11	6.9998	-1.9998	33	27	-1.0001	15	9.0002	12	13	-2.0002	-1.0001	19	-15	8.0001	-24	10	3.9999	-1.0002	-0.00012207	15	12	-17	22	-3.0001	16	-14	-3	-20	14	-10	-11	9.9999	-3.0002	12
1.82267	-10	29	5.0002	32	19	21	21	-6.9998	21	14	6.0001	14	19	18	11	34	18	19	-5.9998	2.9998	17	9.9998	10	3	44	-15	14	-2.0002	0.99976	-0.00024414	8.0002	-13	21	-8.0002	3.0002	2.0001	-16	-3.0001	17	21	-15	-12	20	-13	-28	2.9998	8.0002	-6.9998	-16
1.82241	3	27	-3.0002	25	-1.0001	8	13	19	-3.0002	22	11	0.00024414	-19	24	3	-10	-17	-16	4.9998	25	-5.0001	12	25	20	-17	16	11	7	2.9999	30	-8.9999	1.0001	-18	6.0001	2.9998	0.00024414	-22	22	-1.0002	-3	4.9999	33	11	4.0002	18	22	-1.9999	11	-1.9998
1.82214	-22	30	-3.0001	-11	19	4	8.9998	12	-6	12	32	-21	16	-9.9998	-28	2.0002	18	24	0.00024414	11	10	18	23	2.0002	12	24	0	-0.00024414	8	-7.0001	17	13	-19	14	9.9999	-13	15	20	-0.00024414	-2	-14	6	15	22	-0.99976	-12	-31	7.0001	19
1.82188	36	10	10	-13	16	4	-1.0001	-10	-14	5.9998	-15	-0.99976	18	-7.9998	-8.9999	16	35	-2.0001	7	8.9998	13	10	-0.00012207	22	2.9998	-38	-11	18	1.0002	0.99976	6.0002	-1.0001	10	29	-5.0002	-13	13	-8.0002	9.0001	25	3.9999	-19	-8.9998	-18	-20	28	6	-1.0001	10
1.82161	19	34	16	16	12	32	19	1.9998	41	2	-3.0002	-15	-6.9998	0.99988	-0.99988	-17	-21	4.0001	2.0001	30	-24	21	-5.9998	-7.0002	-5.0001	-1.9998	0.00012207	20	25	-7.0002	15	23	-20	0.00024414	-6.0002	-41	22	-3.9999	23	15	-41	-11	9.0002	-19	26	19	-20	5.0002	-4
1.82135	-10	11	-6.0002	-8.9999	17	12	7.0001	-2.9998	18	-1.0002	5.9998	11	18	-24	16	-9.9999	9.9999	0.00012207	-18	-6.0002	-14	-9.9998	19	20	-9.0002	5.9998	17	11	17	18	-13	15	3	28	-1.0001	11	15	-22	-15	4.0001	9.0001	-8.0001	-39	-13	-21	-9.9998	1.0001	-1.0002	-24
1.82108	-7.0001	19	-9	7.0001	22	3.9999	18	17	16	-20	-21	23	-0.00012207	9	4.0001	0.99976	-21	15	8	-5.9998	6.9999	47	2.0002	0.00012207	-1.0002	0	8.9999	6.0002	-15	42	16	9	3.9998	25	19	11	-13	15	17	-5.0001	-5.0001	-22	5.9998	-8.9998	-2.9999	26	8.9998	5	12
1.82082	-1.9999	16	-20	12	-1.9998	23	3.0001	29	19	-10	-3	13	-1	30	6	30	6	17	36	-9.0001	-3	17	8.0001	0.99988	-7	13	16	-33	6.0002	-6.0001	-3.9999	-6.0001	-12	9.9999	11	-25	-18	-7.0002	4.9999	-4	-1.9999	13	4.0001	5	-1.9998	-8.9998	-21	9.0002	1.9999
1.82055	19	36	24	19	13	-2.9999	12	5.0002	11	20	27	2.9998	-6.0001	-11	-13	-9.0001	20	-8.9999	0.99976	29	7.0002	-2.0002	35	-39	6.0002	34	35	-0.00024414	-9	34	-13	41	-5.0001	10	-3	1.0002	16	24	-11	-4.9999	2.9999	6	-9	40	7.9998	6.0002	27	17	4.9999
1.82029	-7	-3.9999	22	-11	10	-6.9998	21	-2.0002	0.00012207	-11	-1.9999	6	-31	64	34	9	-11	11	42	-4.0002	15	20	15	-13	6.9998	-12	-1.0001	-12	0.00012207	-0.00012207	12	33	10	-19	5.0002	7	8.0002	-2.9999	1.9999	12	-1.0002	15	-31	-4.9998	0.99976	2.9999	16	2	-15
1.82003	2.0001	-11	-3.9998	1.0002	-11	1.0002	11	7.0002	4.0002	9.0002	15	6.0002	16	4	35	8.0001	2.9998	-4.9999	-7.9998	-4.0002	-13	10	12	-24	2	28	4.0002	30	12	1.0002	-5.9999	-3	4.9999	-2.9999	40	9	4.9998	19	9.0001	34	26	-24	30	11	12	8.0002	25	-19	-19
1.81976	14	5.9998	7.0001	-23	-7.0001	-4.9998	23	-7.0001	19	17	0.99976	5.0002	16	-26	-22	16	5.0001	-15	-13	12	21	-23	20	45	32	-10	12	-9.9999	30	8.9998	-23	-3.9998	-9.9999	10	-12	2.0001	-6.0002	12	12	12	-3	-21	1.9999	16	-15	-0.00012207	2.9998	-26	3.0002
1.8195	-15	11	2.9999	-6	-8.0002	8.0002	-4.9999	-1.0001	6.0001	-7	27	23	6	-0.00024414	24	12	31	0.99976	0.00012207	1	-14	-2.9998	-2.0001	-14	4.0001	7	0.00024414	-21	27	19	-7.9998	3	7.9999	31	-27	10	-13	6	-0.99976	4.0002	-9.0001	-2	14	5.9999	20	-24	5.0001	1.9998	0.00012207
1.81923	32	4.0002	-25	31	25	8	8.0002	-7	4.9998	14	-5.0001	-0.99988	-17	9.9999	21	3.9998	-16	4.0002	34	-14	11	-13	18	9.9999	-17	5.0001	24	6.0002	9.0001	4.0001	7	-5	21	27	1.0002	19	-8	14	-13	2.0002	-6	-11	-3.0002	-6.9999	21	-16	4	2.9999	21
1.81897	0	-9.0001	-19	13	-14	4.0001	-3.0002	-8.0002	11	9.0001	-4.0002	5	-9.0001	35	6.9999	8.9999	9.0002	12	-3.9998	-20	6	9	8.0001	-1.0002	-13	3	10	11	8.0002	-23	1.0002	4.0002	-13	13	23	-26	-1.9999	9.0002	7	15	8.9998	-0.00024414	12	-0.00024414	-7.0002	8.0001	12	1	-4.9998
1.8187	-0.00024414	0	8.9998	17	-5.0001	-4	21	11	5	14	-6.0002	9.9999	-17	5.9998	-25	-1.0002	27	-5	-24	6.0001	6.0002	-4.9999	0.00012207	12	5.9998	-34	7.9998	4.0001	11	13	-6.0002	-17	-30	36	31	-32	32	31	-16	-9.0001	-21	18	21	18	8.9998	6	-20	-15	-12
1.81844	19	7.9998	38	31	-10	13	-3.9998	20	7.0002	-28	20	20	-3.0002	-1.0001	-0.99988	-13	8.0001	12	-1.0001	38	28	-2.9998	51	9.0002	-36	9.9999	0.00024414	11	6.9999	32	-3.0002	-11	9.0001	-0.00012207	-20	-22	2.9998	20	-6.0001	9	1.9998	7.0001	-14	-12	-18	5.0002	-13	15	22
1.81818	7.0002	11	-5.0001	26	-1.0001	28	16	-20	17	-1.9998	14	13	28	6.0002	14	2.9999	-29	0.00012207	2	-16	-6.0002	41	19	38	20	21	-8.0002	21	1.0002	9.0001	7.9999	20	-1.9998	-12	9	-11	-4	20	-16	-23	21	15	-2.0002	21	-1	-5.0002	-0.00012207	4.9998	-19
1.81792	-11	6.0001	9.0001	5.0002	14	-4.0002	5.0002	-13	-4.0002	12	-3.9998	2.0002	2.0002	2.0002	17	22	0.00024414	7	-13	23	8.9998	18	5.9998	7	-17	9.9999	23	-2.9998	30	-36	5	15	-34	5.9999	3	-29	21	0.99976	24	-6.9998	21	7.9998	-4.9998	-5.9999	-12	11	0.99976	21	-14
1.81765	-0.99988	17	-1.9998	-5.9999	-16	19	13	-10	-7	1.9999	-4.9999	42	-13	15	-2.9998	32	29	7.0002	7	-2.0001	24	14	-0.99988	10	21	2.9998	-9.0002	-11	6	11	-9.0001	6	10	2.9998	13	5.9999	15	-11	-2.9999	0.99976	-25	9.0002	-1.9999	5.9999	13	-4.9999	-13	-4.9998	36
1.81739	-1.0001	-2.0001	-13	27	36	-16	4.0002	-19	-20	-10	-4.9999	20	-16	17	-2.0002	13	-9.0002	6.9998	16	15	-5.0001	16	-5	1.0001	-5	23	-10	24	-19	-9.0001	35	-1	-1.9998	26	4.9999	-25	28	-4.0001	6.0001	-27	-8.0001	4	23	-3.0001	16	4.9999	25	9.0001	19
1.81712	25	32	0.00012207	31	10	20	19	15	5.9999	5.0002	-12	2.0001	12	-23	-9.0001	14	19	-4	7.9998	16	16	-8.0002	4.0001	-3.0001	16	30	19	12	13	-0.99976	23	0.99988	22	-13	-1.0001	3.0002	15	8	-5.0001	-8.0002	-17	-7.9998	-21	-25	-34	43	12	27	-11
1.81686	14	3.9998	-25	12	8.9998	23	-26	22	24	0.00012207	-19	-20	5	9	1.9998	2.9998	34	24	33	1.0001	13	-13	1	-2.9999	19	-8.9999	3.0001	10	1.9999	9.0001	-6	21	1.0002	54	21	0	30	22	6.9998	-34	-11	-1	-12	11	-5.0001	-3	13	7	17
1.8166	-3.9999	-4	-9	15	7.0002	49	4.9998	-5.0001	-0.00012207	11	7.9998	15	-12	4	20	28	11	2	-5.9999	25	5.0002	-6	-5.0002	1.9999	-3	11	-16	-5.9999	16	-14	-5.0002	-10	13	18	-1.0002	-31	-7.9998	-0.00024414	15	24	5	27	-8.0001	-17	3.9999	-12	17	1.0001	-23
1.81633	6	11	19	6.9998	-9.0002	21	1.0001	-0.00024414	-4.9999	5.9999	16	-17	32	-13	-0.00012207	12	8	-12	-1.0002	5.0001	7.0001	54	-1.0001	0.00024414	6	24	8.0001	3.9999	7.9999	-1.9999	-31	8.9999	-12	35	1.9998	-4.9999	9.0001	-23	4.9998	-23	0.00024414	-4	3.9998	8.9999	-0.00024414	-1	-12	11	14
1.81607	25	-3.0001	5.0001	-2.9998	3	11	13	19	-5.0001	23	-8.0002	32	8.0002	22	1.0002	4.0001	0.99988	24	-3.9999	-21	8.9999	10	16	-7.0002	-1.0002	22	17	1	-9.0001	9.9999	14	-19	-3.0001	29	-16	-7.9998	-8.9998	2.0001	38	-17	5.0002	20	-3.9999	4.0001	-5.0002	14	-2.9999	-16	6
1.81581	8.9999	-5.0001	-6.0001	13	9.9998	24	7.0002	-13	-3.9999	-7.0002	-14	-1.0002	23	3.0001	-3.0001	14	6.9999	20	27	36	32	-27	-2.0002	-7	19	12	23	-11	9.9998	-1.0002	39	20	-20	25	23	-12	-30	-14	-4.0001	-13	-2	5.9998	8	5.0002	17	-38	2	1	-13
1.81555	-3.0002	13	37	16	11	-3.9998	3.9999	41	5.0002	-8	23	8.0001	13	-5.9998	13	9.0001	7.9998	16	13	4.9998	-18	23	-13	14	11	28	-22	-17	20	-41	7.9999	-3.9998	32	30	11	6.9999	23	-9.0001	-8	4.9999	-11	0.00024414	29	25	39	10	6.0002	-20	1.9998
1.81528	22	-0.00012207	23	-17	2.9998	3.0002	-40	21	4.9998	2.0001	25	19	-4.0002	10	14	17	19	-0.00012207	-27	8.9999	3.0002	-3.0001	22	20	7	17	15	21	-3.0001	-10	-7.0001	-6.0001	-5.0002	-9.0002	5	-3.0002	-29	9	-20	6	-15	25	-6	-5.0002	-17	-13	17	-24	8.9998
1.81502	3.0001	-6.9998	3.0002	-5.9998	32	-9.0002	0	-2.0002	13	14	-12	2.0001	-29	18	-6.9999	0.00024414	5.9999	22	15	-14	-9.0002	-35	8.9999	-5.0002	41	1	-6.9999	-4.0002	23	27	-3	21	-6.9999	27	-4.9998	13	34	-12	-19	-19	-10	-47	16	-13	-16	39	22	11	11
1.81476	-19	13	3.0002	-27	34	17	11	28	0.00024414	42	21	-4	16	26	22	19	-9.0001	15	-7.9999	5.9998	8	16	8	16	-2	-9.0001	26	-14	12	-9	20	9.9999	6.0002	7.0002	3.9999	17	-6.0001	4	-20	4.9999	1.9998	22	-11	-4.9998	11	13	22	-2.9999	-7.9998
1.81449	14	-25	30	14	20	6.9998	11	19	-17	-6.0001	12	-25	-2	-17	-13	-21	9.0002	-9.0002	12	26	11	10	-7.0002	-13	-2.9999	-14	-13	3.9999	-26	8.0002	16	15	0.99976	-1.9999	16	-41	-12	0.00012207	7.9999	1.9998	7.0002	1.9999	7.9998	26	11	-2.9998	9.9999	-0.00012207	26
1.81423	-5	16	13	26	-32	6	-8	2.0002	-12	2.0002	8.9999	6.0002	36	0.99976	35	0.00012207	16	13	-26	-26	18	9.9999	-4	-0.99976	19	7.9998	-28	9.9998	8	31	-11	1.9999	-4.9999	18	-4.0002	-1.9999	-17	19	-21	6	-5.0002	-31	-5.9999	3	-12	8.9998	2	6.9999	-35
1.81397	19	8.9999	-6.0002	16	-17	9	-14	13	-5.9998	-16	36	13	-3.9999	5.0001	31	1.9999	18	3.0002	14	15	11	-19	-1.0002	27	-4.9998	14	25	-2.0002	36	2.9999	-11	23	-7.0002	-15	19	17	13	-5.9999	-22	9.0001	20	-1.9998	15	-4	8.0002	16	12	3.0002	18
1.81371	17	31	20	3.9999	9.0002	-1.9998	20	26	29	-5.9999	-11	29	6.9999	9.0002	11	6.0001	37	3.9999	-6.9999	14	8.0001	-16	9.9998	-4	19	2.9998	-3.9999	-16	17	12	3.0001	20	7.9998	-13	13	-18	-0.00024414	18	3.0001	5.0001	0.00012207	-9.9998	1.0001	-29	12	16	-20	-18	-2.9998
1.81345	3	3.9998	7.9998	13	-20	-9.0002	26	-3	-17	1.0001	-39	-5.9999	35	-1.9999	-6	19	3.0001	0.00012207	4.0002	-4.9999	13	-7.0001	-2.0002	9.0001	3.0002	-1.9998	19	-1.9998	-8.9998	3.9999	20	37	4.9998	5.9999	1.9998	8.0002	-3.0001	-4	-8	5	9.0001	-6.9998	-22	1.0001	9.9998	16	11	18	-1.9999
1.81318	25	40	20	21	2.0001	-23	-1.9999	-11	-2.9998	-2.0002	1.9999	-18	22	-6.9998	-14	36	1.0002	-27	10	7.0001	-13	-14	-9.9998	-4.0001	19	-2.0001	9.9998	-27	-2.0002	-30	8	8.9999	9.9999	18	6	5.0002	-15	-14	-18	7	-10	0.99988	10	7.9998	0	-0.00012207	7.9998	-17	-1.9999
1.81292	-10	-4.9999	-19	14	-13	14	-6.9999	45	19	1.0002	-12	-1.9998	22	26	-11	31	-1.9999	17	-0.00012207	7.9999	-12	12	-26	-13	7.0001	6.0001	15	-0.00012207	17	39	-10	-3.0002	17	-6.0002	-0.99976	-15	-11	24	4.9999	27	-3.9999	28	-12	-0.99976	-9.0002	23	-28	-3.9998	-0.99988
1.81266	-15	0	-1.9999	3.0002	-9.0002	-2.0001	20	-7.0001	10	-23	6.0001	1.9998	19	-11	1.0002	-25	19	-7.0002	13	14	4.9999	1.0002	28	-4.0002	0.99988	-5.9998	-16	0.00012207	-17	1	2.9999	15	-6.0001	-8.9999	15	-3.9998	13	17	11	-8	-0.99988	9.0001	4.9998	23	15	13	7.0002	13	-6.9998
1.8124	18	42	-5.9999	36	-5.0002	33	-4.0001	24	-15	29	6.0002	-10	-21	1.9999	9.9999	14	-28	13	18	16	-12	-18	-42	20	11	-10	-19	-0.99988	11	-9.9998	7.0002	3.0001	-6	-17	8.9998	16	33	12	9.9999	-14	-2.0002	37	2.0002	-5.9998	5	-3.9999	-27	6.9998	1.9998
1.81214	-1	-6.0001	-13	-18	10	-2.0001	11	16	5.0001	-1.9999	18	10	16	12	25	-5.0002	-23	-8	-10	33	3.9998	21	-2	-29	13	-6.0002	-17	3	-3.0001	37	-34	7.9998	-19	17	12	-22	16	22	-20	15	4.0001	-37	-14	-9.9998	4.9998	-2.9999	6.0002	9.0001	-5.0002
1.81187	41	27	-8.9999	31	-26	-2.9999	-1.9998	4.0002	8.9998	1.9998	12	2.9998	-21	18	0.99988	46	19	-17	-0.00024414	9.0001	17	-5.9999	-9.0002	4.0001	-5.0001	-18	-19	-4.0002	-9.9998	-22	17	7.0001	13	20	6.9999	3	0.00012207	-18	8	-2.9998	34	-19	-10	16	-21	-10	-19	21	11
1.81161	-0.00024414	3.0001	10	-9.0002	21	13	-23	-3.0002	4	32	1.0002	-9.0002	9	-16	-12	15	-20	14	4.9998	15	9.9998	-1.9999	35	-23	5.9999	-6.0002	27	-27	11	19	22	6.9998	-0.00012207	1.0001	22	21	6.9998	15	12	-28	4.9999	3.0001	5	7.9999	6	-4.9999	6	-18	22
1.81135	-0.00012207	14	-4.0001	39	28	-8.9999	20	6.0001	43	7	-5.0001	-2	-21	-17	-17	5.9999	-5.0002	4.9998	24	14	-4.0001	5.0002	13	0.99976	17	37	0.00012207	-14	10	22	-9	28	-4	-7.0002	1.0001	18	5.0001	-12	16	-4.0001	6.9998	16	29	4.0001	-16	-23	6.9998	-13	-22
1.81109	16	30	-3.9999	2.9999	19	12	2.0001	24	-33	-3.9999	3.9999	25	17	21	-24	-5.9998	18	-3.9998	-15	30	25	-14	20	27	19	13	22	-2.9999	-6.9999	37	32	-21	0.00024414	-12	-1.0002	13	-21	30	27	22	-25	-6	-18	20	-16	25	4.9998	4.9999	13
1.81083	-18	4.9998	-1.0001	28	3.0001	10	-23	-1	4.9999	9.0002	18	18	-7.9999	-6.0001	-35	22	22	9.0001	-2.0002	-7.0001	25	15	5.0001	-1.9999	1.0001	5	3	-9.0001	37	5.9999	-32	35	-1	2.9998	-8	8	6.9998	-36	4.9998	15	14	-21	2.0002	7.9998	31	3.0002	35	12	-5
1.81057	12	10	-11	-3.9998	30	-3	9.9999	8.0001	-21	26	11	-17	-3.9998	3	-1.0002	-10	-12	12	-6.0001	-4.0001	-6.9998	-13	11	7.9998	25	-14	-29	10	-14	-13	7	-6.0001	11	0.99988	4.0001	-7.0001	-7.9998	29	23	0.99976	29	6.9998	-2.0001	-9.0002	-0.99976	-2	10	-8.9998	11
1.81031	4.9998	-2.9999	-14	2.9999	11	30	-14	10	1.0002	6.9998	-12	-6.0001	-4.0001	-23	20	-13	15	11	20	7.0002	33	18	-23	5.9999	-21	8.9999	-22	12	9	-7	20	17	9.0002	-23	-24	0.99988	-21	1	-14	9.0001	15	13	21	-13	33	12	5	14	25
1.81004	11	-26	7.9999	0.99976	-3.9999	16	34	20	46	14	1.9999	23	-5.0001	-15	5.0002	-31	-22	25	27	-0.99988	2	-9.0002	-4.9998	-47	11	-3.0001	12	28	-11	9.0001	-3	-1.0001	-12	23	20	11	3.0002	16	12	28	-21	-22	-13	5.9999	-24	1.9999	-9.0002	-14	-2.9999
1.80978	5.9999	37	14	1	24	-0.99988	-23	-8.9999	-3	6.9998	6.9999	4.0002	23	-24	11	8.9998	5.9998	25	37	6.9999	18	29	-9.0001	-21	-16	19	30	-25	3.0001	-19	-13	7	-17	-21	6.0001	-1.0002	-12	3.0002	-2.9999	-14	0.00012207	31	1.0001	-20	-9	8.9999	16	-12	-6.0001
1.80952	6.9998	23	0.99976	3.9999	-22	23	-3.0001	-0.00024414	5.9998	-19	5.9999	-2.9999	-3.0002	-13	15	12	2	-16	1	29	7.0001	5.9998	19	17	29	5	19	-20	8.9999	-11	5.9999	1.0002	-6.0001	-0.00024414	-20	11	-0.00024414	13	9.9999	-14	27	-4.0001	13	1.9998	33	-3.0001	-6.0002	-14	-4.9999
1.80926	-31	-23	2.9999	3	7.9998	-14	14	17	-21	-4	-1.0001	22	-3	-9.0001	-3.0002	-3.0001	1.0002	-24	26	-10	-5.9998	8	1.0001	-18	-3.9998	-15	36	6	6.0001	-12	2.9999	2.9998	24	29	5.9998	-6.0001	0.99976	38	4	17	-11	1.0002	-1	-26	-18	2.0002	0.99988	-2	13
1.809	-16	11	2.9999	-8.0002	-28	10	-20	-16	5.0002	7.9998	2.9999	-1.0002	-3.9999	12	-4.9999	-6	1.0002	45	2.9998	-21	14	16	-13	-4.9998	18	7	23	-12	-6.0002	-1.0001	1.9998	9	5.9998	4.0002	-19	2.9998	7.0001	-11	2.0001	-8.0002	5.9999	-4.0001	-7.9999	15	-7.9999	-11	18	-6.9998	-12
1.80874	-21	9.9999	-2	6.9999	-22	-21	5.9998	-5.0001	2.0001	4	22	-6.9999	9.0001	41	-0.99988	-17	13	-2.0001	21	21	6.0001	11	7	-8	17	34	-19	-13	4.0002	-15	33	-5	32	0	-13	-3	26	26	-19	7.0001	-3.0002	-16	19	6.0002	-22	1.9998	-17	4.9999	4.0001
1.80848	25	-11	22	23	-6	19	10	8.0001	-15	15	0.00012207	17	5.9999	-30	4.0002	-1.0001	-12	-15	9	-17	-5.9998	1.9999	-2.0002	12	7	17	5.9998	6.0001	-13	17	-15	11	-26	-14	-3.0002	1.9998	-18	-9.9999	-3.0002	-22	-11	1	23	-8.0001	-13	-1.0001	25	26	-5
1.80822	11	5.9999	0.99988	-25	19	12	22	-19	13	5	-5.0002	17	1.9998	27	-4.9999	12	-4.0001	5.0002	4.0001	34	6.9999	-7.9999	9.0002	2.9998	5.9998	18	11	15	3.9998	11	-4.0001	3	9.9999	-14	9.0002	4	13	2.0001	-20	48	14	17	-8.0001	-9.0002	-11	14	-4.0001	29	-23
1.80796	2.0001	-9	-15	27	17	13	-26	8.0001	5.9999	12	2.0002	-21	-12	-3.9999	-17	-28	-3.0002	-20	6.9998	15	-0.99988	21	-2	31	15	5.0001	-17	33	5.9998	-8.0001	-11	40	5.0001	-9.0001	12	-59	7.9998	9.9998	-6	-14	-14	15	7.0001	-3.0001	9.0002	1.9998	8.9999	-22	-13
1.8077	-16	-31	-2.0001	-28	-38	1	15	5	3.0001	4	-12	16	-11	6	7.9999	12	-22	13	-12	-0.99988	-38	-6.9998	-15	-0.00012207	-9.9998	-4	5	20	-11	-4.0001	6.0001	13	-18	7.9999	16	-5.9998	28	-26	0.99988	-2.0002	-4.9998	-0.99988	4	-0.99988	-2.0002	14	-13	-9.9998	5
1.80744	14	17	18	35	2.9999	-3.9998	22	16	9.0002	14	12	4.9998	-27	9.0001	-7.0001	-2.9998	27	32	38	-11	6.0002	-5.0001	23	5.9999	25	33	11	10	1.0002	13	-0.99988	-21	-23	20	15	-20	-8.9998	4.9998	7.9999	0.99988	-0.99988	-23	-9.0001	-22	-3.9998	-12	22	13	31
1.80718	6.9999	-3.0001	-17	11	31	-2	-0.00012207	12	14	2	-1.9998	15	31	-26	-2.9999	9	-23	13	18	17	16	0.99976	20	11	16	-14	-7	-9	9.0001	-3.9999	-13	-1.9998	-6.9999	-2.0002	2.9998	20	-17	5.9999	11	3.0001	1.0001	-3.9999	15	44	28	-7.0002	-10	-4	1.9998
1.80692	9.0002	8.9998	-3.0002	5.0001	18	-14	6.0002	6.9999	4.9999	14	20	5.9998	-37	-5	-2.0001	12	10	-21	-19	9.9998	-12	-15	-5.9999	17	-4	6.0002	-7.0001	11	-10	34	3.9999	7	-1.0001	-1.0002	5.0001	18	0.99988	-2.9999	6	-17	-13	3.9999	20	-20	52	3.9999	4	-15	14
1.80666	28	1.0002	-6.9999	32	-29	13	-23	-8.9998	2.0002	2.9999	5.0001	-7.0002	11	-14	8.0001	-18	0.99976	2.9999	-3.0001	3	3.9999	10	-15	11	-27	5.9999	11	3	31	5	-7.0001	-16	8.9998	5.0001	-15	-3	6.0002	-9.0002	20	5.0001	-7.0001	5	16	-21	11	14	-31	-25	9.9998
1.8064	-4.9999	0.00024414	-24	-17	12	-0.99976	16	-8	-23	4.9999	15	-0.00024414	38	13	28	12	8	-1.0001	-0.00024414	-10	21	-26	21	-9.9998	23	20	-11	23	-8.9999	20	19	0	7.9999	0.99988	4.9999	12	22	-17	-14	1.9999	-10	-8.9998	2.0001	13	-25	20	-0.99976	24	35
1.80614	0.00012207	20	7	8.9999	-1.9999	17	27	11	-0.00024414	4.0001	13	-0.00024414	-3	-25	-18	8.9999	-15	8.0001	24	-3.0001	26	-14	7.0001	12	-2.9999	28	5.0002	38	-7	-5.9998	42	-0.99976	-6.0001	21	-33	7	-25	-3	-15	-6.0002	-9.0001	9.9999	-11	0.99976	-0.99988	-48	-6.0001	-17	10
1.80588	17	14	14	13	5.0002	-18	-12	23	-12	13	23	-12	2.9999	-15	-29	5	-11	14	22	7.0001	-33	17	5.9998	-6.9998	-0.00024414	-6	-13	-12	16	-10	11	0.99988	26	21	6.9998	22	-23	-17	-11	2.9998	5.0002	-6.0002	5.0001	-24	-11	4.0002	1.9998	-27	5.9999
1.80562	1.9999	6	16	-20	7.0001	9	-21	-15	-0.00012207	11	-13	2.9999	12	0.99988	-12	16	5.9998	-18	15	-4	2.0002	-26	26	4	8.9999	3.0001	8	-25	7.0001	-10	-0.00012207	-25	11	-4.0002	6.0002	9.9999	-31	27	13	-1.9999	9.9998	2.9998	1.0002	4.0002	0.00012207	-10	-1	-18	4.9998
1.80536	1	16	23	19	-4	-0.99988	1.0002	11	32	2	-23	18	-7.9999	-20	51	32	4.0001	12	-0.00024414	2.0002	11	39	5.0002	8.0002	-6.0002	2.9999	4	-9	23	-31	-5.9998	15	-3.9998	-8.0002	-17	-14	-12	11	7.9998	5.9999	4.0001	37	36	18	-8.0002	31	-2.0002	0	-15
1.8051	12	22	16	17	1.9998	23	13	7.0001	-3.9999	-8.0001	5.9999	8.0002	-2.0002	-3.0002	-28	5.0001	4	5.9998	2	13	-14	23	5	19	4.0002	3.0002	6.9998	-2.0001	-21	-3	-16	23	-17	0.00024414	-11	9.9999	10	16	-5	13	-14	-3	3.0001	11	-9.9999	-2.0002	3.9999	-29	13
1.80484	16	9.0002	2.0002	-20	7.9998	6.9999	14	6.0002	22	4.0001	-16	25	-1	34	0.00024414	-11	15	-7.0002	-14	-13	5.9999	18	11	16	27	6.0002	1.0002	20	-3.0001	35	20	3.9999	-25	21	6	13	13	-8.9999	6.9998	16	-27	-5.9998	2.0001	-24	-2	-8.9999	-18	15	14
1.80458	6.9999	3.0002	3.9999	3	47	11	7.9998	5.0002	-8.0002	29	24	-13	3.9998	-1.0002	20	31	-2.0002	-7.9998	19	-3.0001	-12	28	12	38	15	-6.0001	-14	-0.00024414	11	-9.9999	-8.0002	1.9998	7	-4.9999	17	13	-13	3	18	-13	9.0002	-33	22	-28	0.00012207	11	13	13	-1.9999
1.80432	-0.00012207	17	27	3.9998	13	-12	23	-14	-2.9999	5.0002	-24	3.9999	16	-8.0001	-18	13	1	-11	-14	18	4.0001	-0.00024414	5.9999	5.9999	-2	4.9998	14	7	-15	18	-10	-5.0001	27	23	-14	-15	-9.9998	9	-34	-1.9999	-19	27	4.9999	-21	32	-15	-54	-33	12
1.80406	7.9998	-14	-1.0002	8.0002	-4.9999	24	-5.9998	43	-5.9999	-15	16	-2	-28	26	19	11	1.9998	-27	-1.0002	-28	-11	-10	-31	11	5.9999	-6.0001	14	-34	12	16	-23	-15	15	23	-4	1.9998	18	0.99976	-10	8.9998	39	21	-34	-9.9998	2.0001	8.0002	6.9999	-5.0002	-26
1.8038	0	-5.9998	13	24	0.00012207	-6.0002	4.0002	31	41	-14	5.0001	9.0002	5.9998	-2.9999	1.0001	-17	18	-12	-4	-3.0001	29	12	-7	-36	31	3.0001	10	26	6.0002	-16	-12	-2.0001	12	6.9998	11	33	-10	-3.9999	-3.9998	15	-5	18	1	-13	4	-2.9998	3.0001	24	-3.9998
1.80354	13	17	0.00024414	30	0	7.0002	12	-15	-12	5.0001	2.9999	6.0001	16	18	6.0002	-8	22	-14	15	16	-15	19	6.9999	15	20	22	15	34	17	-19	21	0.99976	15	-7.0001	6.9998	6	0	28	44	4.9998	-12	-5	18	-16	20	-22	-12	7.9998	9.9998
1.80328	17	-20	22	3.9998	-8.0001	0.99976	23	-6.9998	22	-16	-2.9999	-4	10	-2	-9.9999	3	-4.9998	23	-6.9999	-8.9999	2.0001	7.0002	21	7	33	-1.0002	5.9998	17	-6.9999	4.0002	33	16	0.99988	2	-16	-5.9999	5	8	-11	7	5.0002	-13	38	35	-5.9998	-7.0002	-15	-2.0001	17
1.80303	0.00024414	26	4.0001	13	29	9.0002	4.9998	1.9999	35	20	-14	8	10	1.9999	14	23	12	-13	15	37	-18	-6.0002	-4.0001	6.9999	-3.0001	28	-15	27	17	13	-6.9999	13	-32	45	28	8	-2.0001	25	7.9998	-11	2.0002	-4.0002	10	-7.9998	-12	2.0001	7.0001	-1.9998	5
1.80277	4.9999	-0.00012207	15	-11	-34	-3.9998	18	0.00024414	23	5.9998	4.9998	42	17	-6.0001	6.0002	14	-3	-8.0002	15	6.9999	-1.0001	7	0.00024414	7.9999	4	21	11	-21	42	4	26	-11	-21	-16	-11	4	-15	9.9998	-6.9998	-35	19	-2.0001	-5.9999	16	-31	-34	-41	21	36
1.80251	34	27	-3.0002	-7.0001	16	-18	-10	-7.0002	-12	13	9.9999	21	6.9998	25	18	-16	30	4.9998	23	6.9999	19	2.0001	13	8.0001	9.9999	-24	25	-4.0001	-3.9999	10	-24	6.0002	-17	-45	21	19	-12	-1.9998	9.9998	7.0001	31	-32	17	-13	-23	-8	25	-15	-9.9998
1.80225	-9.9998	-3.9998	9	-22	31	-12	-16	21	-8	4.0002	2.9998	22	17	-40	4	-5.0002	-0.99976	-0.99988	0.00012207	6.0001	-3.9998	7.0002	-27	-5.0001	0.99988	8.9998	27	10	1.0002	0	-2	18	-26	-4.9999	-8	-1	-2.0002	3	0.99988	-11	-7.0002	-9.9998	5.9999	-22	30	-5	-3.0002	-8.9998	-7.0001
1.80199	27	8	8.0001	3.0001	1.0002	28	-18	-3.0001	13	3.0002	1.0001	-24	17	11	-1.0002	-17	18	-20	34	-4.9998	12	0.00024414	27	-2.9998	34	12	-30	3	-9.9998	37	-13	15	24	-6.9998	6.9998	5.9999	-11	-9.9999	6.0002	14	-3.0002	-6.0001	11	-17	-1.0002	11	-14	-12	-5.0001
1.80173	0.00012207	-2	-8.9999	37	9.9999	13	8.0002	-15	14	1.9999	-12	25	3.9999	-9.9999	20	-4.0001	-17	-15	21	20	-2.9999	27	-2.0001	-3.0001	0.99976	12	30	-16	17	-15	2.9999	-4.9999	2.0001	39	6.0001	3.0001	5	-0.00024414	0.00012207	0.00024414	-39	-3.9999	15	-27	-11	12	-34	9.9998	14
1.80147	-16	-22	-8.0002	1.0002	21	-46	20	-6.0001	-4.0001	51	30	11	-15	21	7.0001	19	-26	-7.0002	3.0002	-6	5	-35	6.0001	-27	0.99988	-6.0002	12	11	-23	-6.9999	-2.9999	9.0002	-10	5.9998	5.9998	12	-19	0.00024414	12	-7	11	21	-23	-12	-8.0002	-3.0001	-1.9999	6	33
1.80122	9	8.0002	5.0002	-8	-1.0002	-4	-24	-21	-14	27	25	20	13	25	-15	34	25	26	-12	-11	-15	-7.9998	1.0002	44	-9.0002	-3.0001	26	-38	16	-15	21	-0.99976	12	18	-6	-0.00012207	-5.9999	-14	-2.0001	13	15	0.00024414	20	-6.9999	25	17	0.00012207	-16	17
1.80096	39	5	-3	9.9999	49	4.0001	-12	17	11	5	9.9999	21	-2.0002	1.9999	9.9999	9.9999	16	-6.0001	4.0001	-3.9998	12	6	19	15	30	0.00012207	17	-3.0001	25	-15	20	24	16	1	9.0001	-1.9999	10	15	-9.9999	-24	-20	5.9998	2	-5	-0.00012207	-6	8.0002	27	-18
1.8007	-3.9999	18	17	-9.9999	-5.9999	-3.0002	-3.9999	29	-14	-37	-8.9998	8.0001	-6.9998	14	-1	-14	-5.0001	37	6.0001	-0.99976	17	6.9999	19	3.9999	-10	15	-11	4	9.9999	32	-3	9.9998	-15	1	-18	2.0001	-1.9999	1.0002	-22	18	-3	7.0002	13	-15	-7	-5.0002	-15	-7.0001	33
1.80044	3.0002	-5.9999	17	10	-24	30	14	-6.0001	16	32	-13	-11	18	-1.0002	7	14	54	-7.0002	-3	-24	-18	22	30	-19	-22	-13	-3.0002	6.9999	2.0002	4	4.9998	-20	-4	-25	7.9998	1.0002	-12	-5	-7.0001	-6.0002	8.0002	-4.9999	-1	2.0002	-15	14	37	8.9998	-16
1.80019	17	-3.0002	3.0001	18	24	14	-1.0002	-1.0002	23	-22	-8.9999	6.9998	-10	-10	-4.9998	-15	1.9998	6.0002	22	19	16	17	-8	20	4.9998	-24	31	9.9999	13	11	3.0001	16	2.9998	-9.9998	1	-6	-8.9998	13	2.0002	-2	17	-18	23	13	14	-6.9999	-23	5.9999	2.0002
1.79993	-5.9999	20	8.0002	9.9998	-3.0002	27	10	-10	-6.9999	26	28	-13	-1.0002	-17	4.0002	4	9	5.9999	-16	1.9998	9.0001	9.9999	-1.9998	-10	5.0001	-4.0001	34	3.0002	23	6.9998	12	20	-6.0001	6.9998	-20	-5.9999	4.9998	21	20	4.0002	-4.9998	-5.0002	7.9999	-26	24	-5.9999	32	-27	4.9998
1.79967	3.0001	-5.0001	6	13	11	5.9998	-1.9999	9.0001	-10	1.0001	16	18	3.9998	-15	15	5.9998	-3.9999	11	30	-7.0001	-19	4.0002	-4.9999	9.9998	-4.9998	31	4.9999	15	4.0001	1.9999	10	-12	18	-7	-2.9999	-12	7.9999	-6.0001	3.0002	-7	6.9998	3.9998	0.99976	17	-2.9999	17	-21	34	21
1.79941	5.9999	21	8.9998	-9.0002	13	5.9998	1.0002	11	3.9999	4.9998	-16	12	-4	16	12	31	1.0002	10	-5.0001	-15	21	6.0002	31	-16	16	5.0001	-18	19	-7.9998	8	-2.9998	5.0001	2	-4.0002	-5.9999	-4.9999	-10	-17	1.0001	28	-15	-1	-7	-18	-0.99976	1	20	28	5.0002
1.79915	9.0002	-7.9998	-40	6.9999	26	-10	10	-18	4	16	18	1.9999	13	20	-11	6.9999	1.0001	5.9999	-3.9998	49	-15	21	-4.9998	-14	11	16	2.0001	-24	8	-15	2.9999	-15	5.0002	8.0002	0.00024414	-2.0001	20	-3	33	-13	13	0.99976	30	-1.9999	-33	-20	16	9.0001	0.99988
1.7989	19	-1.9999	5.9999	6.0001	-9	41	-41	14	8.9998	-18	11	24	-17	8.9999	-23	4	2.0001	0.99976	-1.0002	-29	5	12	16	-2.9999	1.9999	-4	-17	10	18	-5.0002	-25	13	-5.9998	-11	-7	24	-8.0002	9.0001	4.0001	0.00024414	18	23	11	13	-13	28	32	-5	35
1.79864	6.0001	11	5.0001	4.0002	33	24	-36	-1.0001	9.9998	-4	13	-8	18	3.9998	20	-1	16	7.0002	7.0002	-4.0001	16	4.9998	-2	13	37	-4.9998	49	11	43	34	6	-1.0001	-11	-12	-16	4.0002	-9.0001	-19	-8.0001	-3	8.9998	20	28	21	11	-5	6.9999	12	-14
1.79838	4.9999	8.0002	-13	-15	-3.9998	5.0002	24	-27	28	0.99988	23	11	0	-23	-29	20	2.0001	13	21	38	-16	-8.0002	22	-3.0001	-2.0002	-6	-12	-19	-2.0001	27	13	-25	9	41	3.0002	-4	-0.99976	29	-26	11	-9	22	37	-8	0.00024414	23	1	3.9998	7
1.79813	5.0001	13	34	-13	10	30	19	5.9999	-31	12	-5	-9.9999	23	28	19	8.9998	0.99988	31	28	3	5.9998	-7.0001	-23	-3.0002	8.0001	17	20	8.9998	9	-10	-2.0001	1	29	-28	-0.99976	-2.0001	9.0002	-8.9998	-1.9998	3.9999	-2.9998	1.9999	-16	7.0002	0.99976	-6	-14	-1.9998	28
1.79787	-6.9998	-18	20	7.0002	14	-28	20	-2.9999	18	-3.0001	9.9998	-0.99976	5.0001	-8.9998	-5.0002	23	4.9998	-11	-6.9999	-7.0002	22	26	18	-18	22	8.0002	3.0002	36	-8.0002	2.0001	22	-6	3.9999	-13	-8.0001	6	-9	13	-18	3.0001	-16	-22	-2.9999	-5.0002	8.0001	30	15	38	12
1.79761	-11	2.9998	2.9998	-0.99976	-1.9999	-6.0001	-15	-14	-4.9999	9.0002	-9.0002	-1.0002	2	-3.0002	23	-20	9.9998	5.0002	26	16	2.0002	11	-6.9998	-2.9999	4.9999	-29	-9.9998	-6.0001	3	13	-8.0002	10	-4.0001	5	13	13	-29	-4.9998	16	-14	-12	-26	5.0002	24	25	14	23	14	-20
1.79735	34	17	-4.0001	36	-9.9998	-17	27	19	19	40	33	-0.00012207	-5	-13	-21	12	-37	-18	4.0002	11	-8.0002	-12	-12	-14	2.9999	3.9999	-6.0001	32	2.0002	3.9998	-8.0001	27	-5.0001	-5.9999	17	12	0.99976	4.9998	14	-2.9998	0.99988	26	6.9999	-1.9999	-21	-1.9999	4	-15	8.0002
1.7971	24	2.9998	-15	-2.9998	20	2.0002	12	-7.0002	-6	25	22	15	46	4.9999	-12	22	-17	-18	17	-21	16	2.9998	23	-4.0002	-10	-13	-47	18	22	-0.99988	16	11	3.9998	-13	-10	16	8.0001	2.9998	-0.99988	-2.9998	6	11	1.0001	-2	16	6.9999	-4.0002	7.0002	17
1.79684	8.9998	-5	2.9998	29	18	-3.9999	41	7.9999	-15	16	9.0001	-1.0001	0.99988	25	11	-21	-13	-25	2.0002	37	-16	8.0001	18	9.0002	8.9998	16	10	1.0001	21	6	-10	-3	34	8.0002	2.0002	21	47	9.9999	-6.9999	12	5.9999	-33	-12	-17	-7.0001	3.0002	26	0	1
1.79658	17	-5.0002	14	32	11	9.9998	-9	-8.9998	7	5.0001	2.9998	-6.9999	20	-16	-16	-2	-8	46	24	8.9999	-8.9999	21	22	-12	8.9998	-15	-2.0002	5.9999	-3.0002	-15	5	-1	-2.9999	4	2.9999	13	13	-20	1.0002	12	-25	4.0001	28	37	5	-0.99988	-3.0002	26	-12
1.79633	4	15	-17	44	3.9998	9.9999	6.9999	-34	-12	13	12	-1	20	21	-11	31	-3.0002	16	-32	-5.9999	21	17	3.9999	-15	-1.0001	-1	-11	-15	-32	-31	32	0.99988	20	14	11	-0.00024414	-8	33	10	1.0001	18	4.0002	-15	16	32	-2.9999	0.00024414	-1.9998	9.0001
1.79607	-9.9999	-12	-4	-3.0001	17	-8.0001	13	-23	-2.0001	-2.9998	17	14	-1.9999	8.9999	-12	3.9998	-19	1.9999	-1.9999	-7.9999	7.0002	-7	19	28	-38	25	-26	26	-26	23	-9.0002	23	-7.9999	-23	-7.9999	16	-6	24	6.0002	-18	-22	-7	21	-0.00012207	20	42	-9.9998	4.9998	-21
1.79581	15	-18	0.99988	22	-3.9999	9.9998	25	8.0001	12	-9.0002	21	20	2.9998	10	-3.0001	-1.0001	5.9998	7	-15	-14	0.00012207	-4	-10	22	1.9999	-16	-16	-7.0001	-4.9998	-26	3.9998	21	29	-8.9999	-2	-16	12	-4.0002	18	-16	29	-11	4.0002	21	4.0002	2.9999	18	16	-15
1.79556	13	-9	-21	26	6.0001	4.0001	-8.9998	34	17	28	6.9999	-6.9998	-5.9998	-3.0002	-2.0002	-24	-9.0002	48	2.9999	-2.0002	-1.9998	0.00024414	27	10	12	4	-3	5.9998	15	13	-9.0001	-18	-20	9	14	5.9998	-15	15	14	-14	22	-7.0001	15	-24	13	15	3.9998	15	-0.00024414
1.7953	-19	-2	1.9999	-9.9998	0.00024414	-7.0001	26	8	5.0001	-2.0001	-11	-10	12	-6.0001	8.0002	19	6.9999	11	-18	10	22	6	-9.9999	10	4.0002	25	-1.0002	5.9998	14	-10	16	11	5.0002	-26	22	-14	18	33	9.9998	-0.00012207	-35	1.9998	5.9999	-8.0001	17	3	-1.0001	-31	-18
1.79504	9.9999	-12	19	-0.00012207	37	29	-18	1.0001	-15	1	-9.0002	9	-2.9999	1.0001	-13	14	17	-3.0002	-8	-21	4.0001	22	20	12	1	-12	-24	-8	19	24	12	3.0002	1.9999	13	11	5.9999	6.9998	1.9999	2.0002	-22	-22	24	7.0002	-33	-15	-6	-4	7.0001	13
1.79479	19	-0.00012207	43	3.0002	-7	13	5.9999	-31	-22	32	6.9998	2.9998	-21	7.9998	29	-8.0001	9.0001	-11	1.0002	-8.0001	19	-21	7.9998	9.9999	5.0002	-8.9999	-21	-7.9999	-12	9.0002	-5	-7.0001	1	7.0001	3.9998	-5	-21	3.0001	17	-6.0002	15	-6	-17	1.0002	-7.0001	14	2	7.9999	13
1.79453	-2.0002	2.9998	-9	42	-8.9999	-13	29	8.0001	4.0002	-5.9998	-18	-6.0002	3	2.9998	-10	-11	2.0001	20	-3.9998	11	-7.9999	5.9998	-13	-11	7.9999	-25	16	1.0002	-7.0002	0.99976	-15	-15	17	-2.9999	-0.99988	0.00012207	-5.0002	14	1	43	10	-21	3	-0.99976	2.0002	-10	-6.9998	-14	6
1.79427	9.0001	12	-23	19	9.9998	14	15	-25	7.0001	37	-3.9999	-10	9.9998	6.0001	-5.9999	-13	17	-36	30	12	30	-16	48	18	26	5.0001	11	14	-6.9998	18	-9.0002	24	23	22	1	12	8.9998	9.9998	22	-9.0002	7	0.99976	-17	-15	24	19	-7.9999	-3.9998	9.9999
1.79402	13	-10	7.0001	-17	-15	-19	-16	18	15	-15	5.0002	0.99976	4.0001	-1.9999	17	27	10	22	18	17	-14	-2	-8.0001	-0.99976	-2.9999	0.99988	8.0002	-1.9998	-12	32	12	-8.0001	36	15	-12	-14	-31	15	14	-12	23	5	11	-5	-8.0002	4.0002	0.00012207	-22	15
1.79376	-12	14	10	-24	-1.9999	8.9998	6	-24	17	21	4.9999	-12	-11	23	21	-19	7.0001	-27	-32	-0.00024414	-13	-17	20	-14	1.0002	-3.9999	9.9998	18	-0.99976	18	-22	3.0001	9.0002	8.0002	2.0001	25	-8	18	16	18	-21	0.99988	7.0002	-15	-17	8.0001	1.9999	-18	30
1.79351	20	7.9998	-17	11	-1	-7	13	-6.9998	17	-13	-2.0002	26	-20	-21	19	-13	-7	6.9999	14	9.9998	17	12	1.0002	4	-1.0002	4	14	-14	40	-6.9999	-21	13	12	-1.9999	19	6.9998	-0.00024414	20	-16	-16	-1.0001	14	22	-25	8	-3.0001	-7.9998	-13	-9.0002
1.79325	-2	29	-14	-5.0002	4	27	-9	28	-6	2.0002	18	-21	-14	16	-11	1.0002	-8.9999	11	0	12	24	5	32	10	5.9999	9.9998	-1	13	-2.9999	3.9998	4.0002	14	-4.0001	0.00024414	-1.0002	-10	21	14	7.9999	-29	14	13	-15	1.9998	-10	36	-4.9998	26	26
1.793	-1.9999	2.0001	33	11	11	4.0001	6.9999	-8	-6	-15	-27	1.9998	-14	-25	21	3.0001	11	12	7.9998	12	10	12	13	-21	-18	20	11	23	8.9998	26	7.0001	20	5.9998	-7.9999	6	3.9998	-16	7.0002	-24	20	-20	-8.0001	0.00012207	17	-5.0002	-30	12	9.0001	1.0001
1.79274	-24	3.9999	-0.99976	31	2	-6.9998	-0.99976	14	-9.0001	23	-15	20	22	-8.9999	-12	3	-21	-23	16	-5.0001	0.00024414	15	29	-11	-2.9998	11	-10	-13	5.9998	-3	0.00024414	18	13	-1.9999	-16	-8	10	-2.0001	7.9998	3.0002	28	21	6	-17	-4.0001	13	-9.9999	2.9998	17
1.79249	19	-7.9999	9.9999	-7.0001	1.0001	18	-25	-19	23	17	15	27	26	11	6.9999	15	44	12	16	11	-15	-4	1.9998	4.0002	-27	16	19	1.0002	8.0001	14	-0.00012207	-19	-18	-0.00024414	20	-20	-5	-3.0002	0.99988	21	14	-19	0.99976	-2.9998	5	19	4.0002	4.0001	-6.0002
1.79223	33	-20	-5.0001	17	-6.0002	41	14	7.9998	-3.0001	-0.99988	13	-13	3.9998	3.9999	-11	-6	-13	4.9998	19	-17	5.9999	-7.0002	2.0002	4.9999	-28	-31	18	-4.0002	6.9998	3.9999	-8.9999	-13	12	-11	-8	19	12	9	29	-4	-16	-5.0002	22	-7.0002	-7	-5.9999	-0.00012207	24	-7.0001
1.79197	-18	6.9998	29	8.0002	-3.0002	21	10	24	10	19	19	14	-5.9998	17	-1	-3.0002	-1.0001	16	-2.9998	-1	-2.9999	-28	9.0001	23	14	6.9999	-6.0001	12	5.9999	-2.9998	11	-25	10	10	9.0001	-9.9998	-22	1.9998	-3.0001	17	2	0.00024414	11	-25	-9.0001	9	-1.9999	-16	-4.0002
1.79172	12	-7.9999	11	-25	30	16	21	3.0001	-3.9999	-19	19	2	-5	12	5.9998	-16	-9.0001	24	-0.00012207	-19	13	6.9998	-14	-7.0002	-4.0002	11	6.0001	-2.9998	26	4.0002	-9.0001	-8.9999	0.99976	13	9.9999	-9.0001	3.9999	3	-18	-0.99988	14	2	20	22	18	10	22	4.0002	-16
1.79146	-17	-5.0001	13	-13	29	12	30	-14	-25	5.9999	19	25	19	0.99976	-18	6.9999	5.9998	-23	-9.9999	-8.0002	-5.0001	-10	19	18	-7.0001	-0.99976	-14	-5.0001	35	-5.9999	11	23	-7.9998	8.0001	-1.9999	23	-6.9999	-26	9.0002	-6.9998	-16	32	42	22	-4.9999	15	-12	-17	-8
1.79121	3.9999	20	-7	5.0001	-1.9999	0.99988	-10	29	26	7.0001	10	-6.0001	2.0001	-0.99976	14	21	-4.0001	16	-27	1.9998	-10	28	2.0002	13	-35	1.9999	-9.0001	-0.99988	10	-32	9.9998	25	11	14	-2	-18	-1.0001	15	-3.0002	-0.99988	20	7.9998	13	10	-12	7.9999	-7.9999	-18	9.0002
1.79095	-12	2.0002	35	-3.9999	-12	-6.9999	-12	-0.00012207	7.0002	7.9999	11	12	25	-14	-13	-5.9999	-16	13	17	-14	11	1.0002	25	-21	-0.00012207	12	11	20	13	7.0001	13	8.9999	18	-9.9998	9.9999	16	2.0002	-32	-16	9.0001	-9	18	-1.0001	-8.9998	14	-20	-21	28	44
1.7907	-0.00012207	5.0001	16	19	-15	17	-0.99976	13	15	8.0002	9.9998	-6	-20	23	1.9999	-7	18	9.0001	11	28	-2.9999	-42	22	4.9998	-16	-14	0.00012207	8	28	14	4.0001	-3	1.0001	-4.0001	4.0002	1.9999	24	-13	-1.9998	3.9998	4	-6	3.9998	-9	5.9998	3	35	5.0001	-2
1.79044	1.0002	3.0001	17	-11	17	23	11	-4.0001	-5.0001	-12	14	14	4.9998	-47	-13	7.9998	-1	-14	-15	-1	-42	-22	-6	36	5.0002	-28	-10	-9.0002	6.0001	-26	17	-2.0002	-25	-5	8	-8.0001	0.00012207	26	7.9998	12	-13	12	-17	18	12	15	-16	-3.0002	-22
1.79019	26	13	0.00012207	17	-3.0001	-31	-3.0001	-4.9999	0.00024414	21	-16	17	-9.9998	9.0001	-4.0001	8.0001	-11	-3	-2.0002	2	7.0002	19	16	0	24	37	-33	13	4.0002	-8	-16	2.0002	-18	-19	-4.0001	24	-13	11	0.99988	5.9998	14	4.9998	6	4.9998	6.9999	-2.0001	25	9	-10
1.78993	26	-6.9999	29	-13	-5.9999	7.0002	13	17	29	-0.99976	18	-1	-28	8.9999	29	24	21	19	18	6.9999	20	3	-7.0001	-1.9999	10	-13	3.9999	-9.0002	-8	-13	-17	-0.00012207	0.99988	-12	27	5.9999	37	-20	-23	-4.9998	20	-4	-22	-7.9999	-10	-23	15	-14	-17
1.78968	-32	13	4	13	57	15	2.9999	-29	-8	-15	-12	6.9999	17	29	-2.0001	-43	5.0002	15	-2.9998	7	17	26	-15	24	12	-3.9998	-20	13	-16	11	-2.0001	-18	13	14	-2.0001	-9.9999	17	18	19	11	-34	0.99976	29	-16	-23	6.0002	-7.9998	4.9998	-19
1.78943	19	-9.0002	-15	-24	12	13	30	5	4.9998	-33	-3.0001	-10	-7.0001	4.0002	-8.9999	-16	15	-2	6.0001	-2	-0.99976	33	15	-6.9999	17	0.99976	13	-12	-8.0002	-31	-3.9999	-6.9999	-22	-1.0002	4.0001	-18	-0.99988	12	3.9999	13	3.9999	-11	14	-2.9998	6.0001	-1.9998	-1.9998	4	-12
1.78917	-2.0001	16	21	15	-2.0001	5.9998	10	30	6	-14	26	20	-16	20	5	13	0	-19	-3	15	20	-18	-21	-1.9999	0.99976	25	3.0002	14	-0.99988	41	3.9998	-12	19	1.0001	55	8	2.0002	2.9999	-18	3	30	6.9998	9.9999	-1.0001	-23	-8.9999	0	16	-0.99988
1.78892	23	29	16	-3.9999	5.9999	-3	36	-13	-5.0002	-20	-20	-21	-13	20	2.9998	11	22	7.0002	-8	22	16	40	14	0	-19	0.00012207	-0.00012207	0.00024414	-5.0002	-15	-16	25	36	-0.99976	-11	33	23	0	10	-18	-6.9999	10	32	-11	2.9999	11	-5.0001	5	-4.0002
1.78866	1.0001	-11	-5.9999	-5	-1.0002	14	-6.0001	9.9999	1.0001	9.9999	20	-2.9998	20	-3	-4.9999	-8	-12	8.0001	-7.9999	28	17	5.9998	19	-5.0001	8.0001	32	16	-21	-5	-8	1.0002	-21	-0.99988	-13	-0.00024414	-6.9999	-28	-4.9999	1.0002	-3.0002	27	2	-3.9999	21	-0.00024414	-21	-12	23	31
1.78841	-18	-21	35	-3	21	8.9998	45	-18	-3.9998	1.0001	-18	-17	15	-5.9999	-16	13	19	-8	6.9999	9	0.99988	-6.0002	10	-5	21	-0.99988	-12	21	-14	-6	-16	-19	17	10	24	0.00012207	-4.0001	13	-14	4.0001	23	8.9998	4.0001	21	-0.00024414	0	0.99988	-6.9998	-13
1.78815	-5.9998	3.9998	1.0002	35	19	3.9998	23	-2	3.0001	-11	-2.9998	18	-44	13	6.9999	2.9998	0.99976	19	-1.0002	12	5.0002	-16	2.0001	5.9998	-11	24	-18	-12	4.0001	20	24	6.0002	-40	8.9998	12	-12	-4.0001	-18	-19	-2	-1.9998	29	5	6.9999	6.0001	-12	-1.9998	7.0002	-8.9999
1.7879	28	4	6.9998	-11	5.0001	4.0002	25	20	-15	23	16	-8.9999	-24	-8.0001	12	16	29	-8	-42	15	4.9999	13	3.9998	18	11	-22	31	-16	19	18	25	8.9999	-17	-29	-31	7.0002	19	39	6.0001	11	4	-19	2.0001	-14	-23	40	-3.9999	5.0001	21
1.78765	-3.9999	-11	19	6.0001	-6.0001	15	7.9999	-7	18	-2	-7	-1.9998	9.0002	-15	1.0002	-17	39	-3.0001	-2.0002	-21	3.0002	21	7.9998	7.0002	13	-10	2	-9.0001	17	28	34	2.9999	2.0001	9.0002	-15	6.9998	-25	9.0001	51	21	8.9999	3.0002	8.9999	-10	-4.0002	-17	24	32	4.9999
1.78739	17	0.00012207	-16	-22	-26	-2.9999	10	43	-8.9998	-10	-14	26	-9.0001	6.0002	11	4.9998	-23	12	12	23	2.0002	-1	-6.0001	-3.0001	4.0002	1.9998	6	-4.0002	-2.0001	13	15	-7.9999	-26	8.0001	3.9999	2	-12	16	-7.9998	-15	11	28	7.0001	41	-22	33	-0.99988	1.0002	-27
1.78714	11	23	22	-3.9999	0.00024414	39	4.0001	-4.0002	17	12	3.9998	9.0002	5.0001	7	-4.0002	-1.0002	31	5	1.9999	-20	29	-2.0001	15	4	12	26	-4.0002	3	-6.0001	19	16	17	-11	12	11	14	20	22	10	2.9998	1	-17	-5.0002	-0.00012207	16	7.0001	-2.0001	6.0002	16
1.78688	9.9999	11	-30	27	15	-6.9998	2	33	-1.9998	-2	11	-2.0002	-2.0002	11	36	-9.0002	-28	8.9998	1.9999	-15	-23	-8.9999	6	2.9998	16	19	4.0002	-8.9998	-16	-23	-6.9998	17	0.99976	23	2.0001	16	5	17	-0.00012207	-0.99976	-14	-11	54	52	13	-6.9998	16	20	0.00012207
1.78663	18	-17	-14	19	13	-16	11	15	-1.0001	-18	15	1.9999	-8.9999	3.0002	-27	-0.00012207	-8.9999	-29	-10	-2	-9.0001	15	9	12	-7.9998	-4.9998	-32	10	17	-22	-20	-12	-3	-40	21	9.9998	9.0002	-1.0001	13	8	6.0001	-18	8.0002	12	-17	13	9.0001	-8	21
1.78638	3.9999	-5.9999	-4	3.0001	-8.0001	25	8	4.0001	26	-7.9999	-5.9999	-16	9.9999	21	3.9999	11	22	19	-11	0.00012207	-2.0002	-13	27	0.99976	-2.9999	-23	31	-20	0.00024414	4.9998	20	1.0002	3.0001	-7.0002	-16	-8.9998	11	24	-0.99988	22	-16	-1.9999	11	29	-14	-16	11	-13	12
1.78612	1	8.0001	5.0002	6	-4.0001	11	-0.99988	-1.9999	26	-5.9998	-1.9998	-2	-6.0001	5	-2.9998	36	-21	15	21	26	8.0001	27	-5.0002	-13	-4.0001	2.0001	25	-18	-24	-11	15	8	5.0001	34	16	13	-6.0001	4	21	5.9998	13	-14	-0.99976	-27	-2.9999	1.0002	-17	18	10
1.78587	0.99976	21	21	0.99976	15	4.9999	0.99976	9.9999	21	2.9999	-6.0001	13	-8.9999	8.9998	-17	-1.0001	15	5.9998	-3.9998	17	7.9999	6	35	27	-15	-6.0002	1.9998	23	-1.9998	-0.00012207	1.9998	-0.99988	-2.0001	7.0002	-29	14	11	-13	-4.9999	-1	6.0001	27	16	-4.0002	14	9.9999	27	3	50
1.78562	20	38	-2.0001	-11	-41	8.9998	22	12	-21	-16	2.9998	-8.9998	9.9999	19	4.0001	2	35	13	14	22	0.99988	-4.9999	-3.0002	-2.9999	21	9.9999	4.0002	1.9998	8.9998	17	25	-7.0001	-4.0002	5.0001	-0.99988	9.9999	12	-23	3.0001	7.9998	-16	12	-3.0001	-4.9999	3	22	-21	28	3.9998
1.78536	-0.99976	25	-2.9998	-6.0001	3.0001	9.0002	-8.9998	-22	0.99976	14	16	-35	-37	-28	23	-20	-13	8.9998	6	-37	14	-1.0001	-15	-4.9998	-11	-14	10	-3.9998	-12	3.9998	12	-14	3.0002	-21	34	-15	12	23	-13	8.0001	-7.9998	-1.0002	-5.9999	-3.9998	12	9.9998	13	-17	4.9999
1.78511	2.9998	27	-5.0002	-11	27	-3.9998	-5.0001	28	23	5.0001	7.9999	1	-0.00012207	-7.0002	8.0002	-1.0001	12	3.9998	-16	17	8	12	-9.0002	-11	45	15	-3.0001	11	-20	30	7	10	1.9998	-16	-9	8	-11	4.9999	1	9.9998	0.00012207	14	-8.9999	-6.0001	-23	9.9999	22	0.99976	13
1.78486	27	-34	-13	32	-11	-13	24	8.0002	-1.9998	-23	2	4	13	-8.0002	4.0001	-31	-8.9998	24	2.0001	-14	-5.9999	12	-8.0002	33	3.9999	13	-0.99976	8.0001	-21	-1.9999	-4.9999	12	-29	14	6.0002	-3.0002	13	24	28	21	26	-12	-27	15	7.0001	4	29	-17	14
1.7846	0.00024414	66	2.9999	1.0002	21	25	-4.0001	15	13	18	-3.0002	-15	35	0.99976	16	5.9999	20	-7.0001	-37	2.0001	18	-23	-25	-17	32	37	-4	19	36	-15	13	-0.99976	-11	-33	16	-10	-6.9998	-12	10	11	-4.0001	8.9998	8	-14	-32	-31	-25	-5.9999	17
1.78435	-6.9998	-12	-0.99976	-1.0001	-5	29	7.9999	-3.9998	27	24	14	5.0002	12	5.0002	6.9998	-11	10	-14	0.00012207	-8.9999	13	26	3.9998	0	16	23	15	-13	-6	-4.9998	-3	-6	33	-4	-18	-4.0002	3.9998	12	14	2.9999	-15	14	-7.0001	-17	-1.9999	20	4.0001	-17	-2.0002
1.7841	0.99976	34	3.0002	-6.9999	18	16	18	-16	11	-6.9998	2	25	3.0002	-3.9998	8	2.9999	-5.0001	-4.9999	6.9999	-1	-23	18	-14	-6.0002	-9	-20	21	-13	-18	10	24	30	-11	3.9999	-2.9998	-0.00012207	-3	8.0002	18	31	16	11	31	7	-2.9999	16	22	7.0002	13
1.78384	25	16	-21	-15	-31	5	35	-2	-14	-9.9999	-31	-25	21	-7.0001	21	0	26	-13	-17	0.00012207	22	-1.9998	14	10	25	-33	3.9998	16	28	7	-4.9998	12	2	-0.99988	-29	6.0001	13	8.9999	-12	8	16	-5.0002	8.0001	-14	8	10	14	-19	29
1.78359	-12	-8.0001	-26	3.9999	-31	-31	-17	-1	31	19	-14	8.9998	-2.9999	-5.0001	0	-17	17	-7	-7.0002	-11	-0.99976	3.9999	36	39	-18	34	24	-23	1.9998	4.0002	-12	-12	5.9999	-27	-27	16	2.0002	-3.9998	-38	32	54	17	-34	23	-17	15	-10	12	-3.9999
1.78334	-3.9998	-20	0.99988	-16	17	-0.00012207	31	7.0002	0	2.9998	3.9999	-16	22	-14	-2.9999	-5.0001	-6.9999	-3.9998	5.0002	-5.0002	10	-8.9999	-1	2.0002	39	-6.9998	-6.9998	16	-8.9999	-8.9999	-7	-10	3.0002	25	-10	-17	8.0001	23	-0.00012207	-1.9999	-16	18	-21	-8.9998	-20	13	-26	-24	4.9998
1.78309	25	-10	22	10	17	-23	-3.0002	-6.0001	5.0001	-29	15	14	-13	27	0	8.9998	3	9.9998	-7.0002	6.9999	13	-5.9998	3.9998	18	-2.0001	0.00012207	8.0001	19	2.9999	30	-3.0001	-14	-11	1.0002	17	16	29	-28	-5.9999	14	12	-12	2.9998	-6.0001	15	-8	12	2.0001	8.9999
1.78283	-31	29	7.9999	-9.0001	29	4.0002	17	-10	0.00024414	13	18	7	3.0001	11	0	12	-5.0001	-14	-2	-9.9998	2.0002	-0.00012207	10	6.9999	-19	-26	24	28	12	-5.9999	16	13	29	20	2.0002	22	7.9998	25	17	-15	1.9999	9.9998	-3	15	10	23	-1	19	-15
1.78258	16	16	-3.0002	29	28	19	4.9998	4.0001	-16	12	25	33	1.0001	-27	-4	9	-24	24	14	18	-13	6.0001	-22	-14	-1.0001	8.0002	32	31	-33	2.9999	-34	7.9999	0.00012207	-27	14	-30	-6.0002	22	19	-21	-7.9998	28	-22	-23	-11	-16	1.0002	2.9999	33
1.78233	5.0001	-4.0001	22	-19	-29	12	23	4.0001	26	-20	-2.0001	-8.9999	-3.9998	21	8.9998	0.99976	7	-14	7.9998	10	33	-2	32	-46	-3.9998	0.99976	2.0002	3.9998	2.0001	-9.9998	16	8.0001	-11	11	3.9998	-13	18	29	-20	13	3	5.9999	8.9999	16	-8.0001	-0.99976	7	-36	7.0002
1.78208	-11	-23	-2.9998	15	21	-11	16	1.0002	2.0001	21	1.0002	-14	-6.9998	-24	19	1.9998	33	15	-13	-19	6.9999	8.0001	-3.9999	-3	-6.9998	18	6.0002	-10	-10	-6.9999	15	-11	-40	6	0.00024414	10	-5	12	11	33	14	-17	6.0001	-15	-15	-16	-19	2.9998	17
1.78182	20	6.9998	5.0001	35	0.00012207	16	9	27	22	-15	15	-14	12	28	11	-8.0002	-16	3.0001	5.0002	8	7.9999	26	2.9998	-11	-4.0002	-14	-14	-26	-33	15	8.0001	-15	0.99988	-0.99988	14	-3.9998	-22	7.9998	4.0001	-9.9998	10	7	-7.9999	-5.0002	-1.9999	-16	6.0002	-14	-1.0001
1.78157	-3.0002	-19	41	-11	-13	9.0002	-4.9998	-1.9998	-5	2.9999	14	-12	15	3.9998	6.0001	11	-16	-3.0001	9.0002	-3	6.0001	-5	17	-22	2.9998	-11	-11	21	7	27	-4	19	-16	3.9998	8.9999	-1	-13	33	-12	43	2.0002	-0.99976	-18	4	4.0001	-4.0001	25	16	10
1.78132	-4.0001	-9.0002	-0.00012207	-9.0001	2.9998	10	14	-20	-14	-13	-18	-3	17	-6.9998	35	-7	-20	19	18	-11	-2.9998	-18	-28	2	20	9	1.9998	14	5.0001	-0.00012207	21	-5.0002	24	19	0.99988	9.0002	-13	-7.0002	24	-8.0001	-7	-6.0002	-6	3.0002	3	49	8	10	-9.0002
1.78107	13	0	15	-7.0002	-7.9999	4.0002	10	32	27	22	-0.00012207	-8.9999	10	-3	4.9998	25	10	2	0.00012207	24	-22	4.9999	1.0002	-16	0	22	-2	-4	1	-16	-2.9998	39	15	0.99988	-4	-34	31	27	24	-9.0001	-13	-9	17	7	-4	7	-25	18	-30
1.78082	18	48	2.0001	14	3	14	10	25	-1.9998	9.9998	9	-19	3.9998	-18	20	-16	43	21	-10	8.0001	-3.0002	-21	6.0001	26	23	-1.0001	-7.0001	-0.99988	-1.0002	-16	18	10	-11	-3.9998	-22	13	9.9999	10	9.9998	23	8	2.0002	7.0001	-11	16	15	13	-12	-13
1.78057	-6.0001	-4.9999	-15	30	-1.0001	2.0001	8.9998	-1.9999	-9.0001	11	8.9998	0.00024414	-0.99988	-20	-23	7.9999	7.9998	-26	-13	-10	8	20	11	-13	4	-18	-8.0002	-14	8.9998	11	-1.9999	9.0002	2.9998	7.9998	6.0001	-0.00024414	-10	-6.9998	-20	1.9998	2.9998	5.9999	-25	25	19	-19	-11	4.9998	-30
1.78031	-3	17	13	44	15	-9.0002	-19	-1.0002	-1.9999	-8.9999	27	2.9999	3	17	15	-19	1.0001	-1.0002	25	8.9998	-6.0002	22	25	20	8.0001	11	2.0001	-21	7.0002	-18	14	-31	14	-8.0001	11	14	-8.9999	4.9999	-1	-2	-19	-7.9998	22	-3.9998	-34	21	17	-1	10
1.78006	-9.9999	-26	-2.0002	-14	25	1.0002	43	-12	19	10	-2.9999	7.9998	-8.0002	21	5	6.9998	2.9999	5.0001	-14	21	10	7.9998	-14	2.9999	22	-18	32	7	-17	22	-13	-4.9999	7	-2.0002	-18	-5	27	-1.0002	13	28	-0.00024414	3	-11	-13	7.9998	34	2	-17	-7.9999
1.77981	8.0001	-15	3.0001	30	9.0001	4	3.0002	-40	5	38	9.9998	4.9998	20	12	-15	-15	-17	4	-1.0001	-2.0002	4.9998	-30	4.0001	-3	-25	7.0001	-5.0001	-11	18	-3.0001	2.9998	4.0001	-1.0001	0.99976	4	12	17	3.0001	-21	18	7.9999	-9.9999	-0.00024414	-6.0002	11	-7.0002	22	6	11
1.77956	-4.0002	-10	-5.9999	20	1	5.0002	-13	-8	5.0002	6.0001	-5.9999	-12	-16	-5	17	-4	-34	-15	21	14	12	30	20	5.0001	-0.99988	6.0002	4.9999	-6.9998	-9.0002	6.0002	0.99988	5	-0.99988	-2.9998	-7	-17	-2	14	10	13	1	0	7.9999	24	-6	-20	-14	-0.99988	13
1.77931	0.00012207	5	-9.9999	-19	26	17	-20	30	16	19	16	5	-13	-2.0002	-12	-1.0002	-8.0001	12	20	11	3.9998	13	29	-9.0002	9.9998	20	4.9998	-13	-18	9.9998	19	28	16	24	3.0001	-30	-21	-5.0001	5.9999	-25	-2.9999	24	19	-5	12	-14	-2.0002	-13	-23
1.77906	-13	-14	15	7	2.9999	4.9999	14	-2.9998	-3.0002	-7	-2.0002	2.0002	4.0001	7.0002	3.0002	-2	10	18	-24	15	-7	-12	5	7.0001	-11	2.0002	-0.00024414	-12	-16	-1.0002	38	4.0001	1.9999	7	4.0001	32	34	-6	8	-8.9998	20	2.0001	4.0002	4.9999	-13	42	-24	3.0002	3.9998
1.77881	20	17	-1.9999	14	33	21	9.9999	25	15	-11	-26	-2.0002	-21	7	-18	-26	-3.0001	-35	17	14	-8	23	3.9999	4.9998	-16	19	-21	2.9999	-1.0001	2.0001	-8.0002	9	-11	-14	-0.99976	31	-4	-2	-1.9999	24	20	-2.0001	-9.9998	-27	-25	7	-4.9999	-18	6.9998
1.77855	-12	-11	27	6.0001	-10	-1.9998	11	-12	-2.0001	6.0001	14	4.0002	-7.0001	13	-2.9999	7.0002	-5	15	34	-13	-2.0001	-18	-16	-8.0002	4	2.9999	25	-13	-14	14	-9.9999	56	25	-5.9998	35	27	-4.9999	-5.9999	-6.9998	6	0	-13	-13	13	30	-3.0002	-22	-46	35
1.7783	-13	6.9999	-6	14	-13	-8.0002	33	-7.9998	-8.9998	-16	12	25	-30	-12	-9.9998	-12	27	8.0002	-20	16	-8.9998	-8.9998	15	-30	-11	-9.0001	-15	12	25	-11	1.9999	9.9999	20	18	-9.9998	-13	35	28	-1.0001	-8	11	-12	-0.99988	4	-6.0002	17	3.9998	-4.0002	3
1.77805	19	-4.9998	21	3.0002	33	23	-35	2.9998	12	-9.0002	-11	6.9998	-10	-15	4	-7	20	20	5.0002	15	-6	20	35	1	-25	15	-4.9999	12	-16	2.9999	-2.0002	8.0001	-13	5.9999	14	3.9998	-7.0002	-7	-19	4.0001	-7.0001	-11	7.9998	15	-3.0002	8	-28	17	1.0001
1.7778	-9.0001	14	-13	-0.00024414	8	23	5	-5	-20	13	-9.0002	15	21	11	7	-9.9998	-38	30	2.9999	-0.00012207	5	-2.9998	10	11	42	-2.9998	0	23	1.0002	12	0.99976	26	-18	25	8.9999	15	15	-1.0002	9.0002	23	-13	14	8.0001	-0.99976	11	7.0002	6.0002	-24	3.0001
1.77755	14	-0.99976	-6.0001	-23	17	4.9998	-13	2.0001	42	-1.0001	30	2.9999	-9.0002	-9.9999	9	-20	-18	16	1.0001	3.9999	-7.0002	-33	5.9999	-17	-7.9998	0	1.0002	1.0002	28	7.9999	17	-26	-11	35	-0.00024414	19	4	-1	34	18	35	13	-7.0001	-43	21	8.0002	-12	-16	-8.0002
1.7773	-11	-19	23	3.0002	4.9999	11	-16	-17	-4	-5.9998	-2.0002	-21	-18	22	-12	8	-11	16	6	-15	0.99988	-3.0002	15	7.9999	18	-2.9998	-2.9998	-1.9998	-4.9998	-9.9999	8.0002	-20	14	-16	31	-12	-27	-11	0.99988	0	5	-12	-5.9998	8.9999	-9	9.0001	-25	11	33
1.77705	-9.9999	-2.0001	11	-13	32	-10	30	-20	-36	-14	7.0002	-15	-4	-35	33	-19	-3.9999	15	7.0001	5.9999	2.9998	-24	-5.9999	-3	42	-2.9998	27	-7.9999	3.0002	20	-22	14	-11	8.0001	-3.0001	-0.99976	17	26	-22	-5	-6	-18	14	-31	11	-3.0002	24	-22	19
1.7768	32	11	4.9999	8	7.0002	11	-25	-8.0002	-25	-6.9998	19	25	25	23	8.9998	8.0001	25	-11	29	3.9999	15	17	-27	6.9999	8.0002	-5.9999	3.0002	15	-7.9999	-7	-3.9998	-26	4.9999	-10	-4.0002	-4.0002	-6	-1	38	-14	2.0001	0.99976	-25	27	-29	22	21	-5.0002	7.0001
1.77655	17	-1.0001	-4.0001	9.9999	18	12	19	-15	10	13	-4.0001	-4	-16	13	1.9999	21	26	-3.9999	0.99976	21	14	6.0002	3.9998	18	-2.9999	1.0001	28	26	9.9999	3	-1.9999	-22	-12	3	-4.0001	9.9998	-13	18	-10	39	37	6.9998	-2.0001	9.0001	2.9998	12	2.0002	-1.9998	5.9998
1.7763	14	33	-3.9998	22	16	18	-3	5.0002	13	4	40	19	-5.9999	24	22	-9	0.99988	15	4.0001	-22	19	5.9998	7	13	-4	14	-30	15	-29	-6.0001	1	14	6	-31	0.00012207	-9.9999	16	-4.9998	-2.9999	-18	36	-12	-14	-7.0002	0.00024414	-25	23	1.9999	13
1.77605	1.0001	15	-4.0001	-2.0001	-6.9999	4	-3.9998	-5	-7	-6.9999	9	-6	8	-6.0001	1.9998	1.0001	5.9998	-19	7.0002	-14	0.99988	-0.99988	0.99988	-4.9998	12	-12	-19	1.9998	17	-11	-18	0.00012207	0	-16	11	-7.0002	9.0001	-18	26	14	-28	-1.0001	29	15	-13	-3.0001	4.9998	1.0002	11
1.7758	-8.9999	6	-0.99976	-22	10	4.9999	12	8	0.99976	5.9998	16	18	39	-16	5.0002	-10	11	15	-20	49	-6	26	11	2.9998	11	26	6	5.0001	-6.0001	9	18	-2	-4.9999	-7.9999	13	22	6.9998	12	8.0002	1.9998	-21	23	-2.0002	19	-1.9999	23	26	-9	31
1.77555	25	5	22	15	4.9999	-7.9998	6.9999	-8.0002	12	19	5.0001	15	16	-3.0001	10	22	16	-13	-2.9999	25	-5.9999	5.0002	-3.9998	13	17	-26	32	22	4.9998	-10	-19	-36	0.00024414	-16	28	-1	-30	12	35	21	-2.0001	-17	7.9998	11	-9.9998	3.9998	17	26	-7.0001
1.7753	1.9998	-39	11	-0.99988	6	10	-16	6.9998	19	12	19	12	-3.0002	-8.0001	-6.9999	21	17	-18	-4.0002	-9.9998	15	8.9999	2.9999	22	-10	16	-20	8.0001	-8.9998	-9.0001	9.0001	-1.0002	-17	0.99976	-23	9.0002	-4.9998	14	-6.9999	-5	13	15	15	-4.0002	-21	31	19	16	-19
1.77505	39	4.0002	-0.99988	2.0001	1.0001	-0.99988	13	-11	11	0.99976	2.0002	25	-24	-28	12	-12	4.0001	0.00024414	-16	-11	20	42	-17	14	-6.9998	29	-5.0001	-12	-5	-3	14	23	20	6.9999	-16	19	-1.0002	-7	-13	2.0001	12	10	2.9999	-21	-9.0002	-11	10	42	-8
1.7748	-4.9998	-19	12	12	9	3.0002	-26	3	14	1.0002	2.9998	2.9998	-13	14	12	6.0002	-13	16	0.99988	9.9999	-2.0002	-0.00024414	4.9999	12	-2.9999	24	-3.9999	19	1.9999	-7.0001	6.9999	-1.0002	-19	-1	16	-5.9998	-3.9999	11	36	-11	7.9999	5.9999	-0.00012207	-32	-9	-31	1.0001	-2	-3.0002
1.77455	-2.9999	0.00012207	0.00012207	-19	23	-3.9998	-19	-6.9998	14	10	-14	31	0.99976	6.9999	5.9999	3.0002	21	14	3.0002	24	27	2.9998	17	14	0.00024414	-3.9999	3	11	-2.0002	-15	-7.9999	12	-6.9998	-25	6.0001	-17	-8.0002	22	21	12	5	-25	19	24	11	9.9999	12	-14	-18
1.7743	5.9998	-22	6.9999	-5.9999	11	-5	6.0002	15	-9.9999	-16	10	6.9999	-12	17	-1.9999	9	12	-4.0001	11	5	19	0.99988	24	-6.0001	-9	15	11	5	-21	-12	24	-2.9999	-7.9999	6.0001	37	17	8.0002	9.0002	-21	24	11	17	-32	-25	34	13	-24	14	15
1.77405	-31	16	17	-7.0001	17	5.9999	18	-14	6.0001	17	31	17	-2.9998	2	9.0001	17	-24	-8.9999	-9.0002	8	7	3.0001	26	-5.9998	36	32	-7	-5.9998	17	26	16	2.9998	-4.9999	-5.9999	-10	-4.0001	20	-0.00024414	-19	-9.0002	12	15	-9.0001	2.9999	-4.0002	0	-8.0002	-13	3.9999
1.7738	-33	7.0002	21	-13	-11	17	27	0.99988	31	-5.9999	1	6.0002	30	-22	24	-16	15	3.0002	2	9	-8.0002	9	0.00024414	-26	-10	32	6	28	29	12	-23	10	11	16	12	14	10	-6	-3.0002	2.9998	-22	0	-14	23	12	-24	4	4.9998	-7.9999
1.77355	-8.0001	12	14	7.9999	-2.0001	-7.0001	13	7.9999	1.0002	-11	3.0002	-15	27	2	15	13	-1.0002	-11	17	-17	24	-14	5.9998	19	3.9999	9.0001	-1.0002	13	9	-18	-6.0001	-9	18	-6.0002	7.9999	29	-4.0002	-8.9998	11	-0.00024414	2.0002	-13	-20	-1.0001	-11	1.9998	34	-0.99988	-11
1.7733	-8.0001	-34	3.9998	5.0001	-10	19	32	-10	-6.9998	30	7.9999	4.9999	-13	-13	-5	-23	-7.0001	-18	9.0001	-14	-0.99988	31	-45	-1.0002	-8	-22	-1.9998	-0.00024414	20	-3.9999	5	-15	3.9998	-7.9998	-24	-4.0001	23	30	-11	21	0.00012207	33	-6.0002	11	25	26	-0.00024414	-4.0001	-11
1.77305	32	11	9.0002	11	-0.99976	-7.0001	-4.0002	-14	7.9999	20	14	-1.9999	8	17	-15	17	23	-16	-14	-12	-12	24	-21	0.00024414	42	-0.00024414	0.00024414	-18	9	16	-10	0.99988	16	-5.9999	0	23	13	0.99976	6.0002	36	-3.9999	-23	4.0001	24	19	15	26	-25	1.0002
1.7728	17	-11	0.99988	11	-9.0001	-32	18	-11	7.9999	25	16	3.0002	11	-3.9998	5	19	21	13	2.9998	42	-13	-17	11	28	-34	24	25	-22	-5	-0.99976	-17	-34	-27	18	-1	8.9999	-22	-24	8.9999	12	-36	-11	21	-1.9998	-9.9998	-22	-10	19	-5.0001
1.77255	-13	-15	-8.0002	-0.00024414	19	16	-1.0002	2.0002	-4.0002	23	15	5.9999	-8.9999	15	-2.0001	6.0001	-8.0001	-35	24	15	2.9998	-5.9998	-12	3	20	31	30	28	-3.0001	-8	5.0001	14	11	-3	-2.0001	-12	1.9998	15	5.0001	28	-8.9999	-1.9999	3.9998	7	-15	30	8.0002	2.9999	-19
1.7723	10	7.0001	-6	-12	15	15	22	-9.9999	6.9999	17	-9	8.0002	-23	14	2.0001	10	-21	34	-23	-4.0002	11	13	33	-12	-15	-18	22	13	35	0.00012207	-2.9999	-2.9998	30	27	11	10	-1.9998	53	18	-7	19	6.9998	0.99976	-13	3	25	-10	3.9999	23
1.77205	-12	-12	-0.99988	-9.9998	3.0001	-2.0002	-5.0001	3.0001	5.9999	11	0.99976	12	-17	2.0001	2.0001	-11	-8	36	31	8.9998	-0.99988	19	-11	-4.9999	-5.9998	6.9998	12	-13	15	-16	7.0001	5.0002	-33	0.00024414	-28	36	-11	20	-32	-18	-14	6.0001	0.99976	17	5	21	9.0002	16	-21
1.7718	27	-16	19	5	-22	14	9.0001	-8.0002	5.0001	-48	20	19	-0.99988	-22	-33	12	12	-3.0001	0.99988	-30	19	12	8	8.9998	0	-1.0002	-27	6.0002	-9.0002	-24	6.0001	-6.9999	13	16	-4	18	16	-17	12	8.0002	-16	11	-0.99976	-14	3.0001	13	-7.0001	-11	12
1.77155	13	7.9999	13	-17	-29	4.0002	-2.0002	48	-2	-14	-5	13	10	16	37	4.0002	2.9999	-32	21	16	-15	-21	-14	-27	-8.9998	-6.0001	22	9.9998	-11	44	-2	1.0002	-14	17	16	-6	29	29	31	14	29	-7.0002	-11	17	-15	-30	0.99988	0.00012207	10
1.7713	-16	6.9999	7.9998	26	-22	12	-17	-30	-12	-0.00012207	-16	26	0.00024414	-24	-4	-0.00024414	-2.9999	-3.9999	12	-22	9.9998	2.9999	-15	-13	6.0001	-2.9998	-42	-4	-1.0001	33	13	0	-28	-26	-6.0002	4.9998	-17	-19	11	-7.9998	0.00024414	8.9999	1	19	-0.00012207	10	-0.00012207	6.9998	-24
1.77106	-18	32	10	-10	2.0001	15	24	13	8.0001	3	14	-19	4.9998	29	-6.0001	27	22	8.9999	-28	16	9.0001	8.9998	9.0001	33	8	-3	22	-2	4	-1.0001	3.0001	18	-4	10	3.0002	1	14	10	-14	-4.0002	-18	-15	-15	7.0001	8.9998	13	-12	11	34
1.77081	2.0002	-9	12	17	-3.0001	4.9999	15	14	6.9999	11	-3.0001	24	17	-13	-36	7.0001	33	-12	23	11	6.9999	-4.0001	6.9999	3.0002	4.0001	36	0.99976	19	6	8.9999	-3.0002	1.9999	14	-1.0001	17	28	5.0002	-3	3.0001	-0.99988	4.0002	-3	28	-4.0001	15	14	-11	17	-31
1.77056	-5.9998	45	24	17	10	-4.9998	-6.0002	6	29	7.9999	17	21	12	-12	13	4	13	-3.0001	7.9999	14	-11	1.9998	-5.9998	-9.9998	-10	2.9998	-11	0.00024414	22	6	21	2	14	13	-2.0001	15	24	7.0001	6.9998	14	6	30	-21	47	-11	14	9.0001	18	-12
1.77031	-30	-8.9999	10	-14	34	8	29	7.0002	12	24	26	6.9998	4	19	-17	18	2.9998	-7	4.0001	12	-0.00024414	-32	13	-16	41	-6.0002	24	20	10	13	-13	1.0002	-6.0002	-30	0.00024414	5.0002	-19	17	26	16	10	-9.9999	-3	-33	-1	-25	1.9998	12	29
1.77006	-3.9998	-13	8	16	-2	18	-30	3.0001	-30	13	-9.9998	1	-4.9998	-13	7.0002	-28	12	4.9999	-12	-2.0002	0.00024414	14	2.0001	11	-38	9.0002	6.9999	-16	-9.9998	21	-11	6.0001	1.0002	8.9999	-9.9999	12	-21	17	1.0002	18	-6.0002	3.9998	-9.9999	3.9998	-5.9999	-5.9999	18	5.0001	3.0001
1.76981	27	-0.99988	-5.0002	-9.0001	15	-5.9998	-16	3	-1.9999	-7.9998	-5.0002	-2.9999	-2	-14	7.9999	7.0002	19	-21	-14	27	3.9999	34	0	-4.0001	-26	6.0002	-12	14	-3	-24	4.0002	12	0.99988	21	21	-7.9999	2.0001	-9.9999	-5.9998	22	-11	14	-25	20	-14	3.0002	-8.0001	10	-12
1.76957	10	23	-1.9999	14	17	21	32	30	-5.9998	15	24	14	5.0002	6.0002	8.0002	-3.9999	2	24	8.9998	-0.00012207	13	13	26	15	-5.0002	7.0001	36	17	21	7	-1.9999	3	-8	-2.0001	-31	14	4	13	-24	21	9.0001	-24	25	-10	-9.0001	14	-15	5.9998	-16
1.76932	9.0001	11	21	16	-17	44	-36	-6	-20	-12	20	-9.9999	11	23	-17	22	-0.00024414	15	8.9998	25	12	-0.99988	-3.9998	15	2.9998	27	21	-2	21	-8.9998	15	23	-18	28	-14	0.99976	18	-9.0002	26	10	-2.9999	-15	-9.9999	24	35	-1	4.0002	13	-10
1.76907	25	-7.0002	17	2	4	-8.0001	19	21	31	12	21	-26	-8.9998	-13	15	9	3.0001	-3	38	-7.0001	-3.0002	-4	-25	10	-1	-2.0002	15	25	-8.0001	11	15	-23	15	-22	22	1.9998	23	0.99976	9.9998	-20	19	-2.0001	12	-5	-15	-3.0001	-37	-0.99988	-1.0002
1.76882	-10	21	-26	8.9999	-18	-16	-26	-9	-18	-19	-15	-0.99976	-13	4.9998	0	14	2	-24	-6.0001	22	3	-21	-3.9999	-8.9999	-18	-0.99988	8.9999	0.00012207	27	20	-11	-1	12	-4.9999	7.9999	-2.9999	-7.0001	0.99976	0.99976	6.9998	33	10	4.0002	7.0001	-2.0001	3	7	13	-12
1.76857	22	-12	20	16	7.0001	9.0002	13	-11	-4	2.0001	30	-6.9998	14	-15	-12	-21	-19	15	-9.0001	14	18	-12	-14	17	-20	25	-11	26	5.9999	16	3.0001	-0.99988	-2	30	33	5.9998	-23	38	-8.0002	-2	2.9998	9	-8.9999	9.9998	-0.99988	18	5.0002	4.0001	2
1.76832	6	-10	12	3.0002	-1.9999	-4.0001	-7	16	7.9999	24	6.0002	19	-1.9999	20	5.0002	7.0002	-22	16	-21	-8.9998	-6.0001	3.9999	27	-24	23	4.0002	1	4.9998	1.9999	-23	23	6.0001	9.9999	-13	-30	21	-10	5.0002	3	-5.0002	37	32	4.9999	6.9999	6.9999	17	34	11	-4.9999
1.76808	8.0001	32	19	36	-7	-9.9999	8.9999	25	6.9998	23	13	-12	-13	4	21	33	-16	0.99976	-23	1.9999	11	6.0002	14	4.0001	17	10	34	23	5.0001	4.9999	10	11	20	-6.0001	21	-15	8.0002	15	-5.9998	6.0001	19	12	20	-22	7.0001	-3.0001	15	13	20
1.76783	37	-23	-8.0002	1.0001	0.00012207	9.0001	5.0001	16	-8.9998	-18	1.0002	-21	-3.9999	-5.9999	12	-14	32	-21	20	-9.9998	22	18	3.9999	22	-7.9999	0.00024414	-29	-1.0001	16	-6	13	-11	6.9998	-14	-22	9.9998	0.99976	-4.9999	8.0001	6	-7	-15	16	-3.9999	4	7	-0.99988	-3.0002	-0.99988
1.76758	-22	13	16	-2.9998	-7	6.9998	12	36	6.0001	22	-3	-8	16	8.9998	-0.99976	11	4.9999	5.9998	-23	7	2	-3.0001	-5.9999	9	-34	11	9.9998	33	-4	12	11	12	20	29	21	-7.0001	24	4.9999	15	18	-6	9.9998	-8.9998	45	-1.9998	41	2.0002	1.9998	7
1.76733	-33	11	1	13	18	-6.0002	-20	4.0001	25	-13	5.0001	-18	1.0002	2.9999	8	-29	24	10	20	25	6	-10	0.99988	4.9999	-50	15	-17	15	-0.99988	15	-16	11	-7.9998	5.9998	-2	-21	9.9998	1.0002	7.9998	10	16	-18	6.9998	11	12	16	-2.0002	-24	-15
1.76709	9.0001	-14	3	-16	16	21	24	19	26	15	23	41	4.0002	-18	15	25	22	4.9998	-16	-10	24	6.9998	5.9998	-12	2.9998	15	10	2.0002	-1.9999	-26	23	46	8	-5.9998	5.9999	15	-5.0002	4	-7.9998	19	13	12	18	-0.99976	-22	-8.9998	29	-7	-26
1.76684	9.9998	-10	-1.0002	-14	-11	4	-7	14	-3.0002	-17	-12	7.9999	-20	15	18	12	3.9998	-13	-5	3.9999	-23	7.9999	-3.0002	18	-7.0002	13	-14	18	-21	21	-2.0002	-3.0002	7.9999	-19	12	-12	-3.0001	18	31	21	-0.00024414	-14	3	-1	-23	1.9998	-16	-18	-18
1.76659	-1.0001	-3.9998	37	9.0002	15	33	7.0002	6.0001	-24	10	2.0002	-14	-14	24	12	-2.0001	-1	1	-7.9999	-0.99988	3.9999	5.0001	12	-1.9999	-15	24	3.9998	13	15	18	55	3.9998	1.0001	16	0.00012207	-2.9998	-22	25	-16	12	-9	-11	15	-0.99988	-34	-15	11	12	-38
1.76634	16	17	8.0002	5.0001	-11	2.0001	-17	-7	2	13	9.0001	-15	21	-3.9998	3.9999	-2.9998	-1.9999	10	14	-1.0002	-8	11	-7.0001	-1	14	-11	29	10	37	6.9998	13	2.0002	7.0001	1.9999	-12	15	14	-2	25	9.0002	-22	-26	-2.9999	2.9998	13	1.0002	11	14	-20
1.7661	-22	8.9998	1	43	-1.0001	11	-1.0002	32	-19	8	1.9998	16	-13	-1	0	0.00012207	-11	-5.0002	-10	19	3.9999	12	-11	-10	7.9998	-0.00012207	0	11	-11	-6.0002	6.0002	23	-10	2.0001	18	20	15	-19	-7.9998	2.9998	-8.9999	3.0001	4.0001	7	-23	15	22	-23	-6.0001
1.76585	11	6.0002	4.9999	0.99988	28	31	27	27	-26	13	8.0002	-13	-6.0001	10	41	6.9999	23	-4.0001	16	16	-16	5.0002	17	-5.0001	-1.9998	-0.99988	-0.00012207	-9.9999	16	7.0002	0.99988	13	-29	24	-16	-0.99976	-7.9998	-29	11	19	3	9	-10	-5.9998	-13	-0.99988	4	-19	-3.0002
1.7656	7	-27	5	6	8.9998	13	48	23	-20	7.0002	2.0002	-20	26	5.0001	-13	1.0002	6	-14	-4.0001	-22	-11	-2.9998	24	-7.9999	-11	11	-9.9998	-0.00024414	13	20	-15	23	2.0001	-2.0001	6	27	4.9998	-5.9999	-2.0001	-3.0002	12	22	-4.0002	-11	-19	-17	7.0001	-0.99988	-25
1.76536	-7.0002	0	13	-3.9999	6.9999	-12	2	-21	-19	-2.9999	11	1.0001	12	-15	11	6.9999	20	11	6.0002	-3	5.9998	-6	3.9999	-3.0002	22	-7.0001	26	6.0001	-2.0001	-2.0001	11	-14	-22	5.0001	41	18	-1	0.99988	23	9.0002	14	3.9998	-11	9	-14	-5	-17	4.9998	6.0001
1.76511	2.9998	3.0002	-3.0001	7.9999	-4.0001	3.0001	2.9998	13	-10	3.9998	-4.9999	-21	7.9998	24	-0.99988	-13	-23	13	18	11	11	13	19	28	-21	15	-4.9999	3.0002	-11	-0.99976	30	-14	25	4.0001	-4.0002	-22	28	11	-10	-13	-15	-22	-19	12	-27	36	2	-9.0001	5
1.76486	5	2.0002	14	13	5	-16	20	9.0002	-2.9999	-23	27	12	33	-12	-8.9998	-12	-18	-27	-3.0001	-22	17	11	18	31	-4.0002	22	-10	-1.0001	9.9998	-30	19	-1	12	-1.0002	17	5.0002	12	21	-5.9998	-17	5.0002	-16	5.9998	-36	-5.0001	3.9999	-34	14	16
1.76461	6.9998	21	17	-12	-2.0001	-7	-5.9998	2.0001	19	5	-18	-11	23	23	6.0001	13	23	11	-11	13	9.0002	-28	23	7.9998	16	3.9998	8.0002	1	-34	6.0001	6.0001	-1.0001	16	7	1.9999	9.0001	2.0001	7.0001	-11	24	6.9999	5	9.0002	28	4.9999	-5.9999	6.0002	4.0001	0.00012207
1.76437	-10	-18	0.99988	4.9999	13	4.0002	-27	-12	5.9998	0.00024414	-8.9998	5.9998	-25	3.9998	19	-1.0002	7	0.00024414	-7.9999	1.9998	8.0001	5.9999	6.0002	-4.0002	-11	7	-2	14	-13	-12	-16	-4.9999	1.9998	8	7.0001	25	1.0002	8	-1.9999	-9.9998	-17	6	-8	19	-9.0001	-14	-7	-10	5.0002
1.76412	5.9998	-7.9998	5.0002	1.0002	-6.0002	28	5.9999	-10	-12	-1	-28	1.9999	-14	-2	-5.9999	2.9998	16	8.9999	40	-5	-10	28	-9	21	3.9998	23	32	-6.0002	16	1	-31	5.0001	-6.9998	41	3.9998	9.0001	-4.0002	12	29	8.0002	15	-7	15	6.0002	-12	20	19	-5	10
1.76387	0.99976	51	27	5	-5.0001	-5.0001	9.9998	-5.9999	22	23	12	-10	-1.9999	-22	9	-3.0002	7.9998	-6.9998	-19	13	36	9	-1	-11	27	5.0001	-15	-1.9998	17	-0.00024414	-0.99988	-5	24	0.00024414	-15	31	9	10	-5.0001	9.9999	17	5	11	14	-12	-11	-5.9999	13	-12
1.76363	-8.9998	11	27	25	4.9999	-3.0001	35	21	7	15	-9.9999	5.9998	3.0001	28	25	2.9998	26	6.9999	-22	6.0001	-2.0002	16	15	14	13	-14	19	-14	0.00012207	-6.9999	13	40	-1.9998	-45	7	-18	13	1	3.9998	-14	4.0001	4.9998	15	18	43	27	-21	19	3.0002
1.76338	9.0002	8	18	3.9998	32	21	-7.0001	17	-6.9999	-13	32	2.9998	-20	3.9999	-12	0.00012207	22	-26	-18	15	17	1.0002	13	-23	8	-13	-4	-5.0001	41	0	22	-6	9.0001	19	-23	26	14	39	-7.9999	-7.9999	13	-21	21	16	6.9999	8.0001	-1.9998	-5.9998	-4.9999
1.76313	32	7	26	32	-5	-8.0002	-14	25	1.9999	19	2.0001	17	34	-1.0001	5.0001	-7.9998	14	-14	12	4.9998	-5.9998	40	9.0002	4.0002	10	24	13	27	4.9998	-6.9999	12	27	29	7	20	4.0001	-20	27	-8.9999	8.9999	16	-6.0002	-23	7.0002	-35	13	-7.9998	-7.9999	-9.9999
1.76289	-4.9998	4.0002	25	41	12	9	-10	13	-16	-3.9998	25	-33	14	23	-4.9999	-11	-6.9999	12	5.9998	7.9998	18	-11	0.99976	2	-38	23	28	3.9999	7.9998	-10	-16	12	32	6	-13	-20	13	5.9999	-2.0002	-10	-26	-27	13	26	8	0.99988	26	-18	25
1.76264	19	-0.00024414	-16	-6.9999	2.0001	-1.0002	27	7.0002	-10	6.9999	15	-6.9999	21	20	24	-4.0002	20	-5.0002	-2.9999	15	8.0001	21	37	15	-16	3.9999	4	17	4.0002	25	14	8.0002	5.9999	-6.0002	33	-0.99988	-3	6.0001	13	32	13	7.9999	-8.0001	-4.9999	-8.0001	-5.9998	-12	-5.9999	-18
1.7624	33	-18	0.99988	-2.0002	-6.0001	18	-19	-9.0001	13	8.0002	3.9999	-3.9998	-9	-7.9999	20	-6	24	21	23	24	-5.9999	33	-7.9999	2.0001	-2.0001	12	5.9999	2.0001	21	16	17	2.0002	-20	8.0001	-15	15	22	-3.9998	23	15	-16	-14	0.00012207	-6.0002	3.9998	-10	13	-19	31
1.76215	29	-1.0001	-12	28	15	2	1.0001	30	34	18	-1.9999	-12	7.0002	-10	25	-13	7.0002	37	-23	14	6	14	16	25	-17	-9.0001	1	0.00024414	10	7.0001	35	8.0002	-5.0001	-20	3.9998	11	-5.9999	15	-18	17	6	-8.9999	-11	24	0.99976	33	16	5.0002	-8.9998
1.7619	-22	21	-6.9998	17	6.0001	45	-18	38	16	29	3	14	0.00024414	33	18	-17	12	-4.0001	10	6.0001	-0.00024414	15	19	14	12	24	20	12	-23	30	-9.0001	12	-9.0002	-16	21	-6.9998	6.0001	9	20	-15	5	16	-0.99976	-24	-11	-11	-6.0002	14	22
1.76166	28	16	-5.9999	2.0001	37	-18	13	20	5	0.00024414	19	17	30	-16	4	-3.0002	20	5.9999	17	6.0001	17	-1.9999	3.0002	-1.0002	15	17	24	37	6.9998	-5.0001	22	7.0001	9.0001	10	11	8.0001	24	20	-17	-7.0002	-13	25	-8.9999	13	28	-21	16	8.0001	-9.0002
1.76141	1	13	25	23	16	4	34	-4	7.9998	-10	9.9998	-24	1.9998	12	-1.9999	8.9999	21	0.00024414	29	33	13	-9.9999	12	8	1.9998	16	-6.0001	-7	1.0002	13	3.0002	7.0002	12	-6.0002	-15	7	-22	13	13	-1.0001	40	26	12	-6.9998	27	8.0001	12	5.9999	9
1.76117	11	21	-16	10	14	-13	3	34	5.9998	2.9999	-1.0001	1.9998	18	-16	24	1.9998	15	15	-23	9.0001	-4.0002	25	9.9999	14	5	2.0001	26	-12	-26	18	2.0002	-16	30	1.9998	-0.99976	-7.0001	-13	11	13	6.9998	-19	1.0001	-24	45	-22	6.0001	7	-4.9999	9
1.76092	-35	19	7.0002	2.0002	-5.9999	2.0002	28	35	15	16	16	15	-26	-1.9998	-6.9999	40	-2.0001	-4.0002	15	-7.9999	14	7.9999	18	6.9998	26	9.9998	-5.0002	18	-8	2.0002	4.0002	19	31	13	19	-13	8.0001	8	17	-8.9999	5	16	37	-9.0002	-18	62	19	4.9998	-16
1.76068	-28	-19	5.9998	6.9998	4.0002	7	14	22	32	17	5.0002	-12	0.99976	16	-12	-12	-18	16	-13	39	11	4.0001	14	-18	-3.9999	-18	-0.00012207	13	15	-17	2.0001	-11	-4.9999	-18	-4.0002	-7.9998	-6.9998	-10	17	-7.0001	6	21	-1.9999	19	14	-5	0.99976	13	7.0002
1.76043	44	8.0002	27	16	2.0001	19	12	16	-13	14	34	40	34	-7.9998	-1.9998	3	34	6.0001	-8.0001	14	1.9998	-6.0002	-3.9998	14	-17	13	27	5.9999	23	19	20	-9.9998	8.9999	18	-2.9998	35	9	13	4	34	27	-6	-27	20	-3.9999	-15	0.00024414	-6.0001	-3.0002
1.76019	10	39	19	-3.0002	21	18	-9.0002	10	11	16	-4.0002	-7.0001	-6.0001	21	3.9998	-5	17	-35	-3.9999	25	0.00012207	-11	8.0001	28	0.00024414	25	29	8	4.9999	-7.9998	11	-6	-5.9999	-12	23	3.0001	9.0002	2.9998	-5	-16	-4	33	16	13	24	11	15	-0.00024414	-1.0002
1.75994	-16	29	-7.0002	21	-5.0002	31	-1.0002	-16	-13	12	-10	11	33	-14	-22	-24	18	22	6.0002	5.0001	3.9998	-24	-15	10	12	-36	-0.99988	7.9998	-8.9998	-13	13	3.9999	5.9999	22	-28	4.0002	-12	3.9999	9.9998	-8.0001	16	22	9.0001	14	12	2	-23	-21	10
1.75969	12	11	26	4.9998	17	4.9998	2.0001	14	20	17	12	-6.0001	16	47	23	-14	10	-18	0.99976	-12	16	58	4.0001	12	19	9.0002	16	-1.9999	16	6	34	-9.9999	10	-2	21	16	1.9999	-3	6.9998	5	-20	-14	-26	-7.9998	12	-1.9999	14	6.0001	-9.9999
1.75945	21	13	15	26	26	-0.99988	12	9.0002	6.9999	-15	25	-27	9.9999	10	0.00024414	-4.9999	20	8.0002	-9.9999	-2.9998	38	6.0002	9.0001	1.0001	-1.9998	3	4.9998	17	2.0001	14	-2.9998	-13	31	3	-2	0	0.99988	2.0001	19	39	1.0001	1.9998	32	3.0001	15	-18	37	-9.0002	23
1.7592	11	14	-7.9999	37	1.9998	-4.0001	-2.0001	15	-3	-3.0001	13	43	-6	26	2.0002	-6	2.0001	13	-3	19	17	-2.0001	48	15	-10	-0.99976	3.0001	21	8.0002	3.0002	10	23	2	-27	47	-16	-5	-18	6	11	21	16	-2	16	6	-12	-22	0.99988	-22
1.75896	24	9	20	-11	0.00012207	-3.9998	17	2.9999	16	24	2.0002	28	32	13	-2	-6.9999	13	0.99988	33	-24	2	-2.0002	9.9998	20	14	13	2.9998	-18	-26	-17	14	23	16	-1.0001	-5.0001	35	10	9.0001	-21	-20	10	10	10	6.0001	-18	12	1.0001	2.0001	-11
1.75871	24	25	16	-2	-27	-2.0001	6	-5.0001	-2.9999	-20	9.0001	27	2	26	5.9999	-0.99988	23	-2.0002	-7	30	-23	-2	-13	-15	2.0002	17	-9.0001	-16	-18	26	4.9999	21	-7.0002	-6.9999	5	18	13	4.0001	18	28	-8.9998	-20	13	6.0001	6.9999	-3.0002	-6.0002	28	-29
1.75847	19	-16	24	23	-7.0001	-11	16	-9	-4.9999	14	3.9998	15	-4.0002	-8.0001	-5.0001	28	-13	21	9.9998	-14	25	-4.0002	18	28	-13	13	-1.9998	15	30	1	7	1.0001	-18	-6.9999	4.0002	0.99988	-2	-2	4.9998	7.9999	20	7.0001	3	25	-22	12	0.00012207	12	0.99988
1.75822	27	15	-4	22	8.0001	20	-1.0001	15	13	7	11	20	7.9999	9.0001	-1.9999	36	12	-4.0001	-3.9999	23	4.9998	13	9.9998	-20	1.0002	-1	5.9999	1.9999	21	-6	2.9998	22	21	-13	-10	-5.9999	0.99976	-15	12	15	-13	2.9998	-2	23	14	28	-15	6.0001	-16
1.75798	22	-5.9998	21	-7.0001	-2.0001	2.0002	21	34	37	36	18	-35	14	-11	8.0001	7.9999	44	24	-3.0002	-2.9998	32	-10	30	-9.9998	-11	17	-37	1.0001	-6.0002	-16	10	20	17	18	-0.00024414	-4.9999	3.9998	-3.0001	13	31	2.9998	-17	2.0001	-6.9999	-18	4.0002	3.9999	8	7
1.75774	3.9998	-2.9999	-6	22	-0.99976	16	39	-13	-10	-2.9999	24	22	-0.99976	-5	-0.99976	7.0001	-19	10	26	13	2.9999	4	14	-15	-18	-5.0001	-5.9998	33	5	-11	43	3	-15	-0.00024414	6.0002	7.9998	-2.0001	-17	-14	-1.9999	28	-15	-2.0002	6.0001	7.0001	7.0001	6	6.9998	-4.9999
1.75749	2.9998	12	-7.0002	13	9.0001	7.9998	6.9999	-9.9999	0.99988	9.0001	8.0002	18	-12	6.9998	5.9999	4.9999	6.9998	29	-18	1.9998	16	1	19	-14	16	-19	13	-24	12	18	19	0.00024414	7.9999	-14	15	30	9.0001	14	3.0002	9	-20	28	6	21	-30	1.0002	2	-13	-9.0001
1.75725	45	36	17	21	14	-9.0001	14	-11	3.0001	-9.0001	-18	-19	8.9999	15	15	-3.0001	9.0001	1.0001	22	11	26	13	20	18	4	4.9998	-7.9998	41	15	32	13	6	1.0001	12	8.0002	-2.0002	-7.9999	12	4	31	-4.0001	-13	2.0001	-23	1.9998	-0.00012207	-11	-2.0001	5
1.757	4.9998	53	7	18	21	25	19	-4.0002	6.0001	0.99988	17	6.9999	-1.9998	16	21	6.9998	16	-16	-2.9999	21	3.0001	6.9999	5.0002	-18	5.0002	-28	2.0002	11	6.0001	0.00012207	7	26	-18	6	7	-20	-23	-2.9999	13	-20	25	-23	13	28	1.0001	16	-1.0002	-36	11
1.75676	18	11	35	1.0002	20	29	-8.9998	-7.0001	18	-8	-13	13	6.9998	-4.0001	4.9999	-21	16	2.0002	-1	3.0002	16	14	23	23	-3.9999	-5.9998	-11	-1.9999	3.9999	-9.0002	14	11	-0.00012207	26	15	-1.0002	-6.9999	12	6.9998	8	2.0002	12	3.9998	-5.0002	28	-2	-1.9999	6.0001	2
1.75651	7.0001	11	14	-4.0001	4.9999	35	19	6	16	26	-12	-7.0001	32	3.9999	7.9998	33	0	-1.0002	9.0002	-0.99988	23	34	-3	9	-33	16	5	4.9999	8.9999	14	-3.0002	-4	12	8.0002	10	13	-13	21	-20	38	24	28	47	3.9998	4.9998	-4.9999	-8.0002	0.00024414	26
1.75627	16	46	-6	45	44	33	47	12	41	1.9998	51	-1.0002	10	25	16	10	-4.9998	31	15	22	20	9.0001	21	-17	-15	-22	20	23	4.9998	-7.9999	23	-5.9999	30	-7.0001	5.9998	2.0001	17	-39	-21	-7.9999	13	21	-16	6	-12	-17	28	17	-22
1.75602	19	30	30	25	3.9999	-8.0002	22	21	38	4.9999	18	22	30	19	37	-5	-17	19	16	-4.9998	4.9999	-18	15	12	-10	0	5.0002	36	6	-11	27	37	4.9999	-9.9998	25	-4.0001	18	26	46	-0.00024414	0.99976	24	-7.9998	26	7.0002	-7.9998	12	15	-5.9998
1.75578	14	35	-0.99988	21	23	9.0002	47	26	-0.00012207	26	-14	-34	0.99976	8.0002	-1.0002	20	6.0001	-4.0001	-3.0002	15	-10	24	9.9998	18	40	3.0002	13	-2.0002	-5.9999	9	-22	-6	-15	13	10	5.9999	-5.0001	-15	13	-10	30	17	15	6.9998	36	35	-17	13	-5
1.75554	18	30	-5.9998	7.0002	37	18	-0.99988	-3.0001	-0.00012207	-1.9999	5.9998	0.99988	-2.9999	10	5	-6.9999	0.99976	0	-3.0001	3.9999	-0.99976	-16	-11	29	11	11	14	-29	-6.9998	9.9998	-5.9999	24	13	-7.0002	-7.0002	15	0.00012207	0.00012207	11	-11	-8.0001	18	-2.0001	-14	2.9999	-20	2	-0.00024414	7.9999
1.75529	-10	21	8.9998	21	9.0002	56	12	0.00024414	-17	34	2	29	20	3.0002	3.9999	-13	34	6	11	21	26	13	1.9999	21	20	5.0002	5.0001	3.9998	-4.9999	7	25	35	23	24	24	19	-14	28	22	22	-23	0	34	7.0002	16	-2	-4.9999	-1.0001	0.99976
1.75505	11	0.99976	-6	31	-0.99988	7.9998	14	14	24	-15	5.0001	15	-9.9998	27	19	0.00024414	24	29	61	23	8	16	18	-5.9999	-8	22	-12	3.0001	-11	15	-36	27	-12	-16	-3.0002	-16	8.9999	11	-4	21	23	-9.9999	-12	-7	6.0001	-1.0001	23	-3.0002	-17
1.75481	8.0002	42	24	32	12	-7	34	43	-0.00012207	-32	8.0001	11	16	6	18	-3	24	37	21	10	3.9998	-22	3.9998	-13	-7.0001	20	1.9999	-17	32	12	27	9.0001	37	29	-24	-17	-14	7	14	-22	28	-7	7.0002	-5	9.0001	19	-17	-2.9999	-22
1.75456	-3.9998	43	18	0.99976	11	27	-10	13	14	10	30	47	-8.9998	17	16	15	34	-9.0001	13	-2.9998	7.0001	-3.9999	-12	-1.9999	19	-12	17	34	24	51	23	-5	-11	24	-1.9999	2	4	5	17	25	7.9999	19	-7.0001	2	-0.00012207	5.9999	26	7	-2.9998
1.75432	-9	24	13	-0.00012207	8.0001	-12	-18	25	13	5.9998	23	48	8.9998	-12	6.9999	24	-9.0002	14	15	-12	3.9999	48	-3.9998	-19	1.0002	-1.9998	15	18	-11	-6	-8.0001	-2.9998	-27	-8	-14	2.0001	23	-5.9999	18	20	13	15	-32	33	17	3.0002	12	7	7.9998
1.75407	10	26	15	40	23	24	11	17	6	8	20	19	5.9999	33	6.9998	16	17	-10	2.0002	-2.9999	26	3.9999	14	4	21	8.0001	-8.9998	24	6.9999	-12	19	-1.0001	9	10	-4.0001	-0.00024414	9.9999	-17	11	-1.9999	-1.9999	7.0001	26	31	-3	-13	19	6.0001	28
1.75383	2.0001	14	-2	1.0001	24	21	13	12	13	18	4.9998	11	-0.00024414	19	11	-4.9999	8.9999	-13	6.9998	33	0.99988	8	-7.9999	-3	-7.9999	-1.9999	2.9999	10	15	43	39	32	-16	13	26	5.9998	5.0001	27	-3	3.0001	-4	11	-10	-21	16	19	-2.9999	-4.9999	-6.9998
1.75359	14	15	-5.9998	-15	23	3	27	13	10	23	7.9999	16	12	-5.9998	-2.9999	37	35	24	22	34	1.0002	29	39	16	-22	33	-3	20	3.0001	-3.9998	6.9998	35	30	9.0001	-17	16	-7	13	16	-4.0002	8.9999	34	30	-13	8.9999	8.9999	4.0001	11	-1.0002
1.75334	17	20	1.0001	26	6	13	23	14	10	1.9999	-4.0002	13	-22	15	37	-20	-8.0002	6.0001	6.0001	30	6	-24	26	1.0001	20	5	-16	0.99988	-2.0002	10	-11	-1.9999	12	18	-10	1.0002	-4.9998	-7.9998	7.9999	0.00012207	0.00012207	-5.9998	2.9999	26	-30	-16	18	-13	8.9998
1.7531	14	10	17	8.9999	33	29	-12	4.0002	4.0002	40	25	-3.9998	1.0001	20	12	31	11	6.9998	-17	-24	3.0001	27	16	-8.9998	6.0002	-6.0001	3.9998	-9.0001	4.0002	21	-4.0001	21	5	-20	24	3	-14	13	-9	0.99988	5.0001	2.0002	-18	17	23	3.9998	-7.9998	-0.00012207	14
1.75286	36	-4.9999	10	-2.0002	40	22	4.9999	29	38	33	4.0001	20	29	15	-2.9998	11	-17	-13	16	14	2	-2.0001	17	19	8.9998	-14	24	13	6.9999	10	0.00012207	-0.99988	27	33	-3	22	39	13	4.9998	33	-0.99988	-12	17	21	20	5	-20	41	19
1.75262	5.0002	-9	20	-13	16	-1.0001	4.9999	46	30	29	-2.9998	13	-3.9999	14	7.9998	21	40	22	12	46	12	12	14	32	11	2	5.0002	9.0002	40	-4.0001	-2.0001	12	-4.9999	-14	-3.9998	-12	2.0002	3	-11	0	5	20	-6.0002	5.0002	5	24	-9.9998	29	-14
1.75237	21	1.9998	32	26	45	-7.9998	9.0002	38	-21	17	42	14	37	-11	-13	2	-11	42	-13	-17	-3.0002	26	4	24	8	-4.9999	-8	-12	19	15	1.0001	7.9999	17	17	7.0002	-5.0001	24	11	21	-6.0001	16	-3.9998	-7.9999	-26	32	17	14	12	3.0001
1.75213	-2	8.9999	6.9998	25	29	16	17	30	6.9998	-6.9999	7	9.9999	10	-5.9999	20	25	24	14	8.0001	-3.9998	-23	19	-23	-6.9998	11	32	-11	3	-1.9999	-15	-3	-9.9998	-15	19	-7.9999	38	-13	17	-9	11	-2.0001	31	31	11	9.0001	4	10	-24	-35
1.75189	23	35	26	32	5.9998	17	31	-8.0002	0.00012207	10	31	6	13	24	38	1.9999	15	14	6.0001	0.00012207	19	5.9998	26	26	22	18	28	9.0002	-16	-4.9999	-4.0001	-5.0001	2.9998	15	-6	-2.0001	14	11	3.0001	3.9998	-17	22	7.9999	33	-9.0002	13	18	28	23
1.75164	32	2.9998	37	38	34	27	20	44	21	45	30	19	12	36	7.0002	18	9	-10	32	6	6.9998	6.0002	-31	-1.9999	15	20	32	-23	-20	31	13	11	0.00024414	47	11	16	-15	41	-5.0002	-11	9.9998	2.9999	10	7	9.9998	24	-16	-0.99976	2.9998
1.7514	39	13	37	14	-8.0002	35	5	23	40	18	15	27	12	14	4.0002	12	47	20	7.9999	12	25	-6	-4.9999	3.0002	12	10	6.9998	9.9999	-5.0001	22	33	-6.9998	25	12	10	-14	-11	6	17	14	5.9998	14	2	29	-10	-11	7.0001	-7.9999	14
1.75116	-13	27	24	61	35	25	-3.0001	39	27	33	23	9.0001	36	27	43	8.9998	38	32	40	5.9999	20	2.0002	-3	4.0002	-13	15	-3.9999	9	0.00012207	6.0001	4.9998	18	35	-8.0001	-4.9999	11	1.0002	9.0001	-8.0002	-19	13	8.9999	9.0002	-4.0002	16	23	20	-2.9998	-1.0002
1.75092	-6	38	56	28	26	41	24	2.0001	18	27	22	-8	44	35	17	44	27	7.9998	-21	2.0001	13	2.9998	21	20	19	-3.9999	23	5.9998	5.0001	-4.9999	12	5.9999	8.9998	-0.99976	-8	23	-11	-6.0001	8.9999	19	-7.9998	10	-6	-5.9999	-27	11	-5.0002	-18	-8.9999
1.75067	7.9998	21	5.9999	42	22	-6.0002	9.9999	26	46	-9.0001	17	36	2.0002	36	24	-4.0002	-32	43	3.9998	-0.00024414	10	26	-19	-1.0002	1.0002	18	11	0	0.00012207	33	3.0001	-4.9998	-3.9998	18	-28	3.9999	15	0	1	32	3.9998	5.0002	1.9999	-8.9999	-4.9998	-21	16	-4.0002	5
1.75043	19	2.0002	41	25	37	20	21	48	-7.0002	15	26	7.0002	31	18	15	21	2.0001	41	26	18	42	17	26	-0.00012207	0.99976	35	8	-18	11	24	-6	6.9998	34	-9	12	-20	-6.0001	30	5.0001	-1.9998	3.0001	-34	21	22	-6	10	21	-2.0001	8.9998
1.75019	6.9999	26	4	34	20	9.0001	28	33	1.9998	28	18	29	11	27	8.0002	35	-2.0001	5.9999	-11	-1.9998	0.99988	23	27	0.99976	21	14	19	-21	-6.9999	-0.99976	8.0001	47	22	-3.0002	17	24	7.0001	-1.0001	22	-18	4.9998	2.9999	20	-3	-7	-4.9998	10	12	14
1.74994	31	12	25	10	28	36	37	51	17	13	39	31	11	34	24	34	25	47	42	40	-9.9998	39	6.0002	0	5.0002	1.0002	24	5.9999	-20	12	9.9999	6.9999	7.0001	16	0.99988	-3.0001	25	27	8	12	5.9999	23	6.0002	31	-24	1.9998	-1.0001	20	23
1.7497	18	38	25	26	11	30	41	50	42	29	28	19	-5.0001	6	6	35	6.9999	26	34	25	5.9998	25	27	3.0001	35	-6.0002	8.9998	25	19	26	1	12	31	9.9998	25	15	21	-1	6.0002	15	0.99976	-7	35	6.0001	-9.0001	-4	11	25	-6.0001
1.74946	28	20	-17	42	12	-1.0001	23	44	12	-2.0001	27	16	6.0002	2.0001	17	16	-5.9999	30	26	22	38	-13	13	-21	6.0001	28	-11	25	31	-1.0001	-1.9998	6.0002	16	18	33	37	-16	32	23	1.9998	-4.9999	18	1	-32	45	-3.0001	8.0002	-25	11
1.74922	20	66	28	27	11	20	19	11	21	34	-6.9998	27	23	42	12	37	12	28	18	19	-0.00024414	2	7.9998	4.9999	28	31	-16	-13	-13	-12	23	11	-2.9998	40	28	15	15	-15	-3.0002	-18	1.0001	-11	2.9998	-23	-13	27	8.0002	23	-15
1.74898	11	47	34	34	31	35	25	13	26	6.0002	14	40	8.9999	-2.0001	15	24	28	18	4.0002	15	27	36	11	16	22	6.0001	10	26	-6	-3.0001	29	22	-1.0001	31	7.9999	11	30	46	19	37	-3.0002	8.9999	-9.0001	18	-12	14	0.99976	-19	23
1.74873	40	34	14	27	-4	23	30	19	7.0002	9.9998	35	2.9998	4.9999	-6.0001	14	15	1.9999	27	22	4.9999	-4	8	-20	6.9998	17	31	1.9998	-0.00024414	-17	-5	5.0001	34	-29	22	13	-6.0002	-8.0001	0.00024414	-4.9998	9.9999	18	17	18	-2.0001	13	0.00012207	7.0002	-2.9998	4.9998
1.74849	37	37	43	24	26	7.0001	19	8.9999	30	-0.00012207	31	47	51	19	29	20	13	24	19	-11	-12	19	17	14	0.99988	-1	21	26	-4.9998	37	-11	-4.9998	-12	12	31	18	14	15	-12	20	15	-12	19	-7.0002	-16	27	16	-8.0001	17
1.74825	15	-5.9998	39	8.0001	40	37	26	6.9998	24	41	30	24	35	26	50	37	16	29	8.0002	27	5.0001	21	28	21	13	24	-6.0001	16	6.9999	16	26	20	24	16	20	-0.99976	-2.0002	32	14	10	11	8.0002	5	3.9999	9.9999	18	2	16	1.0002
1.74801	32	17	9.9999	23	27	26	33	12	30	29	37	-22	12	52	31	31	-2	22	21	4.0001	18	4	27	18	-7.0001	11	-5.9998	-22	18	-27	-7.0002	25	0.00024414	29	27	0.99976	-18	1.9999	15	4.9999	31	3	-11	-22	22	-17	12	32	0
1.74777	57	32	23	55	35	22	31	23	22	9	58	18	-8.0001	-3.0001	35	6.0001	29	7.0002	24	17	5.9998	16	13	22	-0.00012207	-20	6.9999	28	25	-24	6.9999	24	2.9999	-0.00024414	-16	33	-8.9999	7.9999	51	16	13	20	4.0002	-9	14	-5.9998	17	0.99976	-17
1.74753	9.9999	47	3	24	28	44	37	41	27	32	3.0002	37	-7.0002	16	27	23	10	23	10	47	19	55	19	-4.0002	12	25	-11	-6.9998	24	24	18	-6.0001	-10	12	27	-0.00024414	-1.0002	1.9999	20	-0.99988	4.9999	58	22	-18	-2	-6.0002	-3.0002	7.9999	-3.0001
1.74729	34	11	26	29	38	38	62	10	10	4	1.9999	25	11	45	9.9999	-18	46	11	5.0001	4.0001	8.0002	27	35	20	26	-4.9998	18	7.0001	20	-6	35	6.0001	25	7	2.0001	2.9998	5.0001	23	-8	-34	19	-21	14	22	7.9999	32	3.0002	-21	1.9998
1.74704	16	31	36	56	38	48	33	43	32	48	20	37	21	-8.9998	41	12	25	23	39	21	28	18	43	39	8.9998	8.9999	17	-0.99988	16	2.0001	36	-2	20	-18	39	-1.9998	-15	0.00024414	-1.9998	28	18	43	40	16	16	13	-36	2.0002	17
1.7468	26	31	13	29	21	29	45	15	21	37	17	20	26	24	23	56	20	20	-7.9999	52	33	23	24	32	28	26	-4.0001	20	3.9998	1	20	-21	29	5.9999	12	-23	21	36	23	13	15	12	-1.0002	2.0001	10	16	6	4.0002	-11
1.74656	50	43	8.9998	25	26	16	59	19	45	36	41	53	20	28	-3	25	18	14	19	39	-6.9998	14	33	17	16	9.9998	12	18	46	18	13	-9.0002	11	0.99976	17	10	-1.0001	21	14	-16	3.9999	-2	-9.9998	19	23	-6	8.0002	17	17
1.74632	43	2.9999	43	39	30	44	21	58	39	5.0002	41	47	34	19	23	26	-3.9999	13	34	39	22	25	8.0002	-8.0002	29	34	25	7.0002	43	6	18	40	12	-0.00024414	-12	12	2.9998	7.0002	-8	14	20	-12	-1.0001	13	-14	11	-19	23	-4.0002
1.74608	33	20	21	45	42	50	50	39	28	44	50	34	37	30	13	12	36	12	19	-0.00012207	31	17	30	-1.0002	35	22	8.0001	16	11	23	11	47	24	-17	38	-20	-1.0001	20	1.9999	33	1.0002	12	5.0001	24	-4	22	3.0001	-3.0002	-26
1.74584	46	38	18	60	50	37	43	14	32	12	23	23	29	31	30	46	58	21	21	37	29	82	-1	29	6.9999	-7.0002	2	16	-7.9999	-12	27	6.0002	33	24	15	11	14	-12	3.0002	44	-6	11	-7	11	-3.0002	43	8	21	14
1.7456	52	39	31	15	7.0002	38	15	13	24	28	72	42	39	24	15	35	17	26	4.0001	27	21	42	26	17	21	36	-9	8	-14	16	10	22	16	15	11	12	9.9999	19	28	-5.0002	1.0002	-6.0002	-13	-4	30	13	13	-6.0002	16
1.74536	39	61	47	18	75	70	20	33	26	42	33	30	39	36	40	42	44	22	37	21	12	12	20	37	19	23	-4.0002	15	41	18	-4.0002	0	-8	23	9.0002	-6.0001	20	-8.9999	27	-5.9999	-11	23	8.0002	1.9999	13	18	10	11	2
1.74511	38	37	71	28	20	42	43	67	19	51	51	28	39	15	63	23	52	30	17	13	20	23	38	-15	15	11	24	-8.9998	2.9998	1.0002	21	14	39	5.0001	33	14	12	10	7	1.0002	10	4	2.9998	26	14	7.9999	1.9999	-0.00024414	28
1.74487	12	38	44	25	3.0002	46	32	18	28	50	13	44	34	48	27	25	25	5.0001	2.9998	52	9.0002	-3	35	42	-5	21	8.9999	-1.9999	8.9998	14	34	-2.0001	-3.9998	-3.0001	-5.9999	8.9998	32	-8.9999	1	8	29	16	13	19	9.9999	22	4.9998	8.0001	4
1.74463	17	51	40	32	56	53	34	46	24	44	53	23	27	28	40	33	17	18	46	31	28	16	27	10	11	25	19	30	-7.0002	14	3.9999	39	25	-6	-7.0001	16	23	4.9999	34	-5.0001	-17	12	16	32	14	8	-4.9999	-1.9998	-25
1.74439	16	71	28	44	61	37	42	48	59	37	63	33	35	20	36	44	43	19	56	18	24	45	36	31	17	38	-14	7.9999	7.0001	14	-0.99988	28	-9	24	13	10	-1.9998	3.0001	8.0002	1	33	-7.0001	-2.9999	7.0001	10	8.0001	18	3.9999	22
1.74415	38	51	55	28	46	28	44	31	34	46	55	51	37	36	50	19	36	17	19	37	50	59	31	16	48	35	14	14	-1.0002	21	32	24	11	7.0002	3	-0.99976	-4.9998	16	-15	7.9999	31	0	-6	4.0002	5.0001	26	-14	3.0001	-22
1.74391	44	38	36	38	46	34	60	38	50	55	26	46	40	31	52	27	22	14	50	3.0001	27	-15	12	3.0001	31	15	13	9	6.0002	6.0001	14	-9	8.0001	-3.0002	-2.9998	36	27	16	21	10	6.0001	33	-3.9998	9.9998	22	7.0001	-2.9998	1.0002	2.9999
1.74367	55	26	51	69	45	47	65	44	25	22	67	45	36	69	33	40	41	26	46	28	44	38	11	29	-19	32	12	15	-6.0001	9.9999	1	21	0.00012207	57	-12	-7	23	29	6.0002	24	17	20	18	35	0	43	-0.99976	33	2.0002
1.74343	77	24	48	27	69	70	35	25	38	26	46	41	53	26	28	63	47	30	46	0.99976	29	24	31	20	23	44	1.9999	23	1.9999	-8.9998	9.9998	-13	26	22	21	36	30	26	9	18	-8.9999	27	24	24	-6.0001	7	-12	26	9.0001
1.74319	45	58	79	46	48	33	77	71	31	45	35	38	47	47	61	83	21	38	38	30	58	-23	47	17	9.9998	1.9999	19	19	9.9999	22	53	8.9998	10	-1.9999	-12	40	29	12	3.9998	30	20	29	42	13	4.9998	34	-31	1.9998	20
1.74295	40	58	26	34	60	56	73	41	39	76	56	40	32	41	25	43	48	23	43	11	24	36	-4.0001	-1.9998	26	0	22	-0.99976	36	5.9998	36	31	13	0.99988	9	16	1	20	8.0001	0.00024414	19	23	9.0001	50	11	31	-20	6.0001	16
1.74271	30	42	46	41	47	42	67	42	48	29	32	36	68	67	67	32	61	34	30	39	46	11	11	37	45	32	30	63	-7.9999	4.9998	51	13	-5.0002	-0.00012207	0.00024414	40	21	32	11	-5.0002	6.9999	13	-8.0002	4	4.0002	5.9998	3	-29	1.0002
1.74247	52	56	26	71	34	47	31	51	44	35	68	46	30	43	45	55	26	83	27	34	21	25	6	39	24	15	47	-0.00024414	13	31	38	17	1.0002	12	4.9998	25	29	-11	32	30	-6.0002	-10	16	13	12	-14	-3.0001	33	9.0001
1.74223	30	101	22	32	87	49	58	69	54	58	68	49	56	50	66	52	36	38	45	9.9999	52	35	45	44	-6	28	19	13	10	27	4	13	27	8.0001	45	50	8.0002	-14	9.0002	-15	18	15	40	26	20	13	-7.9998	-1.9998	-4
1.74199	78	51	64	46	41	54	19	62	54	35	83	40	37	59	69	52	61	34	35	36	28	40	43	30	33	37	22	19	16	28	-1.0002	13	23	6.0002	-9.9998	18	29	-11	30	43	23	-0.99988	3.9998	-9.0001	32	5.9999	13	35	25
1.74175	43	59	38	52	36	71	54	61	31	56	50	39	30	73	69	64	92	22	22	63	68	53	45	12	13	11	35	19	29	35	2.9998	28	29	17	12	24	42	21	11	6.9998	6	35	3	15	7.0001	8.9998	18	-6.0001	9
1.74151	68	78	61	75	56	53	63	41	74	70	83	68	58	38	27	54	53	50	40	65	33	48	39	45	32	56	17	-3	-9.0001	-2.9999	8.9998	16	2.0002	24	36	28	27	-4	20	-7	40	4.0002	10	2.9998	9.9999	-3.0002	34	31	2.9999
1.74127	28	84	75	39	82	88	46	65	74	85	67	57	61	73	24	35	56	55	42	43	39	34	47	54	20	36	39	16	15	48	14	2.0002	3	37	11	21	11	7.9998	9	16	23	6.0002	0.00024414	-2.0001	-3.0001	19	9.0001	16	19
1.74103	35	59	45	48	67	46	78	58	86	51	62	46	80	77	64	61	31	30	9	32	4.9998	61	59	36	42	53	50	46	29	-22	19	14	39	26	53	28	33	33	19	40	10	48	-19	14	4	11	15	17	7.9999
1.74079	40	69	72	67	84	59	58	55	62	111	74	58	64	83	97	72	70	67	64	30	59	61	41	42	30	40	19	29	51	38	38	49	53	3.9998	22	20	47	-4.9998	11	39	32	7.9999	32	11	-16	12	-6.9999	14	28
1.74055	35	52	54	66	56	102	56	85	76	91	88	80	82	69	76	66	73	41	50	40	67	78	30	28	43	37	29	34	11	44	35	44	35	8.0001	33	31	29	10	0	24	35	10	43	-1.0001	-0.00012207	-17	17	21	8
1.74031	80	85	57	59	77	59	102	77	91	69	64	83	108	72	67	51	38	58	59	64	42	51	64	67	31	36	55	38	29	31	32	52	16	-3	20	-9.0001	23	24	48	-5	-5.0001	24	-0.00024414	14	21	6.9998	28	47	-11
1.74007	70	73	72	82	74	106	42	94	47	70	54	97	84	95	53	81	39	85	73	37	79	51	51	23	38	49	21	28	22	-3.0002	37	54	18	-1.0001	0.99976	52	45	49	45	14	25	33	22	39	17	28	12	6.9998	20
1.73984	56	85	96	87	88	40	79	85	64	106	88	96	17	91	68	99	107	75	73	54	40	37	41	54	30	22	18	29	34	21	40	37	15	12	40	1.0001	49	21	33	35	39	14	38	-16	-15	17	17	31	10
1.7396	77	73	56	61	53	96	68	98	82	82	99	105	126	57	73	82	74	92	91	58	61	86	54	42	64	61	43	36	44	29	10	25	32	8.9999	13	51	36	24	17	14	20	12	25	29	26	21	-1	28	21
1.73936	58	90	78	59	71	88	88	80	72	66	85	73	78	110	113	105	62	73	77	76	56	87	48	29	40	66	49	39	15	39	26	42	42	30	-2	4.0002	18	45	46	29	16	19	36	41	3.0001	-0.00012207	22	33	-16
1.73912	75	81	76	99	86	50	97	77	69	93	85	77	90	91	56	87	47	82	113	109	44	70	44	65	52	64	49	42	70	28	42	-1.9998	63	48	44	44	80	36	29	14	22	31	55	35	13	11	13	13	48
1.73888	60	50	79	103	71	108	101	92	63	43	88	94	112	99	104	117	108	88	51	54	102	63	34	33	55	57	11	71	11	39	15	33	38	41	49	32	44	60	44	31	8.9999	30	4.9999	19	-3.9998	33	17	32	51
1.73864	105	91	73	100	71	101	72	51	110	102	124	81	103	123	134	63	59	54	78	74	82	71	72	74	63	84	55	88	45	28	63	56	44	36	39	8.0001	13	42	34	23	5.9998	13	-0.00012207	47	53	13	30	13	37
1.7384	88	91	63	105	71	94	82	97	95	123	98	111	91	115	148	112	107	119	86	87	91	85	51	96	68	34	69	47	34	46	18	12	40	-0.00012207	29	60	53	9.9999	37	20	22	-13	9	11	18	22	36	26	37
1.73817	93	77	77	103	82	77	109	99	87	91	109	94	120	114	91	125	70	85	82	84	77	93	70	44	62	81	68	66	6	68	46	47	41	40	19	49	40	15	40	30	11	22	17	1.0001	39	20	22	44	13
1.73793	79	108	73	108	102	95	125	90	82	123	129	75	151	116	119	115	114	127	119	113	111	110	111	80	12	80	103	46	66	39	36	21	46	50	49	70	40	61	26	55	19	14	41	46	25	39	45	32	78
1.73769	115	85	98	108	77	113	97	101	126	130	126	119	158	102	97	118	132	125	94	128	123	90	94	86	50	53	64	52	51	29	53	33	39	62	44	67	66	20	51	46	63	15	48	36	29	19	48	45	17
1.73745	104	96	85	110	101	147	122	127	134	95	136	118	127	119	129	136	151	102	119	152	161	104	115	77	59	76	58	65	37	45	25	86	73	66	39	37	30	56	21	34	27	57	81	23	24	32	32	46	47
1.73721	95	109	112	106	88	98	119	114	106	136	125	127	122	146	136	118	127	120	148	109	118	113	73	81	75	81	75	61	52	52	47	52	79	51	38	44	52	59	49	57	68	66	35	49	63	0.00012207	45	55	42
1.73697	92	64	92	110	112	98	140	114	82	141	163	145	178	146	138	125	134	116	149	149	102	93	95	114	71	71	62	51	86	92	37	62	102	78	65	46	75	64	64	22	55	38	68	29	28	89	63	50	37
1.73673	116	107	123	139	137	133	96	136	158	166	154	135	168	137	142	162	136	162	155	106	118	162	113	96	100	106	59	111	60	101	62	53	56	31	37	53	85	57	64	52	55	58	58	58	50	46	26	50	63
1.7365	97	111	128	106	105	142	123	119	124	141	126	147	184	171	155	118	172	173	184	158	132	108	124	126	89	84	129	87	105	89	82	78	71	50	76	89	51	68	59	53	53	41	47	33	42	57	45	45	34
1.73626	128	82	105	132	140	125	134	129	138	142	185	157	156	196	148	161	163	209	164	153	165	121	162	112	105	133	144	133	76	80	84	64	46	72	63	86	67	97	71	75	71	47	39	26	72	52	43	56	71
1.73602	112	137	145	122	139	129	112	146	140	158	137	182	164	181	167	168	163	158	154	198	180	188	113	149	134	118	85	109	127	95	91	66	77	86	87	89	74	75	76	58	78	71	38	47	43	63	58	83	66
1.73578	180	93	136	155	100	123	130	154	132	189	168	147	180	194	176	203	164	166	172	177	232	195	164	170	168	124	143	77	84	81	100	70	93	71	78	85	93	84	118	71	61	51	69	63	61	52	100	49	76
1.73554	107	95	125	158	140	158	188	180	170	182	167	152	226	190	211	203	170	192	207	188	182	170	172	112	142	135	132	130	101	104	95	103	106	106	81	97	111	56	57	74	63	88	40	55	76	79	82	50	43
1.73531	141	79	136	163	109	138	159	175	182	165	205	207	223	238	174	187	258	206	244	184	200	220	145	185	163	128	172	116	132	157	142	120	83	107	114	98	110	86	101	127	91	97	64	50	37	42	122	57	89
1.73507	123	173	130	119	143	137	171	169	168	172	190	216	230	211	189	202	212	232	261	215	215	228	236	173	182	167	129	106	121	113	131	117	123	148	105	106	145	87	90	87	87	87	57	79	80	58	65	63	59
1.73483	93	104	144	168	142	121	182	172	162	189	184	173	233	233	263	200	240	219	180	219	216	229	205	184	157	188	177	158	144	98	179	128	141	107	114	89	95	97	120	116	93	95	111	65	101	94	81	101	74
1.73459	132	90	136	178	147	148	210	191	146	190	223	186	194	183	241	243	291	210	247	244	276	228	219	239	170	206	169	176	155	125	136	151	127	109	118	95	118	116	109	94	75	87	116	72	92	92	105	68	93
1.73436	128	168	124	143	165	201	151	216	213	215	240	209	270	243	239	276	240	218	246	253	246	245	201	234	207	186	210	170	164	151	106	130	102	128	131	161	145	114	120	95	114	110	70	98	61	98	125	75	84
1.73412	110	117	145	156	166	165	194	159	209	228	221	245	219	232	240	279	267	225	268	243	266	231	262	214	234	203	160	196	137	142	166	135	162	125	133	105	110	144	148	151	106	110	85	122	113	94	79	78	75
1.73388	126	108	173	173	155	195	167	163	176	212	183	195	278	269	263	293	311	257	296	296	281	253	242	223	213	246	218	162	166	156	158	178	177	179	148	169	123	118	113	153	120	95	114	88	93	65	76	95	53
1.73365	137	168	126	172	145	179	182	198	188	203	224	260	266	253	258	275	302	235	278	270	326	300	301	257	269	206	186	225	212	172	166	183	147	193	123	151	129	121	178	135	136	111	125	83	94	84	89	89	81
1.73341	159	141	150	169	139	204	158	194	157	254	245	283	259	257	276	289	304	332	291	273	315	267	291	285	258	253	245	189	168	159	190	198	140	168	169	155	183	152	180	132	151	136	115	61	81	66	92	118	86
1.73317	167	150	133	203	169	152	216	225	224	245	241	221	259	261	305	333	304	307	311	314	312	286	299	271	279	268	238	195	230	180	162	182	182	176	167	149	194	132	133	163	149	96	103	123	61	183	127	114	143
1.73293	129	159	134	159	170	200	218	219	186	276	255	250	317	285	284	338	304	329	303	318	357	341	321	339	288	287	240	239	183	188	187	202	184	187	155	162	167	176	164	150	124	138	137	113	95	105	120	108	97
1.7327	158	183	175	185	154	183	197	210	234	276	240	278	280	301	309	321	325	393	329	355	354	352	305	326	273	283	266	260	226	194	203	207	190	197	159	175	163	192	191	108	186	123	145	152	136	117	111	126	94
1.73246	125	164	175	208	178	204	189	193	242	252	237	258	278	316	325	339	370	403	410	366	342	401	370	297	332	285	315	252	217	225	201	194	222	180	192	161	200	181	173	193	92	179	133	128	129	96	169	114	126
1.73222	136	180	169	147	176	178	232	213	241	217	294	268	342	377	338	356	393	358	350	353	396	358	409	358	315	279	307	259	226	202	235	212	230	194	192	180	207	173	207	191	158	153	134	117	115	122	151	135	117
1.73199	162	142	137	164	179	178	217	236	251	274	280	304	313	249	380	326	400	317	385	460	431	448	381	362	386	353	334	312	249	245	232	239	212	217	219	245	234	198	191	204	185	136	149	166	134	131	172	161	155
1.73175	162	170	186	151	183	217	235	246	237	294	286	306	309	353	374	411	418	456	405	421	448	425	406	441	413	401	407	328	275	321	264	260	277	220	184	239	180	230	224	191	182	195	142	121	136	149	149	162	185
1.73151	159	138	182	190	194	238	237	249	256	299	332	304	362	350	383	382	431	454	507	455	494	486	451	476	415	384	398	360	340	334	271	283	309	225	281	254	205	253	218	233	204	241	177	158	159	169	192	203	195
1.73128	136	184	167	191	184	206	216	242	258	295	382	333	363	355	409	410	513	403	436	501	460	499	487	468	487	470	410	346	359	330	328	311	280	259	245	211	205	283	274	243	204	225	136	150	206	221	186	193	234
1.73104	175	190	211	190	210	192	231	260	311	290	303	280	380	401	405	441	467	503	507	508	557	488	545	517	507	468	433	436	384	397	332	347	330	305	266	275	281	270	300	279	282	234	182	144	179	167	204	222	200
1.7308	171	166	203	226	207	280	196	291	294	278	296	338	381	429	501	496	526	518	467	541	546	536	564	557	596	479	448	435	429	403	438	386	341	283	306	287	319	298	295	243	252	204	248	172	213	248	230	270	266
1.73056	147	180	194	195	218	214	255	267	295	294	364	351	378	426	470	484	551	489	578	614	673	583	608	578	598	608	500	515	449	426	362	373	386	364	348	314	307	312	325	275	228	242	220	203	217	275	248	258	265
1.73033	181	172	178	222	219	292	250	307	241	359	378	420	396	437	433	511	540	622	590	607	647	620	667	616	590	606	578	505	440	411	405	388	410	373	339	337	418	361	352	344	297	270	234	198	273	269	240	290	298
1.73009	185	169	232	213	188	239	253	273	311	321	346	379	428	442	506	521	518	612	561	643	675	655	728	652	676	640	627	621	491	474	481	483	486	406	365	376	435	349	373	383	313	319	280	276	294	299	306	293	334
1.72986	154	158	182	228	205	225	294	274	242	321	392	376	443	503	548	492	573	613	657	636	719	629	762	783	717	745	715	656	506	578	531	513	539	448	460	384	429	467	390	398	382	362	351	317	330	324	363	404	343
1.72962	170	162	189	197	209	258	252	256	310	324	358	392	423	521	519	570	654	667	674	762	751	785	746	716	824	779	670	677	637	601	539	565	530	489	537	431	458	455	467	402	423	380	301	308	352	386	395	393	457
1.72938	187	179	216	217	210	226	259	255	297	361	350	386	376	489	500	557	611	691	653	770	784	772	860	826	865	851	794	702	670	670	641	644	623	571	576	506	490	547	482	476	417	421	376	365	386	408	411	394	417
1.72915	185	172	172	195	203	221	259	251	295	338	319	380	414	529	481	558	594	698	808	730	759	868	827	898	891	918	906	823	726	729	709	718	596	611	555	551	584	581	587	536	501	445	370	378	447	422	411	460	445
1.72891	164	153	148	196	171	250	266	277	247	367	370	415	429	451	529	583	692	662	723	826	889	836	987	918	998	968	930	877	819	890	806	814	742	670	607	656	649	631	610	666	585	522	420	422	431	500	520	520	422
1.72868	175	162	207	202	229	223	233	273	289	367	363	370	434	485	546	577	739	742	743	876	879	895	1026	1012	1090	1071	997	947	931	916	903	806	838	756	720	718	764	720	663	624	641	525	453	486	514	575	589	536	484
1.72844	117	182	195	191	215	218	276	248	250	321	363	404	452	514	501	606	627	782	774	806	885	966	1029	1085	1173	1130	1092	1083	1002	980	997	926	918	860	802	809	851	812	798	730	643	610	548	504	549	612	612	572	524
1.72821	190	168	218	208	173	264	242	233	339	290	377	433	457	541	572	639	725	794	822	875	986	1082	1066	1212	1198	1213	1174	1126	1108	1021	1128	1080	999	979	841	893	961	876	933	881	773	688	552	542	644	655	701	608	562
1.72797	171	175	190	187	189	186	237	296	308	351	415	375	427	466	597	669	695	776	782	865	1038	1037	1210	1247	1359	1321	1350	1284	1284	1220	1161	1121	1099	1014	967	1020	1100	1093	984	1011	910	760	670	694	723	744	741	610	561
1.72774	144	188	168	176	259	308	209	283	308	332	382	430	432	473	568	584	707	806	900	911	999	1161	1241	1287	1421	1401	1391	1369	1333	1323	1316	1320	1242	1163	1100	1155	1132	1154	1175	1074	973	897	751	729	779	786	762	771	523
1.7275	192	186	191	207	183	253	250	264	303	347	388	383	469	462	555	652	753	839	911	944	1066	1109	1222	1320	1540	1653	1545	1526	1452	1492	1482	1380	1406	1314	1311	1263	1344	1251	1263	1300	1145	1017	800	903	879	817	828	681	545
1.72726	140	174	203	229	218	217	273	278	289	359	393	403	436	520	525	619	702	760	796	946	1036	1206	1329	1426	1614	1632	1720	1630	1569	1550	1573	1504	1479	1364	1378	1412	1474	1467	1426	1354	1266	1140	940	909	984	911	865	762	536
1.72703	185	216	201	201	229	261	277	274	290	371	409	455	448	444	564	616	676	889	841	973	1193	1189	1380	1551	1582	1759	1750	1773	1679	1635	1737	1681	1587	1613	1564	1534	1595	1645	1603	1535	1376	1303	1033	998	1022	1021	846	704	530
1.72679	142	183	209	210	229	209	223	270	276	345	368	389	430	461	603	654	683	795	839	950	1081	1193	1332	1645	1807	1745	1791	1877	1851	1748	1852	1778	1751	1612	1634	1685	1732	1651	1766	1622	1477	1352	1149	1165	1068	1029	947	692	504
1.72656	195	161	172	218	216	220	263	278	324	389	377	475	419	552	572	701	663	824	881	1004	1119	1197	1469	1637	1747	1904	1914	1952	1924	1916	2043	1891	1951	1812	1797	1797	1924	1908	1915	1798	1663	1401	1216	1181	1166	1084	957	662	441
1.72632	177	240	220	222	258	220	255	336	305	332	377	375	405	521	614	616	761	855	850	975	1106	1281	1419	1522	1844	1862	1984	2076	2015	1982	2027	1931	1931	1857	1966	1856	1910	2004	1920	1930	1669	1435	1245	1247	1145	1039	836	666	458
1.72609	192	211	219	215	220	262	237	322	277	338	394	424	483	521	588	632	797	792	878	1033	1096	1185	1466	1572	1835	1930	1977	2047	2052	2133	2043	2000	1994	2012	1884	1920	2043	1997	2003	1938	1745	1538	1259	1322	1216	1007	868	629	414
1.72585	181	183	228	188	259	219	224	306	357	352	364	421	485	525	561	629	766	856	963	918	1117	1152	1401	1639	1842	1843	1956	1930	2020	2068	2016	1934	2050	1881	1984	1967	2025	2152	2001	1954	1711	1472	1290	1262	1081	980	791	633	406
1.72562	162	215	188	220	199	244	244	286	299	374	383	409	530	515	537	667	687	760	880	911	976	1212	1342	1550	1759	1893	1945	1958	1895	1913	1973	1967	1942	1803	1869	1830	1922	1927	1954	1799	1626	1446	1136	1166	1072	902	713	522	373
1.72539	173	206	170	211	256	248	256	343	284	331	392	431	489	494	521	552	708	798	820	950	1030	1172	1253	1469	1673	1799	1823	1828	1876	1773	1850	1912	1847	1703	1778	1762	1904	1879	1812	1705	1502	1389	1022	1082	1011	772	628	449	359
1.72515	186	198	209	203	206	254	221	297	310	299	369	388	450	483	555	673	675	781	796	931	1005	1058	1271	1423	1555	1700	1807	1649	1772	1579	1700	1625	1633	1627	1616	1584	1567	1613	1620	1515	1384	1246	1030	970	889	740	568	469	293
1.72492	133	161	208	193	284	243	274	266	289	338	388	388	415	491	524	587	656	812	783	869	992	1118	1175	1336	1577	1603	1627	1632	1552	1544	1571	1527	1464	1393	1453	1442	1428	1431	1401	1353	1151	1060	864	854	743	630	467	426	299
1.72468	153	190	221	177	219	210	276	296	297	347	342	402	424	482	491	623	652	774	795	823	967	1062	1155	1220	1535	1477	1498	1410	1456	1387	1392	1401	1352	1216	1195	1259	1180	1247	1212	1211	1039	939	793	714	691	584	420	343	266
1.72445	178	170	161	233	225	218	223	256	314	359	347	399	465	487	534	549	648	729	739	860	891	1031	1161	1231	1347	1393	1348	1372	1292	1262	1251	1245	1200	1114	1093	1046	1097	1186	1021	994	908	800	680	648	560	479	388	323	231
1.72421	166	211	223	194	199	265	297	275	339	348	394	412	400	485	505	537	665	767	792	817	863	877	1050	1155	1245	1298	1229	1284	1127	1113	1092	1052	1034	939	911	876	897	882	869	839	760	640	498	522	454	382	391	278	252
1.72398	192	200	198	203	193	225	285	263	273	354	338	389	425	428	532	546	630	686	709	750	869	933	950	1095	1149	1155	1180	1121	1033	996	962	971	913	838	745	765	763	726	790	703	633	541	477	475	410	366	327	249	226
1.72374	191	183	202	232	234	225	237	259	309	310	342	337	375	429	529	585	614	620	685	771	803	950	979	1032	1063	1064	1058	1046	898	894	884	776	823	636	682	659	669	692	672	588	535	459	394	360	384	317	288	267	172
1.72351	139	166	183	188	202	181	243	246	276	324	344	295	376	429	505	557	572	606	715	728	755	849	866	958	1002	1013	908	835	790	762	756	757	666	613	626	603	534	540	531	519	453	401	378	306	268	302	275	233	162
1.72328	148	140	178	202	232	224	234	263	260	352	352	355	398	413	476	558	634	626	587	720	770	785	915	891	946	922	911	795	813	636	729	664	616	540	455	510	448	480	453	493	444	372	264	293	233	238	240	207	138
1.72304	154	188	230	225	193	237	224	194	266	296	308	360	359	435	457	486	547	632	621	655	712	755	815	867	925	833	814	761	702	598	599	555	565	484	444	416	401	446	505	385	350	293	258	269	232	256	219	191	167
1.72281	142	166	160	182	215	217	218	232	319	349	345	347	419	415	511	526	522	515	638	695	714	746	766	905	763	806	680	669	700	542	541	552	461	447	388	409	382	365	371	375	351	285	211	220	217	219	211	177	98
1.72257	162	154	199	198	219	240	268	251	257	279	300	323	413	435	477	484	566	565	616	617	628	704	701	734	753	732	642	582	562	492	503	488	435	362	331	314	319	333	359	367	269	214	222	172	232	176	146	132	154
1.72234	182	178	206	206	219	221	226	258	293	267	305	371	363	385	518	446	426	520	506	635	597	728	701	756	683	624	622	515	493	440	444	412	395	317	321	337	287	265	327	334	261	215	180	169	206	151	165	143	108
1.72211	146	181	183	188	200	226	235	224	260	264	334	328	402	366	409	439	501	549	547	606	612	660	678	644	571	617	592	537	458	396	443	408	333	328	248	272	236	266	255	276	205	204	155	150	167	119	140	118	143
1.72187	171	190	176	197	194	206	188	249	243	263	318	365	381	365	451	449	564	515	561	605	592	637	613	596	618	559	544	482	382	382	363	360	332	273	286	221	255	242	263	254	180	175	156	139	147	135	173	123	105
1.72164	162	146	184	166	245	225	239	273	248	296	306	330	345	421	427	518	450	494	525	551	574	659	614	625	580	488	472	413	360	356	298	287	334	199	242	226	225	253	257	231	209	174	136	109	126	124	129	113	95
1.7214	186	179	210	230	237	212	247	270	262	296	318	386	334	401	470	486	517	543	545	506	535	585	617	571	521	545	415	380	323	275	307	291	260	217	207	216	199	221	226	227	124	210	132	98	121	113	71	108	116
1.72117	216	177	180	205	193	241	213	270	235	312	353	329	390	409	401	472	465	476	528	535	597	576	597	556	557	473	446	346	326	304	290	245	255	219	234	224	224	182	202	179	180	123	110	121	107	110	109	121	86
1.72094	148	213	194	170	189	204	248	248	304	292	325	345	349	443	440	441	452	493	474	481	570	561	545	537	497	414	454	337	327	295	252	249	241	213	256	207	203	203	215	164	134	143	87	103	142	108	123	99	88
1.7207	138	216	193	216	210	218	204	210	288	264	332	284	330	327	431	452	476	504	510	491	494	517	585	498	466	417	384	353	288	238	274	249	246	195	141	158	193	180	149	142	138	129	94	113	84	95	84	71	91
1.72047	156	167	205	210	191	222	221	242	298	281	351	330	367	383	401	437	464	463	492	532	489	537	477	502	419	389	317	273	263	234	186	195	231	201	133	158	141	185	177	154	143	124	81	85	74	90	98	75	68
1.72024	166	165	211	209	183	210	200	210	252	277	280	300	363	389	408	433	423	460	459	448	451	563	487	443	423	360	333	253	221	207	254	239	179	149	154	176	167	137	197	136	112	102	72	106	115	59	69	87	84
1.72001	150	216	151	219	176	226	215	224	260	243	273	332	377	355	408	408	414	455	462	500	446	466	397	450	365	340	313	241	248	214	226	206	175	162	144	137	154	136	129	130	152	72	92	107	92	56	73	69	71
1.71977	154	178	160	213	179	199	246	241	204	248	278	336	292	367	419	387	386	435	455	488	449	430	419	385	388	292	281	300	179	159	173	172	183	163	131	128	110	107	156	125	87	104	73	33	86	54	69	71	61
1.71954	165	179	157	198	229	206	204	220	272	253	316	348	334	319	417	385	401	408	406	457	433	388	402	395	333	291	281	234	233	185	182	170	119	156	111	125	128	122	134	98	72	83	97	52	89	59	65	37	90
1.71931	169	210	177	177	216	222	216	240	241	289	291	305	314	350	408	432	403	419	451	367	409	408	419	326	364	275	274	212	169	145	185	155	156	129	104	97	128	145	153	103	105	73	97	43	97	62	82	75	61
1.71907	155	166	191	172	210	251	250	261	245	268	285	289	300	348	366	377	375	360	393	380	368	417	373	371	280	249	221	209	203	152	169	145	144	102	100	111	76	117	130	73	89	81	76	26	71	74	66	35	45
1.71884	97	112	173	184	170	188	199	199	203	228	327	287	295	306	372	393	407	372	334	415	416	368	338	319	285	261	210	213	185	190	149	152	106	84	113	94	102	129	109	118	69	67	40	70	89	66	44	33	55
1.71861	169	141	151	189	228	184	228	246	222	306	292	292	322	329	331	341	370	384	430	350	387	354	322	346	265	239	225	211	146	129	167	128	85	123	72	94	111	73	86	95	83	77	45	51	35	26	58	69	39
1.71837	158	180	154	186	127	181	199	236	244	206	220	283	282	274	364	319	341	388	351	392	313	331	279	269	204	225	196	162	133	145	154	91	128	143	96	89	96	81	98	94	106	62	52	77	19	31	36	38	30
1.71814	179	129	169	194	208	171	212	207	230	246	274	274	308	269	307	347	320	301	335	395	323	327	296	312	223	212	173	154	123	127	137	124	122	74	78	86	73	130	68	42	76	46	32	30	32	59	41	45	43
1.71791	147	147	177	184	202	194	192	229	216	227	260	276	272	328	309	293	353	342	335	326	335	313	275	261	211	202	173	145	130	139	122	95	111	126	85	86	70	81	85	68	54	29	44	27	38	24	44	6.0002	38
1.71768	150	159	185	181	206	210	223	265	230	236	260	259	266	307	285	313	253	294	393	345	333	261	265	245	190	201	184	147	126	80	140	84	98	99	96	72	88	83	94	74	63	74	50	29	48	49	47	61	30
1.71744	182	185	184	196	198	153	207	232	180	249	275	261	241	245	324	339	363	306	288	281	326	321	241	220	181	201	162	117	118	135	85	98	106	82	84	52	45	77	46	58	45	43	49	43	16	3.9998	62	30	39
1.71721	117	164	172	189	186	190	210	183	227	197	252	212	244	269	278	264	243	303	248	288	236	245	219	223	225	175	119	113	107	103	126	137	68	44	82	54	68	72	85	79	69	55	44	54	14	56	50	46	59
1.71698	168	166	112	148	179	193	176	163	239	213	258	279	271	288	264	254	258	309	330	316	276	287	255	187	142	147	132	182	102	92	59	89	91	92	58	70	76	88	73	73	47	80	9	69	49	44	38	24	25
1.71675	148	114	168	181	130	190	200	201	221	254	222	285	283	243	266	252	254	293	233	294	262	277	207	212	167	156	105	127	83	75	93	122	88	50	57	75	80	79	70	46	54	63	36	35	20	23	6.9999	39	43
1.71651	133	164	164	183	193	170	235	225	187	246	263	224	209	250	261	270	286	265	271	270	224	229	208	189	184	207	125	112	123	105	59	96	102	89	80	60	60	57	70	59	61	32	47	34	35	68	22	67	38
1.71628	172	153	240	205	206	164	214	214	214	214	239	235	241	274	264	270	236	269	270	298	234	254	201	231	178	167	127	65	75	70	116	81	63	70	16	61	65	97	73	31	50	53	43	44	42	70	37	26	42
1.71605	207	182	160	202	159	178	163	181	223	230	253	256	238	251	280	244	259	277	274	247	254	199	203	147	171	131	102	79	99	99	97	37	67	79	78	53	80	65	82	51	41	48	38	26	21	8.0002	22	37	35
1.71582	126	169	188	183	170	197	204	233	239	224	245	244	236	253	291	256	214	246	246	246	237	170	221	173	137	117	130	109	93	53	46	72	72	38	67	55	69	72	36	71	37	42	24	25	64	11	49	24	-12
1.71559	160	155	186	176	192	182	146	145	196	237	249	213	243	231	269	297	230	215	232	214	209	200	193	170	159	126	91	97	94	73	90	81	60	82	67	57	48	124	64	81	63	52	16	24	47	13	22	48	41
1.71536	170	175	183	148	183	172	222	215	248	231	239	236	261	239	241	253	278	237	230	216	230	169	187	151	127	134	114	120	46	49	114	79	84	66	74	82	10	42	45	66	48	43	29	34	36	17	52	29	32
1.71513	150	187	167	157	185	181	203	180	234	200	233	244	223	229	271	231	255	253	228	238	186	212	182	134	140	127	105	103	99	104	70	63	86	70	48	70	40	45	53	33	65	50	24	35	19	23	12	26	36
1.71489	151	121	195	179	208	197	181	222	225	189	198	232	209	273	269	228	162	252	225	214	228	172	121	131	123	123	71	79	84	70	74	68	93	51	67	67	87	38	74	76	29	40	30	-1.9999	53	18	32	17	4.0002
1.71466	136	172	153	187	181	179	210	222	195	254	226	232	244	203	255	209	228	211	175	163	175	175	153	125	128	105	117	104	53	60	67	79	71	52	37	10	57	46	78	30	62	51	30	28	39	21	30	60	50
1.71443	143	157	221	147	147	191	192	182	191	244	230	236	207	229	240	222	231	229	210	251	203	173	172	188	182	115	114	73	75	88	87	60	57	72	47	41	48	71	70	46	66	8.9998	21	32	43	26	38	58	20
1.7142	191	156	162	172	169	221	211	149	215	205	195	223	237	227	236	226	233	231	218	210	142	203	177	101	116	100	108	100	85	63	72	52	29	19	21	27	54	62	68	103	35	55	17	20	30	30	62	7.0001	48
1.71397	180	201	180	185	148	174	187	224	191	216	208	208	214	181	242	239	221	195	184	200	191	150	154	114	108	108	95	85	69	74	38	67	65	68	56	54	24	38	57	41	43	32	30	15	29	28	19	18	15
1.71374	158	158	195	166	186	193	182	210	200	225	225	245	215	215	235	229	169	186	186	190	174	172	121	123	111	90	84	47	67	74	103	63	55	38	36	34	48	29	58	32	31	42	23	-15	23	44	63	35	8.0001
1.7135	170	225	193	187	178	169	214	181	222	196	214	226	220	248	192	202	216	158	183	194	180	129	150	132	98	70	111	74	73	84	79	49	31	38	40	75	51	50	65	45	48	63	6.0001	15	42	4.9998	26	26	40
1.71327	152	200	179	236	193	202	177	190	191	182	256	237	188	205	212	176	152	165	175	125	141	152	137	108	114	116	84	85	56	27	62	77	64	58	63	48	53	56	63	51	63	28	30	-0.99988	30	16	15	-8.0001	1.9999
1.71304	214	179	173	177	191	168	182	217	204	191	241	208	185	199	185	186	160	170	147	152	132	107	145	126	88	49	86	118	65	62	79	41	46	65	55	84	114	69	102	45	53	69	31	24	19	11	45	36	7.0002
1.71281	200	144	196	173	198	149	195	192	225	182	212	209	164	222	195	203	168	158	152	128	157	136	150	138	79	93	89	79	73	61	54	45	66	67	75	75	46	78	76	59	24	58	34	60	27	32	42	33	21
1.71258	203	207	176	198	202	191	157	166	235	250	182	210	170	207	184	174	196	188	136	167	164	137	126	98	80	112	90	55	69	54	80	48	39	62	66	62	63	85	57	35	46	31	39	23	36	36	44	14	35
1.71235	185	241	189	208	179	167	191	180	250	216	197	192	227	203	203	179	195	166	166	149	147	141	100	122	97	102	77	83	55	18	64	50	53	70	44	97	77	54	91	23	71	29	51	47	26	0	16	30	15
1.71212	154	193	211	203	194	188	209	200	206	199	223	226	206	208	143	214	173	155	161	148	117	96	112	114	97	89	65	104	48	49	48	47	77	73	61	50	76	75	74	45	42	59	45	4.9999	53	39	7.9998	50	20
1.71189	216	211	200	196	260	210	213	134	206	217	203	232	203	231	218	163	175	172	140	168	99	121	122	124	101	58	96	76	54	47	83	74	76	57	70	79	87	112	97	105	74	9	44	11	17	28	50	22	-0.00012207
1.71166	197	203	248	194	173	236	186	205	215	221	218	181	213	211	185	155	159	202	167	196	148	145	105	112	98	66	80	52	46	58	29	75	48	80	64	71	87	94	41	77	32	65	53	30	23	48	45	51	16
1.71143	213	222	211	178	173	197	176	221	218	205	169	240	173	230	184	192	150	156	155	136	135	157	141	65	76	75	72	98	104	36	81	38	43	88	75	108	77	112	87	88	103	70	43	46	4.0001	20	32	2.0001	31
1.7112	184	229	170	219	201	242	205	208	210	185	239	214	181	183	205	173	168	147	131	140	155	124	124	132	126	77	70	88	61	52	73	36	74	48	75	140	96	108	123	68	35	56	22	50	28	44	55	22	9.0001
1.71097	248	277	253	179	187	188	212	230	217	219	201	213	267	197	181	188	172	181	144	140	138	131	109	132	74	66	83	75	81	40	81	93	89	76	71	108	88	136	126	84	54	63	35	24	7.9999	38	19	32	31
1.71074	223	213	246	217	252	260	243	220	232	233	241	233	177	214	197	206	174	136	173	148	127	187	149	121	117	94	69	65	57	71	94	75	71	82	123	110	145	139	132	141	64	88	71	7.0002	51	34	43	50	37
1.71051	238	239	242	279	251	181	249	230	223	251	279	241	190	167	228	198	196	165	150	161	161	126	110	147	125	78	89	64	49	65	88	95	99	108	136	175	171	135	168	145	95	35	31	58	10	42	2.0002	18	53
1.71028	225	238	238	243	259	227	220	242	271	217	177	248	240	211	210	239	209	167	157	155	150	133	171	95	85	69	86	72	40	57	76	79	91	100	187	150	175	213	187	136	96	109	65	54	2.9998	37	63	35	8.9999
1.71005	247	241	250	266	280	245	253	232	225	307	251	251	252	217	228	232	177	199	184	201	165	145	135	106	126	82	92	63	101	76	100	82	53	139	146	188	209	201	173	155	136	57	48	37	29	1.0001	5.9998	38	57
1.70982	293	272	272	244	251	274	227	266	276	226	255	209	256	232	221	225	228	218	194	179	154	169	158	124	100	104	99	57	65	68	98	47	85	124	229	206	232	213	224	180	183	120	34	24	21	32	61	47	32
1.70959	291	270	316	269	282	264	278	280	294	274	263	285	263	257	218	220	223	197	197	199	227	167	180	127	87	56	128	88	59	68	81	84	63	125	249	233	227	274	249	188	108	81	80	40	42	34	70	37	36
1.70935	265	286	282	299	280	298	269	250	265	268	280	281	306	283	232	249	206	214	186	175	221	169	129	126	110	105	84	96	85	71	99	89	85	142	198	223	252	245	226	187	154	78	48	39	8	11	21	58	12
1.70913	269	289	309	252	287	279	293	281	307	274	267	285	248	281	231	269	246	246	199	189	183	178	158	145	69	93	74	64	75	71	81	68	106	124	198	311	227	231	258	216	137	119	41	60	22	37	54	63	45
1.7089	320	315	320	316	295	312	260	260	300	280	279	328	325	245	274	258	226	234	239	228	188	167	142	174	91	82	93	83	80	58	71	113	119	181	217	283	249	250	327	216	158	113	52	42	31	44	45	46	50
1.70867	351	355	333	341	354	346	338	322	303	322	298	300	297	273	284	243	251	262	227	240	242	207	210	100	102	134	94	94	93	58	92	90	102	128	206	221	231	273	227	202	164	87	104	33	41	26	24	50	37
1.70844	368	345	362	382	312	338	318	377	382	324	330	301	349	274	295	275	281	276	271	252	214	197	193	187	154	130	117	96	104	107	98	147	82	154	191	258	227	247	276	183	151	100	75	14	22	16	14	38	44
1.70821	398	416	334	333	360	349	323	338	354	337	390	376	341	379	287	237	298	254	268	258	216	229	222	187	160	112	119	84	75	89	89	100	112	155	228	215	268	234	217	212	106	82	37	38	33	43	50	57	31
1.70798	354	409	333	370	408	356	393	337	367	378	344	358	341	344	357	296	292	292	275	256	204	192	219	187	181	133	140	96	69	77	83	80	118	164	184	238	185	233	220	180	129	95	64	19	38	38	59	52	42
1.70775	391	407	489	402	441	362	331	389	389	366	408	410	372	366	330	337	317	386	310	278	267	253	239	232	132	158	130	113	112	106	134	104	97	116	153	221	189	206	163	171	118	82	60	46	50	12	60	40	23
1.70752	375	452	447	412	412	444	385	395	421	443	441	403	386	392	387	409	379	363	351	318	332	268	249	225	197	145	115	114	121	110	91	112	92	172	186	213	169	162	183	136	111	97	27	35	26	64	24	25	48
1.70729	433	456	443	492	476	451	460	486	436	445	486	453	432	451	436	373	378	390	358	357	365	308	264	242	163	150	129	149	108	97	101	134	101	122	164	184	179	203	182	145	118	72	63	69	35	60	62	42	70
1.70706	461	502	521	520	480	484	515	446	486	493	441	472	466	480	478	456	430	391	395	385	354	339	321	224	182	218	132	148	92	71	90	91	84	114	138	146	209	206	152	138	96	88	63	31	46	42	13	39	13
1.70683	538	545	538	512	513	517	514	528	545	521	542	537	519	501	536	520	470	468	459	461	385	320	327	288	235	175	177	112	111	104	92	119	96	82	174	151	165	159	132	143	116	75	54	41	55	56	47	37	77
1.7066	535	583	564	550	520	581	586	518	549	590	636	625	595	577	582	508	523	501	533	503	443	411	361	243	221	210	155	117	121	115	119	107	129	110	103	172	157	126	153	99	134	80	34	55	66	32	52	65	51
1.70637	573	605	599	606	592	646	545	653	639	614	678	643	637	689	571	616	556	576	505	497	501	446	372	320	243	228	154	165	112	117	105	125	104	115	139	166	114	130	126	114	75	96	65	67	34	36	48	33	61
1.70614	641	664	705	688	628	699	641	723	646	705	699	753	723	725	712	745	631	624	579	579	521	462	393	342	298	201	205	159	161	99	135	109	87	97	145	147	143	129	148	120	95	74	84	58	57	9.9998	62	25	78
1.70591	736	699	765	766	735	762	721	730	818	757	777	714	813	791	768	755	682	640	663	647	570	520	458	395	283	213	205	179	112	92	111	123	128	116	97	92	128	145	117	120	90	88	63	70	45	89	82	84	72
1.70569	806	837	812	813	820	818	794	849	843	802	915	906	832	856	813	821	806	791	680	687	635	582	484	377	286	226	226	152	150	111	107	127	92	145	61	144	129	136	141	86	97	76	56	79	83	51	91	98	46
1.70546	826	866	857	831	884	891	898	867	890	987	1018	903	922	969	957	914	885	813	764	771	675	622	485	382	325	266	227	184	115	131	138	115	95	119	94	126	113	137	105	112	132	82	116	89	77	63	75	101	70
1.70523	890	957	920	948	985	993	976	1007	996	1065	1031	1052	1065	1089	997	972	972	920	827	824	697	652	619	455	347	271	204	139	168	108	122	98	137	148	115	106	90	125	136	131	106	94	112	65	51	66	93	72	112
1.705	1040	1052	1075	1064	1083	988	1035	1098	1133	1197	1143	1174	1163	1148	1104	1091	1037	995	904	838	718	601	505	391	303	230	171	154	148	148	132	121	146	112	137	153	104	140	150	139	116	120	97	90	125	102	45	57	85
1.70477	1124	1127	1200	1154	1170	1194	1143	1184	1235	1238	1255	1217	1247	1295	1120	1049	1083	950	880	798	724	683	555	418	335	243	195	132	142	119	125	92	91	115	114	175	104	153	102	125	123	110	82	67	82	91	106	104	127
1.70454	1157	1188	1303	1275	1240	1288	1276	1349	1280	1401	1350	1362	1402	1259	1285	1185	1117	1062	984	884	734	664	537	396	304	246	195	144	143	129	102	73	116	86	112	122	112	107	136	145	157	74	111	77	122	104	114	134	133
1.70432	1282	1347	1377	1387	1389	1388	1392	1401	1443	1437	1438	1444	1383	1366	1292	1206	1161	1053	943	858	720	587	557	371	282	265	199	151	131	115	111	113	129	110	119	118	145	167	144	85	90	141	117	113	89	146	125	147	125
1.70409	1403	1459	1515	1502	1510	1540	1529	1524	1542	1457	1521	1416	1420	1362	1302	1223	1062	1032	920	883	768	668	493	422	269	210	225	149	128	118	97	124	146	88	108	141	134	111	158	133	112	96	79	62	109	140	133	135	110
1.70386	1490	1627	1571	1631	1551	1627	1478	1587	1621	1598	1580	1540	1467	1340	1261	1165	1049	920	881	757	753	584	499	367	271	188	153	137	142	122	117	83	126	81	136	159	129	172	148	109	133	147	151	91	81	127	143	168	121
1.70363	1624	1691	1735	1700	1639	1641	1718	1703	1653	1691	1566	1582	1425	1379	1331	1171	1038	921	852	770	681	585	448	333	235	234	171	152	97	122	141	65	45	118	128	138	120	143	146	132	144	111	78	114	117	127	155	173	180
1.7034	1704	1814	1824	1828	1713	1771	1757	1698	1751	1707	1700	1510	1463	1340	1261	1112	947	875	810	854	637	509	423	356	259	210	135	140	87	115	127	60	114	114	102	122	160	144	143	187	127	121	165	121	117	155	179	173	189
1.70317	1786	1900	1865	1766	1816	1844	1683	1640	1685	1623	1631	1486	1360	1224	1184	1105	904	852	761	618	624	449	376	298	230	183	168	131	85	90	112	113	82	126	141	128	128	133	135	149	144	147	110	114	134	167	195	178	180
1.70295	1920	1913	1888	1938	1792	1718	1779	1701	1646	1541	1517	1353	1336	1174	1076	928	823	766	772	675	503	427	380	280	202	167	131	108	90	103	105	83	75	116	84	104	153	126	172	135	104	155	133	137	134	202	174	204	177
1.70272	1971	1984	2037	1853	1830	1770	1682	1668	1615	1527	1399	1329	1173	1094	1004	878	784	708	649	567	465	412	296	259	205	137	115	135	105	77	82	55	93	86	107	111	123	121	108	141	154	132	149	127	124	178	240	203	216
1.70249	1983	1965	2014	1948	1825	1703	1613	1650	1508	1350	1272	1173	1103	995	933	817	687	639	599	503	456	363	346	209	168	151	108	86	89	115	76	80	72	99	114	107	106	130	140	120	141	108	155	156	169	177	244	206	214
1.70226	1927	1995	2030	1899	1874	1593	1593	1434	1403	1290	1184	1067	1026	961	861	786	670	600	533	507	452	371	317	234	206	158	106	62	87	69	100	77	57	102	107	104	147	139	106	153	178	138	159	173	185	204	229	175	243
1.70203	1878	1984	1942	1783	1742	1590	1488	1311	1267	1201	1213	1029	999	831	845	716	671	522	509	414	377	343	264	200	173	130	102	82	76	57	89	83	55	56	114	89	105	140	118	142	120	165	136	137	179	232	273	252	265
1.70181	1907	1899	1856	1706	1655	1465	1375	1186	1164	1125	1078	987	853	766	684	657	567	479	441	375	372	276	289	195	206	130	119	107	74	90	78	101	98	88	112	128	134	138	163	124	190	105	114	197	187	243	242	257	269
1.70158	1900	1815	1779	1594	1436	1378	1279	1110	1181	976	956	874	772	744	639	596	483	567	473	399	366	290	244	181	139	110	108	92	91	73	69	72	65	129	118	130	99	132	152	130	135	207	150	153	186	229	256	277	276
1.70135	1765	1621	1678	1550	1367	1289	1170	1117	967	946	865	782	757	702	660	562	490	414	433	385	314	232	205	162	122	129	70	88	44	101	72	52	98	82	115	98	147	118	135	159	196	197	142	184	263	286	339	384	317
1.70112	1649	1613	1588	1370	1282	1182	1045	1001	951	857	813	728	739	653	588	533	449	417	345	367	303	228	207	165	104	114	89	45	77	49	63	64	45	102	109	120	149	147	149	155	145	184	172	237	241	316	348	393	399
1.70089	1504	1599	1390	1277	1144	1109	944	841	900	794	717	717	602	611	502	460	443	349	344	319	286	304	215	200	139	103	58	64	85	77	107	85	80	68	96	109	157	158	124	147	205	192	224	245	291	351	413	393	425
1.70067	1470	1409	1315	1197	1091	939	931	841	817	753	670	640	570	562	487	412	364	375	336	327	276	218	196	150	129	95	92	51	70	61	103	72	70	74	76	118	119	120	123	169	204	190	232	284	329	418	479	500	533
1.70044	1319	1206	1228	1108	986	936	797	731	706	626	679	562	542	486	473	415	347	336	297	306	276	259	197	182	121	107	114	80	91	60	57	66	60	64	119	107	151	133	189	168	178	257	226	293	410	487	523	605	522
1.70021	1251	1141	1083	1043	976	829	782	705	766	630	525	523	515	523	403	376	397	366	339	247	251	230	210	165	124	86	105	78	70	65	91	66	103	62	66	117	125	144	124	218	256	229	269	357	466	567	661	665	718
1.69999	1096	1139	1044	906	838	749	729	664	674	588	537	540	530	449	407	340	381	267	301	257	227	212	176	150	133	128	105	80	55	64	67	66	94	82	111	132	122	152	136	180	226	284	304	424	571	764	816	830	788
1.69976	991	1006	949	850	744	691	646	644	557	552	543	469	442	392	367	334	349	265	268	222	206	168	163	108	118	57	52	75	65	55	46	49	88	108	116	115	144	145	185	224	255	276	361	469	561	808	859	1002	1061
1.69953	961	914	959	787	731	668	585	553	562	471	458	438	449	421	353	339	288	292	258	214	214	195	149	126	49	108	82	58	71	82	68	66	98	129	108	151	168	129	195	214	291	329	378	564	804	935	1085	1221	1186
1.69931	832	920	779	680	680	627	557	526	483	465	442	455	404	384	311	318	288	240	271	233	248	202	132	123	115	88	74	73	70	66	63	58	55	93	120	137	171	166	149	242	326	398	430	714	904	1118	1245	1413	1448
1.69908	864	812	742	688	676	618	546	559	480	443	426	384	348	356	351	313	256	238	206	172	198	159	151	128	85	79	72	76	69	40	61	46	70	72	64	147	184	193	201	268	340	415	487	739	1072	1340	1529	1689	1690
1.69885	798	742	715	599	551	529	479	470	456	425	428	410	369	323	287	294	246	281	178	201	215	126	154	105	93	42	83	71	69	70	39	47	52	95	140	152	173	161	153	275	381	426	517	801	1280	1538	1856	1950	1990
1.69863	729	715	655	570	579	491	463	417	449	406	406	322	331	312	287	281	215	179	217	163	139	162	111	96	94	119	73	95	64	63	76	36	44	79	99	127	193	187	186	247	408	551	590	894	1379	1837	2084	2266	2405
1.6984	660	566	606	540	537	456	408	406	447	394	353	390	304	310	289	249	280	214	177	158	131	96	144	126	83	46	60	83	45	35	60	42	53	86	90	182	175	208	230	304	434	547	696	1070	1503	2026	2319	2536	2694
1.69817	591	606	551	516	448	406	366	387	337	365	369	294	279	237	238	242	213	214	146	158	122	164	112	94	53	50	66	54	24	67	76	37	78	53	97	182	193	197	227	329	423	564	747	1113	1688	2330	2613	2824	2941
1.69795	528	496	530	454	386	444	328	351	303	328	287	326	306	293	198	178	150	182	178	163	130	103	136	112	97	62	80	60	57	57	29	40	63	93	111	165	207	192	235	357	574	590	779	1145	1833	2345	2671	3104	3188
1.69772	471	537	463	415	413	355	336	319	330	324	297	293	235	261	230	192	208	142	141	154	108	142	132	106	79	44	92	50	68	60	56	68	51	101	123	163	238	230	245	357	472	691	771	1249	1899	2481	3059	3294	3409
1.69749	467	463	463	396	369	371	358	337	276	343	288	256	261	226	224	208	145	165	186	120	159	106	81	95	58	96	67	70	39	48	74	37	52	59	113	170	234	221	278	349	552	678	867	1297	1854	2594	3042	3269	3649
1.69727	450	408	414	364	347	354	318	307	272	240	237	251	242	212	199	226	212	157	183	140	131	93	84	90	51	19	12	11	55	46	50	55	79	62	131	167	259	212	230	342	512	685	774	1160	1848	2561	3012	3313	3477
1.69704	424	407	375	371	324	297	275	310	264	266	271	232	208	203	206	159	156	137	130	122	124	107	88	64	72	56	35	53	58	18	14	62	64	93	149	212	254	292	279	372	544	628	782	1213	1831	2470	2800	3192	3333
1.69681	355	382	347	322	287	283	283	287	241	243	232	199	166	197	208	145	153	154	130	169	108	133	92	104	56	65	51	83	48	55	60	53	62	77	101	217	225	247	288	386	551	660	732	1113	1601	2174	2578	2939	3097
1.69659	342	363	342	302	307	253	238	245	222	176	209	185	206	193	147	152	122	128	131	102	106	103	125	77	76	65	61	39	35	68	67	59	46	71	127	208	284	243	305	411	546	665	694	976	1478	2044	2454	2613	2729
1.69636	354	327	299	271	270	266	300	246	245	225	239	208	248	199	178	133	126	127	98	125	120	91	88	55	68	33	64	83	45	60	52	66	80	65	132	212	290	316	292	422	592	644	635	916	1341	1857	2079	2337	2525
1.69614	352	296	297	270	263	205	240	203	222	181	210	173	159	170	152	127	124	129	106	79	71	74	96	51	46	65	22	34	61	49	57	87	32	70	128	248	317	309	339	435	571	612	591	790	1261	1551	1863	2182	2224
1.69591	276	301	279	258	257	221	170	213	186	182	147	177	158	154	146	130	101	104	139	119	71	100	64	92	60	54	70	25	57	43	44	49	33	89	145	215	292	339	298	436	546	611	634	803	1074	1436	1713	1794	1913
1.69568	249	262	270	247	232	224	219	259	187	186	151	197	160	139	107	140	137	129	133	116	66	99	79	63	45	42	63	59	43	44	63	47	59	89	152	288	330	331	372	530	598	623	534	726	1014	1314	1533	1727	1676
1.69546	260	294	237	246	248	205	218	195	206	163	219	162	154	143	154	131	101	104	117	118	89	55	66	49	47	64	45	43	64	26	60	22	90	122	165	293	327	388	399	474	591	579	562	646	918	1197	1286	1455	1462
1.69523	233	251	219	247	210	241	220	167	180	158	130	121	152	147	125	122	127	116	112	102	118	103	58	73	41	22	41	39	46	68	81	59	56	75	146	251	336	309	400	500	648	600	534	627	849	1045	1193	1284	1336
1.69501	256	256	279	235	230	198	175	151	207	141	156	186	122	146	127	115	127	134	103	91	93	108	64	66	67	47	77	43	50	30	72	38	89	94	140	289	371	388	420	564	610	592	445	616	785	1070	1111	1177	1189
1.69478	241	236	254	206	186	184	146	191	184	158	146	149	94	130	109	125	102	98	100	119	91	94	71	68	85	54	2.9999	72	63	26	85	107	72	98	158	313	329	364	427	508	582	633	485	551	788	909	1094	1058	1196
1.69456	248	212	232	208	202	216	186	156	145	168	151	137	152	119	136	146	100	79	99	108	112	62	65	69	71	42	37	40	65	49	42	49	88	86	142	260	388	386	438	539	622	625	532	516	708	883	1039	1064	1055
1.69433	245	209	220	188	195	144	161	168	144	116	173	148	126	137	98	109	163	64	96	67	80	59	76	53	45	65	70	33	58	62	44	37	36	113	172	270	341	391	466	535	622	568	470	536	701	831	955	983	1022
1.6941	238	220	179	175	206	155	177	148	139	162	127	120	113	110	127	121	118	93	86	89	103	69	66	72	27	48	57	29	34	65	46	5	91	81	183	228	368	393	429	533	591	591	445	557	635	848	917	950	970
1.69388	182	210	187	173	206	173	184	170	137	149	181	111	119	120	128	69	109	116	96	73	79	63	97	58	13	58	44	60	31	55	119	52	47	81	170	301	291	381	396	480	526	551	482	482	608	846	897	919	893
1.69365	200	213	171	150	132	163	113	145	139	133	97	143	120	108	121	116	67	97	98	69	55	68	78	63	52	44	78	37	30	28	40	83	66	91	158	233	308	320	351	446	510	535	388	459	630	768	845	974	893
1.69343	181	169	195	191	177	158	142	128	117	169	141	158	124	129	97	89	88	100	78	82	68	51	73	42	48	58	27	68	38	49	28	53	46	70	129	185	250	288	276	340	435	462	383	479	617	817	911	964	965
1.6932	191	168	181	152	171	171	140	156	131	149	94	108	104	108	89	99	79	76	110	88	97	50	50	52	32	44	14	51	47	39	47	49	67	94	132	185	209	257	281	338	351	403	355	493	692	826	966	1003	950
1.69298	148	199	153	171	130	165	123	97	126	112	117	157	142	96	96	72	107	115	111	61	90	80	81	36	47	41	55	81	48	32	70	33	43	88	121	175	175	199	202	256	324	314	335	573	729	838	1002	1052	1007
1.69275	201	180	140	156	149	124	117	116	115	106	134	103	91	78	69	73	95	76	74	79	54	62	47	76	25	31	33	25	46	55	72	58	66	98	134	141	141	154	192	293	291	378	410	497	759	937	1140	1104	1078
1.69253	152	149	154	136	122	129	110	100	105	131	116	114	133	112	94	102	73	51	98	51	90	52	64	51	51	73	34	52	45	58	38	33	47	50	89	169	145	213	163	290	326	345	416	565	835	1141	1157	1192	1145
1.6923	155	174	149	137	136	116	120	102	94	115	104	106	72	93	91	75	82	76	56	45	37	60	83	77	60	36	37	61	66	57	19	45	45	86	139	111	166	142	186	202	285	349	347	642	900	1145	1294	1371	1380
1.69208	157	119	121	150	130	135	137	102	104	122	116	104	86	75	94	61	68	54	47	67	81	66	28	30	33	52	39	38	64	39	52	46	61	55	84	116	184	154	199	245	270	346	404	591	1013	1301	1390	1537	1462
1.69186	110	152	166	121	138	104	108	112	95	134	116	98	87	61	55	93	61	51	56	55	57	60	62	55	34	43	23	62	69	55	42	54	36	89	91	121	170	182	141	213	303	365	430	780	1172	1488	1627	1659	1743
1.69163	142	121	151	128	98	121	93	107	91	104	100	76	81	71	68	79	49	58	56	66	82	56	75	18	37	50	47	53	40	46	76	63	17	57	81	131	170	157	192	227	367	362	442	775	1262	1681	1824	1897	1846
1.69141	99	152	111	126	106	110	97	74	91	113	93	81	59	75	99	80	69	71	45	68	29	75	38	35	48	39	64	81	22	48	52	54	90	102	109	152	152	149	191	222	291	356	481	851	1358	1790	2070	2145	2026
1.69118	133	121	152	96	96	93	89	112	79	89	105	75	93	97	78	69	28	68	77	84	50	56	94	76	72	51	45	67	67	37	37	37	49	62	104	129	169	148	170	245	294	432	553	942	1579	2078	2110	2283	2262
1.69096	126	117	107	113	88	133	103	100	89	62	105	91	94	88	74	65	60	77	15	34	85	59	33	38	48	46	79	51	26	51	65	68	77	82	145	132	164	236	221	225	342	442	587	991	1675	2171	2403	2492	2415
1.69073	130	99	102	118	97	104	101	67	49	101	87	79	58	68	80	73	76	53	61	75	48	72	19	63	25	61	44	53	38	50	14	68	76	34	134	166	197	213	233	286	384	462	559	950	1677	2268	2459	2620	2486
1.69051	111	151	127	105	86	108	81	78	101	27	60	70	104	78	70	94	57	63	70	36	61	50	51	22	57	46	53	54	59	72	49	61	86	90	109	149	195	173	218	269	338	452	578	985	1731	2293	2569	2606	2524
1.69028	181	134	108	97	78	62	70	61	64	56	91	76	66	62	54	69	65	79	66	73	79	76	32	70	28	36	80	50	61	46	67	59	72	64	84	149	166	219	246	281	342	467	544	933	1847	2177	2495	2526	2580
1.69006	95	129	77	88	94	122	82	78	106	81	74	59	70	69	63	58	81	56	47	57	79	73	47	8.0001	37	50	22	26	50	59	54	74	36	89	117	171	246	174	253	297	416	501	574	985	1732	2242	2385	2465	2442
1.68984	104	96	113	112	87	73	74	65	92	107	66	73	87	81	61	43	70	41	63	53	26	56	44	29	56	25	20	54	30	27	68	46	71	65	68	155	171	232	217	280	350	435	505	905	1619	2038	2237	2399	2375
1.68961	100	84	116	91	70	84	75	102	91	117	72	49	82	67	88	91	50	72	67	64	61	36	51	62	41	55	48	59	52	59	44	62	27	94	129	217	188	248	215	312	384	395	486	883	1476	1986	2098	2235	2156
1.68939	82	70	79	114	91	81	64	72	82	75	69	45	43	87	59	69	49	67	59	57	50	27	43	47	32	41	26	57	62	36	67	38	53	94	110	163	225	186	194	264	366	451	467	806	1390	1762	1916	1910	1929
1.68916	94	113	90	87	63	83	96	91	91	86	118	57	102	52	97	37	67	69	40	47	37	65	45	86	50	50	14	48	37	50	34	61	48	77	123	183	163	255	253	319	352	352	485	798	1247	1516	1678	1676	1688
1.68894	106	71	99	80	91	60	80	70	76	55	69	55	83	42	44	46	68	63	60	29	43	52	43	56	22	29	41	82	24	66	78	7.9999	66	100	131	175	201	207	237	285	336	416	427	704	1100	1366	1523	1589	1552
1.68872	95	80	52	83	93	75	58	80	72	47	45	88	61	40	60	54	49	22	57	38	68	51	76	38	30	83	59	78	37	8	51	52	66	76	155	188	225	191	228	310	343	431	408	715	980	1264	1352	1331	1324
1.68849	111	82	93	69	87	79	61	55	52	73	59	55	69	51	51	54	42	18	65	42	36	65	27	33	55	62	75	52	75	44	65	43	49	132	111	187	225	224	277	259	315	343	395	586	979	1179	1255	1228	1174
1.68827	87	98	56	58	102	69	87	81	35	53	66	38	39	24	20	101	48	71	64	63	68	39	49	46	40	75	58	57	49	52	68	73	68	116	140	228	226	276	301	319	330	423	394	595	790	1052	1066	1094	1030
1.68804	83	85	60	69	67	68	79	49	74	63	56	44	64	96	84	55	72	55	57	64	43	51	50	24	72	33	66	91	41	49	69	62	63	126	180	217	262	248	277	348	422	398	351	491	772	998	999	966	959
1.68782	80	102	75	68	68	92	67	59	51	59	60	40	53	49	-1.0001	44	71	60	47	35	32	39	27	56	65	81	84	85	64	45	51	57	70	117	187	220	260	281	338	342	361	352	327	495	698	918	861	880	854
1.6876	91	71	90	62	91	77	77	83	60	80	27	37	43	40	76	79	51	60	47	23	43	51	70	65	70	108	92	84	92	69	63	64	125	142	240	294	355	355	364	425	430	354	343	474	694	800	801	807	783
1.68737	89	71	91	50	62	37	85	43	73	73	88	27	81	62	77	49	66	44	40	26	20	41	71	59	68	77	96	133	74	82	98	87	92	171	252	325	412	348	429	405	430	394	326	439	652	778	788	755	716
1.68715	69	91	57	56	76	74	43	67	39	51	23	25	60	47	52	65	14	68	50	74	42	38	48	86	76	72	101	155	111	91	111	146	165	206	361	402	444	503	500	532	451	466	339	459	568	719	673	724	624
1.68693	60	61	78	33	57	70	53	38	58	29	43	85	64	59	60	58	84	44	42	67	43	58	47	69	86	89	122	133	127	132	144	127	163	258	356	526	521	576	603	572	574	465	382	493	582	622	631	668	646
1.68671	66	73	67	63	61	99	40	76	41	77	55	63	54	39	36	25	35	22	41	20	39	64	80	94	53	65	140	140	85	142	132	152	235	358	451	610	770	737	745	757	627	527	442	414	559	597	625	631	541
1.68648	63	83	47	74	42	65	63	31	65	24	53	51	55	54	56	64	86	56	49	46	56	45	72	80	99	97	109	155	95	155	227	209	200	415	637	845	951	993	982	1024	739	643	434	463	559	612	642	609	582
1.68626	63	66	9.9998	81	73	70	29	50	15	54	77	69	63	71	41	42	22	34	25	61	20	65	43	72	68	95	107	199	171	229	235	205	340	528	915	1134	1254	1315	1305	1308	990	743	529	490	492	579	569	571	502
1.68604	20	79	51	68	45	77	71	94	46	22	45	46	52	39	51	68	46	66	46	23	43	33	45	56	88	120	166	197	192	263	300	354	433	680	1154	1525	1569	1650	1647	1729	1327	1065	668	608	573	634	620	538	489
1.68581	60	66	95	46	80	64	48	51	42	29	47	60	60	55	39	34	57	46	23	29	47	39	38	57	88	118	201	235	271	353	347	450	599	956	1418	1955	2302	2393	2290	2180	1797	1301	732	603	610	550	589	556	473
1.68559	60	50	64	56	68	41	80	47	50	47	39	46	37	42	0.00024414	65	40	41	31	53	58	34	48	101	109	158	180	244	323	447	486	525	677	1240	2051	2894	3074	3154	3234	2926	2404	1818	1023	740	716	649	621	530	491
1.68537	59	36	58	100	80	68	102	69	47	36	67	40	18	34	35	40	42	52	42	27	45	38	38	82	70	142	234	298	437	499	592	720	892	1670	2669	3653	4134	4224	4204	4043	3201	2439	1288	886	705	695	527	514	478
1.68514	80	58	64	14	60	46	33	36	55	59	43	38	33	55	41	73	62	48	45	37	55	37	61	50	123	174	171	367	508	552	753	904	1166	2199	3450	4694	5197	5215	5396	5056	4170	3110	1646	1027	804	672	669	526	447
1.68492	81	61	67	101	73	40	95	49	21	73	64	26	35	42	39	46	74	36	36	57	36	53	52	63	79	177	256	440	600	726	866	1035	1262	2534	4252	5946	6318	6561	6600	6352	5132	3860	1979	1188	860	690	607	461	458
1.6847	66	48	22	54	34	41	55	19	36	54	34	55	65	41	7	51	70	66	18	60	34	55	74	98	142	179	257	455	640	812	1044	1184	1505	2966	5084	6858	7457	7540	7542	7362	5897	4466	2368	1348	937	661	583	487	432
1.68448	39	79	58	11	70	59	63	56	76	46	43	57	55	26	49	15	62	16	30	56	56	62	77	70	127	138	281	424	622	825	964	1178	1593	3188	5436	7254	7883	8256	8433	8033	6551	4999	2517	1441	835	685	604	514	444
1.68425	63	37	69	56	48	29	42	46	32	25	40	43	19	72	47	29	31	43	33	54	45	23	32	32	92	145	211	340	562	828	1052	1099	1486	3228	5359	7192	7849	7969	8248	7784	6471	4894	2477	1331	919	699	574	503	425
1.68403	38	48	16	65	43	44	41	44	21	60	73	39	82	6.9998	43	22	58	38	31	22	27	47	76	43	72	86	200	317	537	667	868	932	1294	2748	4507	6397	6983	6951	7198	6843	5753	4121	2168	1216	773	647	480	464	288
1.68381	34	55	45	25	70	69	50	55	31	29	69	40	15	60	37	51	35	27	24	33	13	47	46	67	95	117	161	278	359	594	674	789	1118	2322	3719	4788	5388	5396	5636	5426	4417	3220	1698	964	651	550	522	380	373
1.68359	88	56	59	46	69	60	24	47	14	56	53	42	48	43	63	67	29	52	30	50	23	40	49	21	63	84	154	168	298	418	470	526	710	1534	2459	3215	3290	3624	3667	3594	2985	2188	1105	740	575	481	425	430	322
1.68336	49	70	49	68	20	63	36	27	19	33	31	60	13	45	38	7.9998	22	28	79	36	72	36	29	60	58	71	90	150	214	274	341	341	470	935	1488	2010	2067	2233	2169	2142	1786	1392	765	565	482	452	415	384	343
1.68314	50	76	37	39	60	46	57	79	59	31	44	52	40	56	31	13	24	47	34	23	36	46	66	22	73	67	101	167	140	206	195	247	339	570	881	1129	1191	1255	1332	1295	1211	922	521	365	389	375	382	318	306
1.68292	54	55	54	59	54	18	48	24	48	21	28	87	45	47	10	41	61	27	12	12	33	28	50	24	60	58	69	141	125	157	192	162	238	406	544	692	789	831	869	961	877	657	396	328	380	400	339	361	278
1.6827	26	37	45	48	74	54	52	10	53	50	41	48	21	46	42	34	33	37	91	64	11	39	46	46	17	38	56	112	110	143	157	137	193	337	493	570	645	653	676	757	671	582	290	257	307	298	337	304	282
1.68248	70	80	78	35	50	59	35	55	51	49	24	19	41	24	16	69	33	36	28	33	64	24	6.0002	68	67	61	96	117	99	156	119	127	143	295	385	480	545	537	547	627	611	482	292	300	298	315	355	301	308
1.68225	40	72	50	65	51	16	62	34	37	14	67	28	31	29	50	58	17	43	46	36	12	53	58	66	54	73	97	61	86	134	161	139	137	243	344	477	513	461	534	633	526	536	312	241	297	325	287	276	232
1.68203	45	28	61	54	67	44	55	18	42	45	48	39	55	39	31	36	3.9998	56	33	30	31	18	28	39	57	50	56	61	82	90	108	115	152	240	300	404	440	406	459	506	489	462	266	218	287	286	277	251	218
1.68181	65	38	50	12	43	57	19	24	1.9999	17	56	52	36	46	35	29	17	12	46	51	49	40	9.0002	50	32	75	60	90	69	116	90	119	141	247	314	358	374	452	454	517	483	426	263	225	254	277	254	273	208
1.68159	52	48	26	13	54	17	49	50	37	82	49	33	45	43	1	39	58	-1.0002	48	39	40	25	40	60	57	93	89	80	104	162	104	123	137	181	269	354	373	419	383	461	497	351	225	173	251	250	252	238	211
1.68137	34	23	76	99	46	37	75	34	40	27	35	25	6.0001	26	40	48	40	40	31	12	69	32	22	53	52	46	30	68	66	109	132	65	126	163	232	326	345	362	373	446	411	407	244	222	216	274	255	286	234
1.68115	47	49	93	16	31	49	25	29	13	42	38	59	45	27	31	37	17	12	26	17	17	45	58	25	53	66	80	64	84	73	90	111	142	143	225	313	354	306	380	350	446	370	216	226	274	276	235	194	235
1.68093	39	33	20	60	42	42	52	8	15	17	11	51	55	27	31	35	17	27	12	48	30	29	44	39	50	52	37	75	48	92	86	99	110	105	181	311	317	336	302	371	381	351	211	173	219	229	282	220	237
1.6807	31	75	64	57	50	60	21	63	38	31	57	32	21	33	49	37	42	19	63	50	30	17	34	34	49	90	54	45	87	85	77	84	98	144	185	257	295	287	318	391	383	320	233	162	267	237	257	245	220
1.68048	46	51	39	33	34	28	60	9.9998	42	1.9998	45	39	22	44	38	43	21	41	25	26	52	40	38	20	12	55	36	63	47	72	87	123	74	149	129	222	301	258	299	316	377	291	200	198	245	251	221	235	213
1.68026	31	32	82	44	56	48	34	18	55	68	46	50	36	38	42	27	41	49	44	43	47	60	44	58	21	44	71	41	96	49	54	80	99	151	165	273	276	275	288	357	352	270	238	202	242	275	253	225	222
1.68004	4.9998	58	7.9998	24	43	61	27	46	-6	51	33	61	28	19	35	16	47	26	25	39	33	22	-4.0002	33	56	40	52	101	106	71	86	92	73	162	161	223	268	267	292	286	365	311	191	216	258	263	211	236	167
1.67982	18	63	57	28	55	61	40	43	31	34	25	28	16	46	51	36	17	19	17	7.0001	3.9999	58	42	22	59	60	16	36	65	119	80	69	64	130	185	197	272	294	279	393	351	327	223	243	309	280	274	247	246
1.6796	38	29	44	50	36	20	42	64	34	41	21	23	40	32	9.0002	28	1.0002	28	32	26	28	40	36	33	52	59	38	96	57	46	60	100	95	133	157	226	289	247	256	369	411	323	301	319	328	306	370	282	220
1.67937	68	35	53	70	57	33	2.0002	41	43	30	77	41	35	4	28	44	38	-6.9999	3.0002	24	33	13	32	64	41	47	34	44	70	58	61	68	95	140	168	237	246	257	298	332	387	388	295	337	332	309	300	239	256
1.67915	67	47	36	39	26	2.9999	42	26	15	32	46	41	-1	59	41	60	16	9.9999	28	48	42	51	34	5.0002	42	38	56	46	66	62	63	83	82	99	192	220	261	290	334	331	363	366	285	373	438	448	409	359	277
1.67893	43	44	86	50	43	54	29	15	29	31	25	36	59	41	2	46	46	20	11	47	58	48	56	50	57	41	46	71	66	78	70	73	58	129	185	241	254	336	283	340	429	406	348	419	536	523	396	392	297
1.67871	31	53	36	44	34	35	56	43	58	44	39	52	35	65	38	70	41	41	36	27	29	46	76	45	10	59	43	91	61	90	87	58	66	95	156	234	299	276	320	378	421	434	391	502	574	595	526	372	275
1.67849	40	63	63	64	61	27	45	43	30	15	45	60	36	29	38	8.0002	61	55	37	17	26	18	29	42	59	16	19	78	91	39	51	93	70	152	136	244	285	305	355	425	459	461	450	559	689	606	588	477	333
1.67827	73	46	43	36	38	59	22	35	24	21	30	52	29	33	37	67	41	7.0001	24	53	68	54	24	57	55	32	51	39	82	96	50	76	42	103	188	249	272	272	341	386	482	527	470	656	777	679	644	471	382
1.67805	67	45	54	36	8.0001	34	40	36	42	56	23	47	44	52	42	15	25	58	43	33	48	41	57	11	61	70	87	54	59	45	45	91	101	85	180	273	298	325	325	408	571	560	528	680	905	814	691	515	367
1.67783	55	19	55	46	23	51	53	66	45	35	43	9.9998	43	83	55	28	48	42	45	41	29	12	44	25	38	67	74	49	49	62	66	81	77	210	185	275	256	338	386	436	560	577	567	711	972	888	755	561	389
1.67761	54	69	65	79	76	31	34	82	60	54	48	26	45	35	46	63	28	58	51	64	49	68	45	49	2	68	60	85	51	83	81	93	111	122	176	266	299	308	342	433	562	566	533	740	935	909	801	613	441
1.67739	50	77	84	37	21	43	33	26	46	46	71	56	44	41	46	31	53	33	47	50	64	32	69	62	69	49	60	63	83	49	87	74	131	168	192	263	299	280	310	491	591	631	677	883	1089	1017	806	615	402
1.67717	33	15	40	39	6.9998	74	35	65	49	41	25	39	48	35	44	74	50	57	65	36	65	93	69	64	45	71	60	84	16	90	93	69	69	150	191	264	333	371	341	447	582	682	608	915	1132	1036	842	621	462
1.67695	71	64	30	73	63	58	65	25	82	74	41	49	30	85	57	61	98	59	71	67	69	32	43	77	80	69	91	78	94	75	72	108	84	144	204	266	353	329	332	454	638	696	673	893	1067	1039	810	619	409
1.67673	56	82	45	61	68	51	62	90	70	55	54	56	61	25	64	56	31	109	60	59	82	101	95	34	40	69	49	40	73	93	66	82	94	141	177	349	334	349	364	479	605	705	656	971	1100	949	766	621	416
1.67651	40	62	64	42	82	63	82	54	48	81	77	51	72	65	57	107	77	46	62	133	76	72	86	93	77	69	85	38	64	56	110	91	78	150	231	283	340	342	388	479	653	740	685	876	1079	973	792	535	461
1.67629	69	82	79	51	82	59	89	92	55	58	63	89	58	100	64	67	63	85	56	56	81	99	76	89	95	88	68	102	98	102	95	86	105	169	186	291	334	347	363	461	565	735	665	898	1067	957	738	535	409
1.67607	79	88	52	81	90	110	91	67	98	69	62	72	65	79	108	79	83	102	76	77	104	113	94	55	96	66	74	98	90	120	128	135	104	160	194	302	311	331	357	493	551	716	614	811	1005	896	759	560	421
1.67585	39	71	82	43	68	83	73	78	50	66	90	70	86	96	89	110	97	87	104	120	122	103	72	74	71	93	67	79	84	100	118	127	119	173	209	291	306	351	364	483	604	668	679	840	1007	905	775	590	399
1.67563	79	67	103	92	75	53	114	91	88	105	86	61	101	55	100	94	97	85	110	110	99	124	95	103	103	77	123	100	90	69	113	122	139	142	207	245	330	311	400	463	528	687	653	780	961	861	675	506	339
1.67541	68	107	89	97	113	75	115	118	69	109	99	78	101	134	92	92	69	93	128	131	91	118	101	81	124	93	124	129	108	104	101	122	119	134	176	265	295	318	325	508	590	634	629	766	800	896	657	493	390
1.67519	129	104	110	103	83	116	106	106	104	104	132	93	132	144	134	115	160	116	132	80	114	155	76	131	125	120	108	93	143	182	143	119	164	183	233	269	357	340	359	466	538	703	644	719	902	738	642	476	352
1.67497	112	91	94	98	99	115	96	139	117	138	124	140	124	109	135	89	148	141	163	117	136	108	116	129	147	134	101	113	137	117	166	151	172	165	208	281	371	369	326	474	582	684	541	641	877	773	621	444	339
1.67475	113	126	149	103	115	153	114	121	126	140	106	118	161	121	167	184	152	187	134	146	148	162	145	167	172	129	178	132	182	172	135	183	161	228	277	305	363	366	352	422	569	644	673	643	767	669	644	464	333
1.67453	141	114	153	113	149	153	150	158	150	107	181	142	169	150	131	183	137	150	151	133	147	161	166	127	166	208	183	135	153	221	212	180	213	241	261	338	341	395	353	445	607	580	529	682	750	645	595	453	328
1.67431	150	114	144	160	162	119	179	117	148	148	143	158	187	214	180	179	156	139	162	153	185	177	176	151	193	164	202	211	194	214	171	215	201	224	268	342	344	358	364	487	511	637	587	636	745	671	544	402	362
1.67409	168	160	174	148	142	169	252	168	140	175	180	194	190	160	185	187	198	151	174	200	189	216	236	181	224	200	213	206	232	218	186	250	238	299	312	319	372	395	383	495	580	648	504	554	679	699	552	368	315
1.67387	178	172	166	187	167	182	160	158	176	176	195	160	202	169	233	187	194	190	202	212	268	226	218	222	244	245	230	241	247	247	299	291	295	316	298	336	365	407	417	484	578	633	541	546	632	589	506	403	328
1.67365	169	192	170	160	205	196	245	218	218	232	159	178	262	202	201	230	216	214	216	196	249	251	220	240	248	287	335	320	314	303	312	308	330	334	321	334	454	453	413	437	526	678	520	564	637	563	506	391	293
1.67343	190	167	184	216	187	223	250	202	207	210	217	218	257	186	217	255	259	259	261	231	268	256	259	256	301	315	332	335	378	409	415	384	340	414	421	377	420	444	447	542	594	642	466	520	596	563	472	412	321
1.67321	233	190	193	207	210	249	257	228	205	215	279	245	249	189	289	308	271	243	266	290	290	312	303	310	317	306	372	384	385	430	456	486	454	496	488	543	526	486	521	526	635	692	496	503	577	523	458	375	326
1.67299	235	193	204	223	208	213	254	216	200	241	296	255	235	277	256	271	289	295	299	294	342	348	377	327	369	405	459	404	446	478	492	491	558	587	589	534	545	544	535	579	615	595	474	489	539	502	451	343	327
1.67278	210	203	227	238	283	214	200	240	221	250	219	284	288	258	313	296	306	261	302	291	343	331	303	418	462	508	541	515	540	572	650	634	611	696	645	555	624	616	531	583	624	628	470	472	436	511	455	393	321
1.67256	235	251	272	205	268	234	299	269	295	243	314	285	324	310	339	327	311	338	331	365	392	394	443	447	536	621	594	651	686	707	749	757	806	793	727	685	629	610	666	639	638	633	418	407	479	505	445	416	344
1.67234	237	293	252	215	263	255	290	273	266	302	292	346	348	350	317	353	366	400	417	413	467	433	518	521	633	696	760	786	830	858	887	827	938	914	874	792	731	679	672	695	725	638	440	468	450	466	440	405	353
1.67212	275	265	245	240	270	316	272	274	322	316	314	298	403	333	342	411	397	410	471	484	536	519	634	648	738	735	826	890	906	928	1012	995	979	1083	970	787	806	698	730	754	720	608	507	420	501	509	476	378	431
1.6719	276	276	322	281	277	339	308	317	333	332	399	329	390	416	422	451	522	474	476	587	562	681	649	726	890	939	1019	1022	1080	1115	1200	1225	1249	1196	1134	927	867	838	843	779	700	659	464	405	473	542	475	413	410
1.67168	331	297	299	297	284	346	336	349	329	379	362	391	456	482	507	540	573	626	571	689	695	762	828	894	1054	1089	1219	1243	1317	1246	1354	1310	1300	1322	1164	987	911	855	867	843	724	579	430	383	554	537	579	446	490
1.67146	355	338	316	325	375	399	358	385	438	399	433	444	478	508	583	593	744	632	759	780	824	906	983	1067	1218	1365	1402	1351	1451	1471	1452	1573	1456	1457	1173	1036	987	915	888	848	703	681	466	474	548	578	593	539	518
1.67124	392	358	404	379	364	399	403	460	502	477	546	568	622	643	685	735	789	840	876	976	987	1056	1176	1245	1333	1388	1426	1555	1608	1618	1677	1514	1568	1587	1343	1137	1066	940	946	799	754	668	436	478	488	578	613	604	529
1.67102	403	432	418	437	494	511	477	544	498	584	579	593	683	709	836	835	930	918	959	1073	1197	1201	1285	1457	1595	1591	1717	1681	1664	1603	1680	1773	1767	1672	1396	1087	993	953	937	866	795	731	462	492	518	626	674	613	571
1.67081	457	481	442	481	486	568	601	598	651	685	695	791	811	900	944	1063	1051	1102	1166	1308	1364	1419	1487	1611	1766	1752	1765	1803	1771	1790	1720	1810	1710	1657	1427	1122	1110	1057	1008	879	771	733	501	521	591	733	739	777	671
1.67059	446	519	582	533	582	562	627	664	702	771	849	877	965	971	1044	1157	1237	1390	1398	1365	1498	1629	1616	1794	1774	1833	1880	1747	1694	1711	1730	1755	1718	1618	1366	1162	1076	953	1021	896	847	731	459	527	711	796	842	818	755
1.67037	626	598	671	664	735	727	742	759	864	984	959	1053	1100	1116	1290	1393	1513	1514	1596	1628	1796	1795	1930	1839	1902	1843	1781	1819	1753	1654	1675	1750	1661	1511	1297	1127	1058	1017	1085	959	885	746	449	526	700	883	952	910	851
1.67015	662	717	710	678	770	819	845	924	968	1068	1209	1186	1376	1409	1524	1550	1594	1720	1699	1787	1933	1891	1991	1902	1960	1798	1777	1660	1634	1577	1646	1507	1534	1556	1255	1155	1060	1049	973	967	1013	808	490	547	859	975	1108	1100	989
1.66993	770	779	783	848	828	906	1004	1077	1135	1286	1400	1384	1517	1581	1617	1762	1859	2021	1884	2004	2035	1957	1988	1938	1934	1755	1752	1592	1505	1471	1417	1447	1433	1334	1151	1062	1056	1033	1019	1040	1042	858	512	565	882	1121	1220	1215	1090
1.66971	861	885	996	1054	1049	1162	1231	1204	1320	1513	1558	1622	1733	1747	1878	1929	1923	2013	2019	1995	2021	1920	1975	1809	1645	1577	1506	1478	1447	1322	1359	1313	1247	1281	1166	1032	1029	1096	1039	1110	1130	954	521	647	938	1239	1399	1382	1394
1.6695	988	1070	1131	1106	1204	1313	1334	1453	1498	1715	1625	1821	1802	1918	1997	1976	2010	2077	2009	2002	1965	1901	1827	1714	1578	1457	1439	1331	1269	1224	1269	1150	1157	1211	1142	1038	1036	1044	1076	1123	1103	963	648	618	995	1318	1444	1509	1508
1.66928	1163	1204	1354	1365	1306	1405	1499	1643	1678	1864	1985	1935	1961	1992	1979	2088	2011	2034	1824	1917	1865	1794	1698	1619	1426	1395	1297	1290	1103	1071	1089	1128	1050	1062	1078	1055	1137	1129	1181	1285	1226	1029	573	621	1022	1419	1516	1726	1590
1.66906	1232	1432	1388	1503	1444	1607	1784	1784	1923	2038	1973	2017	2044	2042	2102	2041	2103	1886	1819	1829	1715	1645	1417	1335	1280	1192	1085	1119	1020	1022	1040	1021	1024	1008	985	1084	1141	1151	1146	1294	1346	1022	649	609	1001	1382	1735	1850	1850
1.66884	1410	1470	1582	1659	1684	1787	1802	1891	2055	2009	2061	2055	2032	2028	1944	1894	1834	1668	1663	1565	1558	1374	1275	1236	1083	1051	1124	1066	960	943	911	932	917	881	940	1023	1136	1141	1277	1318	1306	1067	598	715	1104	1458	1682	1822	1948
1.66862	1573	1674	1738	1760	1815	1875	1852	2054	2046	2060	2075	1960	1893	1820	1800	1662	1594	1582	1508	1386	1309	1207	1130	1053	953	949	960	874	853	860	842	883	851	1002	964	1043	1089	1220	1278	1370	1437	1151	624	659	1052	1418	1713	1923	1980
1.66841	1766	1846	1908	1914	1899	1932	1916	2040	1926	2009	1935	1797	1805	1690	1596	1420	1371	1414	1258	1232	1192	1110	1064	890	960	900	818	795	846	789	905	834	874	872	922	1113	1193	1206	1237	1372	1377	1209	629	667	1018	1389	1578	1762	1999
1.66819	1776	1873	2059	1969	1932	1906	1895	1928	1899	1819	1769	1713	1541	1508	1478	1280	1252	1144	1111	1082	961	954	878	846	762	812	838	724	748	748	754	794	770	819	936	990	1235	1256	1289	1339	1449	1113	622	671	977	1400	1602	1859	1940
1.66797	1908	1887	2063	1993	1950	1851	1803	1715	1718	1650	1527	1471	1379	1256	1269	1114	1075	1038	943	897	854	889	765	777	717	747	717	741	733	756	752	741	777	795	873	1051	1033	1243	1255	1288	1323	1078	604	615	898	1276	1579	1754	1956
1.66775	1870	1955	1932	1845	1762	1667	1641	1615	1476	1330	1352	1269	1161	1096	1042	920	884	905	875	825	880	778	767	690	690	633	662	692	683	657	665	705	716	844	877	981	1165	1062	1188	1220	1327	1029	592	608	850	1173	1456	1564	1691
1.66754	1782	1860	1669	1623	1549	1585	1454	1334	1333	1236	1084	940	1028	970	816	878	809	722	742	697	749	704	650	602	600	634	605	635	606	644	619	687	659	717	790	943	1038	1005	1060	1164	1136	938	514	577	774	1086	1273	1383	1542
1.66732	1659	1725	1679	1479	1406	1210	1178	1182	1098	1014	927	893	798	813	788	701	709	671	645	627	683	635	600	604	523	600	590	604	567	571	651	573	692	688	830	882	971	1021	999	1110	1128	872	511	513	718	969	1174	1302	1490
1.6671	1500	1489	1358	1347	1167	1106	1014	958	915	843	836	793	736	691	733	611	598	623	593	584	563	600	613	538	547	544	550	536	612	584	567	631	559	708	721	777	847	942	939	988	945	799	504	519	721	880	1044	1155	1294
1.66688	1341	1298	1270	1120	929	910	902	785	748	711	726	646	652	609	530	552	600	535	522	582	553	531	584	539	489	528	504	512	542	539	535	569	581	674	717	798	908	885	900	955	881	714	416	445	632	865	1014	1082	1170
1.66667	1156	1102	1098	929	859	769	787	732	630	640	629	594	587	509	509	496	529	512	472	468	501	502	440	489	434	531	490	542	565	526	510	555	577	632	736	790	857	918	832	838	719	630	390	439	613	754	908	1069	1097
1.66645	1022	932	863	811	701	689	635	609	569	541	522	485	446	454	447	480	452	434	462	452	464	434	503	434	454	434	439	453	506	463	529	533	571	658	745	774	879	811	850	775	725	613	367	395	573	729	808	888	1002
1.66623	852	841	745	699	609	575	540	480	525	498	487	446	423	439	401	448	404	460	429	445	446	435	456	395	399	435	436	454	479	492	519	587	547	668	755	815	867	834	905	825	715	556	405	368	517	723	727	883	911
1.66602	702	693	609	614	567	513	467	441	483	407	422	400	384	402	344	441	454	366	400	400	397	378	436	415	413	449	444	440	519	490	490	492	545	640	751	783	878	849	837	758	613	548	424	433	525	665	677	786	866
1.6658	611	584	561	515	425	468	410	455	409	432	375	381	360	389	374	367	369	371	374	378	368	390	361	383	410	422	444	520	455	490	432	507	520	644	755	891	859	887	897	815	664	551	343	391	482	583	688	707	749
1.66558	525	490	436	469	389	379	404	389	381	320	381	352	347	337	354	355	366	322	333	302	401	371	348	367	374	348	459	485	412	451	547	524	577	678	716	873	931	972	954	878	753	553	368	351	428	526	592	726	677
1.66536	515	491	442	356	329	404	385	348	320	340	372	297	321	384	297	305	292	281	303	337	331	360	332	345	292	364	350	397	473	506	523	559	586	687	779	926	1042	990	1023	879	836	664	397	384	390	521	584	616	605
1.66515	448	375	370	366	373	371	331	368	309	274	267	290	324	317	290	323	314	290	346	361	337	323	324	368	328	385	389	414	406	495	421	539	550	657	902	1012	1045	1058	1106	972	870	617	398	356	431	537	580	571	610
1.66493	408	344	404	361	360	320	327	292	299	282	309	289	303	307	293	264	307	329	243	353	315	304	342	339	319	315	435	401	458	476	486	514	583	715	898	1052	1158	1161	1231	1069	870	660	374	364	429	509	529	570	600
1.66471	385	307	307	311	312	320	274	315	298	292	308	268	249	308	257	273	291	246	315	272	294	322	312	279	314	319	394	419	431	489	529	586	570	725	975	1119	1165	1270	1158	1169	904	738	422	368	396	457	493	515	521
1.6645	313	294	280	297	315	325	267	313	287	261	299	278	265	246	313	288	275	272	241	289	307	320	346	333	330	348	406	401	427	476	513	530	535	711	1048	1191	1292	1329	1400	1229	1037	804	429	372	397	454	486	490	508
1.66428	319	339	298	300	284	283	263	281	312	241	264	305	285	204	263	260	293	302	292	271	309	314	280	332	339	385	389	443	482	465	523	550	605	746	1040	1205	1301	1375	1408	1229	1047	803	507	366	391	432	481	466	482
1.66406	318	241	249	245	298	230	247	243	248	223	269	221	264	285	262	283	243	274	288	288	316	266	338	344	322	293	372	408	458	534	505	557	569	850	1068	1338	1438	1481	1452	1370	1142	819	468	402	410	421	471	426	412
1.66385	326	279	297	255	322	259	247	271	224	275	268	262	239	289	237	296	236	284	255	294	361	290	282	359	349	370	356	372	442	517	522	545	583	912	1192	1404	1519	1566	1537	1388	1165	903	470	424	440	442	436	439	421
1.66363	272	284	261	272	244	278	275	245	242	208	263	306	217	258	281	269	270	281	257	290	288	284	349	295	319	392	408	436	471	494	545	527	615	940	1193	1506	1474	1654	1609	1514	1250	861	541	392	388	447	441	439	405
1.66341	265	250	289	267	219	276	257	256	270	254	289	257	279	265	267	268	259	278	289	287	299	282	338	309	400	371	416	422	477	538	552	557	624	909	1235	1510	1615	1644	1681	1446	1371	991	532	414	402	398	394	449	392
1.6632	304	280	213	269	267	256	258	272	262	283	280	266	242	287	229	274	304	235	298	282	306	293	309	311	377	345	427	448	469	465	520	586	655	928	1275	1577	1656	1657	1707	1481	1268	920	550	448	402	416	433	403	404
1.66298	310	241	285	278	225	266	229	287	302	250	239	292	262	288	322	272	297	287	313	249	323	361	305	329	346	370	382	463	445	463	542	602	660	877	1287	1598	1556	1605	1672	1495	1201	886	492	425	413	376	397	441	423
1.66276	294	286	270	255	287	267	269	242	232	271	313	228	295	287	304	279	343	312	267	319	305	312	294	347	378	342	399	431	486	487	509	528	565	892	1135	1473	1492	1498	1585	1418	1177	944	494	399	416	429	434	363	401
1.66255	334	267	289	255	276	321	284	270	266	236	271	303	275	288	295	323	306	282	319	300	330	290	306	396	386	386	385	485	456	553	541	543	634	818	1154	1318	1413	1373	1468	1381	1032	858	472	321	389	380	452	410	382
1.66233	283	272	278	265	296	272	300	275	261	310	268	252	279	268	316	256	278	334	311	315	327	339	360	348	373	404	403	424	450	471	522	501	601	761	987	1258	1196	1269	1301	1181	918	748	481	384	339	398	450	421	432
1.66212	299	310	284	272	290	272	323	290	270	321	305	296	351	303	323	282	308	333	325	352	341	341	382	380	378	425	423	456	428	493	477	571	577	706	941	1071	1134	1034	1105	1060	834	653	436	336	340	400	400	405	391
1.6619	331	292	342	260	270	281	290	321	265	278	314	300	345	335	312	321	301	326	311	352	341	371	334	362	356	366	417	427	482	445	498	470	600	659	751	842	937	872	943	823	673	539	351	324	431	377	418	366	413
1.66169	276	321	251	334	283	317	295	313	301	356	351	328	345	376	317	376	359	324	373	387	398	377	382	380	432	381	395	454	419	451	429	451	560	564	763	693	762	737	729	619	567	443	333	287	361	434	433	410	387
1.66147	304	315	335	288	277	293	354	304	308	282	330	283	340	310	315	353	334	345	379	355	408	369	355	434	392	365	414	459	390	439	446	465	478	526	646	622	574	559	588	573	435	321	263	289	340	385	448	420	424
1.66125	361	356	333	301	311	317	329	348	339	309	342	351	368	299	299	376	362	349	375	411	400	405	376	389	397	434	431	416	408	422	436	429	474	507	543	522	498	479	451	437	402	323	271	247	362	431	432	474	415
1.66104	342	315	350	343	306	344	373	331	302	443	378	376	356	346	399	373	332	385	345	368	372	431	388	400	415	397	387	418	445	436	430	471	448	490	474	416	410	370	383	343	325	253	203	288	365	391	459	504	476
1.66082	338	366	305	299	298	328	348	376	354	372	381	393	338	413	431	396	372	375	401	346	375	401	369	392	452	388	418	425	476	439	463	446	437	435	456	391	399	390	366	303	271	244	213	297	393	415	476	477	500
1.66061	371	350	330	291	330	399	317	367	380	415	443	343	403	370	383	365	431	405	401	394	441	405	440	401	430	437	436	389	437	412	395	416	429	473	405	386	311	320	334	319	220	246	300	296	379	443	513	502	463
1.66039	348	378	379	358	364	340	390	397	325	357	359	377	442	358	437	403	427	424	404	438	417	411	452	402	460	406	409	447	458	413	495	503	442	420	355	356	304	303	249	220	244	191	248	272	473	512	532	504	541
1.66018	318	394	339	331	374	383	416	429	342	385	403	451	417	379	456	447	449	405	425	424	451	398	411	478	428	433	410	453	416	483	456	426	399	399	401	361	325	305	278	224	226	220	215	306	451	604	580	556	558
1.65996	408	379	381	357	351	367	399	386	421	416	403	444	462	460	460	453	465	395	426	494	454	411	422	430	469	494	416	440	412	443	465	458	442	428	407	314	377	253	287	246	186	258	185	349	508	619	644	641	591
1.65974	409	368	427	414	412	430	395	458	434	431	425	437	428	481	427	455	443	470	473	435	506	524	451	425	417	474	523	454	459	461	478	437	466	406	465	315	339	304	256	241	249	238	261	354	580	723	639	673	649
1.65953	462	439	426	391	367	389	392	435	396	447	482	447	507	450	488	497	517	432	453	434	483	437	492	445	492	441	485	480	427	446	430	455	495	430	377	340	320	320	264	246	238	263	299	457	592	791	767	724	752
1.65932	424	397	493	460	435	417	456	466	421	493	502	448	508	516	511	475	510	456	512	477	458	519	495	442	430	472	484	500	463	437	453	468	457	458	390	384	335	335	260	246	244	280	287	490	675	800	929	766	846
1.6591	443	409	461	475	379	413	438	511	479	456	515	510	466	528	441	484	509	510	507	486	510	499	504	457	457	467	457	497	489	473	506	432	486	459	426	364	332	274	309	267	284	324	365	549	913	961	1046	986	909
1.65889	423	526	488	454	491	500	484	481	528	478	501	491	487	517	518	538	517	497	507	520	512	529	497	526	438	511	511	513	501	434	464	521	454	484	387	375	323	312	316	266	263	327	381	661	1005	1195	1156	1116	955
1.65867	466	483	509	492	427	506	489	517	511	540	516	448	541	563	555	514	545	495	538	483	546	563	532	434	484	509	477	521	476	538	470	521	470	432	429	370	350	299	332	304	319	365	409	760	1118	1434	1329	1274	1156
1.65845	490	496	545	494	510	502	480	578	527	539	598	578	553	540	554	498	563	585	605	561	541	596	547	537	509	495	450	518	510	470	506	478	447	486	444	391	376	331	303	295	383	388	511	837	1393	1539	1621	1539	1325
1.65824	512	478	465	561	473	501	538	486	575	554	575	586	628	586	607	645	573	565	568	514	617	528	555	510	525	518	547	530	470	457	515	511	577	470	435	347	368	343	332	315	355	391	562	951	1488	1874	1824	1667	1489
1.65802	575	562	526	554	490	522	552	582	588	501	591	568	627	564	619	579	569	578	590	540	551	571	579	515	586	494	533	463	494	570	530	500	559	478	468	387	387	345	324	301	409	466	601	1108	1745	2096	2265	2009	1875
1.65781	531	587	613	523	599	602	609	616	577	620	535	658	562	586	615	616	603	634	625	580	707	651	592	549	509	527	571	565	526	476	517	536	518	497	482	408	348	320	341	349	383	466	702	1382	2036	2497	2620	2442	2265
1.6576	630	532	632	586	598	588	636	629	584	593	622	631	639	676	628	612	612	581	660	593	654	643	574	511	534	533	538	566	562	490	550	564	547	502	459	414	377	430	325	390	478	481	750	1485	2305	2940	3043	2842	2601
1.65738	620	601	623	624	581	644	585	651	637	663	649	665	655	647	653	672	646	658	653	654	598	593	609	616	603	546	634	519	567	534	555	495	502	526	476	435	388	320	377	356	493	576	786	1669	2569	3322	3649	3419	3025
1.65717	650	648	676	666	620	611	633	633	666	643	654	655	657	676	698	678	652	656	628	681	704	638	595	573	527	631	590	582	507	531	526	556	536	520	536	473	397	400	391	365	474	603	863	1731	2779	3740	4111	3882	3506
1.65695	650	656	607	642	618	638	704	639	629	624	681	621	673	686	653	642	642	601	648	658	630	661	654	602	557	589	522	540	578	506	522	566	590	569	476	478	434	357	384	407	494	587	889	1820	3164	4195	4474	4488	4049
1.65674	739	717	664	639	657	665	661	716	724	723	666	725	660	624	716	677	658	603	687	696	624	628	617	618	545	545	553	553	539	534	542	509	546	540	520	505	472	419	416	450	498	611	841	1913	3357	4605	5055	5197	4811
1.65652	686	702	694	725	651	690	658	684	659	682	634	665	643	693	637	644	696	650	643	652	670	646	647	540	612	569	564	582	550	555	530	619	566	527	562	480	475	415	399	451	563	658	925	1889	3355	4783	5466	5636	5448
1.65631	720	732	734	681	651	714	714	664	689	709	682	668	712	695	633	645	661	687	703	654	658	662	623	604	589	573	570	526	563	535	539	568	590	592	501	486	517	419	385	428	542	724	972	1941	3497	5107	5901	6019	6122
1.6561	691	712	664	703	652	685	662	634	667	711	704	722	650	663	680	614	658	597	646	639	602	665	603	581	609	586	588	574	558	590	549	589	551	611	531	499	506	423	380	469	580	665	877	1921	3415	5028	6086	6681	6766
1.65588	725	773	720	696	727	741	700	671	641	748	710	665	652	706	649	660	695	651	605	635	655	642	656	622	634	629	608	570	548	556	578	586	571	570	583	515	517	474	445	446	584	663	918	1936	3409	5042	6216	7048	7318
1.65567	794	636	720	705	640	689	700	696	745	650	691	701	682	703	643	726	628	641	695	665	641	583	562	614	633	559	596	585	554	555	590	580	633	574	595	507	459	488	447	461	585	668	933	1830	3325	4856	6199	6955	7604
1.65545	740	698	641	755	707	668	699	670	733	708	684	666	709	691	636	595	674	679	620	601	681	605	622	564	599	615	613	567	583	584	566	669	533	637	527	486	547	426	433	488	567	612	871	1780	3121	4717	5816	6988	7573
1.65524	693	725	717	721	710	753	701	638	707	676	593	620	712	663	648	660	665	666	642	643	684	653	626	621	594	598	582	576	594	581	601	594	659	620	537	548	480	468	437	433	529	622	856	1708	3000	4480	5829	6749	7538
1.65502	745	711	725	664	652	649	684	741	608	652	732	657	698	636	637	696	593	630	668	654	660	633	612	592	611	597	655	603	568	549	595	589	585	598	563	473	530	474	453	430	617	668	832	1516	2701	4166	5533	6540	7329
1.65481	745	671	695	696	686	662	692	695	659	710	677	646	700	632	645	697	669	746	648	610	650	670	742	573	611	537	584	608	622	611	595	622	618	603	526	551	474	513	443	473	486	559	784	1580	2577	3969	5128	6142	7096
1.6546	746	713	696	680	656	632	702	582	631	734	689	688	693	660	685	707	631	640	652	648	686	628	672	613	555	617	614	613	599	575	657	662	638	671	598	562	521	395	431	483	559	603	830	1544	2532	3692	4651	5588	6889
1.65438	740	671	690	654	708	667	690	638	705	649	700	638	703	653	668	679	684	584	677	701	660	634	611	636	557	641	673	629	662	617	666	649	626	662	567	518	489	488	444	481	551	646	787	1367	2354	3433	4390	5303	6210
1.65417	703	692	679	722	626	715	701	689	677	704	707	688	690	689	652	705	689	716	676	659	696	710	681	647	662	638	635	706	595	601	571	616	601	618	618	542	465	443	504	512	567	595	747	1374	2241	3195	4009	4831	5797
1.65396	718	667	726	665	704	689	662	713	624	698	733	640	651	659	722	703	627	684	727	613	732	659	615	657	653	624	660	638	666	660	655	692	670	639	645	479	504	477	501	471	594	613	753	1298	2136	3017	3700	4497	5358
1.65374	744	691	735	709	668	698	736	725	696	750	667	708	693	704	705	703	711	657	670	739	768	704	718	633	639	638	650	675	653	667	635	646	649	677	604	576	539	480	471	500	580	668	699	1207	2029	2772	3402	4187	4876
1.65353	730	754	692	678	691	729	725	707	704	670	762	740	756	732	709	712	686	757	707	756	669	734	689	711	763	664	698	666	726	661	653	730	666	661	614	517	510	515	475	492	547	607	765	1238	1947	2762	3270	3918	4478
1.65332	717	720	684	706	696	705	652	711	689	798	792	770	772	763	780	750	742	674	692	729	735	752	638	685	652	688	702	693	696	656	641	676	697	701	614	574	503	539	530	497	524	597	776	1201	1922	2535	3175	3604	4052
1.6531	717	706	718	687	780	764	716	700	721	774	687	755	776	803	801	760	737	726	728	789	784	722	723	711	734	691	714	720	700	694	715	754	716	734	672	562	576	484	519	529	514	616	772	1161	1777	2510	2912	3408	3717
1.65289	718	794	731	728	750	797	687	711	687	774	775	803	730	785	801	791	815	742	770	699	748	769	783	735	709	715	766	748	798	711	729	697	753	708	645	652	581	498	497	555	558	663	739	1156	1789	2459	2859	3118	3574
1.65267	798	814	795	810	697	721	774	744	739	754	823	752	827	822	792	809	786	770	756	771	805	812	821	746	715	724	750	720	743	724	748	794	735	774	621	625	598	580	526	569	580	697	712	1161	1808	2214	2671	3094	3331
1.65246	822	730	724	751	747	763	838	810	766	838	819	888	801	823	835	878	830	825	769	806	846	825	827	785	772	732	836	810	723	771	769	769	782	719	677	655	618	619	579	566	611	674	724	1062	1700	2243	2555	2879	3300
1.65225	757	800	823	815	805	797	812	825	769	847	846	756	851	812	828	810	788	825	746	855	835	726	765	754	784	787	780	772	723	754	775	817	764	780	695	627	578	574	603	539	604	661	691	1053	1714	2181	2569	2783	3014
1.65204	803	786	870	780	858	828	802	809	771	761	878	868	879	830	826	820	820	885	834	850	896	829	777	779	872	811	839	761	807	765	780	835	806	832	760	648	640	617	586	529	665	621	724	1096	1634	2082	2464	2623	2896
1.65182	777	821	845	806	888	874	836	823	868	803	880	831	843	888	851	813	878	851	804	852	872	893	891	850	801	820	802	815	771	850	853	841	827	778	735	707	604	576	618	625	630	694	765	1130	1555	2125	2426	2409	2727
1.65161	842	830	873	869	844	866	798	846	848	899	872	854	917	840	890	874	826	804	895	850	836	847	864	797	845	765	891	852	778	847	836	802	834	780	816	705	666	630	560	580	606	691	741	1138	1545	2050	2256	2503	2605
1.6514	834	880	860	817	823	756	894	925	898	879	899	860	908	882	874	871	889	881	860	858	877	901	853	874	867	857	920	823	886	849	891	861	898	851	770	643	702	590	676	632	614	672	726	1083	1511	1925	2170	2399	2493
1.65118	850	892	957	827	865	888	870	924	918	888	912	884	869	914	913	898	869	830	849	902	851	882	928	880	879	884	877	871	851	920	932	907	889	840	825	764	667	619	651	593	634	614	655	1001	1464	1931	2203	2391	2369
1.65097	875	925	886	905	786	893	891	958	883	918	867	978	889	897	876	936	918	954	899	927	950	920	921	824	883	855	947	875	916	896	962	910	899	922	837	740	688	648	676	635	634	644	700	1016	1442	1885	2165	2330	2336
1.65076	979	878	924	957	875	882	879	956	913	909	912	910	893	940	966	894	956	962	878	892	977	916	904	903	936	926	949	923	884	953	991	971	997	951	883	796	700	712	620	654	611	581	622	952	1478	1852	2054	2106	2248
1.65055	937	921	865	879	860	888	862	916	902	909	838	922	956	882	889	952	909	923	929	968	975	1024	945	950	888	894	925	933	861	975	917	969	965	947	876	708	677	701	593	639	630	681	646	894	1360	1796	1909	2120	2116
1.65033	929	908	939	872	821	904	835	937	892	950	905	920	924	928	929	914	918	951	940	911	921	950	882	939	979	921	1049	1009	991	939	971	1011	960	945	847	714	721	622	597	653	618	625	621	990	1358	1644	1922	2113	1925
1.65012	916	926	877	906	927	845	968	973	901	925	946	903	1030	948	1007	919	982	977	942	982	986	985	1029	979	982	964	1025	978	1016	986	930	995	977	930	890	682	645	668	687	635	548	597	611	891	1334	1706	1905	1945	2044
1.64991	904	882	939	928	893	902	874	901	923	903	945	876	1011	929	977	1034	1034	948	985	961	993	985	1014	1008	1128	1073	1013	975	958	1018	1093	953	958	1029	937	737	638	580	642	577	617	603	537	876	1299	1643	1810	2010	1898
1.6497	941	863	945	871	891	951	909	885	915	1004	958	960	991	1036	953	966	1016	976	1000	1030	1046	1006	969	1023	989	1052	1030	1028	985	997	1018	981	1013	1008	906	708	700	636	608	626	556	573	627	832	1283	1636	1831	1952	1973
1.64948	943	993	929	912	883	918	934	935	914	947	976	1006	1037	958	963	980	1057	1031	983	1034	1088	1106	1026	1077	1063	1094	1084	997	970	970	1054	1007	1049	945	814	742	672	645	570	552	547	527	523	808	1296	1689	1748	1910	1912
1.64927	918	921	955	953	950	956	953	990	949	962	1013	974	1026	1018	1024	1029	1069	1037	994	996	1107	1033	1160	1034	1071	1055	1050	1072	1101	968	1000	992	1027	977	809	678	642	629	625	506	502	590	546	870	1251	1604	1841	1891	1944
1.64906	998	958	986	947	899	988	1013	1067	967	980	1017	969	1095	999	1084	1115	1110	1085	1164	1058	1101	1067	1103	1066	1031	1033	1066	1053	1037	952	1023	1016	972	934	882	660	648	585	634	533	500	516	537	793	1224	1683	1795	1895	1958
1.64885	926	1012	995	918	948	985	935	999	1011	1040	1072	1055	1080	1141	1062	1159	1025	1087	1114	1162	1134	1083	1012	1012	1074	1029	1036	1058	1018	977	956	1015	975	953	813	661	684	528	559	547	541	491	480	753	1291	1667	1709	1872	1851
1.64864	1015	979	956	1033	997	1013	1063	1060	1098	1102	1114	1115	1159	1113	1045	1099	1127	1177	1207	1077	1152	1146	1155	1035	1050	1086	1058	1011	975	966	914	1017	1058	892	816	634	632	621	555	481	536	534	518	754	1160	1535	1762	1875	1814
1.64842	1046	1022	1100	1021	1035	1070	1007	1032	1120	1113	1096	1092	1113	1190	1144	1102	1193	1196	1181	1156	1127	1049	1146	1053	1076	1014	1037	1027	932	928	962	967	929	868	753	641	592	561	551	498	516	538	541	788	1171	1662	1704	1912	1874
1.64821	1049	1057	1102	1053	1140	1069	1116	1089	1090	1142	1102	1143	1236	1184	1130	1152	1236	1179	1202	1168	1194	1149	1136	1094	1048	987	1028	996	987	985	951	987	917	924	804	627	655	523	553	515	475	492	529	820	1190	1656	1835	1942	1962
1.648	1080	1124	1108	1108	1028	1147	1132	1153	1167	1160	1187	1141	1175	1178	1143	1152	1141	1180	1171	1160	1188	1149	1147	1076	1081	1054	950	986	964	936	959	945	974	913	816	688	612	610	529	469	496	487	490	822	1159	1644	1823	1968	2019
1.64779	1090	1149	1163	1152	1121	1125	1203	1178	1244	1186	1226	1286	1216	1184	1234	1187	1203	1229	1196	1148	1137	1089	1173	1084	1086	1096	1036	1003	1026	949	953	996	912	836	806	735	644	567	534	512	484	494	509	853	1270	1602	1837	2004	1989
1.64758	1169	1187	1181	1179	1205	1192	1232	1185	1176	1258	1230	1251	1273	1250	1220	1213	1181	1130	1190	1122	1127	1105	1138	1014	1078	1040	981	1019	969	935	986	1005	932	933	789	667	580	549	561	512	476	502	518	789	1293	1602	1901	2018	2030
1.64736	1161	1143	1290	1184	1222	1231	1230	1227	1209	1299	1223	1233	1232	1326	1295	1252	1251	1116	1187	1061	1143	1087	1134	1015	1030	996	1016	1060	1060	958	936	928	926	927	858	644	594	551	549	521	477	462	526	799	1196	1670	1897	1981	2034
1.64715	1178	1291	1341	1217	1212	1238	1268	1214	1285	1317	1351	1266	1227	1181	1158	1160	1109	1156	1136	1178	1103	1061	1127	1071	1029	1079	1048	1014	961	1026	990	1011	967	876	752	664	592	615	530	494	421	456	511	821	1246	1661	1824	2112	2139
1.64694	1251	1223	1180	1267	1235	1169	1124	1321	1263	1262	1207	1238	1287	1207	1132	1200	1177	1086	1098	1164	1106	1039	1080	1040	987	986	959	934	962	988	1024	941	927	898	826	720	660	525	458	476	470	489	489	751	1231	1694	1879	2014	2098
1.64673	1271	1297	1292	1198	1223	1194	1200	1295	1236	1210	1235	1225	1211	1228	1210	1097	1124	1094	1153	1067	1105	1088	987	1031	1014	1035	1006	997	994	933	984	921	981	877	822	643	623	584	600	506	439	468	482	760	1206	1684	1830	2039	2119
1.64652	1264	1269	1278	1235	1186	1196	1218	1159	1170	1170	1124	1206	1198	1210	1124	1112	1166	1088	1099	1067	1151	1094	1026	1064	1026	1021	1053	1058	1022	1003	911	1011	988	982	803	698	591	567	506	489	439	462	453	840	1146	1588	1914	2040	2035
1.64631	1255	1287	1249	1250	1238	1181	1202	1223	1152	1138	1206	1111	1136	1089	1135	1123	1092	1132	1041	1076	1086	1032	968	996	1007	1035	966	1033	898	934	1023	1011	979	968	834	615	584	480	506	415	414	394	457	727	1168	1614	1823	2025	2028
1.64609	1318	1325	1265	1198	1233	1189	1136	1157	1120	1172	1136	1148	1128	1147	1096	1172	1110	1066	1153	1114	1111	1055	1058	991	1080	1075	1029	986	1007	996	1005	1027	980	990	819	647	589	517	516	418	411	429	485	774	1196	1554	1832	1925	1978
1.64588	1230	1207	1219	1158	1141	1174	1184	1148	1128	1187	1130	1093	1080	1088	1091	1078	1106	1028	1069	1074	1140	1025	1066	1035	1042	1025	1056	979	992	1019	1036	1061	1017	977	792	644	607	536	514	392	339	395	443	817	1151	1486	1742	1945	1980
1.64567	1238	1184	1112	1160	1144	1082	1129	1041	1119	1118	1098	1101	1019	1051	1133	1148	1071	1142	1069	1026	1110	1166	1060	1075	1042	1040	1121	1030	1011	1029	1032	1048	1083	1035	842	667	591	504	487	437	354	389	426	706	1106	1508	1723	1812	1925
1.64546	1195	1141	1158	1023	1035	1112	1033	1087	1039	1084	1038	1136	1099	1010	1049	1010	1071	1012	1022	1025	1038	990	1037	982	1064	1060	995	1014	1025	937	1057	965	1026	968	831	654	555	463	487	367	404	402	436	756	1135	1464	1730	1832	1841
1.64525	1104	1085	1153	1047	1035	1011	977	1067	1003	1023	1041	977	1030	1024	1067	976	1060	1022	1096	1063	1094	1054	1108	1056	1002	1045	1061	1012	989	1001	1038	1020	1017	969	819	674	523	499	471	430	358	419	428	694	1127	1442	1614	1826	1909
1.64504	1123	1117	1080	1027	1063	1126	1010	1088	1023	1032	973	1068	1003	1090	1015	1112	1079	1115	1094	1079	1037	1124	971	1005	1029	1071	1101	1016	973	947	992	1019	965	915	844	633	521	510	474	350	364	352	420	745	1024	1435	1575	1747	1725
1.64483	1080	1043	1106	1013	945	1093	911	1032	1059	1014	1014	993	1039	1077	1060	993	1051	1043	1046	1086	1105	1068	1076	1022	1057	1034	1018	1006	959	953	935	1013	917	951	816	626	523	486	416	333	331	390	436	702	1010	1334	1583	1688	1773
1.64462	1051	1080	989	994	919	1002	965	972	971	1027	998	1047	1012	1040	1086	1091	1085	1080	1082	1143	1055	1029	1063	1042	1081	1035	1037	962	973	960	936	965	989	892	812	571	504	456	480	355	314	374	436	650	1024	1328	1619	1731	1703
1.64441	975	1020	1033	1035	944	981	1001	1021	982	1087	979	1086	1024	1031	1098	1149	1053	1030	1084	1049	1085	1005	1058	1000	1028	1056	1008	1020	948	980	978	983	923	903	752	620	520	469	414	322	326	342	363	703	991	1348	1599	1649	1720
1.6442	918	1028	1035	1035	980	1027	992	1015	1047	1103	1056	1039	1044	990	1080	1056	1083	1073	1127	1003	1141	1052	1058	1011	950	958	981	977	919	944	950	906	914	953	735	593	460	396	430	276	323	282	375	636	1017	1385	1512	1621	1658
1.64398	1091	974	1026	1011	996	1041	1018	1054	1027	1042	1107	999	1052	1058	1059	1113	1063	1066	1090	1032	1077	1013	982	1031	987	992	969	967	915	916	925	894	934	869	736	602	432	433	389	302	298	330	375	665	1015	1298	1481	1608	1674
1.64378	1001	1015	979	985	983	1039	1046	1056	1066	1049	1013	1040	1078	1052	1044	1069	1100	1108	1072	1049	1036	1161	1152	998	1017	976	1013	976	936	873	893	893	878	839	695	555	489	400	389	308	322	288	351	704	1001	1319	1545	1586	1719
1.64356	1006	1118	1104	1007	1001	1001	1019	1018	1007	1021	1060	1034	1010	1125	1102	1115	1023	1052	1035	1026	1053	970	996	1014	974	878	963	921	892	872	900	830	854	883	662	490	463	460	430	321	302	250	368	578	953	1382	1519	1586	1707
1.64335	968	1050	983	1006	961	997	995	1068	1059	1038	1072	1055	1057	1009	975	1016	1002	1075	1048	1027	1007	1056	914	965	969	942	877	929	870	838	858	866	831	802	711	468	438	422	373	232	301	318	338	646	955	1302	1536	1626	1623
1.64314	995	991	1031	946	980	1018	1069	978	1045	1102	1061	982	1058	1012	1032	1025	1091	1077	1042	1043	1026	1064	982	968	992	960	892	866	854	794	795	815	825	791	691	491	367	369	358	234	256	309	370	634	966	1270	1504	1634	1698
1.64293	1071	982	1062	991	1045	983	943	1065	1006	1166	1023	1028	1045	1075	1055	1059	1050	1009	1013	971	941	936	920	933	935	839	810	853	812	778	814	827	788	770	689	494	396	365	356	278	245	281	380	636	981	1275	1489	1622	1729
1.64272	1126	1087	1122	1038	1086	994	1028	1073	1012	1082	1090	1052	1085	1006	1037	959	987	968	988	993	1026	951	906	874	901	880	813	853	780	742	785	855	832	749	625	496	397	410	306	256	257	281	378	614	936	1272	1542	1703	1652
1.64251	1039	1076	1084	1035	979	1043	1025	1077	993	1033	1074	1004	1057	1027	991	938	1007	1006	1014	896	972	857	932	841	800	836	867	812	767	783	845	828	782	740	617	513	346	383	348	283	246	271	356	607	911	1304	1484	1742	1731
1.6423	1061	1126	1032	1060	1038	1049	985	1002	1010	1065	1052	970	989	1037	992	950	892	961	955	939	922	872	895	857	842	806	841	797	754	836	802	806	819	766	623	433	377	333	340	230	239	298	409	623	963	1296	1455	1609	1731
1.64209	1040	1078	1113	1009	1015	1077	1023	967	1083	1025	947	1023	985	944	932	875	933	934	900	913	940	852	838	847	817	824	862	847	727	700	756	712	790	724	624	480	384	370	337	240	230	297	331	569	898	1303	1437	1504	1698
1.64188	1067	1062	1096	1034	968	963	985	950	1061	907	1001	896	971	953	937	933	916	871	886	891	845	825	840	838	840	778	778	763	743	751	803	724	755	660	624	458	380	358	345	267	236	273	372	608	905	1267	1489	1642	1676
1.64167	1036	1015	1037	1011	942	1048	920	926	914	953	964	937	923	889	899	922	867	861	917	768	936	792	791	804	829	826	793	744	773	730	759	758	784	746	669	489	423	330	335	226	245	261	322	582	983	1252	1489	1558	1629
1.64146	964	990	940	1004	907	922	958	909	928	942	1016	884	927	860	937	865	833	749	847	818	829	818	811	801	769	717	740	763	743	716	748	752	709	707	568	477	420	358	323	287	247	281	289	616	845	1203	1340	1656	1585
1.64125	919	969	1005	916	930	966	861	887	926	943	904	837	901	885	840	832	870	818	822	807	809	838	802	768	792	768	750	703	715	736	761	728	688	710	622	415	380	371	302	251	216	255	318	543	890	1196	1371	1560	1519
1.64104	882	992	992	875	911	931	846	880	753	844	829	858	825	827	794	809	813	747	810	807	802	833	780	773	718	738	706	826	699	745	758	745	748	762	561	434	342	379	278	245	229	255	288	556	823	1139	1298	1461	1606
1.64083	866	877	875	866	786	852	851	825	832	784	835	847	810	807	819	797	800	747	760	791	780	737	823	740	724	760	727	706	646	722	646	684	695	637	579	471	271	349	326	284	204	278	297	491	838	1060	1229	1407	1505
1.64062	933	913	884	882	872	850	872	796	753	791	832	796	760	778	802	776	778	754	756	774	776	768	690	830	682	758	682	772	652	670	679	765	648	676	597	409	391	332	316	226	226	222	350	568	784	1091	1253	1429	1423
1.64041	833	811	847	762	829	807	797	793	826	795	750	777	764	728	819	767	785	781	740	746	764	727	810	696	715	755	712	704	678	692	683	628	670	632	563	417	382	317	284	242	249	287	323	492	819	1051	1205	1285	1428
1.6402	855	814	818	812	760	764	753	753	745	811	732	757	731	728	766	772	763	751	742	698	753	686	704	653	718	687	665	692	681	642	645	674	631	611	599	388	397	321	277	218	246	207	318	525	828	1045	1242	1180	1407
1.63999	794	789	802	729	738	736	773	679	696	675	752	710	718	692	719	657	722	643	749	732	716	760	729	647	645	628	678	642	623	654	607	653	639	600	552	400	299	288	283	236	208	225	277	499	761	1009	1173	1235	1247
1.63978	739	720	826	697	731	747	690	707	674	729	720	648	712	703	675	709	657	680	616	686	738	710	650	676	702	679	681	693	605	599	632	675	627	631	581	409	341	347	259	252	173	233	288	472	651	946	1112	1229	1207
1.63957	749	665	690	676	685	675	668	685	644	623	677	637	665	716	717	679	667	678	682	664	669	682	627	591	618	640	612	664	659	636	617	636	645	617	533	383	372	283	270	218	225	211	279	447	724	931	1060	1083	1161
1.63936	653	682	699	636	662	663	596	640	639	659	682	624	623	670	684	665	660	651	625	674	636	630	646	623	628	635	571	639	612	576	623	588	606	551	536	363	295	242	227	209	205	208	275	437	680	921	1012	1084	1138
1.63916	692	684	719	624	644	645	580	640	590	622	663	619	625	670	631	645	665	697	598	660	636	641	611	616	590	601	608	601	519	622	579	580	584	521	458	381	353	256	281	209	196	222	261	411	678	824	943	1039	1071
1.63895	642	605	637	611	602	678	606	578	629	595	619	583	667	645	628	623	674	586	612	597	610	635	608	618	605	576	590	532	596	562	590	603	556	506	446	376	312	281	309	221	179	210	235	404	670	826	980	1076	1114
1.63874	601	603	650	599	638	610	637	591	591	573	604	580	596	632	590	612	689	641	651	591	609	569	603	591	596	537	697	555	605	514	561	535	528	565	490	373	315	274	236	200	194	209	240	433	585	791	955	1024	1084
1.63853	581	620	593	590	574	631	630	554	628	593	591	590	629	586	555	564	559	607	580	612	639	572	541	559	522	584	546	578	565	578	545	533	555	541	465	385	288	283	273	218	185	189	218	391	611	830	937	915	1066
1.63832	569	614	579	545	603	563	585	538	535	629	592	562	574	562	600	594	601	555	531	584	605	546	590	581	571	611	506	544	574	545	549	552	546	523	480	359	348	237	285	221	180	191	222	370	572	846	945	969	1048
1.63811	582	577	565	525	551	560	543	556	582	539	590	569	592	606	635	602	585	546	542	575	554	585	555	579	634	548	510	552	528	513	520	521	589	487	433	356	276	256	252	239	200	165	198	339	533	739	854	946	976
1.6379	561	562	591	541	561	528	538	504	514	626	445	594	585	549	569	557	600	538	564	561	569	542	563	569	536	547	546	492	514	528	472	565	550	509	445	338	279	266	282	222	182	206	273	387	562	734	821	937	1023
1.63769	550	558	534	542	536	528	492	509	526	549	562	538	568	602	501	525	584	524	587	561	531	528	534	543	578	487	541	562	511	506	546	525	542	560	487	335	258	285	276	217	219	212	225	395	534	736	843	919	858
1.63748	536	562	566	511	505	480	479	548	507	508	547	512	599	518	603	557	563	572	560	514	597	508	577	551	586	575	617	526	528	539	527	506	514	508	436	349	294	322	279	210	186	220	229	361	567	730	770	877	893
1.63727	532	539	528	516	544	570	516	484	554	564	537	504	544	545	458	583	550	547	531	522	568	565	549	476	487	548	541	522	523	499	566	505	511	509	421	364	307	252	254	210	154	183	209	339	581	728	797	842	875
1.63707	538	546	571	506	498	505	521	504	547	554	544	533	473	508	522	476	517	539	527	556	560	590	555	526	493	541	578	498	554	533	560	527	514	525	433	366	305	289	314	205	214	196	213	361	519	671	818	861	949
1.63686	517	503	572	527	470	534	499	468	506	550	573	504	532	534	494	567	543	530	530	519	511	549	528	547	507	523	512	530	520	534	486	552	505	530	454	330	251	289	275	240	207	201	225	350	521	678	770	896	800
1.63665	461	513	493	548	503	490	454	491	439	455	471	516	515	504	526	503	577	505	502	547	510	491	537	484	486	546	543	499	498	535	513	530	534	453	415	334	238	267	277	209	197	199	222	339	513	660	768	810	876
1.63644	529	511	509	518	493	493	493	439	453	487	482	511	512	504	474	474	470	461	514	505	518	543	521	480	533	531	540	489	537	526	515	532	483	531	400	352	341	267	288	187	235	226	190	321	507	645	738	799	842
1.63623	483	506	491	490	479	463	480	504	502	514	471	485	498	506	499	489	519	543	509	534	512	505	530	553	478	523	497	488	470	539	523	532	510	476	366	331	277	304	262	195	214	203	224	295	509	648	732	779	799
1.63602	504	480	495	466	458	474	446	477	424	392	446	443	500	463	472	479	493	482	502	495	545	556	516	524	460	506	492	481	486	456	516	510	510	475	452	318	281	271	247	227	166	210	234	315	476	584	695	738	806
1.63581	441	486	470	428	419	483	456	459	483	466	431	434	476	478	445	469	499	470	517	422	525	464	487	489	493	518	538	475	507	434	543	509	537	464	454	364	293	304	273	249	249	206	242	299	420	608	722	779	736
1.63561	423	451	454	435	422	459	439	452	483	455	520	438	473	469	438	450	452	431	539	489	495	463	501	457	486	453	449	488	480	432	486	531	480	464	379	314	300	253	284	200	163	210	196	280	506	599	721	719	731
1.6354	478	478	450	424	436	448	412	394	411	492	458	400	465	453	461	492	471	482	491	435	509	507	504	493	411	436	475	532	438	476	499	478	485	430	424	365	303	263	270	197	163	175	239	292	446	594	674	746	746
1.63519	424	434	433	424	418	417	442	432	384	450	443	470	432	439	407	439	508	431	420	482	462	456	471	497	513	507	489	538	536	425	495	433	467	512	389	306	294	273	241	217	199	160	226	271	434	563	644	684	732
1.63498	427	389	483	408	434	402	421	397	391	406	394	419	414	403	467	432	460	446	479	476	446	448	457	497	472	420	441	496	471	494	455	479	466	444	392	323	246	263	252	204	159	183	183	271	426	526	604	642	753
1.63477	426	442	401	397	424	380	373	419	408	389	421	448	390	407	409	466	440	435	441	441	449	456	485	402	468	483	450	432	443	444	442	469	493	384	343	352	243	304	219	190	215	208	200	267	431	480	588	717	688
1.63456	378	398	424	345	420	383	395	391	422	401	377	389	398	414	387	414	421	418	429	395	452	430	451	424	488	417	426	436	406	419	446	505	471	393	400	295	278	249	244	163	188	164	165	260	410	553	597	656	701
1.63436	383	366	389	377	399	400	406	362	402	378	405	412	389	392	401	409	438	382	510	456	424	423	424	409	433	458	420	489	410	428	427	438	445	376	392	257	272	220	228	217	171	211	154	224	397	493	582	639	624
1.63415	373	366	422	359	379	415	347	382	350	395	403	361	397	407	355	397	444	471	376	415	460	399	423	375	411	382	423	386	391	427	423	448	433	438	310	282	254	243	223	169	168	155	144	234	391	470	540	593	651
1.63394	319	399	368	322	398	364	390	362	320	385	371	395	373	358	364	390	408	418	391	379	399	422	416	444	385	430	415	407	437	390	411	432	339	372	334	275	259	227	230	222	173	185	195	246	423	492	537	581	541
1.63373	385	345	384	360	390	383	364	328	369	354	392	380	331	382	404	435	421	394	418	381	444	382	428	413	399	395	388	403	405	397	376	395	435	449	350	317	227	290	270	205	181	154	144	215	317	414	552	544	542
1.63352	344	372	331	352	383	311	322	374	336	348	364	394	365	351	370	316	405	377	387	376	404	392	392	395	418	431	437	419	379	412	383	462	421	364	329	282	263	239	252	205	181	206	163	250	346	465	521	574	597
1.63332	383	369	343	362	338	361	351	351	394	348	359	354	375	378	387	386	353	404	379	350	395	403	371	401	377	406	428	376	421	429	401	388	339	403	396	286	274	239	233	204	155	137	173	229	307	402	503	611	558
1.63311	345	340	374	338	357	373	323	320	317	314	384	322	371	356	367	384	379	372	398	366	376	356	399	361	373	383	396	370	341	366	383	368	378	395	326	268	255	215	223	212	185	123	167	218	317	389	480	537	490
1.6329	328	330	335	293	352	387	313	354	356	345	322	308	326	359	358	342	402	391	395	416	389	311	377	391	433	365	435	404	397	376	385	459	395	372	336	286	229	213	223	207	203	161	138	202	341	426	465	554	552
1.63269	350	318	321	317	352	344	383	309	352	286	342	306	407	366	291	373	343	410	382	407	399	406	400	403	369	381	420	416	412	310	376	428	377	345	317	302	263	278	249	191	163	157	147	215	325	398	463	554	529
1.63249	341	334	367	342	335	313	316	322	348	389	357	365	406	383	318	371	366	379	395	399	419	382	393	390	415	436	362	362	396	372	406	372	390	364	339	265	283	204	217	209	163	179	164	224	282	391	488	512	538
1.63228	356	323	377	329	282	311	300	300	298	380	379	380	313	421	337	370	330	342	367	383	369	355	356	409	395	367	371	376	396	423	444	355	341	406	373	300	249	237	237	188	162	133	141	247	305	461	464	486	518
1.63207	347	304	335	326	335	365	338	328	353	340	364	339	379	367	364	347	408	366	421	391	392	393	379	414	414	364	397	434	364	383	387	382	381	388	350	296	217	209	257	201	183	157	170	242	338	436	446	487	500
1.63186	354	309	346	332	319	356	325	372	346	376	351	352	333	369	389	375	398	396	390	377	363	375	379	400	402	399	420	342	431	394	358	380	422	372	376	262	283	243	232	207	187	195	176	205	299	450	487	478	483
1.63166	296	323	366	347	367	316	325	361	302	371	342	339	356	389	348	416	380	377	394	362	438	346	419	352	403	361	393	392	404	381	381	379	433	378	363	277	286	288	237	193	147	189	164	213	325	411	462	471	565
1.63145	333	385	336	338	346	328	335	339	363	365	344	325	361	345	355	356	421	364	418	381	418	423	364	423	412	410	380	369	367	388	389	359	362	425	354	298	246	227	210	220	146	173	160	238	340	364	408	536	530
1.63124	329	287	316	317	335	340	368	360	311	349	375	420	368	378	412	350	366	368	401	423	390	475	382	393	398	408	394	356	329	452	413	411	404	411	324	321	225	217	234	189	171	199	158	214	305	401	427	492	507
1.63104	366	325	342	313	330	309	318	350	287	357	387	362	333	363	374	374	373	443	382	383	411	346	405	417	390	407	402	373	422	379	421	410	402	391	275	358	275	235	267	183	223	187	163	230	327	479	461	457	480
1.63083	344	328	342	354	349	336	336	337	381	297	378	394	395	415	300	405	417	405	362	367	396	471	424	388	386	421	433	369	376	413	426	389	378	384	385	289	239	251	214	195	166	167	134	224	308	377	446	520	495
1.63062	319	325	340	347	339	359	353	371	384	335	374	342	341	352	428	390	388	325	410	357	454	410	462	402	405	431	424	428	432	401	427	368	433	354	338	251	275	263	262	223	192	196	145	234	298	391	453	461	507
1.63042	335	344	351	298	312	331	365	372	346	378	384	391	412	359	396	389	372	430	359	403	453	404	404	379	431	422	393	378	361	397	412	406	447	421	367	284	242	245	229	247	163	147	194	221	268	402	471	488	516
1.63021	336	347	342	365	364	335	378	378	359	345	364	353	353	378	370	396	389	402	378	422	422	426	439	382	457	388	406	409	411	394	376	396	408	389	367	328	243	227	262	200	181	138	139	218	365	439	438	492	444
1.63	358	371	355	382	311	348	350	340	334	337	378	380	386	377	369	402	334	409	427	413	365	414	420	386	377	390	432	439	382	399	444	330	415	422	336	290	285	237	263	206	164	184	145	211	295	406	388	449	483
1.62979	359	347	347	371	366	324	388	330	351	369	387	352	379	401	443	374	410	425	412	407	411	381	386	405	460	418	400	444	410	418	411	427	397	409	389	305	298	257	206	181	160	145	123	208	363	405	432	407	480
1.62959	376	329	396	372	313	377	321	371	365	390	374	408	369	404	408	376	368	388	400	458	413	403	389	402	403	378	447	418	393	374	381	381	436	417	347	333	274	225	237	175	172	126	181	224	275	380	424	469	477
1.62938	343	345	324	365	301	349	364	332	303	341	366	396	350	396	398	428	371	392	392	392	428	444	369	450	386	411	393	446	418	421	404	362	366	418	363	270	253	205	224	205	129	168	118	195	316	393	434	481	467
1.62918	331	317	338	351	343	345	412	365	327	340	417	368	395	394	399	424	398	371	435	390	447	437	469	389	402	373	393	397	385	384	456	411	411	414	359	238	206	191	160	142	171	159	132	180	267	360	401	474	477
1.62897	328	343	367	317	291	375	338	376	387	328	366	351	402	380	409	393	378	415	371	412	407	405	395	427	417	438	383	414	380	353	395	424	414	383	346	290	249	226	226	165	162	124	152	179	277	403	406	476	459
1.62876	319	332	345	397	362	347	356	338	399	372	420	370	436	406	360	373	360	385	417	442	420	442	415	378	461	422	379	449	389	377	446	385	407	394	348	277	207	230	225	203	152	115	143	195	292	412	473	429	494
1.62856	348	346	378	348	356	330	363	371	354	358	351	391	370	391	372	438	428	409	425	431	415	402	421	429	364	457	432	409	364	375	412	427	405	433	327	240	235	257	202	142	129	156	142	169	307	357	454	468	479
1.62835	343	321	380	351	405	361	355	351	369	360	370	355	447	347	416	377	440	401	412	424	380	412	420	375	429	407	372	421	392	331	355	430	398	403	374	273	241	167	192	184	112	123	112	216	263	395	416	481	488
1.62814	384	356	375	323	349	321	327	382	364	369	394	415	375	381	434	405	415	413	378	403	414	463	415	386	417	436	389	446	368	408	375	367	381	343	359	247	239	232	208	163	94	133	111	192	295	329	445	481	477
1.62794	365	359	309	376	335	347	361	344	357	382	358	424	420	358	415	403	393	398	439	414	440	371	396	407	404	435	370	383	393	338	362	427	451	343	333	265	256	213	171	167	107	96	136	191	299	335	492	438	430
1.62773	372	362	322	364	349	344	373	380	390	376	368	412	396	403	485	434	450	469	369	386	456	457	402	433	394	415	402	389	368	396	424	364	375	365	371	274	291	211	177	149	119	117	131	184	306	361	401	446	518
1.62753	306	339	388	379	408	386	368	337	374	409	344	405	421	376	372	449	424	406	425	415	445	354	407	462	446	453	416	400	413	423	355	406	417	389	353	280	211	212	207	113	122	138	94	207	276	323	424	460	423
1.62732	374	314	415	365	377	336	349	385	344	405	368	370	361	408	399	441	459	421	415	423	410	464	459	441	416	365	423	365	374	357	407	413	420	409	319	238	192	189	213	121	115	123	130	164	282	387	430	461	442
1.62711	367	333	395	390	384	406	370	409	392	391	404	388	458	401	427	451	433	479	425	419	388	381	420	352	414	352	399	388	371	365	427	403	395	402	348	228	216	203	179	147	90	146	104	164	285	414	418	463	404
1.62691	411	371	393	343	375	402	381	408	428	407	408	413	432	399	484	442	477	444	417	427	433	401	435	416	416	444	401	390	400	407	426	403	444	347	341	272	257	194	187	153	127	105	109	221	263	362	447	485	450
1.6267	357	389	394	440	391	376	362	387	357	413	451	417	429	474	450	411	398	423	426	389	467	457	457	440	476	373	423	434	435	406	442	403	393	411	383	275	213	206	200	146	97	145	150	223	309	394	460	498	473
1.6265	415	377	416	358	398	401	403	367	413	466	409	377	464	438	429	447	445	426	465	454	457	451	470	447	442	388	442	403	392	382	379	465	366	388	350	246	252	201	183	137	131	87	116	202	316	417	488	421	442
1.62629	417	382	380	379	409	406	413	414	373	474	421	427	443	427	429	429	469	431	431	414	452	429	381	430	474	423	380	436	373	365	448	416	414	401	340	262	202	166	189	154	73	139	103	188	334	389	428	495	521
1.62608	376	389	341	378	394	386	390	401	430	410	423	390	431	462	431	500	434	446	423	416	431	358	431	427	418	437	469	399	382	382	393	435	391	349	373	237	198	196	175	146	126	101	90	198	277	396	435	486	509
1.62588	364	381	418	418	392	402	378	397	430	453	443	413	458	460	436	473	439	459	425	417	415	440	443	466	428	419	475	405	360	389	442	384	391	407	330	260	221	162	180	150	85	154	146	215	293	354	423	492	459
1.62567	409	456	453	434	447	436	402	440	435	426	473	482	362	433	357	479	472	468	419	454	496	425	460	418	407	425	435	397	398	411	390	391	386	435	323	240	201	214	179	139	114	142	127	198	244	378	445	477	475
1.62547	425	382	423	375	452	387	429	438	366	434	399	416	445	461	492	449	434	465	447	440	443	419	452	438	425	399	441	400	442	424	403	428	420	391	358	267	182	183	192	150	150	123	147	202	306	422	439	476	507
1.62526	393	434	445	404	452	434	412	434	451	481	437	420	432	418	449	455	450	415	472	453	425	415	354	407	428	405	431	393	380	422	386	418	410	435	326	228	214	167	184	96	95	88	137	207	266	366	439	493	492
1.62506	386	405	457	426	404	433	418	419	425	463	422	462	440	468	433	464	432	429	418	456	475	431	457	444	450	388	433	413	394	393	420	381	401	428	405	258	212	195	182	151	94	132	111	210	272	402	454	541	542
1.62485	439	434	391	406	391	445	383	425	433	461	424	445	405	417	439	437	445	447	460	483	441	386	440	378	444	405	442	434	382	388	453	381	396	357	338	263	217	212	198	129	117	138	119	150	273	412	426	452	491
1.62465	452	407	334	396	404	407	391	445	452	495	433	455	459	432	456	432	464	447	458	436	463	453	427	464	389	431	381	406	427	409	390	415	427	380	314	252	204	172	186	142	94	130	141	171	277	387	444	464	527
1.62444	386	396	472	427	401	420	439	455	455	409	403	414	424	423	417	442	409	384	425	476	469	436	444	404	453	418	381	412	377	417	408	434	359	401	287	229	178	196	179	151	96	96	99	153	287	386	385	445	466
1.62424	390	463	412	435	397	433	359	384	457	392	420	447	454	415	396	457	446	441	411	427	445	443	443	425	396	409	456	361	413	373	429	398	438	358	341	204	214	146	173	104	101	110	102	179	243	336	457	428	498
1.62403	433	421	423	382	428	455	387	421	463	456	447	413	384	404	471	436	458	397	423	431	462	439	426	402	427	370	381	420	370	365	375	389	407	323	335	234	181	202	142	137	104	115	100	173	305	338	395	477	484
1.62383	372	396	384	384	380	378	439	402	398	428	406	422	432	426	424	407	448	414	391	404	448	420	385	389	382	408	393	349	356	367	361	368	329	363	304	236	185	151	138	121	43	81	136	197	255	336	430	496	488
1.62362	418	392	427	438	409	407	377	423	396	400	343	420	377	409	410	401	430	412	406	370	409	455	398	373	377	358	401	354	401	334	314	365	376	370	329	205	214	198	171	133	59	69	132	160	250	317	364	426	463
1.62342	404	379	387	402	366	399	368	444	378	411	405	449	439	378	420	399	386	418	345	414	397	415	380	384	351	385	355	415	359	323	377	330	339	318	323	205	198	208	139	112	89	106	105	166	232	303	386	426	431
1.62321	444	437	431	412	375	341	336	379	404	360	394	382	401	401	418	428	434	376	418	392	352	371	371	404	366	398	356	429	345	391	346	371	346	324	288	235	196	126	120	96	88	133	87	155	219	322	380	390	438
1.62301	376	406	394	374	376	411	380	413	343	417	379	396	420	399	370	459	415	434	392	372	413	397	368	362	376	363	400	396	376	362	349	342	363	388	291	216	168	185	137	117	97	61	138	162	206	314	364	424	415
1.6228	374	374	389	356	380	348	430	350	362	372	411	397	365	394	383	346	410	416	364	317	396	365	359	359	327	408	348	386	323	374	338	340	335	332	285	175	191	176	124	142	69	63	102	161	228	281	388	386	459
1.6226	396	381	426	424	332	398	316	343	389	384	362	406	361	389	361	405	400	380	412	337	365	348	356	343	381	334	347	357	350	325	338	291	341	309	313	235	158	196	133	128	109	66	88	145	270	303	393	419	399
1.62239	398	363	382	332	395	352	308	375	351	353	397	346	408	366	346	405	423	406	335	386	404	381	397	313	330	294	335	315	342	356	339	297	317	338	258	203	212	186	173	109	72	71	110	131	221	319	364	379	419
1.62219	326	347	361	377	373	436	371	350	333	374	383	410	355	384	407	415	366	394	382	392	369	372	399	372	383	336	303	364	366	351	334	305	355	328	288	207	174	162	132	108	97	103	49	136	192	300	379	359	429
1.62199	301	388	348	404	307	392	392	366	331	399	361	394	389	351	377	391	326	394	345	351	342	334	361	340	352	348	340	350	320	318	328	327	331	285	282	210	178	139	133	94	96	92	103	138	242	272	337	418	388
1.62178	393	395	349	355	367	383	319	358	363	379	418	372	336	371	353	334	377	389	363	357	371	342	361	313	354	308	329	349	342	313	321	292	273	313	297	223	143	158	128	113	83	47	92	169	228	312	340	404	406
1.62158	411	337	371	347	405	362	375	381	341	356	390	374	343	390	388	372	342	320	311	365	334	290	382	344	335	370	335	292	362	289	321	300	257	308	298	187	144	167	170	107	76	89	117	154	235	270	332	370	391
1.62137	366	367	367	369	315	348	401	337	323	329	364	383	300	330	411	389	386	342	381	365	350	344	348	351	317	323	362	371	290	294	348	309	341	327	279	246	187	125	160	105	68	92	125	129	242	290	363	367	427
1.62117	328	366	386	340	350	357	399	371	409	356	364	418	346	393	303	362	393	308	354	318	373	371	369	358	280	299	371	336	332	278	352	352	297	296	296	201	188	180	107	120	82	88	110	146	241	295	330	330	333
1.62096	367	330	384	358	356	331	322	333	366	349	335	352	360	360	373	377	330	379	354	326	366	336	314	328	334	344	279	274	312	273	297	329	337	324	252	218	229	112	112	98	87	92	86	146	269	279	340	390	345
1.62076	332	375	356	349	353	342	333	348	309	389	333	310	339	361	327	346	383	335	326	384	344	287	317	321	340	325	296	323	288	347	333	293	289	305	234	186	174	169	117	100	91	101	73	145	198	300	344	316	340
1.62055	366	339	383	325	286	298	343	336	312	348	312	356	350	351	339	350	319	347	333	328	361	260	366	334	321	331	327	344	310	296	283	294	351	308	261	237	169	186	129	111	83	38	90	143	211	333	318	350	332
1.62035	350	301	368	343	367	290	322	366	349	393	345	338	358	363	356	355	348	360	332	325	339	294	336	281	306	308	312	295	336	291	307	335	294	303	241	197	171	142	132	102	62	41	99	155	212	293	301	367	440
1.62015	345	351	386	292	356	299	339	317	365	305	313	374	343	349	358	300	315	338	351	333	301	360	328	315	276	329	282	321	276	289	257	283	307	256	236	172	118	151	144	103	61	73	72	145	250	283	338	319	353
1.61994	364	329	361	360	343	368	328	300	298	321	336	259	321	327	301	322	360	324	292	333	332	268	350	296	302	278	299	234	307	304	287	350	284	283	252	184	146	132	146	95	83	83	60	152	210	261	301	354	375
1.61974	337	329	277	297	312	345	313	291	298	385	321	293	362	333	341	293	379	296	314	320	270	336	303	308	323	263	317	310	294	287	344	297	256	298	248	150	128	162	103	80	47	90	101	161	202	277	334	333	331
1.61953	302	336	329	318	329	327	342	301	273	351	316	331	288	357	318	280	261	322	294	272	297	309	282	292	256	260	258	250	292	270	277	278	264	242	247	175	168	128	153	83	65	104	106	111	194	258	276	302	333
1.61933	266	301	295	288	324	303	279	280	312	265	342	297	288	325	263	351	319	305	325	326	309	299	315	303	247	226	269	300	286	258	307	268	296	321	225	217	124	165	138	93	75	84	60	166	169	269	271	305	306
1.61913	307	346	340	261	236	287	258	302	292	325	310	262	278	250	318	280	231	266	298	245	281	292	287	279	272	272	282	250	265	242	259	233	250	275	194	178	161	123	120	88	66	60	65	147	174	233	311	327	297
1.61893	269	318	280	268	286	289	281	305	284	281	281	288	321	268	288	311	290	250	236	280	292	252	270	256	240	310	259	282	238	272	258	290	290	283	248	151	144	86	113	87	73	113	86	101	169	197	245	252	275
1.61872	236	248	319	277	263	260	247	342	258	301	278	246	274	261	316	280	293	265	249	274	238	274	310	247	262	255	277	243	247	226	291	274	269	250	226	151	135	124	124	89	89	57	73	121	155	178	229	282	250
1.61852	273	291	284	282	266	269	281	289	262	271	267	256	281	245	249	282	270	271	269	260	242	236	286	285	272	257	224	252	249	283	283	266	232	241	171	178	140	106	128	102	61	57	83	108	178	204	225	267	299
1.61832	275	287	254	210	223	267	271	249	273	277	264	239	296	250	272	245	262	268	250	250	252	219	209	239	232	243	256	263	269	228	233	272	271	290	208	146	93	139	126	76	72	83	52	142	175	183	221	263	318
1.61811	254	264	298	223	294	266	228	271	256	273	270	280	262	286	241	276	247	259	200	252	261	280	249	282	240	239	233	227	225	288	279	257	251	208	209	162	164	96	109	69	70	85	106	123	174	199	193	264	253
1.61791	228	227	244	256	274	227	275	222	226	263	242	261	200	210	195	235	256	278	251	244	251	249	238	227	241	263	236	221	210	243	234	228	223	210	230	161	127	107	120	62	65	32	61	106	176	187	233	221	272
1.6177	254	235	220	230	262	229	243	306	220	220	211	261	213	280	252	241	218	302	249	187	224	232	260	239	259	239	234	193	212	292	243	217	206	197	241	138	120	72	115	62	67	80	96	116	153	225	162	201	234
1.6175	273	272	239	214	282	242	248	267	215	237	221	275	221	229	230	246	246	254	247	248	208	211	237	242	188	241	255	218	218	225	226	231	226	239	178	160	116	123	130	78	50	49	59	96	120	190	197	276	276
1.6173	221	268	227	215	284	204	230	249	252	221	193	207	232	193	221	176	216	222	268	223	265	230	239	245	240	246	226	229	218	271	249	250	218	158	182	188	137	121	105	102	36	43	76	112	138	216	222	238	233
1.6171	230	242	265	261	211	251	217	200	241	236	250	199	256	225	223	218	189	188	248	230	265	265	217	234	228	224	216	189	224	225	218	205	228	260	170	118	107	130	107	73	60	41	36	79	113	213	164	199	208
1.61689	206	242	241	192	245	223	199	175	230	225	249	226	226	213	239	194	248	255	211	250	285	249	209	224	260	249	219	199	216	195	187	222	245	181	154	146	143	140	87	58	53	52	55	72	153	170	190	185	264
1.61669	209	224	189	182	235	231	198	172	190	202	159	222	233	235	226	261	212	183	208	214	221	231	254	198	231	251	232	195	209	229	256	208	236	219	185	128	115	72	103	92	32	59	46	110	154	176	213	193	226
1.61649	215	199	175	208	240	240	210	195	214	250	195	200	203	222	261	202	233	210	211	240	259	215	262	240	223	212	257	233	238	248	229	220	236	228	206	144	104	123	124	63	63	38	55	76	156	150	161	225	249
1.61628	235	223	224	230	219	203	184	214	216	188	261	193	208	211	224	269	231	186	215	241	231	205	219	192	228	223	272	257	236	195	257	212	229	225	210	186	147	134	74	116	56	41	45	84	116	197	197	213	229
1.61608	202	220	223	212	208	179	207	245	200	236	200	239	244	215	252	224	215	223	209	229	245	272	245	208	241	226	226	241	209	242	255	214	225	213	195	126	103	114	99	60	62	99	63	97	135	173	158	198	217
1.61588	216	218	205	225	214	201	216	207	218	198	184	213	241	187	221	193	237	189	198	234	228	212	209	208	240	204	194	232	203	230	218	209	187	237	174	97	132	96	89	65	59	79	53	79	122	155	182	168	186
1.61568	236	249	213	181	207	209	205	205	215	227	226	193	230	204	245	204	242	226	213	217	174	251	238	205	230	197	233	212	206	190	226	219	180	217	199	124	136	94	79	73	54	44	75	61	97	139	161	202	202
1.61547	180	228	187	178	220	203	177	165	222	191	200	200	245	242	204	231	216	198	219	229	225	167	176	232	202	193	232	203	245	252	223	202	246	186	141	177	104	84	93	57	68	79	61	65	124	233	167	174	227
1.61527	229	188	184	217	191	222	221	245	210	197	211	209	213	200	206	187	256	216	256	243	212	215	249	214	223	245	211	188	168	217	186	235	187	256	192	152	123	121	114	86	81	75	57	85	107	148	215	238	180
1.61507	241	198	184	201	217	234	215	203	195	220	223	188	223	211	178	201	211	249	184	181	190	219	209	211	248	226	223	217	214	199	219	211	250	195	178	173	122	90	71	37	52	56	49	62	92	147	136	167	189
1.61487	163	239	209	223	192	192	210	171	190	211	211	190	198	223	191	211	248	223	203	253	249	234	219	197	167	235	194	192	237	231	198	192	198	212	174	134	79	147	108	54	43	47	63	123	129	151	145	151	173
1.61466	187	213	175	211	199	206	198	207	216	209	193	206	187	181	196	192	200	197	223	202	205	195	256	199	205	193	224	206	196	180	213	247	244	193	167	92	117	87	92	68	52	84	65	71	132	209	205	168	206
1.61446	224	189	176	179	159	166	202	198	196	179	190	185	200	204	152	212	221	255	159	218	244	206	232	214	248	199	172	193	213	173	224	236	196	224	148	140	94	78	124	43	46	54	41	65	129	173	137	176	192
1.61426	210	216	207	204	172	206	184	190	181	259	205	216	194	195	188	195	200	221	200	181	200	192	213	198	231	180	192	189	232	243	210	223	245	223	133	106	116	81	76	83	88	30	33	80	83	157	164	170	170
1.61406	216	226	217	174	163	188	205	207	195	166	226	160	190	199	176	199	172	191	206	210	185	200	242	192	217	190	239	201	183	208	214	179	233	231	181	99	126	114	86	41	40	60	53	82	97	145	136	150	189
1.61385	190	220	166	218	158	183	181	222	156	228	208	176	225	208	185	208	206	200	204	215	209	211	240	180	252	220	199	205	208	216	162	170	219	198	206	77	138	68	69	47	50	30	44	58	103	160	174	134	171
1.61365	212	228	168	176	195	185	205	169	182	200	202	199	166	182	231	205	181	190	177	201	192	214	193	178	230	173	207	205	191	225	180	183	169	199	208	114	83	73	91	82	33	46	42	61	100	110	113	173	173
1.61345	185	206	189	174	170	211	158	168	179	192	168	185	218	170	178	174	196	136	174	174	206	172	225	223	182	185	194	186	190	130	204	247	157	175	130	120	137	95	117	91	28	22	31	57	54	133	180	190	193
1.61325	193	156	196	138	120	157	191	217	152	204	162	185	189	158	205	196	166	185	196	179	260	199	236	182	189	192	208	177	215	200	179	169	185	216	117	122	83	93	77	21	53	60	37	65	80	177	107	178	187
1.61305	154	168	183	183	173	155	193	153	175	177	182	197	196	179	199	157	187	172	180	219	185	219	234	204	229	189	200	180	185	232	164	189	161	168	177	98	107	82	133	88	57	63	71	50	91	132	176	162	175
1.61284	180	188	181	166	170	199	142	162	166	164	177	147	225	154	186	194	194	181	191	186	167	197	218	219	201	215	195	194	194	146	206	208	208	194	149	131	100	84	74	56	34	47	60	79	88	130	145	154	165
1.61264	175	181	206	148	161	172	201	191	140	181	148	178	193	143	183	173	214	212	219	173	187	159	196	168	184	186	229	157	150	208	178	189	208	186	183	133	58	90	72	61	27	83	26	51	102	136	125	168	164
1.61244	163	170	185	148	197	147	156	181	159	147	151	171	156	179	166	127	178	154	195	209	192	201	201	189	190	196	204	182	211	142	166	197	189	180	113	94	93	47	81	52	43	39	43	66	84	119	154	161	167
1.61224	135	189	191	180	161	145	204	169	160	191	194	161	180	155	186	186	205	164	205	161	199	189	172	191	187	146	230	173	203	175	223	167	170	171	194	111	82	69	106	46	43	10	20	56	102	105	142	159	169
1.61204	192	183	195	154	203	170	157	155	155	137	193	170	165	191	199	166	200	171	190	198	198	179	171	191	171	195	159	176	195	154	173	199	186	180	148	141	64	87	81	11	58	24	49	41	94	116	81	111	136
1.61183	179	178	171	155	177	218	167	169	171	177	172	199	151	182	186	159	180	165	164	231	186	175	167	208	197	171	174	164	153	170	185	172	179	133	155	93	83	63	78	44	55	50	19	62	95	118	135	138	133
1.61163	185	143	158	166	194	176	179	165	147	182	153	197	178	149	163	195	209	218	187	188	208	156	184	184	156	212	206	205	218	171	170	244	169	120	145	119	100	106	80	75	29	43	10	52	118	127	151	154	115
1.61143	204	156	155	163	172	203	129	187	183	180	204	169	191	179	143	152	137	161	179	189	202	237	215	231	204	201	210	164	166	195	200	179	118	163	156	112	83	99	61	90	39	43	63	87	78	104	114	158	133
1.61123	198	176	161	187	179	157	172	165	180	120	193	161	168	172	167	174	194	180	189	167	184	188	155	140	168	170	166	179	166	162	172	213	159	167	138	72	113	42	78	36	19	24	30	87	136	132	114	156	139
1.61103	167	155	229	153	165	173	131	177	170	206	184	174	149	163	144	173	179	175	173	170	214	188	189	186	181	180	147	170	199	198	144	162	198	187	113	85	65	68	73	35	46	35	11	57	101	125	143	148	147
1.61083	203	163	193	195	197	170	180	176	133	178	190	144	165	154	201	194	213	154	178	162	219	179	188	207	199	211	188	240	168	192	213	162	222	191	132	88	82	43	105	31	40	13	32	88	72	112	139	147	133
1.61063	146	172	191	149	177	155	162	155	118	157	188	125	183	186	168	195	200	177	147	234	164	191	182	195	173	200	170	187	174	187	183	195	171	155	155	75	64	58	30	35	4.9999	49	31	54	101	113	145	162	114
1.61043	172	183	174	197	173	189	163	170	192	162	132	176	138	207	228	175	182	205	221	174	202	183	233	234	189	183	207	197	183	209	181	157	207	170	123	110	103	88	51	70	21	63	6.0002	75	74	90	133	168	135
1.61022	185	183	198	149	192	180	151	183	172	138	202	145	172	207	167	188	191	183	155	227	205	174	150	166	161	197	185	172	209	167	160	163	172	201	97	75	77	106	50	43	64	64	61	1.0001	129	150	153	125	127
1.61002	165	156	179	159	171	167	197	189	174	197	181	199	139	202	201	174	193	216	169	224	173	210	200	171	153	183	197	200	208	172	198	193	166	194	164	119	85	85	39	59	17	28	52	56	45	116	131	92	140
1.60982	151	162	139	154	194	208	153	187	190	149	183	207	180	186	162	188	184	209	150	153	177	173	182	193	149	190	193	193	188	182	202	176	177	175	140	108	128	76	85	65	20	28	35	86	83	117	123	137	144
1.60962	191	186	194	151	193	155	154	164	186	165	171	208	203	160	209	146	156	186	201	140	168	211	203	184	189	147	217	172	192	174	185	196	190	141	141	112	121	115	55	46	67	33	32	47	87	136	122	149	101
1.60942	166	173	150	190	181	183	187	163	200	162	134	180	171	163	167	159	173	178	199	213	174	206	183	163	168	208	163	156	187	194	181	195	214	188	142	122	36	86	48	52	44	36	39	81	106	85	93	176	125
1.60922	143	153	186	153	169	221	183	161	206	149	208	165	158	187	166	225	199	197	223	185	206	196	178	201	204	205	211	214	224	176	195	153	160	189	178	117	94	97	70	48	46	31	11	73	95	122	127	136	121
1.60902	198	189	174	156	181	180	142	169	154	198	176	181	184	160	200	199	157	177	187	175	200	185	157	177	161	176	127	225	194	199	201	170	180	169	155	89	84	72	65	34	40	12	28	59	83	94	119	130	136
1.60882	144	159	117	150	202	161	171	170	133	204	153	167	177	207	184	210	171	178	171	200	176	169	220	181	187	214	217	157	164	176	189	174	168	136	164	103	98	114	80	53	9.0001	35	49	82	62	69	142	110	175
1.60862	163	138	170	177	208	148	160	194	152	178	168	146	172	166	159	206	210	178	168	170	192	175	179	170	148	140	186	179	151	168	122	196	162	146	142	104	60	83	92	65	23	6.0002	44	44	81	138	119	160	128
1.60842	159	207	215	175	172	144	190	159	186	157	151	128	174	165	179	188	211	182	186	180	148	189	203	130	167	181	174	180	163	187	168	204	141	177	120	67	101	73	88	58	39	35	36	33	83	140	96	103	96
1.60822	148	157	165	203	159	202	144	136	169	187	200	153	163	206	187	159	156	178	175	192	176	198	175	180	204	174	156	172	188	161	205	155	178	152	129	91	102	52	54	29	49	31	46	73	69	98	133	138	121
1.60802	165	164	193	206	156	165	138	177	106	173	155	186	142	176	171	162	139	179	168	198	191	158	186	141	166	158	141	154	156	181	163	153	134	162	104	82	106	58	78	46	42	-2.0001	32	76	100	80	87	154	111
1.60782	139	130	157	200	143	171	172	172	185	168	179	181	196	189	190	150	156	177	163	157	208	186	146	118	147	154	171	218	183	164	115	168	184	204	164	140	48	47	52	52	2	27	19	72	50	87	120	168	128
1.60761	152	166	173	139	103	182	172	187	167	138	170	206	132	157	155	224	182	147	158	191	194	162	168	180	190	174	174	146	153	171	175	206	179	136	130	100	63	67	95	39	41	4.9999	56	73	63	99	129	121	177
1.60741	119	142	138	170	163	144	165	173	160	169	174	163	129	137	193	222	196	167	155	167	197	162	169	162	181	158	152	143	131	147	171	177	166	180	108	100	51	53	57	18	29	47	33	64	104	100	126	108	143
1.60721	174	166	163	156	131	135	172	175	170	145	183	131	196	156	136	158	151	135	174	230	178	188	142	162	168	173	197	161	195	185	120	164	120	143	101	104	71	44	70	21	3.0001	33	36	73	76	112	129	94	86
1.60701	164	166	163	141	152	145	200	138	202	149	163	175	154	129	168	201	162	135	159	131	170	170	166	141	156	164	175	178	135	133	201	142	185	156	115	98	52	45	78	24	20	-4.0001	30	76	59	88	104	93	119
1.60681	164	172	122	147	148	151	131	194	121	173	134	168	137	166	156	167	178	152	197	196	174	165	193	131	195	216	124	150	169	162	172	135	140	150	120	43	79	46	27	32	38	7.0002	41	41	54	102	98	140	114
1.60661	166	187	153	163	148	183	144	133	153	178	150	166	164	135	164	156	171	175	179	177	148	155	134	145	171	154	130	159	166	148	144	155	154	139	127	69	73	59	51	66	50	33	31	17	22	60	99	99	128
1.60641	177	154	159	145	159	144	147	161	132	144	150	145	144	190	164	150	180	183	149	167	159	151	127	104	151	136	169	172	178	136	128	167	135	154	129	45	45	65	36	50	-16	13	18	41	120	92	74	105	156
1.60621	114	149	158	142	132	163	150	141	165	135	187	155	135	188	153	159	155	157	154	164	148	187	163	143	156	195	177	136	158	116	99	140	153	164	168	100	53	67	60	32	37	16	35	22	42	95	108	143	111
1.60601	152	147	154	135	170	161	151	171	128	182	183	147	169	129	164	177	167	136	144	154	143	175	150	147	161	147	157	129	177	126	167	147	139	142	134	84	64	62	56	27	16	11	50	38	45	78	119	137	101
1.60581	126	198	162	157	122	165	133	138	180	167	134	135	148	177	148	171	163	166	166	196	143	176	177	162	146	132	122	127	162	173	164	155	150	128	191	68	73	73	55	44	21	37	2.0002	24	73	99	128	146	141
1.60561	142	154	167	163	153	135	156	147	167	160	149	145	159	151	151	165	144	117	175	168	126	147	142	139	146	120	143	148	172	150	138	173	144	150	114	65	50	43	36	67	26	10	33	42	75	87	142	130	106
1.60541	174	148	127	132	121	141	158	164	133	165	129	170	116	196	167	162	155	162	157	134	184	177	165	171	115	152	156	143	153	164	147	131	141	137	149	74	46	68	33	28	45	3.9999	26	52	58	80	104	132	96
1.60521	167	150	137	126	199	157	135	137	140	148	159	143	109	159	155	176	145	116	160	165	136	140	175	146	168	127	124	133	159	126	167	144	158	110	127	108	57	35	37	26	23	7	33	31	77	85	116	78	98
1.60501	129	162	172	130	140	158	123	115	163	139	122	155	161	174	158	135	161	143	177	169	137	154	172	162	138	180	141	165	125	118	163	138	108	127	97	87	70	43	55	44	9.0001	11	45	49	47	93	126	113	100
1.60481	126	121	123	130	156	127	166	156	151	135	166	185	133	148	138	172	184	131	166	157	166	151	146	138	139	148	111	145	146	135	118	145	128	110	140	62	65	67	52	21	31	26	36	42	63	112	99	147	113
1.60462	166	139	143	160	143	122	142	168	158	173	146	136	220	163	159	159	127	144	122	177	147	162	156	136	138	131	112	135	144	153	123	157	142	136	110	75	37	51	65	20	20	30	27	60	53	101	91	98	140
1.60442	150	160	180	166	126	174	136	164	162	169	175	165	149	178	162	140	136	132	133	130	166	176	141	97	130	125	139	154	140	95	166	133	168	136	103	115	50	81	45	40	19	2.9998	19	24	55	59	118	128	147
1.60422	150	141	170	131	129	146	170	150	116	116	146	132	155	154	147	144	151	139	138	129	135	140	141	155	130	170	152	143	133	132	148	173	142	135	84	45	57	63	52	18	33	-27	12	43	77	109	51	139	86
1.60402	135	193	153	161	152	157	178	144	159	132	163	143	156	132	173	158	128	133	181	161	147	154	177	150	139	89	123	140	98	96	106	150	124	138	129	76	43	4.9998	97	28	47	44	41	31	85	83	102	103	103
1.60382	166	127	144	183	162	174	108	156	137	139	144	132	140	159	145	163	156	132	160	168	156	154	108	166	160	137	129	154	169	145	156	139	146	102	141	54	39	50	56	47	31	35	6	23	83	80	66	100	95
1.60362	128	172	149	116	119	166	143	148	154	155	173	145	158	104	147	120	185	139	121	107	112	127	124	112	158	97	131	116	123	114	123	196	158	114	92	58	65	70	66	39	6.0002	61	43	32	65	89	114	119	71
1.60342	92	145	146	125	180	158	149	160	131	121	173	152	101	131	166	100	110	143	139	123	180	117	159	140	131	119	136	102	146	142	133	138	154	138	126	95	49	53	59	32	44	41	2	27	50	78	97	122	86
1.60322	131	134	127	110	124	132	125	91	159	154	177	144	139	149	124	111	122	118	130	115	142	160	131	109	124	167	104	130	163	126	159	133	116	118	99	31	69	78	26	0.99976	54	13	50	9.9998	47	69	102	95	71
1.60302	151	139	136	117	117	128	146	152	131	136	164	163	141	115	137	130	131	116	135	127	168	126	141	99	118	86	170	152	127	110	107	114	144	112	84	71	23	61	33	21	7	26	-2.9998	24	62	58	120	114	114
1.60282	139	98	104	134	133	122	144	118	143	114	118	105	122	131	109	119	126	120	167	111	120	108	106	116	123	90	70	109	125	108	170	95	138	106	97	54	61	71	47	57	55	25	28	34	65	101	68	81	101
1.60262	129	122	143	81	104	114	92	82	120	99	109	129	121	138	106	83	142	72	99	92	95	102	112	129	140	148	82	100	160	87	125	133	127	109	95	74	82	74	52	16	49	19	5.0001	31	60	66	84	86	92
1.60242	140	114	127	95	117	122	112	98	146	115	137	168	128	135	138	129	101	119	149	116	111	116	87	107	117	131	94	109	92	124	110	116	119	93	70	80	56	65	67	38	15	41	20	61	71	65	99	85	87
1.60222	140	111	105	151	111	123	99	93	127	118	106	118	108	125	109	141	146	130	109	129	105	132	96	76	125	134	127	115	106	127	132	105	94	130	103	58	58	47	51	35	4.9998	8.9998	55	16	72	47	80	87	60
1.60203	142	75	145	88	105	137	131	113	137	123	119	109	126	115	89	127	113	110	104	108	121	133	161	92	123	101	116	91	78	90	99	123	123	93	74	26	73	72	72	55	29	26	-6.0001	52	48	84	87	90	95
1.60183	115	99	153	58	129	122	64	115	67	115	101	91	89	110	118	114	141	128	136	116	142	115	101	76	157	100	129	108	118	93	90	119	138	101	39	54	6	49	31	31	26	14	19	29	38	75	89	85	69
1.60163	121	86	108	114	109	61	122	62	115	122	106	105	103	102	115	145	77	134	128	135	83	103	117	97	105	121	87	100	136	124	88	99	108	122	91	49	60	62	39	50	21	-14	43	12	57	40	97	88	73
1.60143	113	124	78	117	96	107	126	127	107	112	101	135	102	87	103	71	125	136	125	137	128	102	133	134	101	122	115	108	94	101	128	129	130	84	60	61	55	56	54	26	1	19	0.00024414	57	64	57	79	86	111
1.60123	117	95	90	72	114	110	127	126	82	108	130	124	130	129	143	92	96	111	116	88	90	143	117	135	81	59	105	99	106	116	100	124	79	116	74	53	47	24	48	28	4.9999	25	61	44	52	84	66	68	45
1.60103	100	121	107	106	98	123	71	119	123	95	98	122	82	100	83	130	97	111	96	85	94	120	107	101	108	132	82	73	94	66	104	76	137	89	99	86	35	48	45	38	29	16	5	18	61	75	71	58	83
1.60083	126	86	108	118	93	112	94	95	80	112	89	121	93	107	127	107	153	90	85	137	133	78	122	111	97	84	68	120	95	61	91	97	62	82	79	88	67	49	38	25	-20	10	1.9998	41	61	65	107	26	51
1.60064	95	97	127	81	108	101	113	122	102	125	94	74	77	104	66	94	98	137	114	62	100	121	123	116	79	102	78	121	75	128	117	102	93	118	78	65	51	39	52	41	2	57	15	44	47	43	55	60	85
1.60044	113	56	106	80	99	105	99	127	79	88	85	83	99	91	101	84	97	96	93	96	143	102	133	130	72	139	69	122	91	108	83	100	58	108	68	65	20	56	4	11	9.9998	-15	6.0002	19	47	16	81	75	98
1.60024	114	125	114	69	92	124	80	138	94	109	92	129	126	107	119	89	145	83	105	132	89	86	131	123	97	124	92	109	84	110	99	144	102	68	101	49	59	57	28	39	19	20	40	28	32	59	60	72	42
1.60004	100	99	58	97	94	107	122	101	114	105	87	101	99	96	125	110	74	110	115	104	122	113	141	124	75	121	106	112	60	98	123	112	88	111	85	62	0.99988	25	56	25	31	16	17	27	49	47	39	64	63
1.59984	90	134	101	78	80	110	75	104	112	121	106	111	94	126	103	105	115	92	130	126	109	100	107	116	109	95	98	98	102	90	94	94	98	82	75	61	38	33	73	36	19	15	20	31	32	44	89	61	79
1.59964	129	81	101	95	101	92	112	94	120	122	106	49	128	80	113	97	108	70	98	90	95	81	116	101	104	120	72	116	86	85	122	148	87	119	75	33	52	-19	57	32	8.9998	4.0002	18	37	50	52	72	64	69
1.59944	100	105	111	73	75	144	96	72	117	85	102	101	87	109	103	95	92	128	118	86	80	74	102	111	89	119	101	79	108	100	118	69	90	134	65	52	84	41	57	46	22	19	10	8.9999	30	39	70	39	87
1.59925	86	101	124	107	134	111	94	72	128	107	97	92	121	114	81	73	107	104	84	70	117	143	66	71	114	102	131	74	102	87	116	92	126	81	67	63	44	58	42	-7.9998	20	21	20	35	42	66	73	59	88
1.59905	90	92	86	88	92	113	97	131	85	76	118	93	90	84	68	109	119	126	92	98	74	91	84	118	104	77	125	130	89	46	104	119	104	97	118	40	58	31	22	26	16	36	-4.0001	41	61	77	67	88	43
1.59885	114	78	99	102	66	89	107	132	90	84	85	96	89	140	88	103	124	81	99	82	125	81	90	90	121	89	101	90	94	84	84	149	95	86	63	59	52	30	40	23	12	46	42	32	41	48	55	71	62
1.59865	97	105	91	93	96	82	67	101	119	113	80	102	64	81	87	98	101	104	115	96	107	68	84	80	99	99	154	102	93	94	80	57	90	102	92	32	42	86	30	73	4.9998	-1.0002	14	1.9998	28	26	80	108	93
1.59846	114	59	88	118	103	116	119	89	108	90	104	95	106	109	81	113	95	68	119	107	118	87	109	59	70	96	107	93	92	86	108	103	70	39	72	66	42	50	47	14	-1.9999	26	17	44	31	36	51	21	48
1.59826	76	120	79	62	72	62	69	99	92	67	78	87	87	104	73	112	91	115	97	104	116	74	90	98	81	89	100	126	100	78	105	64	65	72	128	63	36	35	82	16	13	6.0001	3.9999	34	20	66	18	44	69
1.59806	112	104	71	67	91	128	81	104	84	122	83	53	92	83	119	104	77	122	91	89	76	129	106	109	108	66	81	118	91	79	98	92	93	103	85	64	68	21	29	13	41	16	31	25	21	52	73	65	41
1.59786	63	88	86	84	61	73	95	91	73	106	114	80	116	103	67	88	109	112	75	95	88	104	73	73	70	84	104	107	81	110	106	66	88	71	89	52	48	45	42	14	1	8.9999	4.0002	39	46	49	37	45	45
1.59766	100	64	64	105	61	103	78	61	79	127	108	92	73	99	102	92	99	102	116	79	85	91	95	101	83	101	98	115	74	110	67	88	64	71	58	59	26	63	73	17	6.0002	3	9.9998	22	41	28	62	27	44
1.59747	101	85	110	107	86	110	110	93	71	79	93	78	94	47	85	79	91	97	85	81	138	106	104	91	97	97	91	90	91	72	75	109	88	108	60	51	57	16	19	52	20	-13	-3.0002	55	37	54	54	51	58
1.59727	96	83	103	81	95	69	60	96	106	79	74	84	89	124	60	100	102	77	77	104	81	68	91	81	50	122	85	70	82	88	81	67	141	71	74	42	44	87	31	11	32	7.9998	23	35	36	31	45	58	57
1.59707	98	61	79	74	70	78	111	62	60	89	97	70	56	77	83	68	82	93	94	89	117	79	76	54	91	105	105	71	64	100	115	92	75	65	56	24	26	42	23	47	26	24	-3.9998	24	29	24	51	51	74
1.59687	56	85	58	88	61	79	65	70	70	94	71	99	92	38	78	100	64	76	64	86	105	79	116	106	107	94	99	69	64	90	72	68	75	128	73	46	42	26	29	6	2.0002	37	-6.0002	1.0002	3.9999	54	14	36	17
1.59668	47	91	92	44	80	50	105	95	72	76	98	40	83	115	82	66	85	63	72	104	83	85	102	72	76	76	65	73	114	53	98	92	67	44	70	42	18	15	44	14	11	16	26	22	36	44	32	13	33
1.59648	81	65	80	85	93	91	106	71	67	96	50	82	77	81	76	76	67	113	86	76	61	82	92	61	75	58	89	110	73	104	100	61	63	52	71	40	60	36	40	45	20	38	0.99976	9	24	41	64	45	56
1.59628	73	63	63	87	78	107	72	75	43	81	63	79	70	68	116	68	92	77	89	84	93	84	73	66	53	70	78	72	105	81	61	81	79	70	57	37	28	21	43	12	18	42	36	13	20	23	52	52	46
1.59608	44	55	87	45	82	96	106	72	90	72	118	78	92	70	61	69	73	95	57	35	62	33	103	81	94	102	120	79	64	53	66	73	94	102	75	39	47	36	33	39	45	-10	1	35	16	18	50	75	39
1.59589	102	95	108	68	66	57	74	119	101	71	95	86	43	79	92	67	105	67	33	102	77	101	83	61	93	103	107	49	82	71	66	89	73	48	36	63	9.0001	48	46	24	5	26	19	-6	15	47	29	73	49
1.59569	64	59	52	68	64	69	75	109	71	80	66	63	79	84	79	86	77	72	68	50	78	98	56	79	60	53	68	71	65	56	54	58	100	119	78	45	59	31	2.9999	37	4.9999	10	25	21	34	57	43	35	34
1.5955	77	93	92	82	103	64	73	62	77	35	54	87	72	118	89	73	76	93	47	56	64	106	121	89	55	71	97	99	70	61	87	63	42	75	38	54	55	57	32	15	39	21	12	9.9999	30	32	39	49	19
1.5953	37	83	72	63	121	91	80	90	85	67	85	68	88	61	74	87	83	80	83	85	81	68	71	88	71	75	67	114	63	54	65	123	93	62	64	65	39	40	49	7.9999	22	45	-12	26	39	39	33	42	48
1.5951	48	56	52	50	63	49	84	76	71	32	83	60	72	93	100	70	53	88	137	89	61	61	63	93	89	71	60	73	47	29	74	50	78	72	42	39	34	14	24	44	13	-1.9999	-2.0002	-12	3.9999	16	59	57	49
1.5949	97	89	73	75	37	72	72	98	82	62	97	65	68	97	88	73	87	79	66	82	77	89	96	86	63	70	84	48	82	84	91	103	101	81	45	57	49	34	31	39	30	31	12	45	27	38	48	29	22
1.59471	95	43	85	83	60	95	58	79	63	103	72	40	70	52	100	77	60	58	72	96	101	65	102	78	81	97	90	91	100	76	89	51	64	47	41	37	92	30	54	43	-1.0001	27	25	-10	51	13	40	57	72
1.59451	75	61	63	74	98	54	57	80	76	78	56	95	89	100	38	65	100	75	96	32	83	79	100	74	82	64	92	53	86	67	66	53	68	40	48	56	51	49	28	-9.9999	23	44	5.0001	46	68	34	66	51	41
1.59431	90	97	82	84	67	97	39	82	55	94	106	80	92	80	81	66	61	100	80	86	94	84	81	81	65	86	59	123	94	75	76	135	98	103	64	40	13	49	18	42	2.9998	5.0001	9.0001	20	15	32	80	41	45
1.59412	101	34	100	72	66	89	61	65	52	68	73	87	81	74	45	108	68	62	97	70	74	44	76	91	62	61	91	71	54	87	83	33	63	67	42	28	41	29	31	11	5.0002	34	23	14	29	24	27	58	35
1.59392	58	54	76	66	44	67	38	71	68	40	110	59	60	84	68	80	98	91	44	91	87	56	57	99	59	90	57	76	72	77	62	48	60	68	50	44	26	6.9999	22	18	-3.9999	31	10	17	34	52	40	31	34
1.59372	54	56	82	98	44	58	80	73	82	83	88	80	77	57	73	60	28	44	61	65	80	82	104	102	92	65	62	79	52	67	72	76	80	64	43	80	52	47	29	-5	-18	2.0002	13	18	29	36	63	39	51
1.59353	47	74	70	84	57	69	47	49	97	100	55	66	93	79	106	53	115	85	58	73	92	52	90	98	77	63	89	93	58	70	122	76	80	57	58	-4	54	23	26	7.9998	29	8.0001	-6.0001	28	8.9999	35	29	53	32
1.59333	92	100	38	61	62	64	68	62	55	71	85	52	36	68	52	73	88	80	113	67	98	74	87	50	70	57	86	71	84	45	50	100	62	86	70	29	39	41	27	15	32	11	35	24	36	20	18	37	58
1.59313	82	81	49	67	63	44	53	74	57	76	67	57	61	81	90	83	40	78	68	77	76	83	66	73	91	58	79	84	47	90	44	93	36	81	69	29	21	39	19	41	29	13	32	31	50	32	14	-19	41
1.59294	67	94	73	96	63	78	63	60	54	75	65	85	40	58	83	65	93	75	61	51	83	63	58	76	52	50	71	97	99	50	112	78	93	49	68	22	25	-0.99988	49	27	-19	38	29	9	34	-8.9998	34	46	34
1.59274	48	64	52	100	32	55	65	105	69	26	69	69	19	68	47	92	82	88	73	124	90	82	92	84	68	57	82	60	62	92	71	55	91	66	46	50	63	36	16	17	-11	9.9998	24	39	27	52	21	62	36
1.59254	88	26	61	53	73	60	67	42	49	41	86	51	88	46	95	84	58	53	58	97	62	61	25	63	62	67	77	79	101	77	73	57	86	46	40	62	39	67	34	-7.9998	38	25	18	-8	62	5.0002	40	64	47
1.59235	66	41	66	56	44	65	69	67	40	63	76	77	85	82	72	34	51	78	51	42	64	59	76	77	82	90	71	39	76	96	64	66	93	52	48	48	30	25	36	23	23	5.0001	-20	-13	15	63	45	-2.0002	54
1.59215	20	72	65	61	103	71	60	71	72	62	84	68	46	63	74	35	75	67	61	65	50	70	104	97	61	77	52	68	44	69	72	82	62	43	42	35	60	36	42	46	23	-10	0	-3.9999	20	27	18	18	26
1.59196	60	58	84	68	73	55	79	36	62	90	67	55	46	65	60	68	97	73	78	70	79	61	53	27	41	48	85	72	79	60	61	68	58	71	70	58	66	31	55	7.9998	-1.9998	-19	24	15	19	49	23	12	29
1.59176	36	59	40	27	63	63	70	33	80	81	68	80	55	58	27	72	77	57	66	100	50	30	68	84	101	69	115	80	83	73	69	51	33	87	41	28	54	46	29	36	4	-12	-5.9999	28	4.9999	57	68	60	74
1.59157	33	86	73	48	52	69	49	45	36	55	49	88	59	41	61	81	103	69	39	65	41	49	52	85	80	55	61	62	77	54	53	91	55	45	92	37	-17	39	39	4.0001	10	31	6.0002	41	37	49	29	21	25
1.59137	68	61	32	68	59	68	41	61	66	74	88	30	45	74	86	62	52	54	61	33	32	88	75	64	88	55	60	65	77	58	65	54	79	86	64	59	9.0002	15	5.9999	26	27	35	-17	10	19	18	52	46	48
1.59117	70	33	48	77	51	27	56	60	72	79	69	53	63	59	76	40	55	65	108	38	71	93	73	49	71	70	58	78	66	44	50	69	71	34	65	38	49	14	14	43	37	-2.0002	20	13	2.0001	64	2.0001	11	43
1.59098	63	91	69	55	75	49	29	33	52	69	4.0001	38	59	79	68	68	47	56	32	60	67	69	89	69	49	83	63	69	89	59	63	74	58	64	57	15	28	25	45	9.0002	26	-11	18	20	38	20	7.0002	23	50
1.59078	70	86	89	45	47	56	69	56	53	73	45	55	46	60	79	72	49	45	63	49	75	67	41	54	47	35	81	53	51	74	67	70	81	84	63	46	6.0001	25	14	0.99988	20	14	13	11	-0.00024414	21	30	27	41
1.59059	64	66	24	70	46	62	55	54	54	75	91	86	57	92	36	60	59	52	54	60	84	85	81	54	75	48	43	55	73	62	56	47	64	52	48	2.9999	5.0001	52	13	9.9999	34	2.0001	4.0001	32	42	25	18	36	16
1.59039	72	27	57	24	89	38	28	60	42	65	50	92	68	42	59	43	65	71	64	52	94	54	47	66	63	75	68	41	49	75	25	62	58	47	51	32	5.0002	25	23	40	-1.0002	5	46	-16	43	36	2.9998	40	12
1.5902	69	65	64	42	11	56	38	27	34	57	62	52	76	79	57	25	53	67	46	53	65	36	106	79	29	23	57	51	60	35	73	57	50	71	46	22	25	30	9.0002	-5.9998	3.9998	6.9999	12	-5.9999	30	12	22	29	23
1.59	91	53	52	65	40	59	36	77	50	35	70	42	46	50	60	77	39	61	33	66	75	76	83	60	56	45	81	106	57	85	46	56	45	67	72	41	26	-30	-18	21	-3.9998	-7.0002	30	37	36	49	46	18	31
1.5898	52	51	60	64	62	80	65	49	55	42	61	60	60	61	41	58	74	62	50	51	56	24	62	23	77	95	53	72	54	74	53	36	70	22	54	26	51	10	42	14	30	29	20	17	12	12	37	60	23
1.58961	69	40	54	49	37	72	51	56	32	74	37	62	66	44	65	76	40	40	43	55	70	20	45	40	46	65	78	75	93	62	39	55	35	57	48	35	43	-4.0001	11	3.9999	4	-8	-18	-13	-2	17	27	23	45
1.58941	67	33	44	48	38	82	47	42	57	86	57	29	72	83	59	78	67	70	63	65	68	94	57	63	91	58	43	77	56	38	69	67	46	74	41	47	13	40	22	-6.0002	14	20	3.9998	-5.9999	4.0001	19	43	36	52
1.58922	43	79	57	62	73	63	38	72	18	57	40	40	69	73	57	71	56	70	67	76	69	104	81	72	45	75	67	35	77	87	77	72	67	49	52	37	25	12	38	7.9998	2	2.0002	12	28	42	30	17	25	21
1.58902	32	42	50	60	71	57	54	55	44	52	26	69	42	29	37	65	48	32	51	64	64	82	49	61	59	38	18	65	62	55	44	64	34	38	38	21	26	46	16	63	3.0001	3.9999	26	34	28	29	12	35	-9.0002
1.58883	46	54	60	53	72	40	80	77	62	27	76	78	39	33	49	60	61	49	42	39	83	39	53	64	71	61	61	52	73	45	53	54	44	95	52	24	31	13	17	9.9998	5	14	4.0001	-2	9.9999	41	12	44	10
1.58863	71	61	40	51	77	65	48	82	52	57	57	41	73	29	70	67	40	79	48	72	65	65	79	81	49	67	68	30	46	61	42	57	59	66	26	43	56	49	31	4.0002	12	6.9998	10	-11	14	9.0001	37	37	13
1.58844	55	59	81	60	67	31	82	42	101	48	46	52	45	80	50	55	61	40	45	53	28	78	68	20	44	53	63	39	88	88	49	41	77	79	54	54	53	48	22	4.0002	7.9998	-17	-1.9998	18	36	24	19	46	42
1.58824	42	67	74	38	30	69	51	61	94	42	78	51	40	30	60	33	53	49	54	49	55	48	57	62	59	43	64	33	52	38	82	83	53	5	57	14	12	30	65	42	24	19	21	19	-20	57	23	23	27
1.58805	65	38	70	59	34	23	-3.9998	27	57	35	51	41	41	85	64	67	33	71	81	59	64	39	56	48	80	48	45	29	37	56	32	49	79	62	56	58	23	56	5.9998	9	-21	11	3.9998	11	23	23	50	21	27
1.58785	64	49	65	45	68	52	61	47	54	26	65	58	61	68	72	35	60	41	46	67	25	44	53	60	67	65	63	67	36	48	43	89	45	71	53	29	72	12	37	-21	7.9999	8.9998	13	33	18	36	19	23	31
1.58766	46	89	43	64	48	81	31	58	61	45	40	74	40	45	57	56	43	80	48	71	60	65	36	54	48	63	46	51	47	26	4.0002	56	28	50	35	67	23	36	13	45	13	30	16	20	9.9999	21	34	34	15
1.58746	66	40	46	42	50	31	86	25	52	78	69	50	61	44	33	23	32	57	82	58	54	78	55	44	62	68	38	58	14	27	59	47	57	86	60	-7.9999	4.9998	-10	16	-1.0002	38	22	24	16	-11	17	28	35	51
1.58727	89	60	48	30	41	25	49	48	43	53	34	34	84	28	22	19	20	60	37	70	51	61	57	50	40	65	81	85	75	48	82	68	58	22	47	34	16	42	13	6.0002	34	22	33	18	45	12	44	26	19
1.58707	52	18	61	59	55	47	48	52	81	40	36	66	67	64	48	30	70	40	53	49	31	68	64	41	28	65	18	49	26	25	61	60	59	50	41	36	20	36	14	-16	-2.0002	9.0001	-1.0002	34	10	0	17	-23	47
1.58688	65	18	38	46	18	52	23	41	20	63	77	53	29	68	68	64	47	25	56	44	74	50	64	40	62	37	63	36	66	55	27	52	32	47	44	13	29	0	22	-11	9.0002	-8.0001	-11	8.9999	7.0002	12	6	4.0002	19
1.58668	37	39	77	55	80	40	47	38	23	41	34	39	39	38	68	42	26	26	75	54	60	70	58	25	50	37	69	60	37	32	60	51	20	55	74	56	19	3	1.0001	30	11	5	12	18	-8.0001	37	28	13	19
1.58649	28	58	21	53	39	81	48	67	26	37	30	54	55	31	36	43	65	27	48	47	36	20	43	38	35	86	47	57	25	28	52	23	73	23	32	6.0002	41	35	35	24	-8.0002	23	24	-6.0001	11	30	27	13	36
1.5863	22	53	39	60	36	41	13	60	51	31	37	31	30	69	56	53	54	21	52	69	56	41	58	55	69	41	37	54	53	69	58	57	52	28	42	14	56	26	-5.9999	31	36	23	-6.0001	13	30	23	24	4.9998	8.9998
1.5861	56	49	4.0001	59	23	29	43	69	7	55	26	61	80	73	42	24	48	27	41	39	23	34	57	73	43	35	51	46	48	30	35	27	47	14	14	37	3.0002	19	-17	-1.9999	13	-0.00012207	28	-3.9999	13	30	15	21	38
1.58591	79	60	21	23	26	33	50	46	35	17	27	40	9.0002	53	32	41	46	62	56	59	42	61	63	35	72	43	63	58	36	72	52	43	30	51	51	-13	12	8.0001	37	5.0001	-14	27	-9.9999	15	32	23	43	25	-3
1.58571	52	34	29	49	42	49	25	65	77	29	39	40	23	13	40	53	36	48	60	37	46	42	43	58	30	44	57	24	23	33	44	33	61	52	-3	6	29	22	25	8.9999	9.9999	-1.9999	17	-18	38	4.0001	13	12	15
1.58552	64	60	84	12	68	32	53	24	45	36	31	35	38	35	22	15	55	75	65	59	44	14	24	42	12	56	83	49	32	52	44	57	81	53	41	18	39	30	25	22	10	-7	-20	21	47	19	29	15	8.9999
1.58533	17	30	44	84	30	57	55	49	2.0002	21	29	27	77	23	36	45	47	29	59	26	59	65	19	62	64	39	29	55	57	74	62	84	45	47	30	40	19	31	8.9999	9.0002	29	26	18	10	-0.99988	13	24	29	3.9999
1.58513	55	38	48	36	69	41	47	54	55	31	61	27	28	48	54	32	36	74	43	39	53	69	68	19	11	44	42	43	40	46	76	65	53	19	46	30	6.9998	7.9999	18	-4.0001	12	27	-21	2.9998	26	22	-5.0002	46	23
1.58494	39	8.9998	48	75	26	16	18	24	46	41	58	60	76	17	50	37	28	39	37	35	42	42	42	37	17	60	40	55	72	55	0.00012207	52	89	90	59	14	23	4.9998	33	8.9998	45	-6.0001	5.9999	-3	4.0001	36	33	34	-1.0002
1.58474	48	25	43	66	35	32	42	30	29	56	36	72	14	35	20	29	46	41	71	50	32	50	52	39	32	35	33	30	70	74	62	55	42	38	2.9999	21	25	56	54	12	-10	26	22	-23	33	40	1	51	10
1.58455	28	42	41	27	35	42	64	13	53	5.0002	24	56	58	59	58	43	16	65	56	52	42	31	52	48	42	8.0002	76	58	56	68	49	36	50	36	37	59	33	2.9999	-5.0001	35	21	3.9998	14	26	2.0002	12	-5.9998	-1.0002	25
1.58435	18	45	89	64	45	33	31	17	22	56	39	42	42	40	39	41	65	28	20	43	23	21	37	16	41	26	59	37	11	44	61	55	56	60	24	21	47	24	32	5.0001	8.0001	-6.0001	2.0002	2.9999	3.9998	-1.9998	8.0002	15	-1
1.58416	29	0.00024414	53	93	60	18	76	41	44	17	46	53	45	43	34	34	28	43	61	53	43	38	43	28	57	49	26	20	54	25	50	70	56	33	3.9999	42	-20	60	11	7.9998	15	-21	12	-9.9998	28	44	7.0002	9.9998	33
1.58397	28	67	48	28	36	39	33	21	4	60	39	49	52	14	49	36	52	18	65	49	60	40	42	81	49	41	20	19	23	48	71	54	77	64	42	-3.0001	11	1.0002	32	15	-0.99988	22	33	15	13	31	35	39	15
1.58377	58	25	45	30	57	35	32	49	42	65	40	42	55	50	52	54	17	77	33	87	84	22	0	43	57	66	44	52	69	41	14	15	40	1.9999	49	27	53	9.9999	25	3.9998	6.9999	-4.0001	3.0001	12	22	-12	37	30	-15
1.58358	23	27	58	34	38	-4.9999	58	44	19	25	24	48	-10	43	54	65	29	50	47	41	18	31	24	10	48	10	62	48	48	36	21	59	38	16	31	42	33	13	20	14	16	23	-8.9999	-9.9999	15	31	0.99976	13	6.0001
1.58339	55	44	34	77	37	30	38	16	31	58	41	29	60	34	41	65	32	48	55	65	74	65	49	83	61	52	52	43	33	68	49	55	19	44	38	-23	21	-5.0002	33	5.9999	-21	18	18	2.9999	34	43	26	31	38
1.58319	29	36	36	31	38	57	25	55	63	20	20	72	38	11	45	54	47	23	22	31	56	61	6.9999	30	39	49	39	24	35	11	72	41	43	52	45	24	46	40	0	33	13	5.0001	-3.0002	-2.9998	8.0002	34	-4.9999	-3.9999	42
1.583	85	54	16	28	48	79	51	31	51	65	48	55	37	41	73	9.9998	36	56	50	65	20	64	24	23	51	73	32	68	68	63	13	37	39	54	44	-1.0002	29	23	-25	23	-3.0001	20	20	-2.0001	-15	12	45	34	11
1.5828	0.99976	47	27	-3	40	42	26	40	43	74	47	55	83	49	43	69	26	57	-10	28	55	43	33	57	42	46	58	40	48	34	60	44	47	41	44	36	18	20	23	11	20	-3.0002	6.0002	-3	-7.9998	50	18	45	4.0002
1.58261	39	59	36	36	31	26	62	44	48	50	64	53	36	53	72	52	61	24	50	18	49	27	59	51	48	39	47	38	51	30	18	33	85	54	3.9999	9.9998	30	25	18	-16	28	45	-11	6	16	19	33	39	13
1.58242	70	22	50	42	-17	33	-8.0002	5	53	48	26	25	59	29	47	27	24	38	4.0001	53	40	22	62	34	49	37	33	54	31	54	30	25	16	19	32	38	8.9999	26	-7.9998	12	7.0002	3.0001	8	-6.0001	5	24	-4.0002	30	15
1.58222	40	66	57	24	25	44	18	16	33	45	50	-7.0002	22	60	8.0002	48	49	18	53	37	35	46	17	58	-1.0001	46	11	61	50	37	36	45	46	8.9999	24	29	-5	10	7.0001	4.0002	17	28	-3.0002	-1.9999	-4	34	19	32	20
1.58203	44	49	27	30	53	41	23	57	-2	5.0002	69	23	43	21	40	53	20	38	50	32	46	19	68	38	44	56	22	16	49	25	41	38	13	28	27	26	40	41	18	33	8.0001	14	0.00012207	21	-1.0001	-12	43	30	13
1.58184	7.9999	8	20	63	-1.9999	31	29	1.0001	36	29	56	22	61	17	38	58	19	55	30	52	47	25	33	64	45	50	31	25	47	-7.9999	46	33	40	-5.9999	47	53	21	11	32	9	13	8.0001	-7.0002	0.00012207	-25	3.0001	12	30	-9.0001
1.58164	13	40	58	64	44	42	-3.0002	48	50	32	33	19	40	47	37	39	49	54	71	39	40	43	7	14	24	35	50	63	26	47	25	9.9998	30	41	38	10	56	12	21	22	20	16	13	25	-26	7.9999	34	-7.9999	11
1.58145	51	40	37	19	36	48	28	36	55	32	26	2.9998	35	48	33	36	50	39	16	11	23	32	68	45	23	74	32	51	66	8	37	41	30	35	49	6	10	47	23	-1	6.9998	18	-39	13	-4.0002	25	25	-14	48
1.58126	53	-2	37	57	38	32	46	13	19	36	22	51	28	14	39	24	47	46	12	19	22	13	33	31	36	33	27	31	2.9999	38	42	6.0001	1.0002	16	49	36	14	8.0001	3.0001	21	31	7.9999	8.9998	6.9998	40	26	2.9998	-25	15
1.58107	58	54	28	37	22	34	33	28	43	51	43	30	39	14	38	33	48	57	47	40	49	46	24	-16	7.9999	48	46	40	41	16	14	52	33	14	42	-7.9999	31	15	24	11	-3	33	4.9999	13	28	12	20	4	10
1.58087	41	21	47	-30	23	60	32	52	38	17	46	44	35	53	28	36	42	50	29	40	20	37	8.9998	51	68	48	55	55	24	61	43	21	22	56	47	20	6.0002	38	23	-10	21	5	18	16	0.99976	2.0002	-10	36	13
1.58068	17	20	26	22	10	11	60	-7	25	43	37	23	36	39	24	26	18	46	-1.0001	37	58	41	29	46	46	35	30	21	40	21	31	36	37	27	29	6	9.9999	-11	22	20	7	-6.0002	22	-1.0001	12	1.9999	8.9998	17	31
1.58049	38	16	21	6.9998	47	48	21	50	43	45	5.9999	64	58	7.0001	22	24	41	15	35	21	52	25	36	50	41	8.0002	64	51	46	31	49	3.9999	36	37	43	28	19	-4.0002	-1.9998	9.0002	37	25	12	12	-9.9998	23	29	15	-1.0002
1.58029	19	26	39	33	-18	39	16	45	14	34	28	16	27	32	42	68	15	39	26	68	65	13	18	40	42	2.0001	22	38	47	52	41	33	27	23	68	27	26	-12	35	12	8.9999	6.9998	-11	-8	3.0002	-25	0.99988	17	-17
1.5801	20	72	20	53	28	15	51	16	56	5.0001	13	29	48	58	25	37	20	46	44	13	19	29	29	23	63	39	37	21	51	17	44	12	30	13	35	72	23	-2.0001	26	23	19	-11	-1.0002	20	13	46	-4.0001	25	33
[truncated: 32 more columns]

## Sheet: Fig. 1e
	1	0.9	0.8	0.7	0.6	0.5	0.4	0.3	0.2	0.1	0	-0.1	-0.2	-0.3	-0.4	-0.5	-0.6	-0.7	-0.8	-0.9	-1
3.74947	17	-6	56	27	44	-10	-61	-1	-27	-21	-7	-21	11	-20	23	-34	55	41	-26	29	5
3.74828	11.75	-15.25	11.75	-19.25	-25.25	-10.25	-5.25	0.75	-65.25	-72.25	0.75	16.75	-49.25	30.75	-40.25	-27.25	-2.25	-29.25	6.75	-50.25	-28.25
3.74711	39.25	57.25	-50.75	30.25	33.25	-1.75	41.25	7.25	7.25	-10.75	-10.75	-20.75	4.25	-66.75	7.25	53.25	31.25	77.25	81.25	-1.75	39.25
3.74593	-34.75	52.25	-19.75	70.25	62.25	15.25	89.25	56.25	17.25	8.25	5.25	9.25	13.25	67.25	22.25	-6.75	38.25	-16.75	-14.75	38.25	-12.75
3.74475	-63.75	-13.75	-35.75	-3.75	-37.75	-3.75	-61.75	-37.75	-56.75	-9.75	-79.75	6.25	-51.75	-24.75	-79.75	18.25	-1.75	-11.75	-48.75	-29.75	-17.75
3.74357	48.5	17.5	7.5	16.5	7.5	21.5	-0.5	-5.5	-13.5	-3.5	-22.5	11.5	27.5	-17.5	69.5	15.5	13.5	29.5	18.5	-16.5	55.5
3.74239	-7.25	-6.25	29.75	-6.25	-75.25	15.75	26.75	-3.25	-43.25	37.75	13.75	-45.25	0.75	15.75	2.75	9.75	20.75	49.75	-3.25	-14.25	21.75
3.74122	-15	22	-8	-3	41	-16	19	-25	-27	14	28	-22	5	-15	-8	-8	33	14	43	-43	-19
3.74004	25.5	73.5	4.5	28.5	2.5	9.5	-37.5	8.5	24.5	-26.5	18.5	22.5	-8.5	10.5	-22.5	27.5	3.5	-13.5	33.5	-0.5	0.5
3.73886	-39.5	13.5	6.5	-45.5	-12.5	-6.5	5.5	-2.5	-2.5	-23.5	51.5	14.5	-2.5	-14.5	57.5	19.5	-14.5	-12.5	-3.5	-25.5	-19.5
3.73769	6.75	5.75	17.75	31.75	3.75	0.75	7.75	-10.25	-5.25	-14.25	-38.25	-67.25	-12.25	19.75	7.75	-26.25	-15.25	-30.25	-38.25	35.75	15.75
3.73652	-10.5	-41.5	28.5	-25.5	-17.5	-8.5	31.5	26.5	39.5	-7.5	5.5	35.5	-15.5	10.5	6.5	-16.5	-35.5	-6.5	-43.5	23.5	-2.5
3.73534	-4.5	-14.5	-12.5	-15.5	6.5	28.5	-0.5	-0.5	5.5	15.5	-1.5	41.5	-5.5	19.5	-8.5	-27.5	14.5	-16.5	2.5	-8.5	3.5
3.73416	5	13	5	36	35	-7	-12	17	21	59	15	3	38	24	67	-15	-37	23	79	-23	24
3.73299	34.75	60.75	13.75	37.75	0.75	43.75	40.75	5.75	41.75	53.75	-21.25	-0.25	25.75	7.75	45.75	-8.25	25.75	-1.25	-20.25	32.75	-3.25
3.73183	7.25	3.25	-8.75	-13.75	30.25	3.25	-4.75	70.25	37.25	-26.75	29.25	44.25	-5.75	40.25	22.25	-37.75	5.25	15.25	-21.75	16.25	-2.75
3.73066	41.5	27.5	2.5	-32.5	-13.5	-35.5	-42.5	-6.5	8.5	1.5	-16.5	-31.5	-19.5	49.5	-1.5	-18.5	-11.5	31.5	32.5	10.5	8.5
3.72948	-30.25	-8.25	28.75	-12.25	17.75	-56.25	28.75	-44.25	29.75	-32.25	1.75	-1.25	21.75	45.75	42.75	80.75	-49.25	48.75	35.75	43.75	-5.25
3.72831	15.75	23.75	27.75	-62.25	-23.25	5.75	22.75	15.75	49.75	-12.25	8.75	-8.25	11.75	0.75	-9.25	-2.25	15.75	-5.25	5.75	-14.25	23.75
3.72715	-25.75	30.25	23.25	52.25	28.25	41.25	47.25	3.25	52.25	27.25	17.25	13.25	58.25	19.25	50.25	19.25	52.25	14.25	39.25	26.25	53.25
3.72598	-48.75	-16.75	-1.75	15.25	10.25	-7.75	7.25	15.25	4.25	-3.75	5.25	-16.75	13.25	22.25	-15.75	38.25	44.25	45.25	45.25	-23.75	68.25
3.72482	-13	7	1	36	-1	4	33	16	45	1	21	25	59	41	-14	10	25	21	-11	-21	16
3.72365	17.5	-11.5	38.5	13.5	9.5	15.5	5.5	13.5	23.5	27.5	20.5	4.5	-15.5	-39.5	-20.5	26.5	1.5	-20.5	-32.5	26.5	41.5
3.72248	1	34	36	-13	16	-49	-22	-5	-13	-26	35	-18	-12	12	-22	5	2	19	-9	-6	1
3.72132	17.5	26.5	11.5	11.5	3.5	2.5	-7.5	25.5	42.5	17.5	79.5	24.5	25.5	30.5	26.5	-0.5	46.5	11.5	-6.5	13.5	-0.5
3.72016	29.75	-48.25	-19.25	-61.25	-54.25	-39.25	28.75	-7.25	-51.25	-8.25	-47.25	-72.25	-31.25	-7.25	-45.25	13.75	-34.25	45.75	-26.25	-17.25	-56.25
3.719	37.5	42.5	27.5	8.5	-65.5	38.5	23.5	39.5	-1.5	80.5	37.5	6.5	7.5	22.5	28.5	-8.5	75.5	4.5	-47.5	13.5	-9.5
3.71783	-37.5	-48.5	-23.5	-1.5	-24.5	-0.5	-60.5	-28.5	-29.5	-27.5	10.5	-56.5	-31.5	-11.5	-42.5	-61.5	-4.5	3.5	-31.5	-6.5	12.5
3.71667	-20.5	21.5	-29.5	28.5	8.5	-20.5	15.5	20.5	-3.5	20.5	-39.5	0.5	-43.5	-24.5	40.5	-29.5	11.5	-39.5	0.5	-0.5	31.5
3.71551	-46.25	0.75	12.75	-31.25	49.75	2.75	-36.25	41.75	9.75	-18.25	-11.25	-59.25	-13.25	-23.25	-31.25	-37.25	-60.25	-19.25	-24.25	-3.25	3.75
3.71435	14.25	58.25	-3.75	10.25	4.25	59.25	-8.75	15.25	-20.75	25.25	19.25	45.25	17.25	-14.75	15.25	-46.75	10.25	-7.75	-52.75	8.25	19.25
3.7132	-36.75	-18.75	-34.75	-45.75	39.25	-38.75	-40.75	3.25	-47.75	18.25	-28.75	-40.75	-19.75	-18.75	-11.75	11.25	9.25	-37.75	-13.75	-45.75	5.25
3.71204	-3	16	4	3	-11	14	-24	20	7	14	-7	-11	-5	67	17	-17	10	0	-7	27	45
3.71087	10.75	-6.25	-7.25	23.75	11.75	-16.25	-35.25	-18.25	-13.25	31.75	52.75	39.75	-34.25	-29.25	48.75	4.75	-13.25	-38.25	13.75	22.75	0.75
3.70972	-24.25	11.75	18.75	25.75	27.75	56.75	7.75	32.75	-0.25	-7.25	17.75	8.75	2.75	52.75	36.75	-14.25	34.75	26.75	-32.25	-23.25	-13.25
3.70857	33.25	34.25	-28.75	23.25	0.25	-4.75	10.25	6.25	-17.75	15.25	39.25	-24.75	26.25	-28.75	25.25	29.25	25.25	9.25	-14.75	4.25	3.25
3.70741	-42.25	13.75	-35.25	-40.25	3.75	-20.25	0.75	11.75	-4.25	-12.25	9.75	-13.25	-6.25	-5.25	18.75	-29.25	-24.25	-2.25	-11.25	-6.25	16.75
3.70626	-9	-8	11	33	-22	-30	17	16	26	11	-29	8	43	-7	6	24	30	-2	14	31	-2
3.7051	-5.5	16.5	-3.5	-15.5	-23.5	1.5	7.5	23.5	-17.5	-22.5	-53.5	-15.5	-12.5	12.5	-23.5	-19.5	-11.5	-3.5	-7.5	-37.5	-0.5
3.70395	34.5	-18.5	23.5	-2.5	-40.5	11.5	-0.5	65.5	43.5	-5.5	45.5	-19.5	45.5	29.5	20.5	3.5	-15.5	-10.5	24.5	20.5	18.5
3.7028	39.75	1.75	-40.25	22.75	57.75	-18.25	-33.25	55.75	-36.25	-1.25	-14.25	6.75	-2.25	16.75	-8.25	-10.25	35.75	-1.25	17.75	11.75	20.75
3.70165	23.25	-19.75	12.25	-21.75	17.25	47.25	50.25	-35.75	-1.75	-24.75	-57.75	35.25	13.25	-31.75	-4.75	-11.75	-9.75	-2.75	-11.75	35.25	24.25
3.7005	9	-11	-40	2	57	27	-19	-9	-16	-15	14	-24	6	-5	-21	8	11	-45	-39	21	-16
3.69935	-17	-3	13	15	33	30	26	-12	-6	-28	26	-43	-11	-44	44	-38	-17	2	-5	8	21
3.69819	26.75	26.75	-0.25	-8.25	-17.25	-9.25	-8.25	-18.25	17.75	0.75	-29.25	2.75	15.75	7.75	-0.25	-8.25	-6.25	-25.25	19.75	45.75	-22.25
3.69705	6	12	-15	-28	-43	-18	-59	3	18	-11	-21	-7	-15	-11	4	14	-14	-34	21	7	-5
3.6959	2	3	-18	28	-30	51	37	11	7	51	31	-6	-44	43	11	29	48	37	8	15	26
3.69475	5.25	10.25	10.25	-43.75	30.25	14.25	-27.75	-3.75	8.25	7.25	38.25	10.25	-9.75	-36.75	14.25	7.25	17.25	-8.75	-19.75	9.25	30.25
3.69361	-3.5	-78.5	-19.5	-46.5	-20.5	-27.5	-15.5	-22.5	-19.5	-37.5	2.5	3.5	-58.5	-16.5	-18.5	-23.5	-4.5	-43.5	-19.5	-0.5	-21.5
3.69247	45.25	-6.75	-6.75	-12.75	34.25	12.25	-51.75	8.25	-25.75	-36.75	-8.75	30.25	-3.75	22.25	-20.75	6.25	39.25	1.25	43.25	-5.75	13.25
3.69132	-1	25	1	20	-19	-24	-8	27	7	-60	50	-12	-16	-7	33	-8	-1	1	28	-19	32
3.69017	-10	9	-27	-37	-19	47	57	22	-16	-10	-10	12	1	-33	-1	22	11	-27	-25	9	-15
3.68903	-3	40	-10	8	-66	16	-15	6	-10	-30	-26	27	5	35	6	-43	-12	7	21	-17	58
3.68789	32	16	-8	2	1	-53	-32	-56	-18	-19	-28	-19	58	20	-28	1	0	5	2	-32	1
3.68675	10	-27	-4	-22	16	26	-8	-7	21	19	8	19	-1	-28	-18	5	34	36	19	-17	6
3.68561	-56.5	13.5	-31.5	8.5	18.5	16.5	30.5	3.5	-24.5	-13.5	-55.5	-3.5	-7.5	37.5	-4.5	4.5	-16.5	-10.5	-18.5	-15.5	-31.5
3.68447	6.25	18.25	7.25	32.25	-29.75	30.25	-3.75	-17.75	13.25	-0.75	-33.75	-8.75	-25.75	-55.75	-26.75	19.25	-11.75	19.25	-18.75	22.25	-6.75
3.68333	1	0	-50	-18	-7	-14	-15	6	-53	11	11	8	16	-38	-40	-1	14	-19	-23	-25	10
3.68219	23	27	26	-27	28	-5	1	-17	27	27	-15	38	20	-54	10	1	63	3	12	-18	27
3.68104	58	1	-12	19	17	55	2	-29	-11	8	36	29	6	38	-1	-21	15	17	13	0	-27
3.67991	-14	-6	-7	17	-7	8	-5	-3	-47	-19	3	-37	24	-6	-42	-21	-23	8	-9	29	31
3.67877	-41.5	-6.5	-30.5	-14.5	-3.5	-12.5	-6.5	-44.5	-15.5	36.5	-24.5	-5.5	-8.5	-41.5	-11.5	40.5	11.5	3.5	50.5	-44.5	-4.5
3.67764	-10.25	-36.25	-14.25	-48.25	-21.25	-27.25	-24.25	-38.25	-5.25	-23.25	-29.25	10.75	-7.25	-30.25	-9.25	-34.25	-34.25	1.75	13.75	-11.25	-28.25
3.6765	-8	-23	33	5	1	-13	-20	8	-31	14	33	27	1	-23	36	12	-45	6	-16	-77	-40
3.67537	-35.75	-9.75	-5.75	30.25	-7.75	-4.75	42.25	31.25	26.25	16.25	29.25	16.25	-10.75	8.25	28.25	-22.75	0.25	14.25	12.25	50.25	-27.75
3.67424	35	25	30	-16	-40	-25	11	43	-32	-38	22	-1	34	40	-15	12	6	-6	1	-53	4
3.67311	-16.25	-42.25	-40.25	-14.25	-43.25	5.75	-28.25	-39.25	-24.25	14.75	-42.25	-34.25	-29.25	-41.25	14.75	-18.25	-4.25	-26.25	-36.25	-33.25	-53.25
3.67197	33	7	51	16	-17	32	15	31	64	65	31	46	21	19	32	22	28	13	38	-1	7
3.67083	-13.5	-14.5	-1.5	-67.5	-33.5	-9.5	-37.5	-6.5	-31.5	-17.5	-23.5	-21.5	-30.5	-31.5	-17.5	-15.5	-6.5	-19.5	-22.5	-8.5	-0.5
3.6697	-8	-35	26	16	1	-50	27	14	0	33	-17	35	-9	8	0	42	-22	30	-26	4	-58
3.66857	-44.75	-12.75	-48.75	-4.75	-43.75	-47.75	-68.75	-15.75	-12.75	-33.75	-6.75	-16.75	-32.75	-38.75	-52.75	-11.75	-6.75	-53.75	28.25	-49.75	-28.75
3.66745	0	23	-10	-49	-47	-19	-31	1275	-33	-16	-49	0	-2	13	-33	-37	5	1	8	-8	-22
3.66632	9	31	28	4	30	34	23	1844	-11	25	45	24	-16	-8	15	9	2	38	-65	-29	16
3.66519	-28	14	-36	-10	-4	-2	29	982	-9	6	-6	-13	6	3	-39	11	-11	25	12	8	9
3.66406	-14.75	-3.75	7.25	29.25	-14.75	-12.75	-8.75	14.25	9.25	-3.75	-23.75	-13.75	13.25	-55.75	25.25	32.25	-31.75	-2.75	33.25	23.25	19.25
3.66294	-6.25	-13.25	-18.25	-23.25	31.75	8.75	5.75	-2.25	-36.25	26.75	-16.25	-7.25	44.75	1.75	3.75	22.75	24.75	-22.25	14.75	14.75	3.75
3.66181	29.75	-29.25	23.75	-38.25	37.75	-6.25	17.75	-19.25	-20.25	-2.25	-22.25	33.75	-30.25	21.75	-2.25	10.75	-16.25	-13.25	38.75	11.75	11.75
3.66069	-24.25	-15.25	-30.25	-12.25	-6.25	-5.25	-14.25	26.75	20.75	34.75	19.75	-34.25	15.75	7.75	3.75	-8.25	40.75	54.75	-3.25	2.75	17.75
3.65957	25.75	12.75	-0.25	2.75	-24.25	-29.25	44.75	-10.25	-3.25	27.75	-0.25	29.75	-13.25	-13.25	6.75	-14.25	7.75	3.75	24.75	-15.25	-24.25
3.65843	11.75	25.75	55.75	42.75	39.75	-25.25	-19.25	4.75	25.75	2.75	28.75	7.75	35.75	-2.25	40.75	30.75	80.75	-6.25	47.75	48.75	53.75
3.65731	5.75	-5.25	-10.25	44.75	6.75	8.75	-16.25	24.75	-15.25	-6.25	6.75	50.75	0.75	6.75	-27.25	2.75	38.75	40.75	-4.25	13.75	19.75
3.65619	-6.75	10.25	41.25	2.25	18.25	-73.75	5.25	-39.75	17.25	27.25	-9.75	-30.75	-2.75	27.25	17.25	-36.75	49.25	-19.75	-36.75	-4.75	7.25
3.65507	-17.75	23.25	0.25	5.25	-5.75	13.25	28.25	-3.75	-24.75	-53.75	-21.75	-30.75	4.25	12.25	20.25	-29.75	15.25	8.25	0.25	7.25	6.25
3.65395	15.75	26.75	10.75	39.75	8.75	-1.25	19.75	11.75	39.75	-5.25	13.75	17.75	10.75	21.75	0.75	-11.25	60.75	36.75	35.75	7.75	-8.25
3.65283	17.5	-18.5	32.5	-15.5	-31.5	-12.5	15.5	-5.5	-34.5	12.5	-36.5	-45.5	20.5	-7.5	5.5	22.5	-49.5	-17.5	21.5	23.5	17.5
3.65171	-5.25	-20.25	-30.25	26.75	19.75	9.75	-23.25	9.75	42.75	23.75	3.75	22.75	-36.25	4.75	10.75	15.75	1.75	13.75	14.75	-0.25	15.75
3.65059	17.5	20.5	6.5	-24.5	16.5	14.5	-27.5	14.5	18.5	-0.5	-6.5	16.5	-29.5	5.5	-7.5	8.5	-1.5	-20.5	-24.5	23.5	-6.5
3.64947	-28.75	14.25	32.25	20.25	-51.75	-68.75	-4.75	8.25	9.25	-32.75	2.25	13.25	-37.75	-16.75	-22.75	32.25	-6.75	-7.75	-26.75	-21.75	-20.75
3.64836	-23.25	1.75	-4.25	14.75	-12.25	-13.25	-4.25	-8.25	-29.25	18.75	0.75	-6.25	29.75	30.75	-37.25	27.75	-10.25	2.75	-2.25	-46.25	3.75
3.64724	9.75	12.75	6.75	-22.25	-35.25	13.75	-11.25	13.75	-2.25	1.75	7.75	20.75	-12.25	1.75	-18.25	-26.25	58.75	-1.25	46.75	-19.25	9.75
3.64613	-5.25	10.75	17.75	-0.25	-4.25	25.75	35.75	7.75	-8.25	-4.25	54.75	21.75	5.75	7.75	3.75	26.75	15.75	22.75	-0.25	-20.25	-11.25
3.64501	-15.75	-38.75	25.25	-29.75	-15.75	4.25	-9.75	18.25	3.25	-3.75	6.25	31.25	45.25	-5.75	19.25	17.25	4.25	-1.75	14.25	29.25	36.25
3.6439	-8.25	-11.25	-16.25	5.75	-1.25	-29.25	-5.25	22.75	2.75	22.75	-4.25	19.75	-9.25	-1.25	9.75	28.75	40.75	22.75	-2.25	-8.25	8.75
3.64278	-1.5	0.5	22.5	25.5	-11.5	7.5	9.5	-41.5	-18.5	-28.5	-1.5	8.5	2.5	-0.5	7.5	-13.5	26.5	3.5	44.5	16.5	16.5
3.64167	40.5	-13.5	23.5	-19.5	-24.5	7.5	17.5	5.5	-2.5	54.5	31.5	15.5	42.5	1.5	48.5	26.5	10.5	3.5	11.5	29.5	16.5
3.64056	-11	14	-2	0	-1	42	7	16	-11	-19	-18	-7	29	2	34	-18	-5	1	-2	20	-4
3.63945	29.75	20.75	65.75	-1.25	25.75	24.75	-11.25	-32.25	26.75	10.75	21.75	9.75	38.75	38.75	6.75	24.75	28.75	55.75	38.75	10.75	56.75
3.63833	1.25	-3.75	28.25	-10.75	-3.75	2.25	4.25	3.25	2.25	3.25	18.25	0.25	4.25	15.25	3.25	-12.75	11.25	38.25	28.25	-14.75	32.25
3.63722	-10.5	-3.5	-49.5	-0.5	-4.5	-25.5	-3.5	15.5	-5.5	-39.5	5.5	-25.5	-3.5	-47.5	0.5	-45.5	-14.5	7.5	0.5	-15.5	-9.5
3.63611	-8.5	20.5	26.5	9.5	23.5	4.5	-6.5	5.5	5.5	17.5	9.5	20.5	15.5	15.5	-24.5	28.5	-9.5	-11.5	8.5	24.5	3.5
3.635	23.5	-19.5	37.5	-1.5	-1.5	25.5	-34.5	-28.5	-52.5	-9.5	0.5	7.5	-16.5	-59.5	-4.5	-15.5	-18.5	-22.5	-5.5	11.5	-16.5
3.63389	-40.5	25.5	-6.5	3.5	-4.5	4.5	28.5	7.5	15.5	-5.5	-23.5	-15.5	6.5	-15.5	3.5	1.5	6.5	-4.5	5.5	-6.5	-5.5
3.63278	2.5	-23.5	-22.5	10.5	-37.5	-10.5	-11.5	35.5	40.5	13.5	2.5	29.5	-14.5	-2.5	2.5	-12.5	3.5	19.5	-11.5	-11.5	53.5
3.63168	-27.5	-31.5	-32.5	-41.5	-19.5	6.5	-21.5	-32.5	-39.5	-45.5	-19.5	-9.5	-30.5	-11.5	13.5	-8.5	-64.5	-16.5	-37.5	16.5	-12.5
3.63057	8	-18	-34	-12	38	2	34	5	33	30	-13	3	-2	36	-16	3	-31	19	19	-2	1
3.62947	-36	-22	-21	5	-8	19	-2	-43	9	2	-15	4	-46	-39	-12	-1	9	-7	-43	-8	10
3.62836	10.25	26.25	65.25	27.25	48.25	-1.75	34.25	-5.75	14.25	-8.75	-19.75	25.25	9.25	23.25	35.25	3.25	27.25	18.25	27.25	12.25	41.25
3.62726	8	31	38	-23	-36	12	1	9	0	-22	-52	19	-15	-18	19	-24	9	-7	3	-4	-14
3.62616	-29	-79	-4	1	-32	-38	-1	-10	16	2	-5	-37	14	-7	8	17	13	-9	-25	23	-33
3.62505	-7.75	4.25	1.25	-4.75	-9.75	-30.75	15.25	-28.75	-45.75	-41.75	-18.75	-5.75	-6.75	-0.75	-50.75	9.25	-4.75	24.25	-17.75	-4.75	-5.75
3.62395	-0.75	9.25	0.25	-0.75	62.25	11.25	-20.75	31.25	10.25	-39.75	10.25	9.25	18.25	31.25	36.25	13.25	19.25	42.25	-16.75	-0.75	11.25
3.62285	-6.25	21.75	55.75	45.75	12.75	10.75	18.75	16.75	29.75	13.75	37.75	13.75	-8.25	35.75	11.75	31.75	22.75	24.75	12.75	-7.25	10.75
3.62175	-29.75	33.25	-53.75	13.25	21.25	-2.75	15.25	-6.75	-27.75	11.25	-24.75	-29.75	-14.75	-32.75	-34.75	-33.75	12.25	-23.75	-8.75	5.25	-53.75
3.62065	11.5	32.5	48.5	16.5	25.5	27.5	-8.5	26.5	30.5	14.5	48.5	21.5	23.5	50.5	-8.5	39.5	68.5	12.5	11.5	37.5	13.5
3.61955	-26.25	-55.25	26.75	-26.25	-41.25	-10.25	-0.25	-48.25	-29.25	-25.25	-15.25	-18.25	-25.25	-9.25	-41.25	23.75	33.75	-26.25	6.75	-29.25	-15.25
3.61845	21	17	8	27	-58	19	-4	15	-31	-5	16	-7	-26	-38	-3	-7	7	-10	26	-32	5
3.61735	-44.75	-5.75	-3.75	15.25	21.25	-36.75	-17.75	-36.75	-0.75	5.25	-17.75	22.25	2.25	-24.75	-3.75	-55.75	-1.75	-12.75	12.25	-18.75	-52.75
3.61626	60.75	7.75	-9.25	7.75	13.75	-23.25	24.75	10.75	-18.25	14.75	-7.25	-19.25	12.75	0.75	33.75	-1.25	-6.25	-37.25	32.75	27.75	-43.25
3.61516	-12.25	28.75	20.75	2.75	12.75	13.75	-10.25	-28.25	26.75	-4.25	-8.25	-27.25	10.75	22.75	40.75	11.75	-3.25	-17.25	-13.25	0.75	34.75
3.61406	-14.75	-6.75	-22.75	17.25	6.25	10.25	17.25	-5.75	-11.75	-20.75	-30.75	-29.75	-13.75	12.25	9.25	-24.75	4.25	13.25	-40.75	15.25	40.25
3.61297	-10	4	1	34	6	-9	-17	-42	-17	21	-7	-32	-38	-15	29	-4	5	34	-35	4	-16
3.61187	12.5	2.5	-11.5	-8.5	28.5	10.5	-2.5	-27.5	-0.5	23.5	21.5	7.5	24.5	23.5	3.5	5.5	14.5	16.5	40.5	-24.5	-7.5
3.61078	17.25	-56.75	-10.75	-2.75	-26.75	-39.75	-27.75	-37.75	-44.75	-6.75	-10.75	-57.75	-43.75	-6.75	39.25	-24.75	3.25	-45.75	-33.75	-8.75	-5.75
3.60969	-1.5	-18.5	17.5	-4.5	1.5	-8.5	-14.5	-42.5	21.5	-20.5	-23.5	31.5	-7.5	-12.5	-4.5	12.5	2.5	-13.5	-5.5	-29.5	-23.5
3.6086	-6.25	-4.25	-5.25	-17.25	-3.25	-21.25	-11.25	-12.25	-19.25	15.75	-4.25	7.75	10.75	24.75	-19.25	1.75	-1.25	-26.25	17.75	4.75	-16.25
3.6075	9	-21	-7	-40	-47	-36	5	-21	-33	-28	-27	9	-8	8	30	-12	-27	-17	-14	-11	-5
3.60641	24.25	2.25	13.25	24.25	16.25	12.25	58.25	29.25	34.25	3.25	-2.75	-4.75	39.25	10.25	18.25	-20.75	-16.75	25.25	-5.75	54.25	4.25
3.60532	-25.75	8.25	17.25	-2.75	39.25	-8.75	-23.75	-4.75	10.25	8.25	-22.75	-27.75	-1.75	-41.75	-32.75	9.25	-5.75	16.25	-13.75	-21.75	-23.75
3.60424	-9.25	-10.25	-14.25	-14.25	-15.25	-33.25	19.75	-24.25	7.75	-17.25	-15.25	-25.25	-10.25	4.75	-13.25	-47.25	30.75	19.75	13.75	-31.25	-23.25
3.60315	1.25	44.25	-2.75	-11.75	15.25	66.25	26.25	1.25	48.25	-9.75	-7.75	25.25	4.25	4.25	16.25	35.25	29.25	20.25	23.25	0.25	1.25
3.60206	2.5	10.5	45.5	-21.5	-0.5	5.5	17.5	19.5	-18.5	19.5	-16.5	7.5	-32.5	19.5	-11.5	39.5	3.5	16.5	12.5	-3.5	-16.5
3.60098	-1.25	-26.25	-24.25	-3.25	-13.25	18.75	-9.25	-46.25	-14.25	-21.25	2.75	-51.25	-1.25	-22.25	-28.25	-32.25	20.75	24.75	-12.25	-57.25	-32.25
3.59989	23.75	19.75	41.75	6.75	4.75	27.75	3.75	38.75	2.75	-5.25	-16.25	8.75	-2.25	-3.25	37.75	38.75	-10.25	25.75	27.75	9.75	15.75
3.5988	-22.25	12.75	3.75	-43.25	33.75	-14.25	46.75	4.75	-20.25	-18.25	-13.25	-5.25	-21.25	-1.25	3.75	-8.25	31.75	10.75	25.75	-29.25	8.75
3.59772	18.5	6.5	8.5	-1.5	-26.5	-9.5	2.5	-30.5	10.5	12.5	-18.5	16.5	-8.5	8.5	-17.5	-20.5	-21.5	-21.5	10.5	-32.5	23.5
3.59663	65.5	-0.5	-16.5	4.5	-23.5	42.5	40.5	34.5	39.5	45.5	29.5	11.5	-6.5	6.5	9.5	18.5	23.5	8.5	4.5	60.5	-4.5
3.59555	-42.5	5.5	-38.5	18.5	-23.5	-0.5	-18.5	-27.5	8.5	-15.5	-22.5	9.5	-15.5	14.5	-8.5	-25.5	-15.5	-54.5	-15.5	-31.5	3.5
3.59446	17.75	-17.25	-62.25	3.75	3.75	-48.25	-12.25	-18.25	-14.25	-37.25	-55.25	-22.25	-4.25	2.75	-25.25	-4.25	-1.25	14.75	-32.25	-11.25	-26.25
3.59338	31.25	-2.75	6.25	5.25	-9.75	26.25	-19.75	-11.75	26.25	4.25	-15.75	34.25	22.25	32.25	-17.75	24.25	-16.75	4.25	0.25	4.25	-6.75
3.5923	-13.75	6.25	16.25	3.25	52.25	-29.75	14.25	37.25	11.25	14.25	0.25	10.25	65.25	16.25	18.25	-3.75	37.25	10.25	1.25	36.25	-11.75
3.59122	-21	-17	-11	28	-31	9	-25	13	0	14	-7	18	7	23	12	13	1	-13	0	16	53
3.59013	-23.5	39.5	32.5	11.5	-39.5	-2.5	-19.5	-38.5	13.5	-52.5	15.5	-45.5	-1.5	7.5	-31.5	18.5	18.5	32.5	-17.5	-12.5	-0.5
3.58905	0	30	28	28	39	29	24	-26	23	15	34	47	10	-5	2	37	2	10	12	39	13
3.58797	14.5	-8.5	-11.5	-4.5	24.5	11.5	8.5	6.5	-13.5	-37.5	12.5	-17.5	-11.5	-2.5	15.5	7.5	-6.5	12.5	10.5	30.5	-8.5
3.58689	15	-1	7	25	6	14	20	-7	25	-6	-11	0	-2	37	42	32	-4	-2	-3	18	-4
3.58582	-16.75	-1.75	3.25	32.25	-25.75	7.25	-0.75	-15.75	4.25	-4.75	49.25	0.25	-23.75	19.25	39.25	-1.75	43.25	18.25	17.25	-0.75	-13.75
3.58475	3	1	-19	12	-12	-12	12	-47	-16	6	-29	-19	-35	-14	-15	31	-26	-27	-31	17	-27
3.58367	-2.5	-21.5	-3.5	-7.5	-20.5	-15.5	-40.5	15.5	1.5	-45.5	-8.5	-8.5	0.5	24.5	-52.5	7.5	-7.5	5.5	-43.5	-23.5	1.5
3.58259	-6.25	-16.25	-11.25	4.75	-32.25	17.75	-0.25	4.75	14.75	45.75	-41.25	-21.25	-9.25	-9.25	-13.25	15.75	-18.25	-8.25	-1.25	7.75	-5.25
3.58152	16.75	-11.25	6.75	13.75	24.75	-16.25	17.75	2.75	-10.25	-35.25	-30.25	5.75	-29.25	20.75	-39.25	11.75	8.75	-4.25	-17.25	2.75	-10.25
3.58044	-48.25	-15.25	-19.25	-75.25	-30.25	30.75	-19.25	-40.25	-21.25	16.75	41.75	26.75	7.75	-28.25	-43.25	6.75	-2.25	36.75	-32.25	-43.25	40.75
3.57937	2.75	-29.25	34.75	16.75	13.75	23.75	37.75	23.75	68.75	-18.25	7.75	44.75	21.75	26.75	-2.25	13.75	27.75	35.75	23.75	18.75	4.75
3.57829	21.5	7.5	6.5	4.5	-35.5	-12.5	-3.5	-16.5	-33.5	-28.5	19.5	-4.5	-3.5	-35.5	-25.5	-46.5	-4.5	-24.5	-25.5	-10.5	-14.5
3.57722	-0.5	20.5	21.5	25.5	-6.5	16.5	-5.5	16.5	4.5	28.5	20.5	8333.5	26.5	37.5	25.5	-3.5	-15.5	31.5	36.5	6.5	22.5
3.57615	-27.25	17.75	37.75	-0.25	-12.25	-3.25	-37.25	6.75	-2.25	10.75	11.75	6665.8	-6.25	31.75	-36.25	-18.25	-12.25	-1.25	-11.25	0.75	-22.25
3.57507	-14.5	-3.5	-8.5	-16.5	3.5	-42.5	-52.5	-9.5	5.5	-41.5	-5.5	-6.5	-27.5	13.5	-49.5	-17.5	9.5	5.5	10.5	14.5	0.5
3.574	11.25	23.25	33.25	13.25	7.25	10.25	-24.75	-42.75	24.25	-18.75	6.25	-29.75	-22.75	-9.75	-2.75	-19.75	42.25	-21.75	18.25	-27.75	2.25
3.57294	21.25	4.25	21.25	22.25	32.25	27.25	49.25	10.25	-29.75	24.25	34.25	33.25	26.25	14.25	4.25	19.25	-4.75	44.25	15.25	35.25	-17.75
3.57187	-2.5	-25.5	24.5	31.5	12.5	11.5	13.5	27.5	1.5	24.5	-9.5	34.5	-0.5	-3.5	23.5	35.5	-8.5	-2.5	7.5	4.5	20.5
3.5708	7.5	13.5	-1.5	16.5	27.5	20.5	-21.5	-10.5	20.5	45.5	-24.5	38.5	-10.5	-7.5	15.5	8.5	30.5	3.5	35.5	5.5	14.5
3.56973	-6.25	24.75	27.75	-35.25	-39.25	-24.25	1.75	-16.25	-15.25	-24.25	-70.25	-15.25	-8.25	-9.25	4.75	-9.25	24.75	-23.25	-7.25	1.75	-22.25
3.56866	13.5	1.5	-23.5	-6.5	-19.5	12.5	3.5	-13.5	-9.5	-34.5	-6.5	-6.5	12.5	31.5	32.5	15.5	9.5	-12.5	-17.5	-4.5	4.5
3.5676	8.75	-6.25	27.75	8.75	-7.25	-3.25	16.75	19.75	23.75	-57.25	6.75	-4.25	8.75	19.75	42.75	36.75	10.75	19.75	19.75	11.75	17.75
3.56653	-8	6	5	-35	-7	18	-15	21	-14	14	14	9	10	2	-13	9	-27	20	0	-36	-24
3.56546	-7.25	-33.25	5.75	-60.25	34.75	-27.25	-11.25	9.75	-16.25	-18.25	-28.25	-20.25	-24.25	17.75	10.75	-0.25	20.75	-28.25	-23.25	-4.25	-6.25
3.5644	-20.5	3.5	-20.5	-1.5	-30.5	-32.5	-4.5	-3.5	-44.5	6.5	-37.5	-9.5	18.5	5.5	-12.5	-6.5	21.5	-15.5	-13.5	-10.5	4.5
3.56334	35	8	27	-2	-10	-12	17	10	36	11	23	-32	-4	10	9	28	-11	-5	16	30	17
3.56228	-28.75	-25.75	-34.75	5.25	-26.75	-15.75	-20.75	17.25	-6.75	4.25	-7.75	4.25	8.25	-13.75	-36.75	-18.75	-17.75	3.25	-16.75	-25.75	16.25
3.56121	-28	20	15	-24	-12	-6	9	11	-8	-7	-14	13	22	22	32	-8	-10	-5	-27	-16	19
3.56015	-5.25	-32.25	1.75	-22.25	-35.25	-17.25	-7.25	-19.25	6.75	-1.25	-4.25	-8.25	-1.25	-7.25	-11.25	-29.25	-16.25	-16.25	-14.25	6.75	-5.25
3.55909	-48	9	-20	-9	-35	-6	-2	4	-18	-20	1	-8	-28	-34	-9	26	31	19	27	1	-50
3.55802	-4.75	-15.75	-8.75	-46.75	13.25	13.25	-21.75	-10.75	51.25	-1.75	23.25	5.25	-0.75	-29.75	7.25	-19.75	-3.75	-11.75	-54.75	-5.75	26.25
3.55696	-30.25	7.75	-13.25	4.75	-0.25	-17.25	31.75	-13.25	-30.25	8.75	63.75	2.75	-10.25	7.75	10.75	26.75	4.75	26.75	-22.25	22.75	5.75
3.55591	3.75	10.75	30.75	12.75	-19.25	35.75	15.75	-27.25	10.75	-1.25	5.75	-11.25	1.75	3.75	5.75	18.75	19.75	5.75	18.75	2.75	-19.25
3.55485	28.75	13.75	-2.25	33.75	18.75	-17.25	29.75	18.75	14.75	24.75	-7.25	27.75	0.75	-18.25	1.75	39.75	43.75	5.75	-8.25	-47.25	-1.25
3.55379	-9	-13	26	11	0	12	-56	-11	4	11	-7	-27	-1	28	4	13	6	-68	37	-30	-16
3.55273	-1.5	-32.5	-32.5	13.5	-0.5	11.5	-38.5	27.5	-28.5	14.5	-2.5	-28.5	-2.5	3.5	1.5	6.5	-7.5	5.5	0.5	13.5	12.5
3.55168	33.25	-7.75	16.25	0.25	9.25	39.25	23.25	10.25	-1.75	-3.75	20.25	39.25	-11.75	3.25	-29.75	-7.75	32.25	6.25	17.25	-2.75	6.25
3.55062	-37.5	-19.5	-13.5	-15.5	14.5	-19.5	-4.5	-9.5	7.5	-30.5	-39.5	-43.5	29.5	-39.5	-14.5	23.5	0.5	-4.5	-6.5	-54.5	4.5
3.54956	-8.25	23.75	6.75	-13.25	21.75	1.75	7.75	10.75	-6.25	5.75	-2.25	15.75	-5.25	-18.25	-8.25	4.75	40.75	38.75	32.75	-2.25	10.75
3.54851	20.75	-23.25	-31.25	-13.25	17.75	-42.25	-11.25	-29.25	-18.25	16.75	-7.25	-15.25	-20.25	-47.25	-19.25	16.75	-14.25	23.75	14.75	-12.25	27.75
3.54746	-18.25	-4.25	14.75	27.75	14.75	-10.25	-14.25	-6.25	-2.25	-15.25	11.75	18.75	-7.25	-18.25	7.75	-10.25	4.75	-5.25	12.75	34.75	32.75
3.5464	-12.5	-42.5	-16.5	-37.5	-48.5	-42.5	10.5	-2.5	-20.5	-2.5	23.5	-19.5	26.5	-39.5	-37.5	28.5	-52.5	-20.5	6.5	-8.5	-30.5
3.54535	-2	-10	0	10	-3	-11	2	-13	34	28	-3	12	-5	-10	-10	-14	-31	-20	23	6	20
3.5443	4.25	-6.75	2.25	-29.75	-17.75	-53.75	1.25	4.25	-22.75	-3.75	-20.75	22.25	-25.75	36.25	7.25	-24.75	-6.75	2.25	-16.75	-14.75	-33.75
3.54324	38	-13	10	2	27	-15	21	20	25	40	-5	24	15	21	10	3	60	-14	18	0	164
3.5422	18.75	20.75	-13.25	24.75	-26.25	3.75	-62.25	-41.25	-2.25	41.75	22.75	-1.25	-9.25	41.75	-2.25	-8.25	-11.25	21.75	-23.25	-6.25	71.75
3.54115	-22.75	-40.75	10.25	-35.75	-29.75	4.25	-21.75	-11.75	-57.75	-29.75	-40.75	24.25	-45.75	-17.75	-3.75	-5.75	-18.75	-16.75	-48.75	-64.75	-18.75
3.5401	8.5	10.5	18.5	-23.5	-21.5	0.5	-23.5	-11.5	-8.5	6.5	-10.5	9.5	-35.5	7.5	-21.5	-23.5	-2.5	12.5	21.5	52.5	10.5
3.53905	-1	4	-16	-12	6	0	10	4173	23	-9	38	4	23	-15	-13	-25	15	20	9	-13	-13
3.53799	-7.5	-22.5	3.5	-1.5	-33.5	27.5	-3.5	19.5	-29.5	34.5	-3.5	-1.5	-20.5	8.5	4.5	-24.5	-3.5	-4.5	30.5	13.5	-4.5
3.53695	-35	-7	-10	-10	-14	-56	-22	-9	2	19	-12	-22	-11	-16	-8	2	20	-4	-30	-15	-11
3.53591	26.75	3.75	-26.25	-12.25	-8.25	-30.25	-14.25	10.75	-17.25	-3.25	16.75	-13.25	12.75	2.75	2.75	42.75	13.75	15.75	-23.25	0.75	-4.25
3.53486	-12.25	-4.25	-24.25	29.75	-17.25	-16.25	-89.25	-1.25	-3.25	-33.25	-17.25	-40.25	-1.25	1.75	-13.25	-15.25	-17.25	8.75	-5.25	-26.25	13.75
3.53381	-15.75	-0.75	-6.75	-30.75	-29.75	12.25	-16.75	-16.75	11.25	-23.75	-5.75	0.25	-17.75	-34.75	-34.75	-8.75	2.25	-23.75	-10.75	22.25	-17.75
3.53276	-19.25	-24.25	9.75	5.75	-4.25	2.75	4.75	-29.25	-1.25	-17.25	-4.25	-20.25	-21.25	-2.25	5.75	-19.25	2.75	62.75	-22.25	-5.25	-3.25
3.53172	14.5	-8.5	2.5	1.5	-12.5	-3.5	-7.5	-8.5	7.5	2.5	-4.5	40.5	-2.5	0.5	11.5	17.5	28.5	-7.5	30.5	23.5	-13.5
3.53068	-6.25	-24.25	14.75	-22.25	-16.25	0.75	4.75	28.75	-26.25	-5.25	25.75	7.75	28.75	-0.25	-12.25	-25.25	-16.25	14.75	43.75	16.75	-22.25
3.52964	28.75	39.75	36.75	28.75	40.75	6.75	41.75	29.75	35.75	24.75	20.75	34.75	31.75	14.75	10.75	36.75	38.75	16.75	33.75	3.75	42.75
3.52859	18.5	-28.5	11.5	21.5	30.5	9.5	23.5	20.5	26.5	37.5	38.5	-11.5	12.5	3.5	28.5	6.5	-23.5	2.5	3.5	17.5	-12.5
3.52755	-4	-19	23	-3	8	-8	-8	1	-6	-17	30	-17	-10	28	-10	-2	43	-17	3	-7	-32
3.5265	-19	-4	37	-3	35	15	13	-8	29	30	17	-6	17	-25	-18	13	-18	43	-3	-9	6
3.52547	10.75	21.75	12.75	42.75	-24.25	4.75	16.75	1.75	-5.25	27.75	0.75	14.75	18.75	22.75	25.75	-5.25	29.75	27.75	23.75	-17.25	67.75
3.52443	-24.25	-23.25	5.75	-46.25	-0.25	1.75	14.75	38.75	7.75	22.75	-17.25	-29.25	9.75	-19.25	-13.25	19.75	9.75	8.75	-26.25	-9.25	8.75
3.52339	-21	-36	-2	-2	36	-36	-55	4	-27	10	-4	-12	-54	-13	-22	-8	4	28	-23	-6	-5
3.52235	-21.25	-17.25	-54.25	-6.25	10.75	2.75	4.75	-21.25	-24.25	-11.25	-13.25	-22.25	-41.25	1.75	-31.25	12.75	-15.25	-17.25	3.75	-8.25	6.75
3.52131	20	-16	39	-22	-35	25	5	-13	-3	9	7	11	-18	33	46	13	-48	-77	-9	-23	16
3.52028	17	6	-33	18	5	19	-46	-53	-48	-27	-32	28	-16	10	-25	-25	-7	-13	27	-11	-32
3.51924	-18	12	-13	-10	20	22	-2	3	-45	-10	-27	4	9	13	0	14	29	-21	-19	-18	1
3.5182	2.5	-2.5	9.5	41.5	32.5	53.5	1.5	-20.5	0.5	-14.5	1.5	-8.5	13.5	16.5	-1.5	9.5	44.5	-23.5	-33.5	5.5	4.5
3.51716	-18.5	-0.5	14.5	-9.5	0.5	7.5	26.5	-12.5	-16.5	24.5	-12.5	13.5	-2.5	-9.5	-3.5	-2.5	13.5	13.5	-14.5	2.5	-19.5
3.51612	-9.75	-5.75	6.25	9.25	-14.75	-26.75	-4.75	-5.75	-7.75	-18.75	-8.75	27.25	-49.75	7.25	9.25	-8.75	-18.75	-41.75	5.25	-38.75	1.25
3.5151	-1.5	14.5	26.5	14.5	-27.5	11.5	-27.5	-16.5	10.5	-16.5	-16.5	-22.5	9.5	-1.5	-6.5	-17.5	-32.5	7.5	-2.5	-36.5	-18.5
3.51406	-29.75	5.25	-24.75	-15.75	-30.75	-11.75	-1.75	23.25	-15.75	8.25	-23.75	27.25	1.25	-41.75	-29.75	11.25	5.25	10.25	-26.75	6.25	-14.75
3.51303	-68.5	4.5	-45.5	-20.5	-42.5	-9.5	18.5	-2.5	-37.5	-28.5	-30.5	2.5	-21.5	-14.5	-8.5	4.5	-42.5	-14.5	-12.5	36.5	10.5
3.51199	20.5	-13.5	9.5	4.5	-6.5	17.5	-26.5	-12.5	-4.5	-3.5	1.5	5.5	9.5	-2.5	-6.5	11.5	21.5	-0.5	12.5	-14.5	-8.5
3.51097	52.75	6.75	-25.25	-2.25	21.75	-6.25	7.75	-7.25	-20.25	-7.25	-21.25	-25.25	-11.25	5.75	4.75	-20.25	0.75	-6.25	-11.25	-5.25	25.75
3.50993	-26.25	-4.25	24.75	31.75	1.75	-28.25	-0.25	16.75	-2.25	31.75	-5.25	-5.25	0.75	7.75	29.75	28.75	36.75	-8.25	36.75	5.75	-13.25
3.5089	-20.75	-21.75	-15.75	-40.75	12.25	25.25	2.25	-57.75	-32.75	-5.75	16.25	12.25	-0.75	22.25	27.25	-7.75	-13.75	6.25	27.25	-29.75	-38.75
3.50787	-27.5	20.5	-32.5	-0.5	-10.5	-37.5	28.5	-36.5	-6.5	-15.5	-15.5	-26.5	-0.5	26.5	-9.5	-0.5	-22.5	-10.5	7.5	-4.5	2.5
3.50685	26.5	2.5	50.5	38.5	6.5	19.5	-16.5	10.5	39.5	-17.5	-25.5	-11.5	-1.5	19.5	-15.5	-22.5	16.5	33.5	9.5	-6.5	13.5
3.50582	-39.5	-24.5	-27.5	-27.5	-12.5	-30.5	-6.5	11.5	-38.5	-21.5	-10.5	15.5	2.5	-20.5	-44.5	-6.5	-34.5	-14.5	-19.5	-23.5	-17.5
3.50479	-38.75	12.25	7.25	-9.75	-30.75	2.25	-5.75	-3.75	-19.75	-10.75	10.25	-48.75	42.25	-23.75	14.25	-17.75	-1.75	-11.75	8.25	-29.75	-14.75
3.50376	-2.5	25.5	30.5	-11.5	1.5	43.5	-8.5	36.5	36.5	32.5	0.5	-13.5	45.5	17.5	-0.5	20.5	3.5	-8.5	8.5	-28.5	43.5
3.50274	-26.5	-1.5	15.5	0.5	0.5	-36.5	19.5	7.5	12.5	29.5	24.5	-0.5	14.5	-42.5	7.5	-12.5	-44.5	-2.5	-43.5	-11.5	-0.5
3.50171	-7.25	-25.25	6.75	-14.25	2.75	-39.25	-15.25	-0.25	-10.25	-2.25	-28.25	-43.25	-17.25	-26.25	-26.25	-33.25	-14.25	-38.25	-23.25	-24.25	-3.25
3.50068	5.5	11.5	54.5	17.5	15.5	-19.5	-5.5	-6.5	-12.5	26.5	37.5	12.5	29.5	15.5	29.5	27.5	8.5	13.5	-14.5	19.5	2.5
3.49965	-5	-7	-16	7	-1	19	-11	-18	-3	4	-2	-19	9	-3	13	9	19	4	-10	-7	0
3.49863	4	4	-17	15	-31	-6	-6	20	-8	-23	-9	29	-7	-4	-9	35	-3	9	3	-23	-32
3.49761	-36	-35	30	-21	-2	-32	10	-12	-5	-11	10	-13	3	0	0	14	-11	16	-50	16	16
3.49658	-11.25	-15.25	19.75	45.75	-27.25	-36.25	2.75	37.75	30.75	4.75	-0.25	22.75	27.75	36.75	17.75	16.75	34.75	45.75	8.75	23.75	-21.25
3.49556	42.5	17.5	-19.5	10.5	10.5	2.5	32.5	11.5	-6.5	12.5	-7.5	32.5	5.5	13.5	-4.5	-6.5	17.5	10.5	-6.5	-18.5	6.5
3.49454	4.75	32.75	-12.25	4.75	-10.25	21.75	4.75	16.75	-2.25	19.75	-16.25	-12.25	26.75	7.75	6.75	5.75	-22.25	-5.25	4.75	-20.25	0.75
3.49352	5	-17	5	46	1	7	17	-17	-5	36	11	-17	40	20	16	28	-17	-20	-1	20	-20
3.4925	15	19	26	21	-29	1	4	-3	24	19	0	23	32	4	11	-22	-17	9	40	18	-14
3.49148	-37.5	10.5	5.5	15.5	-19.5	15.5	-17.5	-31.5	-4.5	0.5	-11.5	-6.5	-3.5	14.5	38.5	-8.5	34.5	1.5	39.5	-12.5	-9.5
3.49046	15	-36	6	22	-2	-2	-30	44	-15	6	-4	16	2	29	-1	44	-20	8	-8	22	-20
3.48944	-12.75	1.25	55.25	7.25	-14.75	-31.75	8.25	-16.75	-21.75	14.25	-4.75	10.25	-8.75	-2.75	-9.75	-39.75	-23.75	-7.75	-7.75	2.25	-25.75
3.48842	8.75	59.75	-12.25	23.75	63.75	16.75	29.75	22.75	20.75	-20.25	13.75	29.75	36.75	37.75	-10.25	17.75	23.75	24.75	22.75	24.75	17.75
3.48741	3.5	-19.5	15.5	23.5	-0.5	35.5	7.5	33.5	14.5	49.5	0.5	34.5	-30.5	54.5	-47.5	-6.5	9.5	8.5	-15.5	-12.5	31.5
3.48639	11.25	-13.75	-17.75	16.25	0.25	27.25	-21.75	-13.75	10.25	8.25	8.25	-26.75	11.25	-17.75	-6.75	55.25	6.25	-3.75	5.25	18.25	7.25
3.48537	4.75	22.75	38.75	-0.25	40.75	4.75	26.75	27.75	0.75	1.75	58.75	10.75	22.75	3.75	13.75	38.75	51.75	40.75	13.75	31.75	40.75
3.48436	6.75	-18.25	1.75	23.75	17.75	25.75	1.75	11.75	-3.25	1.75	17.75	6.75	-38.25	12.75	5.75	-8.25	-3.25	37.75	19.75	3.75	-12.25
3.48334	7	-16	14	-17	5	3	-4	40	7	7	9	20	20	19	24	16	25	8	-1	25	1
3.48232	32.25	-9.75	-12.75	6.25	17.25	46.25	35.25	-19.75	57.25	34.25	7.25	-11.75	-15.75	3.25	18.25	10.25	-3.75	-17.75	0.25	2.25	9.25
3.48132	-11.25	9.75	7.75	-15.25	-23.25	-9.25	1.75	-30.25	2.75	-3.25	18.75	8.75	59.75	0.75	-8.25	-23.25	35.75	-4.25	38.75	-4.25	31.75
3.4803	-50.25	-9.25	-24.25	-32.25	-24.25	-29.25	-49.25	-16.25	-21.25	-30.25	-32.25	-30.25	-20.25	-27.25	-48.25	0.75	-21.25	-61.25	-19.25	-14.25	-0.25
3.47929	4.5	-15.5	6.5	-33.5	-16.5	-45.5	4.5	-11.5	-4.5	15.5	-2.5	5.5	-14.5	-37.5	13.5	23.5	12.5	-9.5	-12.5	4.5	6.5
3.47827	-24.5	-30.5	-24.5	0.5	-3.5	-7.5	10.5	-28.5	-24.5	-15.5	-10.5	-40.5	-26.5	-35.5	0.5	-30.5	-25.5	-23.5	0.5	13.5	-27.5
3.47727	7.25	17.25	15.25	31.25	33.25	40.25	-3.75	9.25	-1.75	31.25	-0.75	20.25	31.25	44.25	23.25	28.25	3.25	17.25	11.25	25.25	-3.75
3.47625	-38.5	-41.5	-7.5	7.5	-4.5	-30.5	9.5	5.5	6.5	-9.5	-19.5	23.5	-1.5	2.5	7.5	-6.5	-25.5	-8.5	-15.5	4.5	-4.5
3.47524	-11	-22	-13	-36	0	-8	-19	-33	15	19	-9	-4	35	2	-15	3	-19	8	-27	5	3
3.47424	-0.25	-16.25	-16.25	5.75	-10.25	16.75	9.75	0.75	27.75	-3.25	18.75	14.75	-14.25	14.75	-34.25	27.75	2.75	14.75	28.75	-0.25	29.75
3.47322	-28.5	11.5	-17.5	-9.5	8.5	-16.5	-2.5	-5.5	18.5	-3.5	17.5	-8.5	17.5	-9.5	29.5	-10.5	27.5	-1.5	15.5	9.5	17.5
3.47221	26.5	2.5	2.5	-8.5	13.5	-11.5	-9.5	-32.5	15.5	-12.5	16.5	-31.5	-7.5	-11.5	-6.5	21.5	2.5	-23.5	-8.5	17.5	3.5
3.47121	56.75	9.75	-0.25	-9.25	0.75	-2.25	2.75	17.75	17.75	-18.25	36.75	28.75	26.75	3.75	3.75	-3.25	-32.25	21.75	13.75	18.75	23.75
3.4702	-2.75	0.25	-4.75	13.25	6.25	-28.75	11.25	-2.75	-3.75	-12.75	30.25	-1.75	19.25	19.25	-20.75	30.25	12.25	36.25	-1.75	-35.75	28.25
3.46919	17.75	2.75	3.75	6.75	-19.25	2.75	12.75	-54.25	5.75	-21.25	-22.25	-3.25	16.75	-11.25	9.75	-14.25	37.75	-14.25	1.75	-25.25	-8.25
3.46819	-26.25	-15.25	-53.25	15.75	-11.25	6.75	-9.25	-11.25	-6.25	13.75	12.75	-11.25	16.75	8.75	-22.25	6.75	-23.25	-1.25	-11.25	31.75	14.75
3.46718	-30.5	15.5	-17.5	-10.5	-8.5	-26.5	-30.5	-9.5	-29.5	-12.5	0.5	8.5	-42.5	-31.5	-16.5	4.5	6.5	-5.5	10.5	-8.5	15.5
3.46618	24	11	1	-11	9	15	-29	21	9	-4	-14	0	-4	20	61	1	23	-40	-10	38	6
3.46518	15	10	8	-4	37	-5	15	-3	-44	-6	32	-20	10	-1	40	21	-8	16	-8	10	1
3.46417	-20.5	1.5	18.5	10.5	22.5	18.5	16.5	-10.5	6.5	-11.5	-38.5	-7.5	4.5	-14.5	-33.5	4.5	-14.5	14.5	-11.5	7.5	-14.5
3.46316	-53.75	-42.75	19.25	0.25	-17.75	21.25	-20.75	-7.75	-12.75	3.25	-10.75	28.25	16.25	-17.75	-1.75	-4.75	-19.75	-23.75	-3.75	-6.75	16.25
3.46217	15	-21	7	0	-35	16	2	20	8	-13	-7	29	-14	6	49	8	15	-21	-14	-20	-4
3.46116	24.25	-37.75	-2.75	13.25	-25.75	-3.75	36.25	24.25	3.25	7.25	28.25	-35.75	26.25	12.25	28.25	28.25	-2.75	-0.75	-5.75	1.25	7.25
3.46016	1	17	-5	-30	-8	-2	-44	11	20	16	4	25	12	6	12	14	12	30	-10	-24	-33
3.45917	3.75	36.75	-22.25	-29.25	-2.25	1.75	4.75	5.75	13.75	28.75	-8.25	6.75	23.75	4.75	-13.25	41.75	-33.25	-7.25	-25.25	0.75	1.75
3.45816	-10	31	-7	35	-24	-4	-19	16	-16	3	17	3	48	3	9	19	-16	-14	-20	-25	6
3.45716	11	5	6	11	6	8	-21	-14	0	14	1	14	21	21	5	-6	26	14	25	1	-28
3.45617	-24.25	-15.25	-12.25	-12.25	-1.25	-21.25	-27.25	1.75	-22.25	-5.25	-32.25	-44.25	-20.25	6.75	7.75	-7.25	-11.25	-2.25	-37.25	22.75	17.75
3.45517	-17	-9	-8	12	-17	-51	-18	2	-17	3	7	33	20	12	16	23	1	-13	-7	34	23
3.45417	22.75	21.75	-9.25	-10.25	19.75	-2.25	-2.25	12.75	-11.25	18.75	-17.25	48.75	33.75	15.75	1.75	-20.25	26.75	10.75	15.75	-8.25	10.75
3.45317	-19	-7	-2	24	-33	-13	10	-14	-6	7	-34	-28	-7	-8	19	-5	1	-18	-2	-6	-2
3.45217	-47	-9	-7	-21	2	-13	-20	-28	-13	23	17	30	-3	-18	30	9	14	-11	-2	-4	-21
3.45118	39.5	61.5	4.5	0.5	49.5	-16.5	-2.5	16.5	41.5	126.5	110.5	106.5	85.5	94.5	107.5	74.5	73.5	43.5	-2.5	6.5	17.5
3.45019	-3.5	10.5	-13.5	-2.5	8.5	-25.5	40.5	88.5	201.5	348.5	421.5	431.5	440.5	457.5	320.5	310.5	194.5	110.5	84.5	70.5	84.5
3.44919	37.75	-11.25	37.75	37.75	34.75	69.75	30.75	65.75	177.75	197.75	252.75	413.75	278.75	285.75	247.75	254.75	174.75	142.75	84.75	61.75	102.75
3.4482	9.25	23.25	2.25	10.25	49.25	65.25	103.25	174.25	314.25	539.25	594.25	538.25	502.25	485.25	430.25	420.25	291.25	172.25	167.25	91.25	104.25
3.4472	-13.5	-41.5	-35.5	13.5	-2.5	21.5	24.5	69.5	75.5	231.5	220.5	230.5	225.5	220.5	190.5	119.5	81.5	27.5	4.5	16.5	-30.5
3.44622	9.25	11.25	11.25	23.25	-4.75	15.25	-4.75	20.25	26.25	-24.75	-1.75	27.25	16.25	-6.75	-3.75	34.25	24.25	37.25	-1.75	31.25	1.25
3.44522	-23.25	8.75	-16.25	-5.25	8.75	16.75	-17.25	0.75	-5.25	25.75	-7.25	18.75	33.75	0.75	18.75	34.75	2.75	-2.25	-9.25	45.75	5.75
3.44422	4	-17	-10	-16	-15	-4	-6	31	1	-20	-8	-21	-13	-24	11	16	-2	-33	-16	-24	-43
3.44324	10.75	23.75	-36.25	23.75	-24.25	-5.25	-17.25	-9.25	12.75	-32.25	-21.25	-39.25	-13.25	-0.25	-3.25	-20.25	1.75	-3.25	-5.25	-28.25	-16.25
3.44225	-5	-18	-9	-7	-9	-31	15	-3	9	-1	14	-22	-3	-25	27	1	-19	54	-48	-28	10
3.44126	-5.25	21.75	13.75	-2.25	-27.25	-16.25	-8.25	-6.25	-28.25	-34.25	-0.25	5.75	20.75	-15.25	-34.25	-7.25	-12.25	-40.25	-25.25	0.75	-2.25
3.44027	15.25	-3.75	-9.75	14.25	12.25	-17.75	15.25	17.25	9.25	6.25	-1.75	6.25	13.25	22.25	6.25	-11.75	23.25	21.25	-21.75	-5.75	-29.75
3.43928	14.5	-9.5	-0.5	-9.5	2.5	-11.5	-13.5	6.5	7.5	14.5	17.5	25.5	8.5	13.5	29.5	-17.5	4.5	-9.5	30.5	-3.5	-5.5
3.43829	-13.5	-16.5	28.5	-3.5	-24.5	29.5	-11.5	-1.5	30.5	-0.5	13.5	-10.5	9.5	-0.5	-18.5	51.5	8.5	-9.5	64.5	35.5	37.5
3.4373	29.75	5.75	43.75	9.75	-6.25	-38.25	21.75	4.75	-22.25	-8.25	6.75	1.75	4.75	30.75	35.75	10.75	-4.25	-26.25	23.75	32.75	12.75
3.43632	-0.5	-11.5	-1.5	-11.5	-23.5	16.5	8.5	18.5	-34.5	1.5	27.5	1.5	-16.5	-12.5	-7.5	4.5	13.5	16.5	34.5	24.5	-6.5
3.43533	-24	-21	-24	-21	-25	-32	-43	-19	-17	-8	2	5	7	-10	2	-32	-2	22	-29	-29	-6
3.43434	5.5	10.5	12.5	2.5	14.5	-5.5	0.5	36.5	16.5	12.5	41.5	19.5	-16.5	20.5	3.5	15.5	22.5	3.5	19.5	15.5	15.5
3.43336	8.75	22.75	12.75	7.75	5.75	48.75	19.75	21.75	0.75	41.75	30.75	-1.25	18.75	19.75	-18.25	37.75	-12.25	26.75	-6.25	43.75	12.75
3.43237	-6.25	-30.25	3.75	7.75	15.75	11.75	15.75	-18.25	0.75	-4.25	-44.25	2.75	21.75	-17.25	23.75	17.75	8.75	-25.25	-19.25	34.75	28.75
3.4314	10.5	4.5	-17.5	20.5	1.5	-5.5	-21.5	-28.5	1.5	-15.5	-1.5	-16.5	23.5	33.5	11.5	-3.5	-14.5	67.5	11.5	-13.5	8.5
3.43041	2.25	27.25	21.25	-18.75	30.25	35.25	-6.75	21.25	13.25	-13.75	15.25	34.25	-19.75	7.25	38.25	-6.75	-18.75	-4.75	22.25	-1.75	-6.75
3.42942	-11.25	11.75	19.75	-6.25	-15.25	-17.25	-33.25	-5.25	11.75	-17.25	7.75	-1.25	-22.25	-32.25	5.75	30.75	24.75	18.75	-15.25	6.75	1.75
3.42845	-17.75	-35.75	-29.75	-5.75	-17.75	-6.75	2.25	-27.75	2.25	-10.75	0.25	2.25	0.25	-19.75	-20.75	5.25	-16.75	10.25	-26.75	-4.75	-19.75
3.42746	-13.5	-1.5	4.5	4.5	-26.5	-1.5	-2.5	-14.5	-34.5	-19.5	-28.5	-15.5	6.5	-10.5	16.5	6.5	-18.5	11.5	-19.5	-4.5	-33.5
3.42648	2.5	25.5	12.5	17.5	-2.5	-12.5	11.5	11.5	-15.5	49.5	27.5	13.5	-12.5	39.5	21.5	-9.5	38.5	-0.5	2.5	15.5	28.5
3.4255	-2.25	-5.25	19.75	34.75	4.75	6.75	40.75	31.75	24.75	20.75	8.75	-2.25	30.75	4.75	28.75	5.75	13.75	-29.25	-10.25	40.75	22.75
3.42453	13.75	15.75	23.75	3.75	31.75	48.75	-2.25	32.75	-1.25	0.75	2.75	25.75	-4.25	28.75	55.75	2.75	-5.25	17.75	-20.25	23.75	21.75
3.42354	20.75	23.75	8.75	-18.25	14.75	25.75	-7.25	1.75	-19.25	23.75	3.75	9.75	20.75	28.75	35.75	25.75	12.75	13.75	30.75	-14.25	28.75
3.42256	-18.25	8.75	2.75	-11.25	-20.25	-11.25	9.75	-3.25	-35.25	2.75	-38.25	4.75	-14.25	-31.25	18.75	-51.25	18.75	54.75	11.75	0.75	22.75
3.42159	9.5	-19.5	-3.5	5.5	-20.5	-14.5	6.5	20.5	-0.5	21.5	3.5	8.5	-1.5	-49.5	-23.5	-0.5	-26.5	9.5	-12.5	-20.5	-7.5
3.4206	10.75	7.75	6.75	24.75	5.75	5.75	5.75	-3.25	5.75	-4.25	-3.25	20.75	-14.25	2.75	-2.25	11.75	-2.25	30.75	21.75	-30.25	12.75
3.41963	0.5	0.5	2.5	-26.5	8.5	7.5	-27.5	2.5	14.5	34.5	11.5	12.5	4.5	6.5	7.5	-11.5	-12.5	17.5	-27.5	21.5	9.5
3.41865	26.75	0.75	44.75	24.75	4.75	21.75	20.75	15.75	-10.25	15.75	22.75	4.75	-4.25	-3.25	6.75	-3.25	26.75	17.75	11.75	-19.25	-5.25
3.41768	-0.75	-17.75	-13.75	23.25	11.25	-1.75	-28.75	4.25	9.25	-0.75	-13.75	-16.75	-3.75	1.25	-36.75	-11.75	-2.75	-17.75	5.25	-20.75	0.25
3.4167	-15.25	-29.25	-35.25	-7.25	-12.25	-62.25	-1.25	-4.25	-32.25	-20.25	-26.25	3.75	-21.25	-12.25	-70.25	-21.25	-23.25	-29.25	-51.25	-20.25	-7.25
3.41573	36	40	-12	22	-10	44	13	-21	33	20	-11	-14	36	0	39	8	-6	14	3	47	-1
3.41476	13.5	25.5	22.5	17.5	17.5	36.5	-0.5	22.5	28.5	27.5	32.5	25.5	12.5	33.5	-8.5	38.5	31.5	19.5	8.5	9.5	53.5
3.41379	5	10	-6	-29	5	8	20	10	21	19	-1	21	-8	10	-38	-19	8	15	39	0	-6
3.41281	-10.75	15.25	4.25	-7.75	1.25	-28.75	-33.75	-1.75	-13.75	-34.75	6.25	-17.75	-19.75	-32.75	-39.75	-2.75	7.25	-7.75	-26.75	-5.75	6.25
3.41183	-7	-10	18	10	-4	29	-8	-14	12	-19	20	11	-7	46	9	-1	10	30	20	-12	-1
3.41087	-20.5	-3.5	-7.5	-13.5	0.5	17.5	-9.5	-44.5	-35.5	-37.5	-33.5	-16.5	-7.5	2.5	-37.5	-16.5	-31.5	-8.5	-27.5	-40.5	-10.5
3.40989	18.5	-24.5	-23.5	1.5	1.5	14.5	16.5	1.5	12.5	35.5	13.5	-8.5	-12.5	-9.5	-7.5	-22.5	-2.5	-13.5	-4.5	3.5	1.5
3.40893	35.5	-2.5	52.5	8.5	-8.5	0.5	1.5	8.5	10.5	10.5	-8.5	47.5	6.5	28.5	2.5	25.5	-2.5	-1.5	-28.5	21.5	-28.5
3.40795	14.75	-0.25	29.75	-23.25	7.75	3.75	40.75	11.75	-19.25	-16.25	10.75	6.75	-12.25	12.75	-7.25	27.75	-6.25	0.75	-0.25	-20.25	17.75
3.40699	-30.75	-23.75	-12.75	-5.75	-19.75	-3.75	-19.75	-15.75	-61.75	27.25	-17.75	-20.75	-11.75	-36.75	0.25	-7.75	-15.75	1.25	-14.75	4.25	-22.75
3.40601	-41.25	-19.25	-13.25	-5.25	-20.25	-9.25	7.75	-5.25	5.75	-29.25	-1.25	9.75	45.75	5.75	9.75	-9.25	12.75	-4.25	1.75	-42.25	-24.25
3.40505	36	16	24	13	16	6	-1	26	7	6	9	-4	4	-13	-17	20	-12	-6	-16	15	-3
3.40408	-2.75	-19.75	-18.75	-39.75	-2.75	-35.75	7.25	-23.75	-8.75	11.25	-35.75	12.25	-44.75	-2.75	-1.75	-10.75	0.25	-37.75	-41.75	8.25	2.25
3.40312	2.75	-25.25	-32.25	-9.25	-8.25	25.75	-15.25	25.75	-0.25	31.75	9.75	-12.25	-16.25	6.75	17.75	17.75	-2.25	3.75	-41.25	26.75	11.75
3.40214	3.5	32.5	-0.5	-9.5	9.5	10.5	16.5	34.5	8.5	14.5	-19.5	17.5	1.5	-7.5	-16.5	18.5	31.5	2.5	4.5	-4.5	4.5
3.40118	-15.5	-3.5	-36.5	5.5	-36.5	-31.5	-14.5	-23.5	-25.5	-12.5	-2.5	-10.5	1.5	-49.5	-44.5	-7.5	-20.5	-4.5	-18.5	-27.5	-18.5
3.40021	14.75	-37.25	22.75	17.75	1.75	-29.25	-6.25	-41.25	-12.25	19.75	-5.25	5.75	-24.25	-8.25	-1.25	-19.25	-29.25	-17.25	-13.25	-14.25	-24.25
3.39925	26.5	-16.5	41.5	-1.5	28.5	-1.5	25.5	17.5	37.5	43.5	-4.5	16.5	17.5	39.5	10.5	-15.5	31.5	-12.5	7.5	3.5	-5.5
3.39828	3.25	7.25	-8.75	-11.75	31.25	31.25	3.25	13.25	-30.75	13.25	10.25	34.25	8.25	-4.75	1.25	0.25	32.25	17.25	-12.75	-4.75	-28.75
3.39733	3.75	3.75	29.75	20.75	57.75	-14.25	3.75	43.75	22.75	17.75	48.75	42.75	9.75	38.75	-5.25	-5.25	-6.25	12.75	29.75	7.75	11.75
3.39636	1.75	-21.25	7.75	12.75	16.75	-2.25	-21.25	-14.25	10.75	33.75	2.75	9.75	22.75	8.75	-36.25	5.75	30.75	37.75	-1.25	11.75	18.75
3.3954	11.5	26.5	-2.5	48.5	3.5	-0.5	-7.5	-16.5	4.5	-1.5	28.5	3.5	39.5	32.5	-5.5	9.5	-20.5	-51.5	14.5	8.5	-44.5
3.39443	-6.5	3.5	19.5	40.5	8.5	5.5	5.5	9.5	4.5	20.5	-11.5	4.5	21.5	-10.5	43.5	-0.5	-9.5	5.5	43.5	-0.5	-4.5
3.39348	-19.25	-22.25	7.75	19.75	13.75	-19.25	-32.25	-2.25	12.75	-33.25	-8.25	33.75	15.75	30.75	-0.25	-11.25	42.75	-14.25	23.75	20.75	0.75
3.39251	-50.75	-54.75	-19.75	-51.75	-0.75	-25.75	-42.75	-31.75	-19.75	-22.75	14.25	3.25	1.25	17.25	-5.75	18.25	-27.75	-17.75	-4.75	-29.75	18.25
3.39156	-2	-10	-15	-30	14	-38	12	-18	-38	14	41	15	38	42	38	36	15	23	-10	-2	37
3.39059	-20	4	-19	-22	14	-1	13	34	11	31	-7	-8	24	21	10	6	13	29	29	3	3
3.38964	14.25	4.25	7.25	11.25	19.25	-5.75	-4.75	25.25	24.25	17.25	41.25	13.25	37.25	22.25	65.25	53.25	-8.75	46.25	-0.75	22.25	27.25
3.38867	-6	-6	-22	-28	-18	-20	41	14	-16	25	23	40	31	29	-10	41	16	2	10	20	10
3.38772	19.75	18.75	12.75	-10.25	4.75	0.75	17.75	-12.25	10.75	22.75	57.75	50.75	70.75	8.75	50.75	16.75	44.75	-2.25	11.75	-6.25	14.75
3.38676	-51	8	-21	-9	-15	-30	-7	-2	22	-6	23	-15	-11	27	25	1	24	9	3	-5	11
3.3858	-19.25	-18.25	8.75	-15.25	-3.25	17.75	-2.25	-0.25	-8.25	21.75	35.75	48.75	-21.25	6.75	67.75	24.75	14.75	28.75	7.75	-20.25	-12.25
3.38484	26	18	17	35	52	-2	-30	-3	0	2	42	78	25	69	58	28	30	4	8	4	-17
3.38389	-5.25	19.75	2.75	20.75	7.75	-5.25	14.75	-7.25	-21.25	16.75	1.75	-6.25	-1.25	1.75	2.75	18.75	30.75	1.75	-2.25	-5.25	-3.25
3.38293	12.25	32.25	10.25	21.25	-6.75	4.25	-0.75	-23.75	28.25	21.25	32.25	20.25	36.25	49.25	31.25	21.25	-13.75	18.25	22.25	8.25	2.25
3.38198	-13	-12	5	-30	4	1	11	-33	4	30	9	5	-16	43	36	20	42	3	14	-6	-2
3.38102	12.75	25.75	-22.25	20.75	4.75	43.75	4.75	-6.25	21.75	43.75	50.75	-3.25	32.75	13.75	10.75	18.75	17.75	35.75	22.75	43.75	21.75
3.38007	-2.5	-9.5	2.5	39.5	-1.5	38.5	-1.5	38.5	61.5	27.5	33.5	26.5	-9.5	60.5	23.5	44.5	52.5	48.5	18.5	35.5	30.5
3.37912	1	-2	-15	-33	1	-2	-25	28	10	14	21	30	34	50	6	16	23	7	30	11	-7
3.37817	-28	-38	-46	-25	-6	-6	-26	-26	-2	30	-32	1	-9	-23	12	14	47	-31	-28	-15	4
3.37722	-14.5	-11.5	23.5	-28.5	14.5	21.5	9.5	13.5	11.5	61.5	67.5	36.5	29.5	35.5	48.5	72.5	69.5	18.5	21.5	16.5	33.5
3.37626	0.25	28.25	-0.75	-10.75	12.25	26.25	14.25	-17.75	-31.75	0.25	8.25	23.25	30.25	-1.75	26.25	45.25	34.25	31.25	55.25	9.25	3.25
3.37532	5	13	-13	-1	-14	19	-21	-2	2	56	20	1	21	15	23	30	13	-2	-6	3	17
3.37436	9.5	-20.5	-7.5	25.5	-13.5	5.5	-16.5	17.5	25.5	-4.5	19.5	7.5	31.5	43.5	42.5	37.5	37.5	36.5	59.5	23.5	-26.5
3.37342	-9.5	-18.5	22.5	3.5	0.5	-13.5	7.5	27.5	4.5	69.5	58.5	31.5	7.5	74.5	21.5	29.5	45.5	7.5	-11.5	21.5	5.5
3.37246	-12.75	-7.75	-8.75	-7.75	26.25	7.25	3.25	-5.75	3.25	44.25	82.25	61.25	38.25	37.25	52.25	41.25	51.25	38.25	40.25	19.25	-33.75
3.37152	-3	-5	12	11	-17	25	17	50	33	39	54	74	60	14	68	40	49	21	42	2	26
3.37057	0.5	-11.5	-14.5	-14.5	-8.5	19.5	19.5	14.5	39.5	31.5	25.5	55.5	34.5	-1.5	59.5	49.5	54.5	23.5	18.5	22.5	3.5
3.36962	-12.75	-11.75	19.25	10.25	-11.75	17.25	24.25	20.25	53.25	49.25	18.25	23.25	34.25	69.25	56.25	72.25	80.25	46.25	42.25	7.25	13.25
3.36868	14.5	41.5	12.5	-13.5	-5.5	5.5	8.5	-8.5	38.5	99.5	60.5	67.5	17.5	55.5	60.5	77.5	63.5	42.5	45.5	56.5	3.5
3.36773	-8.25	1.75	27.75	28.75	3.75	7.75	7.75	27.75	38.75	79.75	55.75	56.75	41.75	99.75	97.75	57.75	79.75	73.75	60.75	25.75	18.75
3.36678	-29.75	-50.75	1.25	-3.75	-1.75	-17.75	6.25	47.25	38.25	26.25	65.25	60.25	54.25	76.25	111.25	100.25	47.25	45.25	12.25	20.25	14.25
3.36583	1.25	-16.75	-6.75	-28.75	11.25	12.25	-6.75	34.25	56.25	84.25	74.25	58.25	73.25	111.25	86.25	98.25	102.25	71.25	45.25	20.25	15.25
3.36489	-51	-13	-7	-14	-21	0	-2	20	18	72	77	87	101	99	140	111	90	83	61	-2	0
3.36395	3.25	0.25	19.25	9.25	-14.75	34.25	35.25	31.25	47.25	104.25	118.25	125.25	132.25	175.25	196.25	183.25	132.25	96.25	62.25	16.25	49.25
3.363	29.25	-0.75	-7.75	34.25	38.25	22.25	45.25	41.25	99.25	191.25	177.25	132.25	179.25	206.25	214.25	197.25	173.25	83.25	79.25	60.25	54.25
3.36206	-1	-8	-5	-9	25	22	47	40	78	168	208	209	197	238	265	217	161	112	73	2	17
3.36112	19.75	-10.25	-15.25	21.75	-0.25	28.75	34.75	51.75	155.75	272.75	285.75	287.75	329.75	372.75	372.75	268.75	263.75	164.75	106.75	69.75	16.75
3.36018	-29.5	19.5	33.5	-0.5	-2.5	-15.5	59.5	77.5	159.5	321.5	354.5	359.5	373.5	489.5	468.5	360.5	271.5	191.5	124.5	82.5	16.5
3.35923	31.5	21.5	0.5	-6.5	-2.5	32.5	72.5	89.5	216.5	411.5	440.5	503.5	487.5	569.5	604.5	474.5	341.5	243.5	145.5	95.5	61.5
3.35829	24.25	-2.75	17.25	18.25	20.25	4.25	70.25	118.25	212.25	498.25	573.25	582.25	628.25	751.25	736.25	513.25	391.25	285.25	194.25	42.25	10.25
3.35736	-5	31	42	75	27	70	80	115	330	626	694	761	837	877	892	671	458	317	233	96	67
3.35641	8.5	2.5	-3.5	-9.5	38.5	16.5	82.5	143.5	358.5	732.5	767.5	800.5	896.5	997.5	957.5	760.5	519.5	375.5	233.5	99.5	46.5
3.35548	21.5	-16.5	19.5	52.5	10.5	48.5	103.5	248.5	422.5	847.5	848.5	784.5	867.5	1101.5	1104.5	872.5	653.5	438.5	296.5	118.5	64.5
3.35453	20.25	14.25	37.25	45.25	89.25	89.25	163.25	264.25	500.25	789.25	897.25	711.25	902.25	1038.3	1181.3	972.25	677.25	554.25	366.25	179.25	93.25
3.3536	27.75	5.75	26.75	51.75	85.75	103.75	212.75	331.75	573.75	827.75	849.75	713.75	705.75	1012.8	1147.8	1052.8	830.75	592.75	414.75	173.75	97.75
3.35267	-2.75	15.25	57.25	78.25	135.25	143.25	224.25	402.25	676.25	929.25	758.25	627.25	598.25	869.25	1162.3	1083.3	967.25	687.25	461.25	310.25	125.25
3.35172	21.75	53.75	61.75	94.75	133.75	178.75	248.75	454.75	746.75	908.75	725.75	536.75	496.75	721.75	1158.8	1198.8	959.75	797.75	547.75	265.75	137.75
3.35079	-18.5	10.5	57.5	67.5	130.5	204.5	294.5	464.5	837.5	903.5	629.5	406.5	375.5	668.5	1135.5	1190.5	1059.5	800.5	606.5	326.5	244.5
3.34986	16.75	19.75	70.75	153.75	203.75	234.75	380.75	539.75	804.75	891.75	617.75	404.75	362.75	623.75	1111.8	1170.8	1103.8	843.75	553.75	326.75	179.75
3.34892	23	86	131	189	281	340	468	705	965	842	567	377	261	590	1159	1207	1108	850	642	366	211
3.34799	48.75	52.75	114.75	209.75	337.75	435.75	636.75	919.75	1119.8	928.75	590.75	343.75	217.75	496.75	1103.8	1215.8	1044.8	874.75	618.75	320.75	208.75
3.34705	80.5	89.5	158.5	294.5	468.5	538.5	756.5	1040.5	1307.5	964.5	602.5	289.5	229.5	491.5	1045.5	1149.5	983.5	892.5	635.5	312.5	245.5
3.34612	54.25	119.25	185.25	355.25	527.25	656.25	875.25	1153.3	1424.3	1062.3	677.25	368.25	227.25	471.25	992.25	1147.3	1018.3	808.25	566.25	315.25	206.25
3.34519	68	128	203	363	644	770	1027	1294	1510	1069	632	368	266	418	987	1001	905	780	586	301	171
3.34425	64.75	129.75	229.75	458.75	654.75	827.75	1195.8	1553.8	1655.8	1116.8	729.75	372.75	241.75	444.75	885.75	975.75	877.75	775.75	519.75	306.75	153.75
3.34332	39.75	130.75	251.75	469.75	719.75	892.75	1264.8	1634.8	1763.8	1222.8	709.75	356.75	276.75	477.75	796.75	888.75	812.75	671.75	537.75	228.75	144.75
3.34238	40	120	215	457	689	993	1313	1687	1834	1174	743	392	328	437	853	958	837	682	431	245	143
3.34145	54.25	43.25	197.25	429.25	634.25	916.25	1215.3	1577.3	1893.3	1186.3	759.25	428.25	274.25	444.25	779.25	862.25	736.25	589.25	366.25	179.25	114.25
3.34053	67.25	73.25	201.25	413.25	611.25	788.25	1154.3	1472.3	1763.3	1145.3	712.25	451.25	310.25	498.25	823.25	864.25	779.25	621.25	420.25	252.25	117.25
3.33959	55.75	96.75	161.75	348.75	502.75	712.75	973.75	1290.8	1582.8	1070.8	732.75	466.75	331.75	513.75	799.75	835.75	765.75	509.75	408.75	181.75	134.75
3.33866	8.75	58.75	123.75	259.75	403.75	566.75	845.75	1155.8	1456.8	1030.8	686.75	427.75	336.75	493.75	747.75	861.75	724.75	530.75	423.75	206.75	78.75
3.33774	41.75	107.75	145.75	243.75	390.75	533.75	800.75	1092.8	1316.8	968.75	732.75	463.75	417.75	567.75	853.75	852.75	789.75	553.75	393.75	169.75	104.75
3.3368	4.25	24.25	69.25	184.25	343.25	460.25	692.25	946.25	1298.3	904.25	638.25	459.25	401.25	619.25	890.25	914.25	772.25	551.25	372.25	171.25	118.25
3.33588	46.5	46.5	76.5	149.5	246.5	384.5	552.5	916.5	1084.5	867.5	649.5	530.5	471.5	631.5	924.5	890.5	738.5	556.5	322.5	182.5	80.5
3.33496	-13.25	37.75	76.75	145.75	240.75	386.75	520.75	754.75	897.75	896.75	658.75	483.75	507.75	651.75	1019.8	956.75	785.75	545.75	425.75	201.75	90.75
3.33402	3.25	16.25	69.25	103.25	238.25	323.25	496.25	725.25	916.25	909.25	756.25	610.25	520.25	871.25	1054.3	1071.3	827.25	555.25	387.25	173.25	84.25
3.3331	38	65	107	205	236	300	460	634	962	903	818	752	713	972	1165	1118	913	655	400	160	114
3.33218	-18	48	66	141	174	283	422	661	933	1043	992	828	884	1152	1301	1161	929	683	409	186	93
3.33125	55	18	97	173	242	322	429	720	965	1251	1126	1057	1126	1409	1525	1382	1047	794	451	225	108
3.33033	-9.5	78.5	71.5	140.5	178.5	279.5	434.5	621.5	983.5	1302.5	1338.5	1330.5	1355.5	1673.5	1816.5	1409.5	1190.5	753.5	483.5	182.5	110.5
3.3294	12.25	22.25	83.25	173.25	228.25	306.25	439.25	638.25	1083.3	1509.3	1446.3	1529.3	1628.3	1980.3	2036.3	1653.3	1231.3	846.25	471.25	218.25	108.25
3.32847	34.75	55.75	50.75	125.75	204.75	274.75	410.75	670.75	1093.8	1574.8	1814.8	1767.8	1918.8	2343.8	2370.8	1852.8	1338.8	826.75	504.75	194.75	98.75
3.32755	11.75	52.75	47.75	111.75	236.75	275.75	438.75	673.75	1015.8	1791.8	2106.8	2210.8	2388.8	2719.8	2580.8	1983.8	1486.8	884.75	551.75	235.75	126.75
3.32664	29	19	87	147	198	286	419	703	1181	1934	2312	2430	2684	3028	2875	2263	1530	930	627	192	101
3.32571	24.75	40.75	51.75	110.75	203.75	292.75	455.75	690.75	1211.8	2197.8	2494.8	2539.8	2793.8	3159.8	2956.8	2310.8	1692.8	991.75	521.75	252.75	94.75
3.32479	61	36	98	189	239	286	444	733	1297	2204	2452	2663	2940	3295	3175	2355	1704	1085	630	255	132
3.32387	-11	34	82	156	205	252	448	729	1250	2159	2479	2444	2687	3298	3013	2284	1748	1023	596	282	135
3.32294	-19.75	28.25	62.25	117.25	206.25	256.25	437.25	688.25	1295.3	1974.3	2181.3	2238.3	2482.3	3064.3	2859.3	2253.3	1644.3	1027.3	592.25	241.25	109.25
3.32203	35.25	9.25	70.25	122.25	200.25	278.25	472.25	663.25	1252.3	1976.3	2063.3	1977.3	2158.3	2585.3	2704.3	2175.3	1561.3	1073.3	607.25	237.25	122.25
3.32111	28.25	52.25	92.25	154.25	214.25	249.25	382.25	716.25	1113.3	1768.3	1682.3	1587.3	1807.3	2317.3	2424.3	1928.3	1495.3	1090.3	678.25	250.25	141.25
3.32019	13	22	62	116	192	257	372	629	1102	1647	1479	1349	1450	1897	2196	1920	1378	1042	610	258	135
3.31927	28	37	60	127	200	296	439	618	1063	1419	1250	1109	1191	1661	2094	1743	1401	985	618	300	142
3.31836	23.5	45.5	82.5	152.5	218.5	266.5	392.5	681.5	959.5	1212.5	1067.5	915.5	964.5	1324.5	1820.5	1524.5	1265.5	937.5	523.5	238.5	107.5
3.31743	35.25	21.25	48.25	116.25	165.25	275.25	374.25	632.25	984.25	1085.3	933.25	724.25	772.25	1210.3	1583.3	1553.3	1235.3	868.25	539.25	238.25	95.25
3.31652	23.5	78.5	111.5	162.5	230.5	307.5	477.5	616.5	881.5	992.5	881.5	656.5	725.5	1056.5	1463.5	1342.5	1059.5	841.5	530.5	300.5	138.5
3.31561	16.75	49.75	70.75	176.75	261.75	285.75	493.75	622.75	976.75	1030.8	911.75	767.75	742.75	1062.8	1417.8	1355.8	1114.8	763.75	553.75	260.75	130.75
3.31468	18	60	94	178	252	297	452	647	974	1019	857	706	704	1072	1362	1327	1073	762	491	244	131
3.31377	35.25	10.25	87.25	181.25	224.25	319.25	444.25	687.25	898.25	994.25	859.25	670.25	753.25	1039.3	1310.3	1259.3	981.25	731.25	497.25	171.25	165.25
3.31286	16.25	38.25	80.25	123.25	229.25	330.25	461.25	736.25	922.25	967.25	895.25	805.25	725.25	1062.3	1315.3	1176.3	999.25	696.25	445.25	217.25	88.25
3.31195	29	29	113	168	278	362	450	688	956	1048	957	883	883	1054	1417	1299	1054	712	498	224	120
3.31103	22.75	63.75	135.75	184.75	243.75	328.75	503.75	741.75	1064.8	1078.8	995.75	928.75	962.75	1158.8	1406.8	1229.8	987.75	702.75	432.75	197.75	113.75
3.31012	43.25	60.25	86.25	205.25	284.25	350.25	527.25	825.25	980.25	1088.3	1033.3	1046.3	1061.3	1236.3	1424.3	1303.3	979.25	713.25	459.25	219.25	112.25
3.30921	6.5	61.5	113.5	175.5	248.5	393.5	493.5	825.5	982.5	1164.5	1044.5	1063.5	1039.5	1343.5	1505.5	1276.5	1017.5	685.5	437.5	170.5	120.5
3.30829	76	77	102	171	271	358	469	749	1039	1184	1113	1014	1065	1381	1500	1289	966	723	465	214	153
3.30738	34	56	73	175	211	366	471	810	1012	1144	1055	967	997	1320	1409	1168	986	690	496	168	134
3.30647	33.5	44.5	87.5	152.5	236.5	334.5	453.5	695.5	1002.5	1105.5	1027.5	925.5	931.5	1166.5	1353.5	1144.5	950.5	612.5	405.5	132.5	83.5
3.30556	41.75	39.75	74.75	158.75	289.75	342.75	415.75	723.75	958.75	1064.8	966.75	844.75	815.75	1108.8	1338.8	1124.8	939.75	682.75	395.75	220.75	77.75
3.30465	50.75	73.75	69.75	177.75	261.75	346.75	446.75	693.75	901.75	1045.8	859.75	712.75	727.75	939.75	1261.8	1081.8	847.75	578.75	389.75	204.75	128.75
3.30374	30.75	15.75	77.75	109.75	201.75	366.75	493.75	632.75	897.75	916.75	757.75	657.75	638.75	945.75	1153.8	981.75	780.75	625.75	381.75	219.75	88.75
3.30284	-15	75	112	152	235	325	494	646	846	843	651	569	554	769	1013	989	747	558	411	194	87
3.30193	49.25	58.25	77.25	168.25	210.25	319.25	430.25	633.25	820.25	790.25	576.25	473.25	477.25	648.25	952.25	858.25	668.25	501.25	336.25	149.25	74.25
3.30102	67.5	53.5	89.5	129.5	287.5	336.5	389.5	635.5	872.5	743.5	601.5	456.5	489.5	640.5	909.5	821.5	702.5	526.5	367.5	178.5	115.5
3.30011	35	23	74	134	237	291	374	591	830	712	550	403	427	545	842	780	671	475	333	192	113
3.29921	40.5	46.5	72.5	126.5	214.5	316.5	428.5	568.5	754.5	687.5	527.5	406.5	413.5	567.5	767.5	788.5	597.5	463.5	282.5	144.5	114.5
3.29829	24.75	54.75	82.75	111.75	191.75	249.75	427.75	540.75	751.75	676.75	513.75	416.75	365.75	522.75	824.75	774.75	643.75	473.75	286.75	161.75	86.75
3.29739	40	64	70	184	171	292	366	521	682	596	571	432	395	564	763	764	622	496	278	158	91
3.29649	-1	51	64	128	163	269	372	541	711	599	568	474	457	603	730	677	596	419	289	175	107
3.29558	17.5	76.5	50.5	92.5	185.5	302.5	336.5	525.5	659.5	618.5	473.5	441.5	446.5	577.5	713.5	628.5	540.5	440.5	262.5	101.5	95.5
3.29467	45.25	23.25	90.25	136.25	207.25	297.25	388.25	491.25	709.25	653.25	547.25	475.25	469.25	597.25	758.25	597.25	572.25	385.25	260.25	126.25	78.25
3.29377	10.75	36.75	47.75	109.75	203.75	210.75	361.75	484.75	645.75	626.75	508.75	493.75	480.75	630.75	797.75	639.75	539.75	413.75	246.75	155.75	55.75
3.29287	-15.5	15.5	40.5	89.5	184.5	220.5	340.5	517.5	645.5	623.5	507.5	439.5	443.5	580.5	733.5	643.5	540.5	375.5	254.5	144.5	51.5
3.29197	27.25	46.25	31.25	99.25	165.25	215.25	289.25	510.25	613.25	605.25	523.25	381.25	477.25	572.25	672.25	612.25	503.25	344.25	285.25	116.25	51.25
3.29106	42.5	32.5	80.5	155.5	168.5	270.5	314.5	508.5	552.5	565.5	510.5	411.5	414.5	576.5	702.5	594.5	480.5	346.5	270.5	127.5	76.5
3.29016	18	94	61	97	220	226	305	470	571	569	477	459	355	496	678	611	464	403	289	144	47
3.28926	28.5	69.5	89.5	112.5	203.5	268.5	337.5	407.5	618.5	538.5	447.5	406.5	383.5	545.5	671.5	638.5	502.5	400.5	215.5	131.5	38.5
3.28837	19.5	45.5	66.5	147.5	157.5	221.5	328.5	436.5	584.5	558.5	381.5	329.5	303.5	403.5	558.5	531.5	470.5	343.5	209.5	122.5	76.5
3.28747	-3.5	-9.5	83.5	71.5	150.5	219.5	261.5	440.5	554.5	513.5	352.5	318.5	304.5	419.5	593.5	532.5	470.5	344.5	248.5	101.5	51.5
3.28656	31.75	14.75	59.75	138.75	179.75	223.75	254.75	412.75	584.75	548.75	330.75	303.75	294.75	396.75	542.75	536.75	433.75	333.75	231.75	93.75	45.75
3.28566	15	46	42	125	175	166	279	463	527	495	312	287	264	333	454	529	356	293	211	94	54
3.28477	9	-1	73	85	181	228	236	433	498	421	389	248	252	311	472	470	443	251	183	95	42
3.28387	3.75	2.75	45.75	95.75	115.75	165.75	262.75	436.75	528.75	452.75	276.75	229.75	255.75	354.75	424.75	473.75	400.75	283.75	174.75	43.75	76.75
3.28297	20.5	32.5	41.5	118.5	148.5	234.5	323.5	342.5	541.5	421.5	365.5	258.5	260.5	398.5	521.5	488.5	440.5	314.5	225.5	144.5	52.5
3.28207	14.75	28.75	45.75	113.75	128.75	182.75	256.75	373.75	476.75	440.75	338.75	256.75	263.75	318.75	434.75	469.75	379.75	217.75	178.75	87.75	52.75
3.28118	63	34	29	110	149	206	264	393	488	409	328	256	254	408	446	413	363	261	175	60	45
3.28028	1.5	7.5	65.5	80.5	136.5	196.5	219.5	372.5	497.5	439.5	310.5	237.5	244.5	323.5	439.5	385.5	318.5	260.5	167.5	65.5	30.5
3.27939	-9	66	78	118	134	176	264	345	447	374	323	301	248	325	479	451	347	287	179	86	38
3.27849	53.25	56.25	40.25	103.25	175.25	184.25	292.25	357.25	468.25	428.25	334.25	283.25	288.25	354.25	427.25	426.25	375.25	261.25	186.25	60.25	13.25
3.2776	2.5	22.5	68.5	69.5	113.5	172.5	252.5	343.5	468.5	412.5	344.5	277.5	287.5	406.5	496.5	453.5	344.5	290.5	208.5	135.5	54.5
3.2767	3	18	45	77	121	150	214	339	443	394	301	260	284	365	409	389	352	219	167	58	37
3.27581	29.25	8.25	62.25	97.25	145.25	144.25	242.25	326.25	473.25	418.25	390.25	268.25	262.25	363.25	415.25	373.25	334.25	243.25	154.25	75.25	50.25
3.27492	24	-8	45	84	87	148	238	293	393	424	314	264	265	305	378	351	298	214	132	74	28
3.27402	-3.5	9.5	46.5	76.5	130.5	175.5	213.5	299.5	296.5	316.5	315.5	265.5	189.5	323.5	360.5	395.5	281.5	200.5	132.5	85.5	68.5
3.27313	15.25	29.25	44.25	83.25	146.25	169.25	215.25	310.25	433.25	344.25	249.25	255.25	199.25	257.25	412.25	365.25	318.25	235.25	167.25	58.25	36.25
3.27224	28.25	45.25	34.25	86.25	141.25	133.25	184.25	307.25	396.25	388.25	343.25	216.25	204.25	319.25	418.25	354.25	328.25	245.25	161.25	86.25	68.25
3.27135	54	21	41	73	105	124	230	269	359	338	257	242	208	270	345	328	338	177	139	98	90
3.27046	11.25	17.25	58.25	89.25	100.25	149.25	174.25	289.25	385.25	283.25	213.25	156.25	187.25	250.25	321.25	356.25	272.25	189.25	116.25	15.25	29.25
3.26957	-28.5	-1.5	16.5	36.5	62.5	128.5	197.5	271.5	354.5	320.5	227.5	162.5	150.5	256.5	388.5	291.5	265.5	192.5	119.5	63.5	-1.5
3.26868	63.75	2.75	42.75	86.75	127.75	157.75	183.75	296.75	369.75	313.75	243.75	181.75	197.75	237.75	338.75	363.75	260.75	235.75	153.75	100.75	33.75
3.26779	-2.5	42.5	45.5	70.5	106.5	145.5	230.5	278.5	402.5	306.5	211.5	205.5	180.5	252.5	348.5	291.5	257.5	220.5	157.5	92.5	44.5
3.26691	39.75	-5.25	43.75	63.75	65.75	123.75	160.75	264.75	352.75	338.75	215.75	212.75	180.75	244.75	305.75	295.75	291.75	175.75	124.75	61.75	38.75
3.26602	25	34	53	67	94	174	198	288	363	322	267	221	217	257	322	328	308	203	160	78	57
3.26513	152.25	35.25	65.25	69.25	74.25	128.25	195.25	262.25	330.25	335.25	196.25	241.25	175.25	248.25	326.25	298.25	222.25	203.25	121.25	25.25	11.25
3.26424	-2	-6	51	30	86	174	186	249	405	276	237	182	171	254	339	300	231	173	77	67	29
3.26336	13.25	10.25	45.25	14.25	121.25	131.25	180.25	209.25	372.25	333.25	257.25	178.25	196.25	237.25	248.25	286.25	284.25	182.25	98.25	60.25	47.25
3.26247	-20.75	-2.75	15.25	35.25	71.25	66.25	194.25	270.25	314.25	287.25	185.25	174.25	224.25	276.25	313.25	274.25	253.25	170.25	82.25	23.25	23.25
3.26159	39	63	39	88	84	119	195	237	266	351	267	159	220	271	351	299	275	219	75	95	31
3.2607	68.25	37.25	29.25	78.25	141.25	105.25	230.25	237.25	315.25	298.25	259.25	231.25	209.25	302.25	320.25	332.25	305.25	177.25	124.25	46.25	65.25
3.25981	38.75	58.75	22.75	41.75	60.75	132.75	154.75	302.75	280.75	308.75	251.75	235.75	214.75	292.75	333.75	301.75	257.75	185.75	120.75	61.75	20.75
3.25893	29.25	45.25	57.25	50.25	109.25	94.25	157.25	234.25	314.25	289.25	239.25	208.25	236.25	227.25	302.25	314.25	205.25	183.25	121.25	77.25	57.25
3.25805	14.5	-22.5	64.5	26.5	115.5	75.5	150.5	222.5	274.5	243.5	228.5	182.5	139.5	231.5	322.5	258.5	218.5	140.5	112.5	59.5	49.5
3.25717	-9	-16	43	79	83	86	177	275	282	270	252	165	183	211	268	321	251	187	87	65	34
3.25629	-8	27	55	50	64	80	145	251	314	232	213	163	190	207	281	247	192	195	108	36	-5
3.2554	-3.75	5.25	8.25	74.25	62.25	105.25	155.25	219.25	291.25	253.25	199.25	184.25	102.25	217.25	308.25	254.25	215.25	137.25	76.25	7.25	37.25
3.25452	-3.25	41.75	15.75	52.75	87.75	112.75	136.75	218.75	287.75	288.75	156.75	132.75	167.75	165.75	314.75	228.75	165.75	157.75	130.75	65.75	6.75
3.25364	-17.25	15.75	30.75	51.75	105.75	86.75	132.75	202.75	274.75	195.75	208.75	140.75	120.75	189.75	243.75	275.75	242.75	184.75	117.75	51.75	35.75
3.25276	15	27	59	67	118	114	184	186	273	263	177	151	147	185	275	273	267	164	99	55	45
3.25188	29.25	23.25	31.25	87.25	96.25	120.25	154.25	244.25	316.25	267.25	190.25	117.25	156.25	195.25	286.25	213.25	229.25	189.25	101.25	67.25	29.25
3.251	-8.25	31.75	10.75	49.75	89.75	107.75	127.75	213.75	220.75	223.75	165.75	139.75	125.75	150.75	238.75	258.75	190.75	159.75	83.75	39.75	70.75
3.25012	22.25	7.25	77.25	45.25	74.25	84.25	139.25	160.25	248.25	252.25	214.25	145.25	145.25	207.25	281.25	250.25	209.25	147.25	117.25	34.25	-9.75
3.24925	25	22	19	67	71	76	142	186	282	247	176	180	155	175	316	237	179	163	129	69	23
3.24837	16.5	37.5	38.5	67.5	115.5	76.5	108.5	194.5	263.5	236.5	202.5	146.5	168.5	143.5	244.5	220.5	210.5	172.5	95.5	61.5	58.5
3.24748	16	11	10	46	56	92	132	198	267	245	133	146	105	172	260	195	158	152	57	6	4
3.24661	26.75	13.75	36.75	55.75	48.75	123.75	121.75	193.75	262.75	194.75	214.75	157.75	126.75	187.75	245.75	239.75	137.75	120.75	82.75	55.75	1.75
3.24573	36.25	49.25	35.25	47.25	70.25	74.25	112.25	170.25	263.25	182.25	185.25	175.25	103.25	147.25	226.25	216.25	174.25	136.25	91.25	34.25	41.25
3.24486	42.75	9.75	13.75	16.75	72.75	66.75	111.75	223.75	249.75	190.75	197.75	145.75	116.75	133.75	206.75	243.75	143.75	92.75	97.75	38.75	20.75
3.24398	45	13	44	68	73	119	124	175	247	225	156	135	133	193	268	170	160	176	108	54	46
3.24311	3	-2	29	36	72	74	125	165	256	233	171	150	129	148	174	205	150	147	68	79	42
3.24224	1.25	6.25	33.25	28.25	84.25	131.25	114.25	195.25	233.25	189.25	164.25	127.25	127.25	154.25	188.25	244.25	139.25	103.25	86.25	37.25	7.25
3.24136	-2	1	35	68	86	78	153	198	244	168	144	122	113	185	178	205	141	198	112	48	49
3.24048	4.75	62.75	30.75	52.75	60.75	117.75	135.75	193.75	283.75	186.75	173.75	113.75	137.75	163.75	217.75	250.75	210.75	127.75	113.75	66.75	55.75
3.23961	-12.25	27.75	49.75	58.75	92.75	89.75	133.75	158.75	263.75	193.75	143.75	106.75	141.75	156.75	191.75	189.75	183.75	125.75	34.75	49.75	3.75
3.23874	15	6	35	22	60	92	135	181	193	205	162	100	132	154	256	177	150	100	84	65	35
3.23787	31.75	13.75	29.75	75.75	61.75	106.75	109.75	146.75	250.75	212.75	164.75	125.75	145.75	195.75	234.75	198.75	171.75	126.75	51.75	46.75	2.75
3.237	-9.75	6.25	6.25	44.25	48.25	69.25	118.25	147.25	228.25	188.25	157.25	119.25	92.25	147.25	181.25	168.25	160.25	117.25	29.25	56.25	40.25
3.23613	-2.25	-3.25	30.75	47.75	37.75	83.75	159.75	238.75	244.75	193.75	138.75	111.75	138.75	170.75	214.75	216.75	158.75	133.75	96.75	49.75	21.75
3.23526	-1.5	-0.5	-1.5	15.5	33.5	86.5	87.5	145.5	233.5	209.5	153.5	105.5	110.5	142.5	212.5	176.5	146.5	110.5	81.5	30.5	-6.5
3.23439	7.75	11.75	7.75	22.75	54.75	71.75	98.75	143.75	178.75	149.75	175.75	129.75	112.75	198.75	219.75	174.75	188.75	144.75	88.75	77.75	31.75
3.23352	-12.75	-12.75	9.25	60.25	49.25	106.25	78.25	145.25	223.25	211.25	166.25	104.25	99.25	117.25	216.25	226.25	149.25	102.25	58.25	59.25	0.25
3.23265	-6.5	-27.5	16.5	51.5	41.5	87.5	107.5	159.5	221.5	181.5	151.5	135.5	64.5	130.5	176.5	199.5	140.5	116.5	91.5	26.5	32.5
3.23178	-12.25	-10.25	20.75	0.75	41.75	60.75	96.75	108.75	209.75	164.75	109.75	84.75	64.75	149.75	199.75	154.75	128.75	97.75	95.75	3.75	5.75
3.23091	51.25	29.25	30.25	22.25	37.25	82.25	145.25	148.25	230.25	179.25	178.25	136.25	99.25	159.25	186.25	172.25	186.25	87.25	119.25	64.25	45.25
3.23004	31.5	-7.5	15.5	35.5	117.5	119.5	70.5	143.5	173.5	208.5	161.5	103.5	137.5	145.5	212.5	191.5	136.5	147.5	95.5	3.5	-14.5
3.22918	-26	-4	7	7	42	54	88	139	159	144	156	119	103	139	155	154	146	87	72	35	4
3.22831	-3	-9	-12	71	78	63	77	135	165	131	148	141	114	125	182	178	131	103	46	7	40
3.22744	20.5	37.5	-12.5	25.5	86.5	51.5	88.5	142.5	213.5	210.5	132.5	93.5	111.5	159.5	185.5	189.5	142.5	87.5	87.5	53.5	17.5
3.22658	6	-6	35	26	28	49	91	120	203	111	167	119	76	112	169	155	122	80	100	18	30
3.22571	26.25	29.25	28.25	50.25	66.25	86.25	114.25	135.25	165.25	155.25	121.25	124.25	96.25	105.25	236.25	175.25	131.25	98.25	59.25	14.25	-2.75
3.22485	-20.5	14.5	71.5	42.5	60.5	92.5	91.5	162.5	204.5	184.5	121.5	103.5	107.5	128.5	194.5	183.5	145.5	113.5	101.5	67.5	23.5
3.22399	5	29	12	12	41	120	83	107	214	116	119	106	62	131	178	137	140	96	36	20	12
3.22312	36.75	56.75	55.75	59.75	46.75	79.75	101.75	168.75	177.75	174.75	167.75	137.75	105.75	155.75	233.75	176.75	148.75	126.75	85.75	66.75	60.75
3.22226	11.25	-21.75	18.25	29.25	45.25	68.25	77.25	120.25	198.25	178.25	125.25	117.25	102.25	164.25	173.25	159.25	127.25	89.25	74.25	62.25	35.25
3.2214	-11.25	29.75	26.75	15.75	33.75	85.75	76.75	122.75	194.75	162.75	143.75	69.75	88.75	104.75	165.75	137.75	136.75	93.75	100.75	17.75	50.75
3.22054	-1	-24	-3	-9	40	52	79	84	173	140	124	84	78	90	154	127	132	77	38	11	-10
3.21968	24.75	11.75	12.75	31.75	38.75	89.75	79.75	119.75	154.75	127.75	109.75	95.75	103.75	158.75	160.75	125.75	137.75	90.75	78.75	43.75	32.75
3.21881	10	-4	24	68	76	55	107	140	200	179	162	96	124	162	193	152	125	108	84	38	27
3.21795	-17.5	-25.5	-11.5	25.5	44.5	42.5	66.5	139.5	149.5	151.5	136.5	75.5	82.5	118.5	146.5	155.5	110.5	70.5	63.5	23.5	-12.5
3.21709	5.75	41.75	39.75	15.75	61.75	49.75	104.75	165.75	191.75	152.75	101.75	114.75	109.75	149.75	135.75	164.75	148.75	92.75	37.75	30.75	32.75
3.21623	-28.75	37.25	28.25	26.25	21.25	36.25	73.25	141.25	172.25	100.25	142.25	101.25	82.25	132.25	218.25	140.25	112.25	79.25	56.25	70.25	23.25
3.21537	15.25	20.25	5.25	39.25	42.25	75.25	83.25	132.25	191.25	209.25	138.25	102.25	109.25	84.25	144.25	168.25	113.25	84.25	61.25	-6.75	0.25
3.21451	4.75	-48.25	20.75	36.75	42.75	42.75	112.75	144.75	178.75	195.75	131.75	128.75	107.75	131.75	170.75	167.75	131.75	107.75	64.75	79.75	-5.25
3.21365	-39.5	-11.5	19.5	6.5	41.5	57.5	20.5	111.5	147.5	121.5	140.5	91.5	90.5	146.5	150.5	131.5	138.5	87.5	24.5	6.5	29.5
3.21279	22.75	31.75	74.75	58.75	56.75	67.75	106.75	145.75	163.75	173.75	140.75	129.75	106.75	110.75	172.75	198.75	79.75	65.75	80.75	54.75	32.75
3.21194	-14.25	-9.25	6.75	31.75	42.75	35.75	75.75	109.75	170.75	175.75	108.75	81.75	83.75	118.75	137.75	117.75	137.75	107.75	39.75	-8.25	-7.25
3.21108	31	6	22	4	40	88	106	145	183	146	136	102	125	154	177	133	97	99	65	69	43
3.21022	-7.5	-7.5	27.5	39.5	26.5	67.5	49.5	143.5	183.5	159.5	137.5	91.5	85.5	117.5	175.5	162.5	132.5	94.5	95.5	15.5	20.5
3.20937	-12.5	-17.5	6.5	41.5	19.5	59.5	42.5	123.5	128.5	121.5	113.5	65.5	90.5	109.5	173.5	136.5	107.5	57.5	43.5	12.5	-10.5
3.20851	16	33	15	15	52	57	102	139	147	101	143	100	98	138	152	172	147	101	63	29	45
3.20766	-25.75	-0.75	22.25	38.25	27.25	95.25	86.25	82.25	163.25	138.25	119.25	89.25	87.25	105.25	189.25	173.25	137.25	102.25	84.25	35.25	6.25
3.2068	13	6	19	10	42	39	71	118	171	162	94	99	89	123	140	152	97	74	57	17	19
3.20595	1.5	74.5	32.5	64.5	37.5	66.5	91.5	111.5	169.5	181.5	126.5	99.5	58.5	99.5	151.5	146.5	131.5	107.5	106.5	41.5	8.5
3.2051	34	1	38	33	59	48	88	115	167	161	107	120	105	82	179	124	95	88	85	15	-9
3.20424	-35.5	-5.5	-7.5	12.5	57.5	56.5	106.5	93.5	152.5	122.5	126.5	53.5	61.5	64.5	130.5	115.5	106.5	73.5	33.5	49.5	5.5
3.20339	-7.75	45.25	34.25	61.25	49.25	43.25	65.25	87.25	175.25	155.25	115.25	131.25	62.25	105.25	160.25	193.25	138.25	107.25	90.25	54.25	22.25
3.20254	-36	-12	0	23	31	66	43	131	188	141	93	52	61	101	149	150	112	56	58	28	18
3.20169	20.5	-6.5	39.5	33.5	55.5	64.5	92.5	99.5	147.5	106.5	94.5	46.5	84.5	100.5	138.5	158.5	135.5	83.5	36.5	40.5	26.5
3.20083	1.5	-22.5	-3.5	20.5	20.5	57.5	71.5	99.5	112.5	105.5	115.5	132.5	81.5	113.5	124.5	141.5	101.5	60.5	38.5	23.5	8.5
3.19998	11.75	21.75	38.75	12.75	27.75	49.75	81.75	146.75	168.75	155.75	72.75	62.75	89.75	113.75	193.75	149.75	98.75	127.75	49.75	35.75	-2.25
3.19913	-12.75	12.25	3.25	31.25	15.25	55.25	34.25	86.25	125.25	132.25	102.25	61.25	96.25	132.25	121.25	127.25	92.25	85.25	38.25	11.25	4.25
3.19828	-5.75	-7.75	-2.75	-17.75	27.25	74.25	96.25	96.25	145.25	141.25	71.25	84.25	59.25	70.25	133.25	149.25	96.25	92.25	46.25	9.25	-7.75
3.19743	5.25	16.25	37.25	14.25	35.25	50.25	80.25	142.25	165.25	87.25	106.25	63.25	67.25	101.25	128.25	144.25	125.25	113.25	95.25	27.25	20.25
3.19658	-19.25	1.75	37.75	6.75	46.75	22.75	83.75	100.75	127.75	128.75	105.75	42.75	73.75	84.75	158.75	136.75	139.75	96.75	59.75	24.75	36.75
3.19574	-16.75	14.25	-11.75	16.25	37.25	67.25	66.25	65.25	131.25	113.25	118.25	37.25	70.25	90.25	117.25	127.25	116.25	56.25	85.25	47.25	-13.75
3.19489	-13	-22	-34	11	-3	24	71	120	156	97	91	56	29	91	102	123	80	85	57	-22	-3
3.19404	-17	17	10	21	28	98	48	81	140	116	71	88	75	112	137	129	130	103	42	9	-13
3.19319	-9.25	17.75	23.75	42.75	56.75	54.75	105.75	111.75	111.75	176.75	90.75	80.75	110.75	105.75	137.75	161.75	121.75	79.75	72.75	33.75	10.75
3.19235	24.75	37.75	59.75	71.75	38.75	55.75	65.75	163.75	142.75	143.75	70.75	101.75	88.75	112.75	108.75	130.75	105.75	117.75	36.75	48.75	31.75
3.1915	1	5	-19	21	-16	59	20	68	123	148	68	83	44	108	138	102	82	77	17	-25	-3
3.19065	62	59	8	29	25	86	109	120	143	151	95	79	77	105	138	121	105	89	41	46	31
3.18981	-24	1	24	15	41	60	86	99	93	111	93	80	62	79	147	143	70	51	71	25	21
3.18896	10	20	-4	34	42	49	79	115	121	127	88	73	46	94	141	111	125	98	50	35	47
3.18812	24	14	26	42	27	85	53	116	147	140	78	67	79	120	149	124	108	104	58	31	14
3.18728	18	-35	2	5	-4	26	44	95	111	106	84	101	103	89	63	128	98	68	62	14	-17
3.18643	-14.5	11.5	-11.5	34.5	28.5	71.5	55.5	84.5	124.5	107.5	82.5	101.5	76.5	98.5	114.5	157.5	103.5	56.5	59.5	-8.5	29.5
3.18559	17.5	19.5	71.5	42.5	48.5	61.5	89.5	98.5	177.5	180.5	128.5	104.5	64.5	131.5	133.5	117.5	123.5	103.5	75.5	48.5	30.5
3.18475	8.5	29.5	13.5	23.5	17.5	38.5	76.5	108.5	141.5	95.5	110.5	52.5	41.5	124.5	111.5	113.5	84.5	43.5	40.5	56.5	-6.5
3.1839	9	-24	-17	13	28	32	100	132	116	141	116	70	52	88	144	99	83	47	23	20	-25
3.18306	28.75	-27.25	-40.25	8.75	13.75	45.75	67.75	62.75	112.75	126.75	120.75	90.75	99.75	91.75	137.75	98.75	138.75	38.75	35.75	-13.25	9.75
3.18222	26.5	18.5	-3.5	69.5	-0.5	58.5	72.5	98.5	140.5	147.5	82.5	39.5	86.5	97.5	120.5	142.5	86.5	95.5	59.5	9.5	10.5
3.18138	36.25	26.25	6.25	34.25	57.25	66.25	61.25	100.25	137.25	122.25	114.25	46.25	86.25	138.25	180.25	172.25	101.25	79.25	63.25	52.25	39.25
3.18054	7	12	1	40	44	30	55	85	128	95	100	63	54	62	104	122	104	40	44	0	-19
3.1797	-12	-25	13	52	22	58	67	107	132	106	108	50	97	83	104	144	113	44	32	14	-11
3.17887	4	0	-19	15	26	16	43	66	144	107	104	73	81	92	110	123	89	61	40	16	-9
3.17803	12.25	-11.75	68.25	-2.75	64.25	39.25	67.25	56.25	126.25	125.25	118.25	45.25	109.25	117.25	72.25	123.25	115.25	62.25	56.25	21.25	21.25
3.17719	16.75	23.75	25.75	8.75	31.75	43.75	71.75	98.75	119.75	154.75	108.75	73.75	84.75	147.75	130.75	134.75	125.75	82.75	55.75	55.75	15.75
3.17635	-28.25	-2.25	-30.25	13.75	24.75	29.75	84.75	111.75	137.75	98.75	65.75	63.75	57.75	129.75	111.75	91.75	100.75	66.75	63.75	7.75	32.75
3.17551	1	42	8	-23	26	51	71	104	123	131	52	59	71	111	147	133	89	71	68	16	12
3.17468	-27.75	9.25	-15.75	32.25	38.25	14.25	53.25	67.25	99.25	121.25	68.25	68.25	57.25	139.25	136.25	111.25	104.25	56.25	27.25	12.25	5.25
3.17384	-7.75	11.25	-32.75	-18.75	41.25	35.25	70.25	97.25	87.25	98.25	79.25	93.25	81.25	107.25	100.25	112.25	97.25	74.25	39.25	18.25	-17.75
3.173	-10.75	11.25	40.25	19.25	4.25	43.25	28.25	90.25	123.25	101.25	116.25	93.25	67.25	77.25	95.25	127.25	92.25	103.25	44.25	21.25	2.25
3.17217	29.75	35.75	10.75	34.75	55.75	43.75	100.75	79.75	135.75	163.75	117.75	106.75	79.75	156.75	127.75	147.75	118.75	100.75	39.75	13.75	0.75
3.17133	-14.75	23.25	24.25	31.25	41.25	37.25	55.25	70.25	86.25	132.25	135.25	88.25	72.25	84.25	153.25	131.25	95.25	68.25	-8.75	36.25	-21.75
3.1705	-5	-15	6	9	-7	43	44	90	146	78	103	55	74	99	115	121	96	53	26	5	18
3.16966	2.75	-7.25	0.75	-12.25	32.75	23.75	54.75	58.75	131.75	123.75	91.75	87.75	76.75	115.75	144.75	84.75	115.75	75.75	35.75	23.75	4.75
3.16883	19.25	12.25	14.25	17.25	51.25	53.25	61.25	80.25	108.25	109.25	111.25	86.25	102.25	117.25	128.25	157.25	110.25	61.25	37.25	9.25	21.25
3.16799	6.5	11.5	19.5	43.5	36.5	58.5	60.5	118.5	108.5	139.5	138.5	110.5	103.5	112.5	123.5	146.5	132.5	79.5	54.5	28.5	3.5
3.16717	23.25	20.25	37.25	49.25	23.25	61.25	77.25	97.25	120.25	161.25	101.25	119.25	87.25	136.25	128.25	158.25	124.25	68.25	42.25	21.25	16.25
3.16633	11.75	-19.25	-12.25	-7.25	25.75	24.75	58.75	53.75	118.75	90.75	54.75	83.75	44.75	124.75	78.75	112.75	90.75	60.75	65.75	17.75	2.75
3.1655	-29.25	-16.25	-20.25	-1.25	30.75	32.75	32.75	60.75	69.75	115.75	67.75	62.75	32.75	85.75	67.75	92.75	99.75	104.75	14.75	21.75	-3.25
3.16467	-14	7	16	15	38	18	75	84	111	154	96	84	103	129	139	113	101	53	78	16	39
3.16384	1.25	7.25	16.25	35.25	12.25	35.25	40.25	88.25	119.25	127.25	97.25	96.25	70.25	117.25	130.25	87.25	115.25	62.25	53.25	33.25	3.25
3.16301	45	6	21	51	44	65	88	100	99	97	78	67	133	150	120	152	103	112	24	21	28
3.16218	-6	-9	19	-24	24	11	66	13	105	100	85	77	53	75	117	64	55	27	31	-30	-21
3.16135	40	-8	2	12	34	44	33	98	151	138	95	58	94	116	129	103	77	77	37	27	27
3.16052	-17.75	19.25	5.25	51.25	51.25	38.25	97.25	93.25	127.25	111.25	65.25	20.25	85.25	99.25	143.25	104.25	123.25	72.25	41.25	32.25	27.25
3.15969	11.5	25.5	-6.5	23.5	45.5	23.5	91.5	76.5	129.5	102.5	63.5	104.5	102.5	105.5	158.5	105.5	118.5	65.5	63.5	-4.5	1.5
3.15887	6	4	-11	9	48	40	14	78	104	92	81	79	69	110	6087	67	115	86	74	45	0
3.15804	7.5	-18.5	4.5	10.5	16.5	28.5	74.5	83.5	88.5	104.5	69.5	37.5	69.5	82.5	118.5	113.5	94.5	101.5	30.5	12.5	-0.5
3.15721	18	18	20	11	59	57	77	101	118	75	104	115	65	92	118	109	110	57	68	4	14
3.15638	19.5	-19.5	22.5	-13.5	22.5	46.5	59.5	76.5	131.5	103.5	73.5	79.5	33.5	75.5	107.5	109.5	91.5	31.5	62.5	2.5	-11.5
3.15555	-8.5	6.5	4.5	18.5	37.5	52.5	62.5	116.5	149.5	140.5	97.5	53.5	80.5	68.5	118.5	140.5	84.5	65.5	20.5	38.5	18.5
3.15473	22.75	11.75	14.75	25.75	26.75	30.75	3.75	91.75	97.75	101.75	86.75	50.75	84.75	63.75	129.75	94.75	76.75	90.75	50.75	62.75	4.75
3.1539	46.5	47.5	49.5	48.5	42.5	74.5	74.5	98.5	143.5	145.5	112.5	101.5	80.5	146.5	157.5	81.5	103.5	108.5	76.5	39.5	34.5
3.15307	15.75	15.75	30.75	16.75	35.75	24.75	30.75	86.75	100.75	111.75	66.75	66.75	49.75	79.75	109.75	103.75	90.75	74.75	22.75	20.75	0.75
3.15225	-14	12	14	31	16	35	54	58	121	118	81	67	60	97	138	100	87	74	61	20	-3
3.15143	-0.5	-3.5	28.5	45.5	29.5	42.5	99.5	119.5	130.5	125.5	106.5	68.5	68.5	111.5	96.5	104.5	116.5	107.5	77.5	18.5	46.5
3.15061	-0.5	13.5	22.5	29.5	35.5	83.5	78.5	95.5	110.5	104.5	76.5	83.5	59.5	93.5	113.5	105.5	108.5	64.5	63.5	22.5	13.5
3.14978	11.5	-2.5	-5.5	30.5	32.5	62.5	66.5	119.5	130.5	89.5	81.5	105.5	59.5	90.5	94.5	110.5	107.5	35.5	52.5	28.5	28.5
3.14896	49.75	-13.25	19.75	30.75	38.75	28.75	87.75	100.75	147.75	151.75	91.75	40.75	46.75	77.75	123.75	142.75	113.75	105.75	47.75	44.75	40.75
3.14813	-8	26	41	22	83	52	100	112	81	98	81	78	95	101	118	106	105	79	83	37	38
3.14731	25.75	18.75	42.75	71.75	48.75	42.75	51.75	113.75	123.75	139.75	87.75	87.75	63.75	101.75	135.75	79.75	107.75	73.75	58.75	44.75	0.75
3.14649	39.25	39.25	-8.75	24.25	68.25	59.25	101.25	84.25	149.25	92.25	82.25	75.25	97.25	119.25	134.25	123.25	108.25	122.25	65.25	43.25	31.25
3.14568	-10	-14	12	10	37	67	27	99	94	111	86	47	63	102	119	95	93	56	50	34	13
3.14485	0.75	16.75	30.75	13.75	21.75	58.75	110.75	123.75	157.75	177.75	72.75	70.75	89.75	63.75	124.75	71.75	109.75	74.75	57.75	13.75	26.75
3.14403	-22	24	10	28	24	26	37	72	58	114	52	81	70	95	114	117	81	36	67	12	15
3.14321	-18.25	22.75	29.75	16.75	4.75	34.75	12.75	75.75	100.75	74.75	51.75	52.75	55.75	88.75	97.75	84.75	69.75	25.75	21.75	25.75	-8.25
3.14239	30.75	0.75	17.75	0.75	38.75	57.75	46.75	73.75	134.75	126.75	109.75	100.75	82.75	134.75	134.75	86.75	79.75	116.75	48.75	30.75	49.75
3.14157	17.5	34.5	33.5	3.5	22.5	48.5	84.5	85.5	94.5	79.5	82.5	36.5	71.5	119.5	119.5	90.5	74.5	78.5	50.5	-8.5	21.5
3.14075	35.5	15.5	-13.5	15.5	-8.5	48.5	43.5	66.5	101.5	125.5	104.5	94.5	83.5	120.5	90.5	105.5	59.5	44.5	63.5	32.5	12.5
3.13994	-29	23	-12	27	44	49	92	84	151	123	87	79	79	96	163	120	127	104	56	38	22
3.13912	43.75	45.75	43.75	53.75	60.75	79.75	107.75	103.75	140.75	126.75	113.75	105.75	132.75	80.75	132.75	111.75	88.75	69.75	88.75	46.75	29.75
3.1383	-55	-12	10	10	42	46	68	68	115	112	58	72	59	110	70	99	74	64	17	23	7
3.13749	6.5	1.5	6.5	33.5	39.5	50.5	63.5	101.5	103.5	93.5	69.5	87.5	43.5	47.5	107.5	118.5	74.5	75.5	66.5	34.5	13.5
3.13667	-3.75	-21.75	-7.75	-18.75	22.25	21.25	9.25	81.25	128.25	99.25	83.25	87.25	45.25	86.25	121.25	78.25	113.25	43.25	65.25	-1.75	9.25
3.13585	30.75	27.75	39.75	24.75	34.75	77.75	70.75	65.75	114.75	109.75	75.75	61.75	44.75	73.75	111.75	114.75	99.75	51.75	52.75	56.75	13.75
3.13504	33.75	29.75	50.75	55.75	36.75	58.75	83.75	106.75	154.75	151.75	132.75	91.75	102.75	125.75	145.75	123.75	165.75	78.75	46.75	21.75	40.75
3.13423	17.25	1.25	5.25	47.25	0.25	50.25	32.25	94.25	93.25	96.25	65.25	18.25	30.25	87.25	88.25	83.25	81.25	62.25	53.25	30.25	49.25
3.13341	-27	14	31	22	13	36	51	64	109	66	111	68	86	109	108	80	52	27	49	7	4
3.13259	-16.75	-7.75	42.25	26.25	-46.75	20.25	71.25	88.25	120.25	93.25	104.25	30.25	68.25	100.25	93.25	84.25	54.25	23.25	10.25	-3.75	20.25
3.13178	3.25	-8.75	21.25	82.25	56.25	71.25	66.25	125.25	133.25	109.25	113.25	55.25	89.25	117.25	86.25	83.25	71.25	100.25	63.25	38.25	28.25
3.13097	20.75	40.75	31.75	20.75	26.75	34.75	73.75	70.75	118.75	110.75	95.75	92.75	78.75	57.75	143.75	94.75	84.75	72.75	28.75	22.75	11.75
3.13016	23	32	20	12	34	91	47	117	124	92	89	61	51	99	111	106	100	37	52	21	4
3.12935	17	9	14	-26	43	25	72	96	95	99	68	88	39	93	97	103	90	79	51	41	29
3.12853	21	38	14	42	66	46	48	80	100	109	108	77	71	74	132	92	78	75	77	24	20
3.12772	11.5	9.5	38.5	32.5	21.5	46.5	55.5	111.5	124.5	83.5	73.5	60.5	70.5	94.5	119.5	92.5	53.5	63.5	54.5	46.5	23.5
3.12691	-15.25	-14.25	-30.25	24.75	16.75	21.75	23.75	62.75	131.75	79.75	89.75	59.75	23.75	119.75	108.75	85.75	92.75	38.75	45.75	-1.25	-11.25
3.1261	-1	14	27	18	45	74	76	93	109	122	101	72	57	83	106	110	65	87	61	33	23
3.12529	-34.25	-28.25	-1.25	22.75	24.75	29.75	31.75	86.75	85.75	79.75	47.75	21.75	51.75	76.75	81.75	100.75	65.75	56.75	-0.25	18.75	22.75
3.12448	33.75	34.75	19.75	44.75	53.75	25.75	78.75	57.75	123.75	102.75	93.75	63.75	57.75	93.75	96.75	100.75	84.75	87.75	52.75	30.75	26.75
3.12367	26	-12	16	12	45	37	52	85	112	62	58	65	56	45	75	97	78	46	72	20	18
3.12287	21.25	10.25	23.25	19.25	9.25	24.25	59.25	84.25	94.25	94.25	98.25	70.25	47.25	70.25	88.25	106.25	104.25	34.25	32.25	43.25	-0.75
3.12206	-1.75	13.25	20.25	50.25	54.25	25.25	42.25	57.25	61.25	81.25	62.25	102.25	88.25	89.25	103.25	47.25	92.25	63.25	28.25	21.25	9.25
3.12125	6.25	-2.75	-4.75	20.25	40.25	57.25	23.25	82.25	105.25	73.25	78.25	47.25	28.25	65.25	103.25	70.25	81.25	87.25	40.25	-15.75	31.25
3.12044	-15	-1	-10	17	42	79	78	84	100	29	63	50	79	47	102	123	56	67	30	-23	22
3.11963	17	3	37	32	51	52	37	119	118	93	107	54	90	83	96	120	85	72	44	33	32
3.11883	-9.5	42.5	-0.5	50.5	51.5	32.5	77.5	74.5	106.5	118.5	108.5	45.5	61.5	73.5	128.5	116.5	103.5	95.5	67.5	14.5	40.5
3.11802	27	26	30	35	12	44	35	71	125	134	63	58	52	56	98	109	46	66	57	26	2
3.11721	2.5	4.5	2.5	14.5	35.5	63.5	57.5	59.5	103.5	52.5	71.5	31.5	50.5	47.5	93.5	55.5	55.5	80.5	-22.5	27.5	27.5
3.11641	21.75	12.75	34.75	15.75	49.75	27.75	79.75	46.75	104.75	84.75	73.75	58.75	45.75	62.75	61.75	79.75	82.75	34.75	32.75	22.75	30.75
3.11561	20	-4	20	18	14	27	35	85	106	83	74	64	12	47	102	53	30	76	28	-5	0
3.1148	18.75	8.75	21.75	42.75	12.75	34.75	42.75	71.75	96.75	115.75	56.75	28.75	49.75	107.75	101.75	131.75	76.75	63.75	38.75	13.75	-10.25
3.114	-39	-24	9	1	23	31	9	35	96	65	44	71	21	46	66	50	11	22	22	9	-29
3.11319	-36	-14	-8	-12	39	49	23	54	133	51	54	43	26	56	56	92	54	48	58	0	31
3.11239	-6.5	9.5	36.5	29.5	23.5	39.5	59.5	77.5	101.5	56.5	94.5	66.5	55.5	60.5	94.5	75.5	71.5	36.5	67.5	37.5	-12.5
3.11159	-18.5	11.5	2.5	11.5	4.5	24.5	28.5	61.5	80.5	63.5	38.5	27.5	44.5	45.5	55.5	71.5	59.5	51.5	23.5	-1.5	-2.5
3.11079	-8.25	13.75	-2.25	-0.25	12.75	41.75	32.75	58.75	79.75	65.75	58.75	62.75	10.75	55.75	66.75	88.75	83.75	31.75	33.75	13.75	17.75
3.10998	17.75	6.75	21.75	21.75	4.75	43.75	46.75	53.75	97.75	71.75	56.75	50.75	29.75	43.75	90.75	67.75	34.75	49.75	35.75	-4.25	17.75
3.10918	-16	16	6	13	56	-2	81	53	110	71	48	59	69	57	55	73	99	50	37	23	5
3.10838	24.75	-8.25	18.75	20.75	47.75	36.75	49.75	77.75	97.75	95.75	56.75	58.75	47.75	54.75	70.75	54.75	78.75	7.75	40.75	49.75	8.75
3.10758	-5	39	6	13	44	30	64	79	118	122	63	63	76	90	100	99	83	53	40	12	-15
3.10678	-10.75	7.25	44.25	4.25	49.25	25.25	51.25	61.25	75.25	77.25	89.25	25.25	76.25	41.25	79.25	36.25	49.25	106.25	14.25	46.25	-20.75
3.10598	22	-9	18	16	33	8	24	71	54	56	28	54	30	42	79	42	47	58	-6	5	25
3.10519	-5	-16	8	-3	45	47	66	90	91	62	49	20	40	54	81	58	27	15	41	11597	-14
3.10438	-20.75	3.25	2.25	6.25	53.25	38.25	46.25	77.25	96.25	88.25	74.25	46.25	39.25	90.25	63.25	63.25	50.25	63.25	43.25	3208.3	47.25
3.10358	6.5	1.5	17.5	-11.5	31.5	57.5	49.5	82.5	67.5	115.5	62.5	46.5	52.5	75.5	100.5	89.5	68.5	27.5	37.5	332.5	25.5
3.10279	18	-10	1	-22	20	42	28	52	100	66	38	78	24	58	64	80	92	97	33	21	0
3.10199	21.75	-15.25	20.75	47.75	17.75	25.75	55.75	62.75	87.75	73.75	85.75	54.75	49.75	55.75	68.75	76.75	47.75	50.75	77.75	9.75	-10.25
3.10119	-1.75	-0.75	24.25	6.25	43.25	30.25	66.25	66.25	98.25	47.25	52.25	87.25	67.25	71.25	70.25	73.25	62.25	14.25	37.25	50.25	16.25
3.1004	6.25	-5.75	30.25	3.25	32.25	36.25	31.25	67.25	113.25	31.25	39.25	40.25	37.25	76.25	78.25	58.25	26.25	92.25	-9.75	-32.75	-23.75
3.0996	1.75	22.75	-1.25	-34.25	41.75	21.75	47.75	57.75	112.75	112.75	84.75	25.75	41.75	37.75	50.75	69.75	62.75	46.75	43.75	-1.25	23.75
3.09881	33.25	-3.75	4.25	12.25	25.25	6.25	48.25	83.25	69.25	61.25	74.25	57.25	38.25	62.25	60.25	82.25	84.25	13.25	16.25	25.25	21.25
3.09801	7.75	18.75	49.75	54.75	58.75	15.75	59.75	70.75	87.75	76.75	105.75	70.75	48.75	80.75	101.75	81.75	77.75	32.75	51.75	-7.25	-4.25
3.09721	-33	-34	2	7	25	17	32	74	66	33	16	25	50	55	37	40	29	37	-22	-17	11
3.09642	7	-2	34	34	-2	59	-24	71	111	91	72	73	59	81	82	53	77	68	33	25	32
3.09563	-0.75	10.25	16.25	45.25	40.25	37.25	50.25	110.25	99.25	36.25	59.25	62.25	52.25	59.25	96.25	69.25	74.25	50.25	15.25	-17.75	26.25
3.09483	28.5	-8.5	9.5	28.5	23.5	13.5	29.5	63.5	62.5	73.5	68.5	54.5	11.5	56.5	43.5	48.5	37.5	69.5	23.5	-11.5	19.5
3.09404	-11.5	17.5	52.5	9.5	26.5	31.5	43.5	65.5	76.5	85.5	39.5	62.5	16.5	75.5	135.5	65.5	58.5	32.5	28.5	18.5	51.5
3.09325	-17	26	41	14	4	58	32	65	61	81	23	47	40	43	71	62	46	64	38	11	4
3.09245	53.5	27.5	66.5	28.5	20.5	53.5	75.5	43.5	121.5	83.5	50.5	61.5	69.5	54.5	78.5	87.5	75.5	66.5	59.5	35.5	10.5
3.09167	-23.75	24.25	4.25	-2.75	31.25	2.25	57.25	64.25	52.25	100.25	66.25	55.25	30.25	50.25	90.25	73.25	63.25	37.25	20.25	8.25	1.25
3.09087	14.5	-15.5	-28.5	20.5	18.5	41.5	49.5	43.5	71.5	96.5	58.5	63.5	55.5	0.5	42.5	48.5	33.5	39.5	17.5	-7.5	15.5
3.09008	4.5	17.5	32.5	-2.5	41.5	36.5	52.5	86.5	98.5	51.5	66.5	41.5	78.5	63.5	61.5	63.5	80.5	43.5	44.5	-0.5	41.5
3.08929	24.5	16.5	-7.5	46.5	25.5	51.5	58.5	76.5	77.5	112.5	71.5	52.5	88.5	84.5	56.5	47.5	43.5	53.5	65.5	30.5	4.5
3.0885	21	8	36	43	-6	21	45	52	95	64	23	51	70	50	69	34	41	42	32	-29	-20
3.08771	20.25	21.25	49.25	44.25	37.25	65.25	54.25	58.25	108.25	77.25	78.25	107.25	73.25	84.25	76.25	87.25	66.25	81.25	54.25	34.25	62.25
3.08692	-26	3	22	-4	6	35	27	62	78	26	37	44	26	71	53	56	21	73	1	7	-32
3.08614	4	-5	11	40	28	25	32	62	55	96	57	65	68	30	76	76	77	42	47	-8	22
3.08534	-13.25	-12.25	1.75	-23.25	-14.25	24.75	22.75	15.75	92.75	66.75	21.75	36.75	-11.25	52.75	42.75	29.75	43.75	36.75	-4.25	-1.25	14.75
3.08455	16.75	11.75	10.75	23.75	24.75	30.75	67.75	63.75	101.75	87.75	67.75	54.75	41.75	77.75	83.75	86.75	75.75	44.75	34.75	45.75	9.75
3.08377	27.75	1.75	4.75	1.75	50.75	28.75	27.75	16.75	73.75	47.75	63.75	24.75	38.75	54.75	51.75	68.75	70.75	37.75	29.75	14.75	-16.25
3.08298	30.25	11.25	-2.75	-17.75	53.25	25.25	19.25	81.25	46.25	55.25	26.25	24.25	51.25	52.25	46.25	92.25	65.25	61.25	29.25	29.25	-19.75
3.08219	2.5	3.5	17.5	0.5	2.5	56.5	36.5	85.5	57.5	58.5	79.5	54.5	30.5	60.5	66.5	60.5	57.5	33.5	18.5	-6.5	17.5
3.08141	-14	5	-14	26	43	12	25	41	81	81	35	25	48	39	101	58	60	-5	29	33	-11
3.08062	1.5	24.5	23.5	31.5	12.5	45.5	38.5	72.5	99.5	71.5	65.5	63.5	69.5	78.5	77.5	69.5	74.5	48.5	7.5	26.5	20.5
3.07983	30.75	42.75	17.75	11.75	11.75	-8.25	35.75	60.75	80.75	10.75	54.75	10.75	41.75	35.75	59.75	72.75	44.75	29.75	29.75	11.75	-1.25
3.07905	3	20	0	35	23	21	49	21	70	46	53	95	67	84	42	111	79	40	55	34	62
3.07827	23.25	24.25	10.25	15.25	57.25	21.25	44.25	48.25	80.25	79.25	47.25	71.25	57.25	63.25	43.25	18.25	55.25	39.25	16.25	26.25	40.25
3.07748	-5.5	13.5	18.5	16.5	13.5	64.5	29.5	24.5	30.5	43.5	34.5	2.5	36.5	58.5	22.5	73.5	11.5	50.5	56.5	22.5	12.5
3.0767	5.25	8.25	16.25	10.25	25.25	32.25	19.25	52.25	70.25	84.25	62.25	60.25	48.25	18.25	47.25	81.25	40.25	39.25	10.25	2.25	19.25
3.07592	-7	5	11	25	27	32	72	63	66	61	55	32	40	77	115	82	68	40	27	2	36
3.07513	35.25	22.25	33.25	35.25	38.25	28.25	24.25	55.25	55.25	81.25	50.25	11.25	46.25	16.25	41.25	33.25	41.25	56.25	12.25	17.25	9.25
3.07435	-4.5	-5.5	9.5	9.5	-3.5	10.5	31.5	45.5	107.5	67.5	56.5	38.5	67.5	52.5	127.5	66.5	42.5	57.5	43.5	0.5	18.5
3.07357	0.5	-1.5	2.5	8.5	23.5	-0.5	40.5	48.5	77.5	55.5	67.5	40.5	29.5	34.5	32.5	53.5	57.5	43.5	33.5	6.5	0.5
3.07278	-14	-2	-18	38	-13	11	39	53	71	84	75	62	46	43	60	36	49	63	24	-21	3
3.07201	0.5	4.5	3.5	18.5	6.5	2.5	17.5	61.5	57.5	79.5	60.5	15.5	49.5	34.5	46.5	56.5	66.5	35.5	14.5	14.5	15.5
3.07122	-9.5	-7.5	-12.5	22.5	8.5	25.5	66.5	25.5	68.5	42.5	61.5	71.5	47.5	42.5	54.5	47.5	23.5	38.5	-12.5	11.5	4.5
3.07044	-11.5	-9.5	14.5	15.5	-10.5	2.5	54.5	1.5	76.5	39.5	55.5	16.5	15.5	67.5	105.5	52.5	37.5	1.5	30.5	-10.5	24.5
3.06966	-11	31	27	5	31	30	16	45	84	91	52	59	12	74	81	80	38	40	15	28	25
3.06888	36.25	4.25	42.25	7.25	42.25	48.25	45.25	57.25	58.25	52.25	63.25	49.25	36.25	45.25	85.25	41.25	44.25	3.25	27.25	38.25	7.25
3.06811	19.75	-29.25	1.75	2.75	26.75	-1.25	13.75	39.75	89.75	55.75	61.75	55.75	35.75	52.75	63.75	53.75	-1.25	39.75	-12.25	4.75	23.75
3.06733	-5.75	3.25	-39.75	25.25	26.25	22.25	25.25	38.25	54.25	81.25	29.25	69.25	16.25	67.25	53.25	40.25	51.25	11.25	-3.75	5.25	-7.75
3.06654	11.25	12.25	23.25	40.25	33.25	38.25	83.25	55.25	70.25	71.25	67.25	29.25	49.25	58.25	62.25	56.25	70.25	81.25	22.25	34.25	10.25
3.06577	-18.25	-4.25	2.75	45.75	25.75	64.75	6.75	34.75	82.75	44.75	64.75	65.75	14.75	58.75	33.75	26.75	45.75	39.75	31.75	-7.25	44.75
3.06499	20.5	0.5	-7.5	30.5	4.5	15.5	59.5	33.5	52.5	22.5	38.5	48.5	37.5	38.5	78.5	43.5	36.5	16.5	16.5	-3.5	-27.5
3.06421	-20	13	-25	13	51	31	51	33	86	53	52	31	25	32	72	78	50	30	47	13	28
3.06344	-32	24	9	-17	28	2	3	17	34	36	55	16	21	24	87	43	27	27	34	-12	-19
3.06266	3	-8	-7	-11	17	50	7	84	65	25	8	17	70	53	64	67	43	39	10	15	18
3.06189	-15.25	-42.25	10.75	1.75	2.75	-10.25	-2.25	33.75	53.75	65.75	13.75	31.75	7.75	46.75	7.75	13.75	81.75	14.75	32.75	-10.25	14.75
3.06111	4.25	21.25	-9.75	19.25	4.25	19.25	35.25	69.25	80.25	54.25	31.25	32.25	25.25	21.25	45.25	30.25	53.25	22.25	4.25	37.25	-5.75
3.06033	-13.25	-11.25	12.75	26.75	10.75	21.75	15.75	23.75	22.75	48.75	35.75	46.75	47.75	35.75	66.75	36.75	44.75	22.75	28.75	4.75	-3.25
3.05956	18.25	-8.75	-48.75	2.25	31.25	13.25	24.25	34.25	16.25	33.25	54.25	29.25	60.25	48.25	5.25	58.25	51.25	28.25	52.25	-7.75	33.25
3.05878	-7.25	15.75	17.75	17.75	28.75	24.75	29.75	31.75	86.75	62.75	52.75	68.75	36.75	28.75	121.75	65.75	21.75	57.75	29.75	31.75	8.75
3.05801	-19.25	20.75	-24.25	-0.25	7.75	21.75	52.75	51.75	71.75	57.75	45.75	47.75	36.75	53.75	63.75	57.75	8.75	52.75	34.75	20.75	19.75
3.05724	-15.75	13.25	-25.75	32.25	13.25	49.25	49.25	61.25	74.25	41.25	55.25	50.25	26.25	49.25	83.25	24.25	35.25	49.25	-13.75	-20.75	17.25
3.05646	-30.5	25.5	13.5	10.5	34.5	31.5	27.5	67.5	90.5	43.5	71.5	55.5	55.5	38.5	48.5	40.5	16.5	21.5	38.5	-3.5	26.5
3.05569	50.75	2.75	-2.25	22.75	9.75	33.75	15.75	64.75	54.75	95.75	66.75	67.75	30.75	49.75	89.75	74.75	92.75	29.75	42.75	63.75	9.75
3.05492	-2.25	10.75	51.75	8.75	-8.25	27.75	-11.25	-21.25	75.75	72.75	16.75	20.75	46.75	26.75	10161	55.75	26.75	16.75	-4.25	27.75	2.75
3.05415	-4	15	-4	-7	12	11	23	61	43	66	63	39	26	62	2349	69	5	46	17	18	-8
3.05337	-27.75	5.25	-3.75	27.25	34.25	41.25	28.25	46.25	31.25	66.25	16.25	36.25	19.25	60.25	2768.3	52.25	49.25	57.25	2.25	-18.75	2.25
3.0526	-5.25	3.75	16.75	5.75	38.75	39.75	19.75	47.75	95.75	43.75	43.75	31.75	64.75	33.75	3629.8	86.75	69.75	36.75	39.75	26.75	23.75
3.05183	-4	33	-29	-11	34	22	35	48	80	72	60	32	12	65	1226	37	56	31	11	-11	-13
3.05106	11.25	32.25	-6.75	26.25	1.25	16.25	48.25	43.25	41.25	20.25	15.25	61.25	12.25	54.25	41.25	47.25	24.25	25.25	10.25	30.25	-20.75
3.0503	-15.25	-15.25	32.75	25.75	7.75	27.75	69.75	37.75	65.75	37.75	69.75	49.75	26.75	55.75	52.75	31.75	80.75	7.75	11.75	24.75	8.75
3.04952	-2.25	20.75	-3.25	-16.25	-4.25	2.75	46.75	20.75	60.75	15.75	60.75	25.75	47.75	28.75	72.75	85.75	61.75	15.75	8.75	32.75	25.75
3.04875	51.5	4.5	-9.5	4.5	33.5	16.5	3.5	64.5	59.5	76.5	59.5	38.5	49.5	78.5	54.5	78.5	47.5	14.5	29.5	9.5	-1.5
3.04799	-28.75	2.25	25.25	-1.75	4.25	29.25	31.25	62.25	34.25	78.25	69.25	43.25	39.25	38.25	47.25	27.25	70.25	22.25	-5.75	4.25	-18.75
3.04721	-18	3	-23	40	24	20	59	71	84	34	64	24	60	78	69	60	51	48	26	21	18
3.04645	7.5	2.5	-19.5	3.5	18.5	29.5	36.5	46.5	34.5	74.5	34.5	55.5	44.5	57.5	63.5	64.5	28.5	6.5	-10.5	31.5	-0.5
3.04568	-15.25	-7.25	4.75	10.75	24.75	21.75	8.75	48.75	41.75	24.75	13.75	28.75	22.75	28.75	21.75	27.75	38.75	-4.25	9.75	25.75	13.75
3.04492	17.75	12.75	-4.25	-19.25	6.75	28.75	48.75	59.75	57.75	27.75	57.75	69.75	32.75	53.75	64.75	52.75	23.75	14.75	7.75	-19.25	19.75
3.04415	-22	-6	7	-8	18	43	2	49	66	63	42	56	31	45	33	44	30	44	7	2636	-15
3.04339	-27.5	15.5	23.5	-24.5	35.5	13.5	56.5	51.5	69.5	1.5	44.5	40.5	70.5	70.5	40.5	43.5	30.5	37.5	38.5	3310.5	-12.5
3.04262	-26.5	23.5	12.5	47.5	33.5	5.5	16.5	66.5	71.5	58.5	93.5	32.5	35.5	47.5	52.5	28.5	38.5	40.5	19.5	1688.5	6.5
3.04185	-8	2	24	18	25	-9	10	26	62	75	37	26	40	57	48	42	49	17	26	1182	24
3.04109	7.5	17.5	6.5	36.5	37.5	19.5	9.5	76.5	57.5	42.5	69.5	49.5	35.5	58.5	78.5	52.5	71.5	62.5	-3.5	84.5	-7.5
3.04032	19	-17	30	-4	30	20	15	62	54	24	63	41	67	48	53	62	55	48	11	6	18
3.03956	25	-1	44	4	48	37	63	42	85	75	50	59	61	63	59	71	35	28	25	14	-3
3.03879	9.25	20.25	-0.75	42.25	19.25	-13.75	0.25	31.25	43.25	40.25	47.25	-5.75	23.25	58.25	42.25	0.25	33.25	1.25	1.25	35.25	18.25
3.03803	17.25	-7.75	25.25	3.25	13.25	22.25	17.25	55.25	65.25	86.25	38.25	57.25	38.25	57.25	61.25	69.25	26.25	66.25	86.25	28.25	32.25
3.03727	-13.25	-2.25	17.75	15.75	-3.25	34.75	27.75	65.75	82.75	49.75	69.75	57.75	63.75	29.75	48.75	59.75	58.75	36.75	43.75	7.75	-9.25
3.03651	-29.5	3.5	-4.5	20.5	17.5	14.5	28.5	39.5	80.5	59.5	70.5	18.5	15.5	15.5	64.5	52.5	47.5	42.5	34.5	-1.5	-4.5
3.03574	22.5	-18.5	-11.5	4.5	24.5	54.5	41.5	28.5	61.5	39.5	40.5	34.5	41.5	41.5	12.5	19.5	31.5	-5.5	-5.5	-5.5	-3.5
3.03498	12.5	-1.5	-15.5	46.5	-0.5	15.5	17.5	49.5	61.5	11.5	27.5	35.5	28.5	62.5	66.5	59.5	55.5	16.5	17.5	28.5	13.5
3.03422	-15.5	23.5	-21.5	33.5	0.5	21.5	5.5	66.5	40.5	43.5	62.5	35.5	42.5	37.5	45.5	64.5	40.5	19.5	1.5	12.5	-1.5
3.03345	8.5	32.5	7.5	35.5	3.5	20.5	41.5	41.5	76.5	97.5	54.5	40.5	54.5	42.5	62.5	56.5	16.5	24.5	37.5	-9.5	17.5
3.0327	28.5	-1.5	32.5	-3.5	17.5	67.5	39.5	44.5	23.5	56.5	44.5	29.5	17.5	41.5	73.5	77.5	51.5	9.5	22.5	17.5	38.5
3.03193	2	6	13	26	22	1	47	53	62	46	10	55	54	38	35	73	56	39	7	15	21
3.03118	11.25	2.25	24.25	10.25	55.25	9.25	67.25	41.25	61.25	54.25	40.25	58.25	30.25	97.25	103.25	50.25	66.25	63.25	24.25	31.25	14.25
3.03041	-4.75	1.25	9.25	19.25	12.25	54.25	19.25	18.25	80.25	58.25	63.25	51.25	48.25	18.25	52.25	47.25	31.25	24.25	55.25	15.25	9.25
3.02966	13.5	-1.5	13.5	29.5	30.5	55.5	51.5	66.5	58.5	74.5	78.5	21.5	53.5	68.5	70.5	56.5	58.5	44.5	10.5	26.5	24.5
3.0289	12.5	-9.5	14.5	2.5	11.5	-6.5	55.5	40.5	55.5	57.5	29.5	10.5	4.5	40.5	39.5	52.5	45.5	27.5	26.5	20.5	-10.5
3.02814	-7.25	-0.25	-8.25	-0.25	4.75	20.75	45.75	40.75	80.75	61.75	22.75	57.75	31.75	54.75	42.75	30.75	30.75	16.75	39.75	29.75	7.75
3.02738	11.5	48.5	3.5	-3.5	-9.5	29.5	29.5	41.5	35.5	16.5	61.5	25.5	29.5	34.5	26.5	57.5	40.5	34.5	27.5	-4.5	-3.5
3.02663	20.5	-4.5	2.5	19.5	30.5	-7.5	54.5	47.5	94.5	89.5	56.5	69.5	28.5	85.5	76.5	83.5	34.5	40.5	-2.5	56.5	12.5
3.02587	-8.5	15.5	10.5	32.5	38.5	4.5	34.5	79.5	66.5	52.5	42.5	53.5	21.5	30.5	49.5	37.5	37.5	42.5	19.5	0.5	56.5
3.02511	-45.25	-3.25	-28.25	-2.25	45.75	12.75	19.75	33.75	59.75	45.75	17.75	37.75	36.75	68.75	43.75	17.75	53.75	30.75	11.75	11.75	-27.25
3.02435	10.5	4.5	11.5	13.5	23.5	17.5	12.5	93.5	61.5	55.5	28.5	15.5	36.5	61.5	108.5	84.5	53.5	31.5	58.5	21.5	16.5
3.0236	18.25	19.25	35.25	27.25	26.25	40.25	8.25	35.25	56.25	75.25	82.25	34.25	16.25	41.25	60.25	57.25	80.25	20.25	33.25	26.25	-0.75
3.02284	27.25	-4.75	-11.75	40.25	31.25	34.25	-4.75	69.25	61.25	62.25	48.25	35.25	69.25	35.25	35.25	38.25	24.25	39.25	42.25	13.25	12.25
3.02209	-22.25	13.75	18.75	-15.25	-8.25	20.75	18.75	14.75	86.75	60.75	57.75	37.75	4.75	52.75	57.75	54.75	16.75	22.75	-0.25	9.75	17.75
3.02133	-14.5	35.5	26.5	12.5	17.5	20.5	18.5	33.5	63.5	8.5	48.5	61.5	16.5	67.5	39.5	31.5	48.5	1.5	52.5	11.5	-0.5
3.02058	-3	-20	-11	-4	-3	-11	0	9	40	27	10	8	-10	17	76	31	46	27	25	-26	-30
3.01982	19.75	9.75	53.75	33.75	25.75	33.75	24.75	76.75	89.75	53.75	67.75	29.75	59.75	38.75	84.75	64.75	15.75	39.75	2.75	40.75	35.75
3.01907	-11.25	-21.25	25.75	-1.25	-21.25	12.75	32.75	71.75	74.75	53.75	51.75	47.75	26.75	51.75	71.75	64.75	39.75	69.75	12.75	24.75	20.75
3.01832	-1.25	4.75	14.75	-5.25	31.75	37.75	18.75	85.75	54.75	59.75	41.75	39.75	56.75	41.75	52.75	49.75	86.75	45.75	21.75	15.75	3.75
3.01757	-8	17	-2	15	-12	10	34	30	76	27	43	59	39	9	63	49	18	17	1	-37	7
3.01681	14.25	4.25	-5.75	-1.75	22.25	57.25	36.25	59.25	87.25	30.25	62.25	60.25	34.25	31.25	84.25	58.25	32.25	42.25	9.25	18.25	23.25
3.01606	-22	-23	-23	-9	15	13	-2	37	93	32	21	-11	12	-5	30	58	29	19	-26	-12	17
3.01531	27	-9	-11	26	43	-36	22	19	38	26	41	11	50	60	68	51	51	41	16	-22	39
3.01456	32.25	17.25	-0.75	8.25	47.25	27.25	56.25	70.25	73.25	53.25	31.25	46.25	41.25	81.25	85.25	31.25	28.25	31.25	13.25	-15.75	15.25
3.01381	3.5	-43.5	-21.5	11.5	8.5	25.5	42.5	38.5	50.5	11.5	22.5	36.5	1.5	24.5	47.5	52.5	35.5	24.5	0.5	13.5	-12.5
3.01306	22.25	2.25	9.25	25.25	35.25	21.25	67.25	94.25	39.25	89.25	52.25	49.25	57.25	94.25	77.25	53.25	53.25	39.25	31.25	10.25	20.25
3.01231	-1	-2	-12	30	69	26	88	50	34	55	46	58	9	36	64	69	89	13	2	5	21
3.01156	-8.25	-17.25	1.75	2.75	18.75	-5.25	12.75	57.75	77.75	21.75	47.75	48.75	39.75	45.75	29.75	29.75	19.75	63.75	-7.25	6.75	-15.25
3.01081	-1.25	-10.25	-6.25	-13.25	-15.25	61.75	20.75	29.75	50.75	32.75	77.75	12.75	41.75	47.75	44.75	48.75	83.75	60.75	29.75	5.75	-42.25
3.01006	-4.75	-14.75	-14.75	23.25	9.25	28.25	45.25	35.25	62.25	81.25	24.25	38.25	46.25	32.25	31.25	41.25	58.25	32.25	38.25	26.25	3.25
3.00931	3.75	0.75	5.75	5.75	44.75	38.75	29.75	68.75	97.75	80.75	59.75	57.75	42.75	92.75	65.75	64.75	57.75	50.75	54.75	-0.25	28.75
3.00856	11.25	-30.75	34.25	42.25	17.25	16.25	62.25	40.25	38.25	27.25	26.25	17.25	18.25	15.25	72.25	73.25	25.25	2.25	11.25	-12.75	14.25
3.00782	16.25	27.25	18.25	31.25	18.25	45.25	4.25	79.25	65.25	45.25	57.25	86.25	36.25	74.25	17.25	67.25	39.25	34.25	55.25	31.25	-3.75
3.00707	12.25	12.25	1.25	16.25	27.25	24.25	68.25	33.25	62.25	36.25	46.25	27.25	29.25	54.25	54.25	53.25	32.25	77.25	65.25	-4.75	39.25
3.00632	27.75	-13.25	2.75	-12.25	16.75	15.75	-3.25	46.75	3016.8	35.75	67.75	36.75	17.75	53.75	53.75	39.75	38.75	21.75	14.75	2.75	-10.25
3.00557	-21.75	11.25	17.25	36.25	10.25	27.25	-1.75	11.25	78.25	46.25	33.25	22.25	16.25	42.25	72.25	48.25	70.25	64.25	-0.75	-6.75	18.25
3.00483	12.5	4.5	39.5	19.5	0.5	2.5	25.5	27.5	52.5	71.5	54.5	42.5	23.5	42.5	46.5	65.5	33.5	23.5	16.5	28.5	-5.5
3.00409	-27.25	-42.25	3.75	10.75	-2.25	0.75	14.75	45.75	95.75	7.75	42.75	7.75	30.75	40.75	49.75	42.75	10.75	15.75	-25.25	-20.25	-18.25
3.00334	-12.25	-4.25	-12.25	23.75	29.75	-10.25	10.75	47.75	90.75	66.75	55.75	27.75	47.75	36.75	69.75	56.75	40.75	18.75	26.75	-19.25	27.75
3.0026	41.75	20.75	30.75	46.75	48.75	10.75	54.75	50.75	80.75	72.75	73.75	16.75	32.75	34.75	47.75	64.75	39.75	31.75	41.75	27.75	19.75
3.00185	-10	-1	-7	-6	8	8	18	29	62	30	18	42	15	30	46	77	41	10	-21	30	-1
3.00111	7	39	2	26	69	44	49	28	53	59	43	48	35	34	61	67	76	57	61	24	30
3.00036	-5.25	-40.25	1.75	27.75	19.75	28.75	48.75	37.75	36.75	52.75	53.75	35.75	27.75	37.75	23.75	38.75	6.75	3.75	11.75	0.75	-7.25
2.99962	13.5	-2.5	14.5	-7.5	-5.5	19.5	3.5	23.5	58.5	52.5	-8.5	21.5	47.5	30.5	64.5	49.5	33.5	24.5	19.5	11.5	5.5
2.99888	-26.75	9.25	-9.75	-14.75	18.25	4.25	35.25	37.25	29.25	44.25	46.25	23.25	92.25	37.25	54.25	57.25	38.25	-3.75	-8.75	-0.75	0.25
2.99813	20.25	8.25	47.25	23.25	5.25	57.25	46.25	75.25	67.25	68.25	67.25	63.25	71.25	80.25	85.25	70.25	62.25	64.25	28.25	33.25	4.25
2.99739	-27	2	-15	-27	47	0	84	67	55	43	29	20	56	57	51	36	59	37	12	-6	-20
2.99665	-4.75	30.25	34.25	23.25	27.25	12.25	42.25	42.25	37.25	95.25	58.25	33.25	32.25	52.25	61.25	61.25	22.25	61.25	51.25	23.25	38.25
2.99591	16.75	8.75	25.75	16.75	21.75	16.75	31.75	28.75	34.75	59.75	55.75	54.75	19.75	41.75	60.75	51.75	48.75	13.75	10.75	42.75	4.75
2.99516	-32.25	-6.25	-6.25	-30.25	16.75	-19.25	-23.25	12.75	19.75	54.75	42.75	-18.25	46.75	32.75	36.75	44.75	-1.25	18.75	22.75	20.75	-2.25
2.99442	-12.5	-14.5	3.5	13.5	31.5	41.5	1.5	30.5	42.5	52.5	26.5	17.5	54.5	6.5	57.5	49.5	36.5	39.5	38.5	0.5	-4.5
2.99369	-11.5	-23.5	-1.5	-1.5	-5.5	17.5	78.5	11.5	31.5	54.5	52.5	45.5	36.5	88.5	63.5	48.5	65.5	-2.5	-9.5	8.5	-9.5
2.99294	-18.75	-18.75	2.25	23.25	41.25	0.25	19.25	38.25	46.25	36.25	11.25	5.25	46.25	20.25	46.25	46.25	87.25	44.25	10.25	21.25	4.25
2.99221	20.25	9.25	5.25	41.25	18.25	-12.75	41.25	51.25	62.25	26.25	53.25	79.25	46.25	77.25	106.25	79.25	55.25	61.25	35.25	19.25	17.25
2.99146	-8	-3	35	18	-17	57	62	64	51	69	61	20	70	94	63	64	51	45	30	37	13
2.99073	-15.25	-36.25	4.75	20.75	-10.25	29.75	25.75	12.75	43.75	44.75	44.75	41.75	18.75	28.75	33.75	58.75	45.75	9.75	11.75	-1.25	20.75
2.98999	9.25	2.25	28.25	-5.75	13.25	46.25	41.25	55.25	48.25	26.25	44.25	10.25	31.25	87.25	76.25	67.25	64.25	69.25	28.25	3.25	5.25
2.98925	-7	15	23	21	32	30	43	53	67	39	80	21	49	15	79	60	72	63	51	17	4
2.98851	37.75	24.75	5.75	-5.25	2.75	30.75	48.75	30.75	74.75	67.75	88.75	31.75	72.75	79.75	96.75	46.75	34.75	43.75	39.75	43.75	22.75
2.98777	21.25	-3.75	1.25	2.25	12.25	51.25	64.25	75.25	70.25	90.25	56.25	46.25	77.25	91.25	72.25	78.25	48.25	42.25	14.25	15.25	-2.75
2.98704	-10.5	-13.5	-2.5	-9.5	30.5	33.5	17.5	37.5	74.5	80.5	3.5	38.5	9.5	75.5	2894.5	58.5	59.5	20.5	7.5	-0.5	11.5
2.9863	-12.25	-8.25	15.75	25.75	33.75	15.75	30.75	69.75	61.75	74.75	39.75	53.75	22.75	50.75	9943.8	50.75	55.75	35.75	-1.25	36.75	23.75
2.98556	18.75	-17.25	16.75	-17.25	19.75	-11.25	-3.25	31.75	30.75	28.75	58.75	37.75	46.75	67.75	10354	42.75	69.75	36.75	25.75	-5.25	32.75
2.98483	-5.25	15.75	5.75	22.75	-25.25	6.75	8.75	13.75	72.75	-9.25	42.75	17.75	17.75	1.75	2938.8	44.75	52.75	-9.25	19.75	10.75	5.75
2.9841	20	-9	26	-11	2	-17	37	51	45	58	31	16	24	88	47	51	43	27	12	15	-7
2.98336	-8.5	2.5	5.5	21.5	-3.5	27.5	-1.5	40.5	13.5	28.5	33.5	61.5	44.5	94.5	51.5	43.5	26.5	55.5	14.5	10.5	-8.5
2.98263	11.25	10.25	22.25	45.25	-4.75	41.25	60.25	54.25	54.25	95.25	45.25	66.25	5.25	30.25	71.25	70.25	57.25	57.25	40.25	12.25	3.25
2.98189	-2.5	18.5	10.5	2.5	5.5	-1.5	7.5	30.5	50.5	23.5	36.5	24.5	45.5	72.5	70.5	67.5	49.5	29.5	8.5	16.5	-2.5
2.98116	4	-15	-30	-17	-5	2	38	34	60	39	43	18	42	34	48	33	33	27	35	-18	11
2.98043	31.25	-47.75	-18.75	1.25	7.25	28.25	25.25	20.25	38.25	56.25	79.25	41.25	24.25	45.25	31.25	93.25	72.25	23.25	21.25	-33.75	7.25
2.97969	21	20	55	25	56	23	34	55	70	64	81	42	48	114	77	51	65	30	34	50	36
2.97896	16.75	10.75	-17.25	30.75	5.75	68.75	34.75	47.75	55.75	80.75	54.75	33.75	70.75	60.75	100.75	56.75	50.75	-2.25	21.75	24.75	26.75
2.97823	9.5	28.5	3.5	21.5	28.5	17.5	34.5	68.5	90.5	53.5	78.5	56.5	56.5	43.5	61.5	94.5	66.5	48.5	21.5	27.5	24.5
2.97749	-17.75	27.25	-3.75	44.25	43.25	-0.75	-12.75	40.25	100.25	39.25	78.25	60.25	35.25	60.25	91.25	52.25	77.25	74.25	34.25	37.25	36.25
2.97676	-7.25	-15.25	-17.25	-17.25	-21.25	8.75	27.75	35.75	44.75	42.75	35.75	43.75	22.75	38.75	71.75	29.75	27.75	16.75	-6.25	38.75	11.75
2.97603	24.5	25.5	15.5	16.5	25.5	54.5	-0.5	39.5	59.5	53.5	56.5	47.5	28.5	82.5	98.5	85.5	43.5	36.5	20.5	-1.5	22.5
2.9753	-11.25	11.75	8.75	6.75	15.75	49.75	10.75	22.75	31.75	72.75	43.75	58.75	42.75	59.75	78.75	60.75	64.75	20.75	22.75	7.75	39.75
2.97457	28.25	-25.75	-3.75	5.25	25.25	1.25	17.25	45.25	72.25	40.25	67.25	52.25	43.25	39.25	28.25	69.25	36.25	37.25	18.25	57.25	7.25
2.97384	14.75	17.75	-14.25	11.75	24.75	41.75	54.75	37.75	93.75	53.75	33.75	37.75	24.75	43.75	63.75	65.75	56.75	42.75	6.75	22.75	6.75
2.97311	19.75	5.75	-7.25	10.75	44.75	48.75	9.75	71.75	55.75	67.75	71.75	64.75	25.75	54.75	72.75	57.75	64.75	50.75	35.75	11.75	-2.25
2.97238	-1	50	30	11	0	-6	47	45	73	58	81	65	59	57	87	88	65	40	39	0	42
2.97165	19.5	-19.5	39.5	-4.5	10.5	59.5	27.5	43.5	67.5	64.5	47.5	47.5	62.5	34.5	59.5	61.5	38.5	37.5	31.5	27.5	24.5
2.97092	-9	34	7	48	16	40	52	50	89	65	68	76	47	54	92	109	53	29	22	4	9
2.9702	8.5	11.5	-6.5	-9.5	0.5	4.5	33.5	38.5	63.5	65.5	46.5	41.5	24.5	44.5	45.5	42.5	33.5	20.5	19.5	14.5	46.5
2.96946	-12.5	12.5	-14.5	-10.5	24.5	13.5	21.5	35.5	39.5	29.5	18.5	29.5	39.5	34.5	34.5	65.5	12.5	30.5	-7.5	13.5	5.5
2.96874	13.25	43.25	28.25	-3.75	2.25	25.25	43.25	54.25	63.25	100.25	55.25	92.25	35.25	73.25	49.25	45.25	74.25	45.25	56.25	23.25	-11.75
2.96801	-4.5	-41.5	-3.5	11.5	27.5	19.5	2.5	22.5	73.5	33.5	46.5	53.5	75.5	24.5	73.5	43.5	55.5	27.5	12.5	-1.5	-15.5
2.96728	-27	-7	4	34	4	24	12	-12	24	41	52	11	13	72	93	46	41	44	3	-27	-4
2.96656	552.75	-3.25	8.75	-36.25	6.75	-7.25	33.75	43.75	33.75	47.75	59.75	21.75	37.75	75.75	59.75	20.75	17.75	35.75	35.75	0.75	2.75
2.96583	3059.5	8.5	29.5	8.5	41.5	39.5	33.5	35.5	43.5	27.5	59.5	39.5	66.5	60.5	103.5	45.5	60.5	41.5	15.5	25.5	39.5
2.96511	0.75	40.75	20.75	18.75	10.75	23.75	27.75	71.75	89.75	63.75	52.75	41.75	48.75	39.75	99.75	79.75	54.75	50.75	-2.25	35.75	11.75
2.96438	-7.5	0.5	8.5	28.5	35.5	12.5	-6.5	22.5	92.5	33.5	41.5	43.5	12.5	35.5	48.5	81.5	44.5	32.5	9.5	-29.5	-7.5
2.96366	-26	4	21	6	-7	26	34	59	49	45	54	16	33	54	51	53	32	22	0	16	12
2.96293	6.75	39.75	15.75	34.75	23.75	39.75	56.75	63.75	93.75	58.75	40.75	100.75	37.75	59.75	89.75	96.75	62.75	53.75	33.75	18.75	34.75
2.96221	-13.75	-1.75	0.25	-3.75	50.25	-15.75	46.25	51.25	59.25	57.25	42.25	68.25	40.25	36.25	69.25	25.25	55.25	47.25	37.25	-3.75	-29.75
2.96148	-6.25	12.75	-3.25	0.75	25.75	-1.25	38.75	45.75	27.75	58.75	66.75	63.75	48.75	57.75	60.75	60.75	63.75	13.75	15.75	18.75	21.75
2.96076	-0.25	29.75	38.75	23.75	8.75	44.75	63.75	61.75	64.75	68.75	64.75	80.75	68.75	88.75	72.75	78.75	32.75	55.75	26.75	38.75	13.75
2.96003	31.75	17.75	18.75	43.75	36.75	16.75	39.75	51.75	92.75	69.75	73.75	73.75	67.75	54.75	96.75	35.75	77.75	38.75	15.75	27.75	37.75
2.95931	27.75	52.75	8.75	7.75	30.75	11.75	55.75	59.75	72.75	59.75	41.75	59.75	29.75	45.75	37.75	60.75	40.75	34.75	36.75	0.75	23.75
2.95859	7.5	-9.5	0.5	24.5	20.5	51.5	24.5	52.5	82.5	83.5	65.5	52.5	48.5	48.5	94.5	47.5	63.5	32.5	27.5	28.5	-0.5
2.95787	0.75	-15.25	30.75	31.75	27.75	20.75	26.75	53.75	73.75	17.75	19.75	46.75	18.75	67.75	71.75	47.75	40.75	46.75	31.75	16.75	21.75
2.95715	0	19	29	19	24	37	49	72	86	90	38	53	71	24	66	48	51	25	28	9	26
2.95643	13.5	7.5	10.5	23.5	39.5	50.5	48.5	33.5	29.5	45.5	80.5	66.5	27.5	96.5	60.5	90.5	32.5	-17.5	10.5	30.5	30.5
2.95571	-12	3	-8	7	37	14	-12	63	47	68	50	76	41	19	71	65	60	24	38	41	5
2.95498	48.75	14.75	20.75	50.75	44.75	57.75	33.75	38.75	48.75	114.75	74.75	66.75	65.75	88.75	72.75	91.75	69.75	34.75	29.75	50.75	30.75
2.95427	6.25	11.25	13.25	-12.75	14.25	24.25	-10.75	39.25	62.25	83.25	66.25	58.25	45.25	72.25	55.25	48.25	56.25	69.25	35.25	48.25	50.25
2.95355	20	35	27	26	46	23	58	61	75	56	64	63	85	78	95	83	56	51	54	30	29
2.95282	-4.75	-1.75	19.25	30.25	33.25	17.25	24.25	24.25	85.25	56.25	43.25	53.25	41.25	77.25	17.25	50.25	52.25	43.25	1.25	-10.75	-8.75
2.95211	-18.75	19.25	17.25	17.25	45.25	21.25	21.25	54.25	64.25	69.25	39.25	54.25	46.25	41.25	40.25	72.25	20.25	23.25	18.25	6.25	-24.75
2.95139	10.75	17.75	-28.25	-0.25	3.75	44.75	39.75	34.75	50.75	77.75	34.75	26.75	56.75	72.75	97.75	73.75	54.75	69.75	15.75	8.75	38.75
2.95067	-6.75	-24.75	-2.75	18.25	26.25	47.25	29.25	36.25	50.25	63.25	47.25	15.25	38.25	39.25	84.25	88.25	51.25	42.25	24.25	15.25	-10.75
2.94995	-17	5	8	27	-2	31	44	29	21	18	48	19	44	36	61	59	64	6	37	2	17
2.94924	-5.25	-1.25	15.75	-11.25	23.75	-12.25	-37.25	41.75	37.75	45.75	55.75	31.75	16.75	44.75	31.75	27.75	50.75	31.75	12.75	24.75	5.75
2.94852	-7.25	-3.25	37.75	-1.25	31.75	12.75	16.75	25.75	30.75	43.75	29.75	88.75	61.75	39.75	63.75	32.75	55.75	18.75	6.75	4.75	-11.25
2.9478	-14.25	8.75	6.75	7.75	6.75	11.75	24.75	69.75	26.75	29.75	39.75	37.75	63.75	1.75	17.75	54.75	47.75	18.75	36.75	5.75	-1.25
2.94708	-13.75	37.25	60.25	-1.75	20.25	30.25	16.25	60.25	74.25	70.25	64.25	69.25	78.25	97.25	57.25	28.25	46.25	39.25	6.25	47.25	27.25
2.94637	-8.75	-37.75	8.25	20.25	-22.75	6.25	29.25	21.25	76.25	76.25	37.25	32.25	13.25	86.25	79.25	23.25	59.25	14.25	12.25	-8.75	4.25
2.94566	-40	-3	3	-3	24	-10	-6	25	58	50	49	44	52	68	23	24	34	0	-8	32	-2
2.94493	22.25	33.25	34.25	26.25	3.25	52.25	38.25	45.25	25.25	63.25	49.25	45.25	44.25	82.25	77.25	74.25	60.25	26.25	57.25	16.25	-6.75
2.94422	9.5	-19.5	26.5	20.5	37.5	38.5	37.5	41.5	47.5	56.5	53.5	15.5	65.5	40.5	60.5	65.5	38.5	25.5	30.5	34.5	-0.5
2.94351	9.5	18.5	2.5	28.5	0.5	31.5	14.5	57.5	57.5	46.5	28.5	2.5	77.5	77.5	64.5	84.5	82.5	34.5	42.5	37.5	44.5
2.9428	-2.25	2.75	-1.25	21.75	-10.25	37.75	22.75	44.75	61.75	38.75	1.75	83.75	49.75	61.75	44.75	33.75	25.75	21.75	21.75	22.75	16.75
2.94208	-22.5	11.5	5.5	-14.5	-34.5	18.5	15.5	13.5	-0.5	35.5	38.5	27.5	-3.5	60.5	34.5	47.5	14.5	6.5	20.5	-9.5	-7.5
2.94136	8.25	-2.75	6.25	15.25	1.25	21.25	33.25	55.25	52.25	45.25	57.25	62.25	46.25	70.25	72.25	34.25	757.25	46.25	45.25	17.25	8.25
2.94065	40	13	3	38	17	33	29	24	62	59	57	54	43	68	72	56	63	23	30	8	-1
2.93994	18.5	2.5	22.5	2.5	5.5	-14.5	4.5	20.5	54.5	70.5	22.5	50.5	56.5	46.5	6.5	38.5	26.5	22.5	48.5	6.5	12.5
2.93923	27.25	37.25	21.25	21.25	56.25	24.25	59.25	69.25	30.25	88.25	114.25	50.25	46.25	70.25	81.25	77.25	51.25	28.25	14.25	12.25	39.25
2.93851	0.75	17.75	-21.25	18.75	13.75	9.75	26.75	26.75	39.75	64.75	41.75	47.75	27.75	59.75	59.75	58.75	31.75	22.75	41.75	10.75	-7.25
2.9378	16	21	-9	30	42	37	5	43	26	84	57	37	42	42	65	68	45	34	28	30	0
2.93709	18.5	18.5	14.5	33.5	28.5	14.5	-0.5	-2.5	40.5	58.5	67.5	51.5	62.5	58.5	52.5	61.5	26.5	40.5	30.5	-11.5	17.5
2.93638	-6.25	0.75	5.75	20.75	45.75	33.75	28.75	48.75	76.75	31.75	78.75	58.75	47.75	60.75	73.75	60.75	61.75	43.75	66.75	28.75	12.75
2.93567	5.5	34.5	16.5	9.5	-4.5	24.5	6.5	37.5	70.5	49.5	15.5	39.5	41.5	64.5	33.5	48.5	30.5	37.5	26.5	-19.5	19.5
2.93496	22.5	21.5	12.5	25.5	35.5	20.5	5.5	51.5	44.5	42.5	73.5	15.5	59.5	48.5	48.5	82.5	26.5	52.5	48.5	-1.5	13.5
2.93425	-20.75	-12.75	20.25	1.25	-6.75	-5.75	-6.75	34.25	4.25	33.25	50.25	14.25	17.25	49.25	76.25	33.25	59.25	2.25	-27.75	-6.75	16.25
2.93354	14	25	6	18	42	46	14	48	74	26	42	48	57	31	109	93	19	32	7	38	20
2.93284	0	12	5	1	-22	27	26	15	32	25	53	6	44	50	49	33	54	21	16	-13	31
2.93212	12.25	-16.75	21.25	27.25	26.25	37.25	50.25	51.25	30.25	72.25	56.25	7.25	39.25	57.25	67.25	41.25	72.25	46.25	56.25	49.25	26.25
2.93141	-42.75	-9.75	-7.75	-30.75	-28.75	30.25	18.25	0.25	19.25	22.25	15.25	-12.75	3.25	4.25	61.25	-8.75	18.25	21.25	1.25	20.25	-19.75
2.93071	-5.25	10.75	9.75	-4.25	-14.25	23.75	-2.25	19.75	60.75	67.75	30.75	55.75	42.75	8.75	45.75	22.75	42.75	64.75	51.75	34.75	40.75
2.93	51.5	-9.5	17.5	1.5	8.5	37.5	25.5	34.5	61.5	48.5	76.5	4.5	47.5	38.5	58.5	71.5	47.5	23.5	35.5	8.5	-0.5
2.92929	239.5	212.5	183.5	230.5	176.5	174.5	231.5	250.5	264.5	249.5	304.5	279.5	237.5	174.5	180.5	243.5	162.5	248.5	242.5	171.5	265.5
2.92858	15.75	14.75	35.75	-1.25	40.75	27.75	39.75	45.75	26.75	71.75	46.75	4.75	36.75	68.75	82.75	65.75	51.75	21.75	29.75	16.75	39.75
2.92788	19.5	25.5	-1.5	-11.5	31.5	27.5	85.5	60.5	58.5	50.5	22.5	50.5	75.5	38.5	60.5	37.5	28.5	14.5	37.5	14.5	12.5
2.92717	-42	29	4	24	7	10	20	23	9	9	8	45	-29	43	19	42	13	40	-23	29	-3
2.92647	0.25	5.25	13.25	-8.75	-16.75	20.25	6.25	27.25	35.25	16.25	38.25	2.25	65.25	26.25	43.25	43.25	41.25	25.25	26.25	12.25	-0.75
2.92576	15.25	-7.75	-10.75	36.25	-0.75	51.25	13.25	62.25	33.25	35.25	-0.75	28.25	54.25	34.25	59.25	12.25	18.25	66.25	17.25	-6.75	-7.75
2.92505	22.25	6.25	0.25	-14.75	17.25	42.25	39.25	43.25	34.25	17.25	74.25	26.25	44.25	47.25	27.25	40.25	30.25	23.25	36.25	25.25	6.25
2.92435	15.5	8.5	-43.5	-3.5	0.5	-11.5	-1.5	23.5	50.5	51.5	39.5	33.5	42.5	23.5	42.5	31.5	21.5	14.5	6.5	-4.5	5.5
2.92365	4.75	31.75	-5.25	-12.25	-0.25	8.75	24.75	52.75	43.75	21.75	53.75	23.75	18.75	75.75	81.75	38.75	50.75	34.75	27.75	30.75	44.75
2.92294	-16	-22	5	-31	23	19	6	-17	37	56	30	31	20	55	36	40	44	36	-31	23	-8
2.92224	13.25	9.25	14.25	-1.75	47.25	43.25	42.25	24.25	41.25	28.25	15.25	44.25	34.25	53.25	51.25	56.25	27.25	1.25	17.25	26.25	-16.75
2.92153	16.25	41.25	6.25	27.25	30.25	14.25	34.25	42.25	51.25	84.25	19.25	10.25	35.25	82.25	75.25	22.25	52.25	44.25	72.25	54.25	5.25
2.92083	7.5	-1.5	-0.5	21.5	8.5	31.5	46.5	54.5	1.5	40.5	44.5	44.5	63.5	50.5	64.5	58.5	56.5	19.5	27.5	34.5	25.5
2.92013	-15.25	22.75	-9.25	9.75	40.75	29.75	20.75	31.75	71.75	28.75	11.75	40.75	29.75	37.75	70.75	39.75	46.75	47.75	-6.25	9.75	10.75
2.91943	-15.75	5.25	12.25	-12.75	21.25	-1.75	11.25	18.25	43.25	37.25	30.25	30.25	46.25	32.25	48.25	33.25	17.25	45.25	18.25	-6.75	-19.75
2.91873	8.75	19.75	-21.25	5.75	21.75	30.75	14.75	39.75	29.75	28.75	21.75	35.75	27.75	29.75	67.75	18.75	33.75	54.75	28.75	14.75	12.75
2.91802	2.75	-0.25	38.75	5.75	27.75	9.75	34.75	52.75	60.75	0.75	31.75	29.75	35.75	21.75	78.75	16.75	9.75	17.75	17.75	13.75	21.75
2.91732	0.25	44.25	-1.75	1.25	21.25	18.25	30.25	26.25	24.25	49.25	52.25	32.25	44.25	40.25	52.25	82.25	34.25	21.25	38.25	37.25	-10.75
2.91662	12.25	47.25	53.25	32.25	12.25	3.25	17.25	57.25	38.25	81.25	52.25	76.25	33.25	32.25	59.25	44.25	34.25	17.25	49.25	21.25	37.25
2.91592	28	24	25	19	26	16	31	29	32	36	41	60	17	52	54	58	25	22	23	0	20
2.91522	10.75	-21.25	6.75	-1.25	9.75	27.75	20.75	29.75	28.75	48.75	16.75	81.75	22.75	27.75	33.75	23.75	54.75	28.75	7.75	-9.25	4.75
2.91452	3	-21	42	18	0	29	29	7	53	7	7	17	57	36	43	55	56	22	29	22	18
2.91382	-16	-9	-6	-18	1	-1	7	11	11	18	19	9	30	43	20	44	25	12	7	6	7
2.91312	-0.75	16.25	7.25	16.25	-5.75	9.25	11.25	56.25	23.25	39.25	45.25	51.25	14.25	40.25	37.25	98.25	60.25	52.25	3.25	1.25	60.25
2.91242	35	2	-6	1	3	5	5	21	30	41	36	51	10	61	32	41	46	34	-1	24	20
2.91172	15.25	24.25	6.25	27.25	23.25	38.25	38.25	60.25	45.25	46.25	44.25	33.25	46.25	35.25	31.25	24.25	39.25	11.25	-2.75	13.25	26.25
2.91102	-35.5	-7.5	43.5	-11.5	2.5	16.5	1.5	13.5	-6.5	20.5	37.5	33.5	35.5	12.5	42.5	36.5	32.5	12.5	-10.5	-23.5	-24.5
2.91033	5.25	37.25	20.25	4.25	33.25	17.25	20.25	28.25	68.25	23.25	40.25	31.25	45.25	41.25	14.25	35.25	52.25	28.25	41.25	46.25	12.25
2.90963	11	25	-6	16	5	13	22	12	31	13	28	66	-5	17	84	34	18	43	10	21	9
2.90893	-8.25	-0.25	14.75	4.75	-0.25	-4.25	-9.25	20.75	-11.25	33.75	11.75	34.75	11.75	33.75	17.75	30.75	47.75	-10.25	3.75	-2.25	-0.25
[truncated: 413 more rows]

## Sheet: Fig. 1f
	0.2 V	-0.15 V	-0.5 V
[truncated: 1,340 more rows]
