# Supplementary material for: High-lying valley-polarized trions in 2D semiconductors
Source: Nat Commun. 2022 Nov 15;13:6980. doi: 10.1038/s41467-022-33939-w (PMC9666447; doi:10.1038/s41467-022-33939-w)
Supplement: Supplementary file 3 — Source Data [file 41467_2022_33939_MOESM3_ESM.zip › Figure 2.xlsx]

## Sheet: Fig. 2a
	1	0.9	0.8	0.7	0.6	0.5	0.4	0.3	0.2	0.1	0	-0.1	-0.2	-0.3	-0.4	-0.5	-0.6	-0.7	-0.8	-0.9	-1
3.74947	15.5	-9.5	32.5	-8.5	11.5	18.5	-29.5	-13.5	-13.5	15.5	-10.5	-49.5	10.5	-18.5	6.5	-8.5	27.5	3.5	-20.5	-1.5	-9.5
3.74828	31.375	-13.625	-1.625	-10.625	1.375	22.375	20.375	5.375	-46.625	-35.625	-1.625	-1.625	-8.625	19.375	-24.625	-9.625	1.375	-6.625	-6.625	-51.625	-20.625
3.74711	11.625	11.625	-50.375	9.625	11.625	9.625	24.625	3.625	9.625	13.625	31.625	-25.375	8.625	-14.375	9.625	37.625	5.625	41.625	35.625	24.625	10.625
3.74593	-33.375	39.625	-35.375	19.625	28.625	15.625	40.625	37.625	17.625	-6.375	23.625	-17.375	9.625	24.625	12.625	-10.375	23.625	-2.375	-26.375	43.625	10.625
3.74475	9.625	-18.375	-25.375	-2.375	-8.375	-12.375	-42.375	-29.375	-32.375	-11.375	-43.375	28.625	-28.375	-5.375	-70.375	-13.375	-12.375	4.625	-39.375	-8.375	-11.375
3.74357	17.75	3.75	4.75	30.75	24.75	6.75	6.75	-30.25	-9.25	6.75	4.75	25.75	13.75	-18.25	32.75	3.75	33.75	31.75	19.75	-17.25	9.75
3.74239	10.875	23.875	34.875	12.875	-60.125	10.875	7.875	-20.125	-6.125	10.875	17.875	-29.125	-17.125	2.875	8.875	0.875	19.875	31.875	6.875	-11.125	16.875
3.74122	-12.5	-11.5	12.5	9.5	7.5	11.5	9.5	0.5	-5.5	-9.5	21.5	-19.5	4.5	-30.5	-2.5	1.5	16.5	-10.5	28.5	-39.5	-8.5
3.74004	3.75	35.75	-5.25	4.75	22.75	-6.25	-17.25	18.75	34.75	-16.25	2.75	27.75	-8.25	-6.25	-3.25	32.75	10.75	11.75	27.75	-11.25	3.75
3.73886	-21.25	16.75	-11.25	-34.25	7.75	-36.25	14.75	9.75	4.75	-21.25	21.75	5.75	-12.25	4.75	25.75	10.75	8.75	-31.25	-4.25	-8.25	4.75
3.73769	28.375	-15.625	24.375	7.375	27.375	9.375	-4.625	-12.625	-27.625	-5.625	-9.625	-31.625	-11.625	35.375	3.375	-26.625	-20.625	-4.625	10.375	26.375	3.375
3.73652	-2.25	0.75	36.75	-4.25	-6.25	-5.25	31.75	22.75	27.75	-9.25	-14.25	0.75	-17.25	6.75	3.75	-26.25	-33.25	-11.25	-36.25	17.75	-26.25
3.73534	-7.25	-19.25	-6.25	-19.25	-14.25	-0.25	-6.25	4.75	-3.25	0.75	-5.25	29.75	-21.25	-7.25	7.75	-29.25	9.75	-0.25	22.75	-25.25	4.75
3.73416	-10.5	-14.5	29.5	28.5	15.5	-3.5	-4.5	0.5	4.5	27.5	-9.5	-8.5	35.5	21.5	41.5	-15.5	-23.5	21.5	49.5	12.5	35.5
3.73299	30.875	50.875	15.875	16.875	23.875	41.875	23.875	-3.125	41.875	37.875	-24.125	-1.125	30.875	19.875	0.875	25.875	2.875	-5.125	15.875	32.875	-18.125
3.73183	-5.375	-0.375	-5.375	-1.375	13.625	15.625	12.625	21.625	5.625	-28.375	23.625	-2.375	-2.375	17.625	24.625	-9.375	-18.375	-6.375	-34.375	30.625	-21.375
3.73066	24.75	-15.25	3.75	-38.25	-5.25	-25.25	-2.25	20.75	1.75	-6.25	17.75	-1.25	1.75	2.75	-4.25	-21.25	-1.25	6.75	33.75	18.75	0.75
3.72948	8.875	13.875	0.875	-11.125	28.875	-17.125	16.875	-32.125	24.875	-7.125	-3.125	-14.125	25.875	21.875	51.875	30.875	-17.125	4.875	14.875	20.875	2.875
3.72831	10.875	-14.125	29.875	-34.125	2.875	5.875	0.875	9.875	22.875	-20.125	-19.125	-12.125	14.875	6.875	-25.125	8.875	-4.125	-17.125	11.875	8.875	19.875
3.72715	-2.375	25.625	10.625	29.625	-0.375	20.625	4.625	-16.375	48.625	5.625	34.625	14.625	28.625	-20.375	5.625	16.625	28.625	-17.375	40.625	13.625	30.625
3.72598	-76.875	3.125	-1.875	-3.875	2.125	-16.875	5.125	1.125	-14.875	-3.875	-1.875	-39.875	14.125	7.125	14.125	20.125	14.125	17.125	37.125	-25.875	41.125
3.72482	-14	12	6	29	18	6	21	22	41	7	19	11	26	5	-10	4	15	0	19	-25	6
3.72365	12.75	-4.25	8.75	-17.25	18.75	20.75	-8.25	7.75	8.75	-5.25	11.75	-1.25	-2.25	5.75	-13.25	15.75	-5.25	-30.25	-36.25	15.75	21.75
3.72248	16	38	37	10	-12	-19	-33	-2	-11	-23	-20	-16	26	-1	-20	-3	-10	17	-12	4	-4
3.72132	5.25	20.25	2.25	20.25	-11.75	-23.75	-17.75	21.25	9.25	11.25	35.25	4.25	-23.75	17.25	8.25	-8.75	45.25	2.25	0.25	10.25	10.25
3.72016	34.875	-39.125	-8.125	-37.125	-38.125	-27.125	0.875	-5.125	-59.125	3.875	-25.125	-25.125	-19.125	3.875	-27.125	2.875	-23.125	36.875	-26.125	-14.125	-29.125
3.719	15.25	30.25	16.25	30.25	-19.75	5.25	9.25	11.25	-5.75	31.25	19.25	16.25	-1.75	9.25	17.25	3.25	31.25	8.25	-38.75	7.25	-21.75
3.71783	-33.25	-47.25	-27.25	-0.25	3.75	22.75	-34.25	-2.25	-8.25	-5.25	11.75	-43.25	-2.25	12.75	1.75	-36.25	9.75	1.75	-3.25	-16.25	17.75
3.71667	10.75	8.75	-23.25	8.75	11.75	-18.25	4.75	16.75	14.75	17.75	-16.25	-5.25	-15.25	6.75	2.75	-15.25	17.75	-28.25	11.75	0.75	22.75
3.71551	-12.125	8.875	0.875	-5.125	1.875	7.875	-4.125	36.875	1.875	-12.125	8.875	-34.125	-17.125	-3.125	-5.125	-14.125	-33.125	-15.125	-15.125	-17.125	11.875
3.71435	-2.875	26.125	-3.875	13.125	-10.875	59.125	11.125	25.125	-38.875	16.125	31.125	34.125	11.125	9.125	36.125	-15.875	14.125	18.125	-45.875	0.125	12.125
3.7132	-26.375	-0.375	-26.375	-25.375	20.625	-16.375	0.625	-1.375	-43.375	20.625	-12.375	-3.375	-20.375	-12.375	8.625	13.625	21.625	-16.375	-1.375	-30.375	-2.375
3.71204	-7.5	-5.5	-9.5	27.5	-3.5	18.5	-8.5	-6.5	3.5	19.5	-3.5	-3.5	-4.5	30.5	7.5	-2.5	-4.5	-6.5	13.5	30.5	28.5
3.71087	-7.125	-3.125	-10.125	7.875	-16.125	5.875	1.875	6.875	0.875	8.875	14.875	6.875	-35.125	-27.125	26.875	11.875	-12.125	3.875	-20.125	11.875	0.875
3.70972	-3.125	15.875	17.875	6.875	-13.125	35.875	3.875	10.875	1.875	-12.125	3.875	-2.125	4.875	17.875	26.875	7.875	23.875	16.875	11.875	-12.125	-8.125
3.70857	18.125	20.125	-15.875	-6.875	-16.875	-17.875	12.125	3.125	3.125	-4.875	17.125	-14.875	16.125	-19.875	6.125	5.125	27.125	3.125	-8.875	5.125	-19.875
3.70741	-15.625	11.375	-13.625	-1.625	-7.625	-5.625	5.375	9.375	11.375	-13.625	1.375	-45.625	-14.625	-4.625	11.375	-4.625	-8.625	-11.625	-16.625	3.375	16.375
3.70626	-9.5	-13.5	8.5	16.5	-12.5	-16.5	2.5	22.5	10.5	-0.5	-11.5	-5.5	52.5	-10.5	-12.5	25.5	12.5	-6.5	10.5	23.5	-14.5
3.7051	13.25	7.25	1.25	11.25	-4.75	12.25	16.25	-13.75	-20.75	-16.75	-36.75	10.25	-15.75	-9.75	14.25	4.25	-13.75	-4.75	-42.75	-14.75	2.25
3.70395	16.75	-18.25	28.75	11.75	-35.25	-7.25	1.75	3.75	35.75	-16.25	-1.25	10.75	27.75	1.75	13.75	14.75	-4.25	-6.25	5.75	18.75	-2.25
3.7028	11.875	-2.125	-7.125	13.875	30.875	-8.125	-13.125	26.875	-3.125	-8.125	-0.125	0.875	-2.125	-1.125	-10.125	-11.125	21.875	-2.125	0.875	26.875	23.875
3.70165	16.625	-12.375	-4.375	4.625	27.625	13.625	24.625	-23.375	-7.375	-26.375	-25.375	12.625	-30.375	-23.375	-3.375	-21.375	-15.375	-6.375	-15.375	17.625	-10.375
3.7005	-3.5	-2.5	-33.5	-0.5	19.5	22.5	-0.5	11.5	-8.5	9.5	10.5	-12.5	-9.5	33.5	-8.5	14.5	27.5	-32.5	-8.5	25.5	-6.5
3.69935	-23	0	5	2	27	23	16	-2	-5	-5	3	-25	-24	-30	30	-24	-7	-21	3	13	0
3.69819	19.375	10.375	9.375	8.375	21.375	11.375	6.375	-18.625	-9.625	7.375	0.375	4.375	9.375	-15.625	-13.625	-16.625	7.375	-15.625	12.375	0.375	-24.625
3.69705	10	11	-33	-12	-12	-24	-17	19	9	0	-6	9	-12	-5	-13	12	-8	-15	-5	11	11
3.6959	-7.5	2.5	-8.5	18.5	-9.5	15.5	10.5	-7.5	9.5	25.5	5.5	4.5	-25.5	21.5	14.5	17.5	30.5	23.5	-11.5	-1.5	23.5
3.69475	11.125	28.125	21.125	-35.875	-17.875	0.125	-23.875	-20.875	-5.875	30.125	15.125	15.125	-13.875	-34.875	10.125	-10.875	31.125	-3.875	-22.875	-2.875	27.125
3.69361	-24.25	-21.25	-12.25	-30.25	-5.25	-8.25	-21.25	-3.25	-0.25	-10.25	8.75	25.75	-25.25	-28.25	6.75	-18.25	-23.25	-27.25	-17.25	6.75	-4.25
3.69247	-1.375	-9.375	4.625	-2.375	12.625	-16.375	-28.375	6.625	-35.375	-18.375	-15.375	14.625	6.625	-4.375	7.625	7.625	34.625	1.625	35.625	-20.375	16.625
3.69132	12.5	27.5	17.5	-8.5	3.5	-15.5	-5.5	27.5	-6.5	-33.5	38.5	-19.5	-16.5	-10.5	-0.5	22.5	-7.5	16.5	18.5	6.5	27.5
3.69017	9.5	10.5	-25.5	-10.5	-2.5	24.5	29.5	8.5	-2.5	-6.5	-24.5	8.5	-8.5	-29.5	6.5	-4.5	24.5	-15.5	-23.5	7.5	1.5
3.68903	3.5	26.5	-9.5	2.5	-40.5	-0.5	-1.5	4.5	-8.5	-32.5	-17.5	3.5	7.5	20.5	-9.5	-26.5	-11.5	18.5	6.5	-11.5	22.5
3.68789	5	14	4	10	-27	-11	-28	-17	-17	-22	-1	9	33	6	-25	-7	-10	-1	-18	-20	-8
3.68675	-29.5	-3.5	1.5	-1.5	12.5	18.5	1.5	10.5	21.5	9.5	-14.5	-13.5	5.5	-26.5	-26.5	-0.5	28.5	-4.5	3.5	-5.5	16.5
3.68561	-24.75	18.25	-16.75	3.25	6.25	24.25	20.25	25.25	-13.75	-16.75	-33.75	-8.75	-27.75	16.25	-5.75	7.25	-5.75	-6.75	-2.75	24.25	-24.75
3.68447	2.125	2.125	-2.875	7.125	-4.875	-15.875	-22.875	-9.875	24.125	-4.875	-24.875	-15.875	-8.875	-33.875	-3.875	25.125	-18.875	12.125	-9.875	6.125	12.125
3.68333	-9.5	-16.5	-2.5	-15.5	-3.5	-8.5	-10.5	11.5	-22.5	5.5	21.5	23.5	-2.5	-23.5	-14.5	12.5	16.5	-23.5	-13.5	7.5	-12.5
3.68219	5	9	5	4	46	-3	5	3	11	1	-3	16	20	-38	-3	5	56	-12	4	11	16
3.68104	26.5	-0.5	-11.5	-8.5	-0.5	32.5	-15.5	-16.5	-15.5	-9.5	5.5	2.5	23.5	19.5	-18.5	-1.5	5.5	15.5	4.5	11.5	-25.5
3.67991	-3.5	11.5	-5.5	10.5	-18.5	6.5	6.5	27.5	-19.5	-7.5	7.5	-11.5	12.5	1.5	6.5	-12.5	-29.5	-11.5	-10.5	15.5	-4.5
3.67877	-24.75	-20.75	-34.75	16.25	13.25	-4.75	10.25	-11.75	14.25	25.25	-4.75	-11.75	0.25	-30.75	-3.75	22.25	15.25	1.25	47.25	-27.75	-8.75
3.67764	-5.625	-22.625	-17.625	-13.625	-32.625	-20.625	-1.625	-4.625	-8.625	-0.625	-16.625	10.375	-2.625	-18.625	1.375	-34.625	-15.625	-13.625	-0.625	-21.625	-27.625
3.6765	-10.5	9.5	-17.5	6.5	-1.5	3.5	-21.5	23.5	-33.5	3.5	4.5	11.5	15.5	-17.5	29.5	-14.5	-28.5	10.5	-25.5	-25.5	-4.5
3.67537	8.625	-18.375	3.625	28.625	-11.375	-16.375	13.625	1.625	2.625	16.625	11.625	2.625	-11.375	15.625	10.625	-25.375	9.625	27.625	16.625	9.625	-4.375
3.67424	14.5	12.5	13.5	-22.5	-11.5	-26.5	24.5	34.5	-22.5	-21.5	4.5	0.5	23.5	3.5	11.5	14.5	-4.5	-12.5	16.5	-24.5	5.5
3.67311	-6.625	-23.625	-25.625	-0.625	-42.625	-15.625	-11.625	-9.625	0.375	6.375	-30.625	-41.625	0.375	-17.625	12.375	-11.625	-14.625	-28.625	-24.625	-6.625	-29.625
3.67197	19	10	46	21	-18	15	24	20	25	28	9	14	3	-14	35	15	13	4	21	22	14
3.67083	-35.25	12.75	3.75	-51.25	-27.25	5.75	-8.25	-3.25	14.75	-3.25	-15.25	-15.25	-15.25	19.75	-8.25	-19.25	4.75	-14.25	-1.25	11.75	-7.25
3.6697	-2	-17	3	-7	-12	-9	30	31	3	23	-15	8	-27	14	-17	18	-19	30	-15	17	-32
3.66857	-13.375	6.625	-17.375	-4.375	-33.375	-10.375	-29.375	0.625	-21.375	-19.375	6.625	-13.375	-15.375	-25.375	-27.375	-1.375	-12.375	-56.375	35.625	-36.375	-22.375
3.66745	-2.5	19.5	-10.5	-20.5	-37.5	-10.5	-0.5	-13.5	-22.5	-0.5	-23.5	-1.5	-6.5	3.5	-21.5	-17.5	13.5	15.5	1.5	5.5	3.5
3.66632	-1.5	-8.5	15.5	-8.5	19.5	5.5	21.5	11.5	-1.5	27.5	11.5	6.5	2.5	-16.5	19.5	-12.5	3.5	10.5	-48.5	-19.5	2.5
3.66519	-12.5	13.5	-18.5	-14.5	-1.5	-13.5	6.5	-15.5	-7.5	9.5	-5.5	-2.5	-3.5	7.5	-19.5	2.5	-11.5	12.5	-5.5	-2.5	21.5
3.66406	-13.375	-19.375	3.625	9.625	-23.375	16.625	-4.375	-3.375	1.625	5.625	-24.375	-9.375	7.625	-37.375	-8.375	10.625	-12.375	-5.375	30.625	8.625	13.625
3.66294	-9.625	-10.625	-26.625	-10.625	24.375	3.375	13.375	6.375	-0.625	-8.625	3.375	-6.625	7.375	-9.625	2.375	15.375	-3.625	-2.625	12.375	20.375	-0.625
3.66181	-0.125	-15.125	10.875	0.875	25.875	-0.125	9.875	-18.125	-17.125	1.875	-33.125	13.875	-38.125	5.875	-25.125	-4.125	-32.125	4.875	26.875	4.875	6.875
3.66069	7.875	5.875	-16.125	-16.125	-19.125	-8.125	-40.125	4.875	-16.125	11.875	4.875	-21.125	2.875	-14.125	3.875	0.875	26.875	27.875	-14.125	-2.125	6.875
3.65957	30.875	-13.125	1.875	14.875	-16.125	-10.125	27.875	5.875	-10.125	3.875	-0.125	29.875	-16.125	15.875	13.875	-15.125	13.875	-4.125	3.875	4.875	-13.125
3.65843	19.375	9.375	35.375	24.375	19.375	-5.625	12.375	12.375	1.375	0.375	4.375	-11.625	29.375	-8.625	9.375	7.375	33.375	-9.625	13.375	24.375	18.375
3.65731	-1.125	5.875	-11.125	23.875	-8.125	6.875	-14.125	12.875	-12.125	-1.125	5.875	31.875	0.875	7.875	-13.125	12.875	10.875	13.875	-18.125	3.875	-1.125
3.65619	3.625	21.625	31.625	-2.375	27.625	-34.375	11.625	-21.375	12.625	18.625	-3.375	-13.375	11.625	28.625	3.625	-12.375	9.625	-10.375	-16.375	-19.375	10.625
3.65507	-25.375	16.625	-4.375	6.625	-19.375	4.625	34.625	-10.375	-14.375	-38.375	-10.375	-5.375	14.625	-3.375	-1.375	-19.375	12.625	1.625	-15.375	3.625	5.625
3.65395	11.875	16.875	-11.125	9.875	29.875	-22.125	24.875	1.875	29.875	-19.125	-10.125	9.875	-4.125	14.875	15.875	3.875	26.875	15.875	30.875	2.875	13.875
3.65283	12.75	0.75	23.75	-3.25	-2.25	12.75	21.75	4.75	-11.25	4.75	-35.25	-11.25	14.75	-4.25	13.75	20.75	-35.25	-23.25	16.75	11.75	-11.25
3.65171	-5.625	-15.625	-13.625	32.375	11.375	16.375	-15.625	-3.625	12.375	7.375	-1.625	16.375	-13.625	-0.625	-0.625	3.375	-0.625	4.375	5.375	-4.625	-7.625
3.65059	-14.25	12.75	18.75	1.75	0.75	-7.25	-39.25	13.75	-1.25	-2.25	-23.25	12.75	-25.25	6.75	7.75	9.75	-8.25	-19.25	-13.25	8.75	-5.25
3.64947	-18.875	7.125	25.125	6.125	-22.875	-25.875	9.125	1.125	3.125	-17.875	5.125	19.125	-33.875	-9.875	6.125	16.125	-8.875	-13.875	-10.875	-14.875	-19.875
3.64836	-20.625	13.375	-0.625	24.375	-6.625	-19.625	-8.625	2.375	1.375	-2.625	3.375	16.375	23.375	17.375	-17.625	17.375	-23.625	18.375	2.375	-16.625	13.375
3.64724	18.375	9.375	13.375	-3.625	-15.625	10.375	-1.625	-2.625	9.375	9.375	11.375	6.375	-3.625	-14.625	-1.625	-4.625	28.375	1.375	23.375	-21.625	-0.625
3.64613	-2.125	5.875	12.875	-4.125	-13.125	29.875	12.875	3.875	15.875	-13.125	38.875	15.875	6.875	-19.125	4.875	18.875	14.875	7.875	13.875	-29.125	0.875
3.64501	-4.875	-26.875	-4.875	-15.875	4.125	-14.875	5.125	0.125	-12.875	3.125	6.125	21.125	20.125	2.125	10.125	12.125	-10.875	6.125	10.125	1.125	22.125
3.6439	-3.625	-2.625	-3.625	2.375	15.375	-17.625	8.375	7.375	1.375	2.375	-10.625	3.375	-15.625	15.375	10.375	7.375	22.375	6.375	-3.625	-6.625	-9.625
3.64278	-16.25	-1.25	5.75	0.75	-5.25	11.75	-5.25	-34.25	15.75	-5.25	-3.25	23.75	-15.25	0.75	-9.25	-1.25	20.75	11.75	25.75	-8.25	3.75
3.64167	2.75	11.75	-10.25	-7.25	-11.25	5.75	-3.25	-1.25	3.75	29.75	32.75	17.75	30.75	-0.25	17.75	24.75	2.75	-0.25	16.75	41.75	18.75
3.64056	-23.5	1.5	1.5	9.5	-7.5	14.5	-10.5	18.5	-11.5	13.5	-14.5	15.5	5.5	-3.5	13.5	-23.5	-30.5	-7.5	4.5	17.5	2.5
3.63945	17.375	7.375	31.375	-12.625	18.375	25.375	-17.625	-16.625	22.375	4.375	0.375	27.375	12.375	14.375	3.375	2.375	6.375	11.375	22.375	6.375	32.375
3.63833	-8.375	18.625	-3.375	-15.375	-3.375	-12.375	-9.375	-0.375	19.625	19.625	39.625	-27.375	-5.375	12.625	-5.375	-17.375	2.625	23.625	25.625	3.625	10.625
3.63722	4.25	15.25	-15.75	0.25	0.25	-44.75	-12.75	23.25	-11.75	-9.75	-6.75	-19.75	-6.75	-29.75	-9.75	-26.75	-5.75	10.25	-5.75	-10.75	0.25
3.63611	-2.75	-3.75	17.25	-9.75	13.25	-9.75	-17.75	0.25	2.25	23.25	17.25	9.25	32.25	17.25	-21.75	35.25	-15.75	-3.75	22.25	-4.75	-2.75
3.635	16.75	-20.25	22.75	-12.25	-5.25	10.75	-15.25	-16.25	-27.25	-10.25	14.75	-5.25	-16.25	-2.25	3.75	-0.25	-10.25	-5.25	-0.25	2.75	-17.25
3.63389	-31.25	5.75	-9.25	-15.25	-18.25	-0.25	7.75	21.75	5.75	-21.25	-22.25	-9.25	12.75	-21.25	-18.25	4.75	1.75	-14.25	-0.25	-5.25	4.75
3.63278	1.75	-15.25	-26.25	-4.25	-27.25	15.75	-15.25	16.75	30.75	-2.25	3.75	23.75	-4.25	-3.25	9.75	-19.25	-1.25	26.75	-15.25	-5.25	19.75
3.63168	-9.75	-14.75	-14.75	-25.75	-4.75	-16.75	-22.75	-20.75	1.25	-14.75	-5.75	-7.75	-10.75	4.25	8.25	-16.75	-42.75	3.25	-43.75	-9.75	-34.75
3.63057	0	-2	-3	-4	17	-4	19	14	20	9	-4	-20	0	1	-12	0	-13	-2	18	-7	1
3.62947	-24	-12	-13	-6	-7	5	-9	-31	-6	13	-9	8	-41	-13	-3	19	0	-5	-9	21	13
3.62836	17.125	8.125	47.125	16.125	18.125	-5.875	17.125	2.125	7.125	-7.875	4.125	1.125	-0.875	21.125	28.125	17.125	-1.875	0.125	22.125	4.125	9.125
3.62726	16.5	28.5	16.5	5.5	-20.5	13.5	-10.5	4.5	6.5	-1.5	-47.5	23.5	-15.5	-11.5	-0.5	17.5	1.5	10.5	-2.5	4.5	-2.5
3.62616	-16.5	-45.5	-18.5	14.5	-11.5	-14.5	21.5	-1.5	1.5	0.5	3.5	-15.5	22.5	-13.5	3.5	10.5	18.5	6.5	-33.5	4.5	-10.5
3.62505	-2.875	6.125	3.125	-3.875	-8.875	-34.875	-0.875	-8.875	-35.875	-9.875	-5.875	-15.875	9.125	-5.875	-10.875	-0.875	1.125	25.125	-15.875	6.125	-12.875
3.62395	10.125	6.125	12.125	-1.875	34.125	27.125	-9.875	13.125	11.125	-33.875	-6.875	12.125	5.125	10.125	11.125	1.125	10.125	37.125	-7.875	-8.875	3.125
3.62285	-7.125	20.875	34.875	18.875	0.875	17.875	2.875	10.875	42.875	16.875	24.875	25.875	8.875	3.875	-5.125	19.875	15.875	27.875	10.875	-12.125	13.875
3.62175	-24.875	25.125	-11.875	9.125	34.125	10.125	-21.875	-15.875	-5.875	-10.875	-13.875	4.125	-9.875	-18.875	-16.875	-20.875	6.125	-25.875	6.125	4.125	-38.875
3.62065	1.25	6.25	22.25	4.25	26.25	24.25	-7.75	33.25	24.25	-11.75	28.25	3.25	3.25	18.25	-11.75	18.25	42.25	1.25	19.25	-10.75	-6.75
3.61955	-20.625	-34.625	6.375	-14.625	-28.625	5.375	-12.625	-13.625	-28.625	-9.625	-22.625	-3.625	-5.625	-1.625	-35.625	12.375	28.375	-1.625	2.375	5.375	-10.625
3.61845	1.5	-4.5	7.5	18.5	-26.5	31.5	13.5	0.5	-10.5	-0.5	19.5	-7.5	-16.5	-38.5	-25.5	-5.5	-4.5	7.5	12.5	-17.5	-0.5
3.61735	-5.875	-21.875	-7.875	5.125	29.125	-31.875	-1.875	-16.875	6.125	12.125	7.125	19.125	-5.875	-19.875	2.125	-27.875	-27.875	-14.875	11.125	-27.875	-18.875
3.61626	51.375	22.375	22.375	-2.625	15.375	-8.625	9.375	5.375	-33.625	9.375	0.375	-24.625	-0.625	8.375	17.375	-11.625	2.375	-10.625	-0.625	-7.625	-20.625
3.61516	-3.625	30.375	23.375	-1.625	8.375	16.375	-26.625	2.375	-2.625	5.375	-10.625	-25.625	4.375	5.375	15.375	13.375	6.375	-20.625	1.375	-9.625	-3.625
3.61406	-30.875	-5.875	-8.875	4.125	3.125	16.125	23.125	1.125	-4.875	-22.875	-7.875	-30.875	13.125	20.125	0.125	-16.875	21.125	9.125	-13.875	-10.875	-4.875
3.61297	13.5	-5.5	14.5	11.5	-8.5	-16.5	-0.5	-0.5	-14.5	12.5	-15.5	-0.5	-29.5	3.5	10.5	9.5	24.5	14.5	-7.5	-10.5	-23.5
3.61187	-28.75	9.25	-2.75	-2.75	31.25	3.25	4.25	-7.75	-21.75	1.25	10.25	1.25	-13.75	25.25	-5.75	8.25	13.25	1.25	21.25	7.25	-2.75
3.61078	-6.375	-31.375	-4.375	-7.375	-3.375	-21.375	-22.375	-38.375	-3.375	-19.375	-3.375	-29.375	-17.375	-4.375	18.625	-24.375	3.625	-5.375	-24.375	-14.375	-13.375
3.60969	-9.25	9.75	6.75	0.75	-0.25	-3.25	-14.25	-20.25	1.75	-8.25	-11.25	20.75	-2.25	-5.25	-0.25	12.75	-8.25	19.75	-11.25	-25.25	-2.25
3.6086	7.875	0.875	21.875	-5.125	5.875	-11.125	-13.125	0.875	1.875	8.875	4.875	-1.125	4.875	18.875	-24.125	3.875	-3.125	-2.125	-0.125	14.875	0.875
3.6075	6.5	5.5	6.5	-24.5	-36.5	-15.5	1.5	-11.5	-14.5	-11.5	-0.5	0.5	-18.5	2.5	12.5	-12.5	-17.5	-9.5	-14.5	-7.5	-18.5
3.60641	15.625	7.625	14.625	4.625	9.625	7.625	14.625	11.625	34.625	0.625	-8.375	-13.375	18.625	4.625	11.625	-1.375	-6.375	8.625	16.625	35.625	0.625
3.60532	-15.875	1.125	24.125	1.125	33.125	-1.875	-22.875	-3.875	5.125	6.125	-22.875	-6.875	-8.875	-9.875	-15.875	5.125	8.125	31.125	0.125	-8.875	-28.875
3.60424	-14.125	-7.125	-23.125	-15.125	-15.125	-10.125	-9.125	-13.125	18.875	-20.125	-29.125	-15.125	-8.125	4.875	-1.125	-35.125	29.875	8.875	0.875	-7.125	1.875
3.60315	-1.375	27.625	-9.375	-7.375	8.625	40.625	4.625	-2.375	25.625	9.625	4.625	17.625	7.625	2.625	8.625	5.625	7.625	1.625	17.625	-13.375	-7.375
3.60206	5.75	-3.25	20.75	-21.25	-14.25	-3.25	11.75	-0.25	-25.25	19.75	-18.25	6.75	-6.25	12.75	5.75	21.75	3.75	19.75	11.75	-11.25	-10.25
3.60098	-3.625	-7.625	-21.625	-8.625	1.375	13.375	-12.625	-8.625	-4.625	-16.625	11.375	-22.625	-6.625	-3.625	-20.625	-13.625	24.375	13.375	-11.625	-27.625	-19.625
3.59989	16.875	-0.125	12.875	20.875	-9.125	6.875	2.875	7.875	8.875	4.875	-16.125	12.875	0.875	-3.125	-2.125	25.875	-1.125	12.875	13.875	4.875	13.875
3.5988	-9.125	8.875	-4.125	-18.125	19.875	-10.125	18.875	7.875	-20.125	0.875	-2.125	-10.125	-6.125	-8.125	-4.125	-0.125	11.875	14.875	23.875	3.875	12.875
3.59772	12.25	4.25	6.25	14.25	-26.75	-6.75	6.25	-11.75	8.25	11.25	-3.75	-0.75	-16.75	8.25	10.25	-5.75	2.25	-18.75	2.25	-3.75	27.25
3.59663	34.75	-16.25	-25.25	0.75	-10.25	7.75	9.75	3.75	34.75	22.75	20.75	22.75	2.75	9.75	5.75	16.75	20.75	-12.25	10.75	21.75	1.75
3.59555	-30.75	8.25	-11.75	7.25	-2.75	11.25	-18.75	-9.75	2.25	-17.75	-15.75	16.25	-18.75	34.25	-17.75	-17.75	25.25	-22.75	-31.75	-17.75	-9.75
3.59446	1.875	-2.125	-34.125	4.875	-1.125	0.875	-4.125	-10.125	6.875	-24.125	-15.125	-18.125	4.875	-3.125	-1.125	-16.125	6.875	13.875	-6.125	-12.125	-21.125
3.59338	13.125	3.125	16.125	1.125	3.125	15.125	-19.875	-6.875	10.125	17.125	-12.875	49.125	9.125	10.125	-4.875	4.125	5.125	7.125	-20.875	2.125	-24.875
3.5923	-20.875	-4.875	20.125	6.125	17.125	-10.875	16.125	33.125	14.125	12.125	9.125	14.125	16.125	15.125	0.125	23.125	9.125	26.125	-0.875	14.125	-15.875
3.59122	-9	2	-17	13	-7	23	-6	-2	9	23	-13	1	7	23	-7	10	-7	-13	15	33	25
3.59013	-19.75	12.25	16.25	-5.75	-5.75	17.25	-12.75	-13.75	2.25	-23.75	-2.75	-16.75	17.25	16.25	-5.75	15.25	6.25	12.25	-2.75	3.25	17.25
3.58905	-7	24	7	17	23	12	10	8	0	5	20	18	8	-7	-4	34	-9	6	21	6	10
3.58797	-11.25	-0.25	-6.25	-1.25	8.75	21.75	2.75	7.75	10.75	-14.25	-4.25	10.75	-17.25	0.75	-2.25	-10.25	7.75	-5.25	7.75	13.75	-9.25
3.58689	9.5	-16.5	11.5	23.5	2.5	6.5	7.5	-0.5	14.5	-6.5	2.5	-10.5	-8.5	22.5	8.5	24.5	1.5	4.5	17.5	21.5	6.5
3.58582	-14.375	12.625	-26.375	14.625	-35.375	5.625	12.625	-12.375	-1.375	13.625	41.625	-1.375	-20.375	8.625	20.625	-1.375	23.625	12.625	13.625	17.625	-3.375
3.58475	-8.5	5.5	-22.5	-0.5	-15.5	-6.5	6.5	-5.5	-2.5	6.5	-9.5	-17.5	-16.5	-9.5	13.5	24.5	-5.5	-16.5	-13.5	5.5	-9.5
3.58367	-10.25	-16.25	-1.25	-11.25	-9.25	-9.25	-37.25	0.75	-14.25	-13.25	-9.25	16.75	-11.25	22.75	-28.25	18.75	-27.25	-3.25	-21.25	8.75	-7.25
3.58259	10.375	-13.625	3.375	16.375	-20.625	-10.625	10.375	7.375	2.375	33.375	-16.625	-27.625	8.375	-6.625	-5.625	-0.625	7.375	-10.625	-11.625	9.375	-16.625
3.58152	2.375	-11.625	9.375	13.375	7.375	-5.625	12.375	1.375	-11.625	-13.625	-18.625	6.375	-2.625	28.375	-0.625	-6.625	-5.625	-2.625	0.375	13.375	-6.625
3.58044	-45.625	-20.625	-13.625	-40.625	-12.625	11.375	-4.625	-29.625	-4.625	22.375	22.375	9.375	4.375	-17.625	-12.625	6.375	-3.625	21.375	-4.625	-25.625	22.375
3.57937	-7.625	-1.625	11.375	1.375	3.375	9.375	12.375	20.375	32.375	-17.625	-9.625	14.375	4.375	-0.625	9.375	5.375	25.375	6.375	20.375	13.375	-2.625
3.57829	21.25	-0.75	9.25	-3.75	6.25	-1.75	-22.75	-8.75	-23.75	-11.75	16.25	-22.75	4.25	1.25	-10.75	-31.75	6.25	7.25	-3.75	-26.75	-4.75
3.57722	-8.75	-7.75	25.25	22.25	6.25	-2.75	4.25	8.25	-6.75	15.25	10.25	37.25	16.25	23.25	33.25	-2.75	-6.75	17.25	20.25	16.25	19.25
3.57615	-3.625	33.375	2.375	-2.625	-3.625	2.375	-22.625	-11.625	10.375	24.375	13.375	-12.625	4.375	24.375	-26.625	-7.625	-3.625	0.375	-10.625	-13.625	-5.625
3.57507	-25.75	-14.75	0.25	11.25	14.25	-29.75	-32.75	-10.75	1.25	-19.75	-3.75	-20.75	-15.75	0.25	-43.75	-15.75	-0.75	14.25	-2.75	-13.75	7.25
3.574	4.625	15.625	21.625	8.625	10.625	8.625	-2.375	-12.375	4.625	-16.375	0.625	-12.375	-10.375	-26.375	6.625	5.625	27.625	-24.375	14.625	-8.375	-1.375
3.57294	18.125	8.125	3.125	14.125	12.125	-3.875	28.125	7.125	-25.875	14.125	14.125	36.125	22.125	2.125	-0.875	-5.875	-1.875	32.125	2.125	7.125	-15.875
3.57187	-25.75	-10.75	19.25	17.25	0.25	0.25	10.25	10.25	-1.75	20.25	-8.75	19.25	-12.75	-21.75	10.25	6.25	-18.75	-9.75	-3.75	12.25	-7.75
3.5708	6.25	15.25	-1.75	-16.75	12.25	10.25	-3.75	-8.75	13.25	36.25	-19.75	26.25	-6.75	-1.75	9.25	3.25	23.25	-3.75	-2.75	3.25	3.25
3.56973	-1.625	-17.625	6.375	-15.625	-20.625	-17.625	12.375	-5.625	-5.625	-12.625	-30.625	-12.625	-31.625	-7.625	17.375	1.375	11.375	-15.625	1.375	1.375	2.375
3.56866	6.25	6.25	-10.75	18.25	-2.75	-2.75	-26.75	-20.75	-9.75	-34.75	-3.75	5.25	0.25	-4.75	9.25	13.25	6.25	11.25	-21.75	2.25	-30.75
3.5676	-5.125	5.875	12.875	2.875	-13.125	-8.125	9.875	22.875	14.875	-46.125	15.875	-1.125	-1.125	2.875	8.875	9.875	19.875	13.875	9.875	11.875	14.875
3.56653	-15.5	11.5	12.5	-11.5	-5.5	11.5	-11.5	9.5	9.5	18.5	-13.5	2.5	-14.5	-24.5	-15.5	1.5	-1.5	15.5	13.5	-6.5	-2.5
3.56546	-16.125	-16.125	-4.125	-30.125	29.875	-2.125	5.875	-5.125	-5.125	2.875	-13.125	-12.125	-9.125	8.875	-4.125	-19.125	9.875	1.875	-20.125	-0.125	-9.125
3.5644	-23.25	14.75	0.75	-12.25	-20.25	-32.25	-1.25	0.75	-6.25	6.75	-16.25	-18.25	20.75	15.75	-17.25	-2.25	-0.25	-28.25	-1.25	2.75	3.75
3.56334	18.5	-6.5	19.5	-0.5	4.5	-10.5	-11.5	-10.5	8.5	10.5	8.5	-9.5	-12.5	6.5	6.5	22.5	-9.5	-23.5	4.5	16.5	5.5
3.56228	0.125	-19.875	-16.875	0.125	-5.875	-11.875	-6.875	16.125	6.125	3.125	-17.875	7.125	17.125	-2.875	-10.875	-20.875	12.125	23.125	2.125	-7.875	19.125
3.56121	-29	14	5	-29	-12	-15	-10	-2	5	-18	-3	14	4	13	11	10	-4	-5	-2	-1	7
3.56015	-12.625	-31.625	-6.625	14.375	-28.625	-6.625	-1.625	4.375	4.375	-8.625	-2.625	-2.625	-3.625	-13.625	-24.625	-17.625	-21.625	-4.625	-11.625	18.375	-9.625
3.55909	-27.5	-17.5	-19.5	-12.5	-23.5	-10.5	0.5	1.5	-19.5	-23.5	1.5	-19.5	-13.5	-8.5	11.5	10.5	27.5	7.5	17.5	5.5	-22.5
3.55802	-4.875	9.125	12.125	-16.875	8.125	5.125	-17.875	-10.875	18.125	-2.875	24.125	-0.875	-0.875	-5.875	-4.875	-11.875	-16.875	-17.875	-32.875	-1.875	37.125
3.55696	-13.625	20.375	1.375	-15.625	-17.625	5.375	25.375	-7.625	-0.625	1.375	30.375	0.375	-18.625	1.375	15.375	4.375	11.375	22.375	-17.625	9.375	6.375
3.55591	0.375	4.375	15.375	1.375	-14.625	28.375	15.375	-25.625	-15.625	9.375	-13.625	-20.625	-2.625	10.375	19.375	11.375	19.375	-8.625	22.375	-9.625	-7.625
3.55485	20.375	-2.625	-5.625	16.375	16.375	-12.625	6.375	8.375	-1.625	28.375	1.375	5.375	8.375	-15.625	-21.625	11.375	8.375	3.375	-4.625	-30.625	10.375
3.55379	7.5	-3.5	6.5	-7.5	-0.5	19.5	-12.5	-7.5	8.5	6.5	-9.5	-17.5	14.5	10.5	-12.5	8.5	5.5	-39.5	15.5	-37.5	-25.5
3.55273	-4.75	-28.75	-7.75	12.25	-1.75	1.25	-22.75	-0.75	-23.75	7.25	1.25	-21.75	5.25	-5.75	-5.75	-2.75	-3.75	-3.75	-1.75	16.25	-3.75
3.55168	13.625	2.625	26.625	-7.375	4.625	13.625	17.625	0.625	0.625	-14.375	23.625	27.625	0.625	4.625	-20.375	1.625	11.625	2.625	8.625	-11.375	-5.375
3.55062	-4.75	-8.75	-6.75	-9.75	-0.75	-10.75	0.25	1.25	-3.75	-13.75	4.25	-34.75	5.25	-16.75	-3.75	13.25	16.25	-0.75	-12.75	-43.75	1.25
3.54956	-6.125	5.875	10.875	-11.125	-0.125	3.875	-0.125	1.875	10.875	11.875	-4.125	3.875	4.875	-13.125	-2.125	-6.125	19.875	12.875	32.875	-12.125	5.875
3.54851	10.875	-9.125	-9.125	-6.125	28.875	-16.125	6.875	-15.125	-11.125	11.875	-6.125	0.875	-8.125	-12.125	-6.125	28.875	-19.125	13.875	15.875	-12.125	16.875
3.54746	0.375	-19.625	12.375	14.375	9.375	7.375	-15.625	-0.625	2.375	-1.625	4.375	7.375	7.375	-10.625	17.375	-8.625	-1.625	-19.625	-0.625	26.375	6.375
3.5464	-23.25	-11.25	-18.25	-23.25	-18.25	-21.25	16.75	0.75	-7.25	-9.25	10.75	-20.25	21.75	-8.25	-0.25	7.75	-37.25	-6.25	4.75	-30.25	-15.25
3.54535	-1	-7	-11	-5	10	-7	6	-21	12	7	-5	-4	2	-20	-13	-4	-8	-11	9	16	5
3.5443	4.125	-6.875	-6.875	-16.875	-16.875	-35.875	3.125	15.125	-6.875	25.125	-26.875	4.125	-1.875	6.125	12.125	-11.875	-0.875	2.125	-1.875	-13.875	-23.875
3.54324	28	2	11	15	-1	1	15	4	19	-12	14	34	7	0	8	4	24	2	3	9	162
3.5422	10.375	3.375	7.375	3.375	-12.625	-2.625	-42.625	-26.625	4.375	21.375	4.375	-0.625	3.375	21.375	-1.625	-0.625	15.375	34.375	-12.625	-13.625	38.375
3.54115	-7.375	-18.375	13.625	-37.375	-9.375	3.625	-4.375	-18.375	-35.375	4.625	-33.375	22.625	-14.375	-5.375	0.625	-24.375	6.625	-7.375	-20.375	-31.375	-13.375
3.5401	8.75	-17.25	14.75	-22.25	-12.25	13.75	-13.25	2.75	-21.25	-3.25	-17.25	10.75	-7.25	8.75	-16.25	-20.25	-14.25	-2.25	-0.25	13.75	-15.25
3.53905	4	-1	-35	13	27	-2	12	4180	16	-12	28	-14	2	0	13	-24	1	17	-2	-9	-21
3.53799	-18.75	-17.75	8.25	-1.75	-11.75	28.25	-5.75	12.25	-9.75	11.25	13.25	8.25	-7.75	-2.75	11.25	-20.75	-0.75	8.25	15.25	11.25	8.25
3.53695	-37	-7	-8	-25	2	-19	6	-4	-5	11	-12	-8	-9	-7	-10	7	23	3	0	-21	-20
3.53591	19.875	-16.125	-35.125	4.875	-14.125	-15.125	-14.125	2.875	-9.125	3.875	5.875	-7.125	4.875	-1.125	1.875	36.875	10.875	19.875	-18.125	7.875	4.875
3.53486	-26.125	-6.125	-18.125	-11.125	-16.125	-17.125	-46.125	-8.125	18.875	-21.125	-0.125	-0.125	3.875	-4.125	-0.125	-6.125	-7.125	34.875	9.875	-36.125	5.875
3.53381	-7.375	-7.375	-10.375	-36.375	-6.375	24.625	-20.375	-10.375	-0.375	-13.375	14.625	-1.375	-3.375	0.625	-26.375	-11.375	20.625	-8.375	-13.375	20.625	-2.375
3.53276	-3.625	-14.625	-1.625	21.375	7.375	0.375	10.375	-26.625	9.375	-14.625	6.375	-6.625	-10.625	2.375	13.375	-23.625	-11.625	28.375	-10.625	-8.625	-10.625
3.53172	1.25	-16.75	-0.75	-1.75	-3.75	1.25	-3.75	4.25	12.25	16.25	6.25	19.25	-0.75	3.25	4.25	8.25	-11.75	-8.75	14.25	-1.75	-7.75
3.53068	18.875	-15.125	14.875	-18.125	15.875	3.875	-1.125	11.875	-10.125	-16.125	6.875	-11.125	17.875	-6.125	-1.125	-20.125	-17.125	0.875	28.875	-4.125	-5.125
3.52964	20.875	19.875	13.875	15.875	27.875	11.875	9.875	11.875	29.875	5.875	16.875	19.875	25.875	-2.125	15.875	16.875	1.875	12.875	31.875	-5.125	13.875
3.52859	17.75	-12.25	10.75	7.75	2.75	4.75	10.75	1.75	14.75	15.75	6.75	-4.25	-12.25	8.75	11.75	-1.25	-16.25	1.75	10.75	22.75	-11.25
3.52755	-10.5	12.5	17.5	-12.5	5.5	-3.5	-9.5	2.5	-16.5	-12.5	23.5	5.5	-9.5	26.5	-7.5	-0.5	39.5	11.5	-8.5	7.5	-9.5
3.5265	2.5	16.5	14.5	-2.5	26.5	-10.5	3.5	6.5	0.5	19.5	2.5	-9.5	10.5	6.5	-4.5	14.5	-0.5	13.5	0.5	-4.5	22.5
3.52547	-3.625	-3.625	19.375	17.375	-32.625	-5.625	-0.625	21.375	-17.625	15.375	3.375	-0.625	24.375	-2.625	17.375	-13.625	21.375	8.375	7.375	-18.625	26.375
3.52443	-8.625	-0.625	-4.625	-13.625	12.375	21.375	7.375	34.375	-5.625	-2.625	-14.625	-13.625	4.375	-13.625	15.375	3.375	7.375	9.375	-17.625	-11.625	0.375
3.52339	-12.5	-27.5	2.5	-12.5	31.5	-17.5	-51.5	-18.5	-12.5	-1.5	5.5	0.5	-5.5	-9.5	-13.5	-17.5	8.5	-5.5	-0.5	-2.5	3.5
3.52235	-15.125	-21.125	-30.125	4.875	9.875	4.875	14.875	-7.125	-33.125	-11.125	-16.125	-14.125	-35.125	15.875	0.875	-1.125	-10.125	-8.125	9.875	-10.125	-2.125
3.52131	24.5	-0.5	20.5	-6.5	-26.5	24.5	2.5	-4.5	1.5	-0.5	-0.5	24.5	-7.5	9.5	13.5	13.5	-22.5	-23.5	-27.5	-13.5	11.5
3.52028	21.5	10.5	-10.5	6.5	-8.5	7.5	-12.5	-32.5	-36.5	-8.5	-12.5	15.5	-4.5	2.5	-4.5	-6.5	2.5	1.5	21.5	-16.5	-24.5
3.51924	0.5	-0.5	-0.5	0.5	11.5	14.5	1.5	3.5	-25.5	0.5	-18.5	8.5	5.5	9.5	14.5	13.5	6.5	-7.5	1.5	-12.5	-11.5
3.5182	4.75	2.75	-12.25	13.75	23.75	42.75	-8.25	-20.25	-9.25	-5.25	-7.25	7.75	19.75	8.75	0.75	9.75	16.75	-7.25	-19.25	-0.25	6.75
3.51716	-9.25	1.75	15.75	-10.25	7.75	-3.25	7.75	-6.25	-7.25	-0.25	1.75	11.75	-10.25	-18.25	4.75	-2.25	28.75	1.75	-5.25	9.75	-8.25
3.51612	-1.375	6.625	-1.375	8.625	-11.375	0.625	6.625	-3.375	-15.375	-4.375	-14.375	26.625	-34.375	-0.375	7.625	7.625	-5.375	-25.375	-12.375	-12.375	-22.375
3.5151	-0.75	27.25	16.25	14.25	-4.75	-2.75	-31.75	-25.75	-3.75	-23.75	-9.75	-17.75	-0.75	-7.75	-20.75	-7.75	1.25	1.25	-10.75	-16.75	-23.75
3.51406	-15.875	-4.875	-28.875	-11.875	-27.875	-16.875	3.125	0.125	4.125	-7.875	-12.875	-10.875	3.125	-21.875	-16.875	3.125	-9.875	-8.875	-14.875	-4.875	-13.875
3.51303	-46.75	16.25	-10.75	-8.75	-12.75	-7.75	22.25	-7.75	-11.75	-3.75	-15.75	10.25	-32.75	-21.75	-6.75	-4.75	-31.75	-8.75	-13.75	8.25	25.25
3.51199	-1.75	-7.75	15.25	7.25	3.25	17.25	-18.75	-9.75	-1.75	-3.75	-8.75	5.25	-4.75	3.25	7.25	0.25	19.25	3.25	-3.75	-9.75	-7.75
3.51097	26.375	0.375	-10.625	-8.625	5.375	-0.625	-6.625	6.375	6.375	-10.625	-24.625	-10.625	-4.625	-7.625	11.375	-28.625	-8.625	-0.625	-8.625	9.375	21.375
3.50993	4.875	-3.125	10.875	10.875	-10.125	-21.125	-15.125	11.875	-4.125	13.875	13.875	8.875	-13.125	13.875	29.875	11.875	12.875	8.875	26.875	0.875	-9.125
3.5089	-18.875	-4.875	-9.875	-8.875	-0.875	7.125	13.125	-34.875	-14.875	-5.875	25.125	14.125	-13.875	4.125	19.125	-12.875	5.125	7.125	13.125	-12.875	-33.875
3.50787	10.75	4.75	-20.25	-0.25	-5.25	-25.25	25.75	-17.25	2.75	0.75	-19.25	3.75	-3.25	23.75	-0.25	-8.25	-21.25	-2.25	8.75	-14.25	-3.25
3.50685	15.75	7.75	13.75	27.75	0.75	15.75	1.75	4.75	20.75	-1.25	-22.25	-6.25	-14.25	-4.25	-22.25	-29.25	4.75	9.75	-2.25	5.75	10.75
3.50582	-47.25	-25.25	-7.25	-19.25	-3.25	-27.25	-2.25	-5.25	-16.25	6.75	-11.25	-1.25	-13.25	-21.25	-24.25	2.75	-25.25	7.75	-13.25	-8.25	-14.25
3.50479	-37.375	0.625	26.625	10.625	-2.375	-13.375	-22.375	-23.375	11.625	-26.375	2.625	-33.375	3.625	-23.375	15.625	-17.375	-14.375	3.625	5.625	-2.375	-13.375
3.50376	-5.25	41.75	-0.25	-16.25	-13.25	12.75	-1.25	12.75	4.75	13.75	8.75	-12.25	12.75	19.75	-6.25	-7.25	2.75	5.75	-11.25	-27.25	44.75
3.50274	-6.75	1.25	2.25	-0.75	-5.75	-20.75	10.25	1.25	16.25	13.25	12.25	-0.75	9.25	-35.75	2.25	-7.75	-20.75	14.25	-12.75	-0.75	14.25
3.50171	10.375	-36.625	6.375	-28.625	5.375	-19.625	-12.625	-1.625	-7.625	10.375	-11.625	-13.625	-27.625	-23.625	-16.625	-28.625	-1.625	-6.625	-9.625	2.375	-11.625
3.50068	-7.75	7.25	33.25	1.25	10.25	-2.75	-5.75	-9.75	-10.75	-3.75	31.25	10.25	28.25	3.25	27.25	19.25	-2.75	21.25	-9.75	3.25	10.25
3.49965	-25	-3	-15	-8	12	-5	-17	-18	3	-6	5	-36	33	-16	-15	-7	15	-10	-12	-15	-13
3.49863	-3	12	9	15	-18	-10	-9	19	0	-15	-6	13	-1	10	1	22	-13	9	-14	-9	-17
3.49761	-14.5	-23.5	9.5	-15.5	-0.5	-16.5	8.5	-23.5	-2.5	-12.5	1.5	1.5	-3.5	1.5	4.5	18.5	-5.5	8.5	-25.5	10.5	23.5
3.49658	-16.625	-7.625	11.375	12.375	-1.625	-21.625	-5.625	15.375	19.375	9.375	6.375	5.375	14.375	17.375	4.375	11.375	23.375	28.375	-7.625	12.375	-19.625
3.49556	29.75	11.75	-9.25	-5.25	-8.25	-11.25	11.75	11.75	-3.25	4.75	1.75	24.75	2.75	13.75	-0.25	-2.25	20.75	8.75	7.75	-23.25	11.75
3.49454	11.875	8.875	2.875	10.875	-7.125	14.875	1.875	-14.125	-1.125	4.875	-10.125	-1.125	11.875	5.875	-0.125	1.875	-17.125	-9.125	0.875	-13.125	5.875
3.49352	9	6	6	25	3	8	15	-19	0	13	-8	-21	27	31	1	4	-2	-24	-6	25	-10
3.4925	-6	19	18	14	-29	-7	-14	-7	7	12	-8	39	29	6	6	-1	-16	24	20	7	3
3.49148	-26.25	18.75	-1.25	11.75	-15.25	0.75	-29.25	-0.25	1.75	-7.25	-4.25	8.75	-7.25	11.75	15.75	6.75	7.75	5.75	21.75	-15.25	-11.25
3.49046	5	-8	7	21	9	-23	-18	22	-11	-10	-5	-7	2	21	-4	35	-25	22	-2	3	5
3.48944	-0.375	4.625	13.625	5.625	9.625	-16.375	-1.375	13.625	-11.375	16.625	1.625	12.625	3.625	-12.375	-9.375	-13.375	-20.375	-15.375	-2.375	0.625	-6.375
3.48842	9.375	31.375	-3.625	7.375	36.375	19.375	2.375	-1.625	3.375	-3.625	-8.625	30.375	11.375	7.375	1.375	32.375	22.375	13.375	12.375	13.375	11.375
3.48741	11.75	-9.25	-12.25	6.75	-7.25	-6.25	11.75	13.75	8.75	27.75	-1.25	7.75	3.75	38.75	-39.25	2.75	-18.25	6.75	-9.25	-0.25	19.75
3.48639	-7.375	-8.375	-22.375	8.625	-2.375	8.625	-5.375	-8.375	12.625	13.625	11.625	-9.375	21.625	-8.375	-8.375	34.625	1.625	6.625	-1.375	23.625	3.625
3.48537	-4.625	24.375	26.375	-0.625	27.375	11.375	26.375	9.375	-15.625	8.375	36.375	8.375	11.375	-0.625	1.375	13.375	20.375	21.375	-1.625	8.375	6.375
3.48436	4.875	-6.125	4.875	13.875	15.875	-5.125	-4.125	7.875	-0.125	6.875	2.875	2.875	-14.125	8.875	12.875	2.875	-0.125	19.875	5.875	-5.125	-32.125
3.48334	-7	0	17	-8	-12	-7	8	33	-7	-5	7	9	-12	11	8	9	-5	6	-8	-4	1
3.48232	35.625	-16.375	-15.375	2.625	-2.375	26.625	26.625	5.625	31.625	15.625	-11.375	-6.375	-9.375	5.625	12.625	-8.375	-4.375	-14.375	7.625	3.625	4.625
3.48132	5.375	4.375	-2.625	-23.625	-3.625	-16.625	3.375	-4.625	3.375	11.375	15.375	-4.625	26.375	-4.625	9.375	-13.625	0.375	-12.625	7.375	2.375	2.375
3.4803	-9.625	14.375	-5.625	-11.625	-4.625	-12.625	-27.625	5.375	11.375	-21.625	-18.625	-12.625	-12.625	-27.625	-23.625	1.375	-2.625	-37.625	-14.625	1.375	-18.625
3.47929	-18.75	-6.75	0.25	-3.75	-12.75	-38.75	13.25	3.25	0.25	6.25	-12.75	1.25	-7.75	-17.75	5.25	17.25	12.25	-21.75	1.25	18.25	7.25
3.47827	-10.25	-25.25	-14.25	9.75	4.75	-2.25	6.75	-4.25	5.75	-9.25	-2.25	-14.25	0.75	-12.25	6.75	-22.25	5.75	-9.25	5.75	-12.25	-17.25
3.47727	-13.375	6.625	9.625	9.625	15.625	31.625	-10.375	7.625	-0.375	7.625	1.625	4.625	5.625	14.625	12.625	18.625	12.625	16.625	3.625	9.625	5.625
3.47625	-25.25	-28.25	-1.25	9.75	11.75	-6.25	-4.25	9.75	-7.25	-16.25	0.75	6.75	5.75	3.75	0.75	1.75	-9.25	-11.25	-24.25	-6.25	-7.25
3.47524	-15.5	-7.5	-0.5	-11.5	-1.5	-11.5	-24.5	-23.5	4.5	16.5	11.5	-0.5	21.5	14.5	-6.5	6.5	-3.5	17.5	-22.5	17.5	-18.5
3.47424	0.375	-27.625	-15.625	-0.625	-16.625	15.375	6.375	20.375	27.375	-0.625	18.375	6.375	-14.625	-12.625	-16.625	32.375	-4.625	-6.625	20.375	-2.625	17.375
3.47322	-15.25	5.75	-11.25	5.75	-1.25	-9.25	-7.25	-3.25	24.75	-1.25	20.75	10.75	11.75	-17.25	11.75	-20.25	4.75	-2.25	-4.25	9.75	25.75
3.47221	7.25	2.25	-1.75	15.25	9.25	-7.75	-19.75	-15.75	10.25	3.25	-10.75	-14.75	-3.75	-7.75	-0.75	2.25	-6.75	-2.75	-1.75	12.25	-0.75
3.47121	32.875	8.875	8.875	-14.125	-8.125	15.875	-4.125	-8.125	13.875	-10.125	12.875	11.875	0.875	-13.125	-6.125	-9.125	-26.125	19.875	6.875	9.875	-1.125
3.4702	-3.375	10.625	4.625	6.625	-2.375	-14.375	20.625	0.625	-9.375	-13.375	10.625	-1.375	16.625	-8.375	-5.375	9.625	-6.375	27.625	6.625	-32.375	7.625
3.46919	-0.125	0.875	3.875	-1.125	-22.125	-1.125	25.875	-28.125	14.875	-4.125	-11.125	-8.125	24.875	-0.125	-0.125	-16.125	30.875	-2.125	-0.125	-11.125	1.875
3.46819	-15.625	-15.625	-21.625	13.375	-2.625	11.375	7.375	-10.625	-1.625	-8.625	2.375	-6.625	10.375	12.375	-4.625	15.375	-9.625	-10.625	-28.625	1.375	32.375
3.46718	-31.75	3.25	-10.75	-4.75	-3.75	-11.75	-9.75	-27.75	-13.75	-5.75	10.25	1.25	-22.75	-20.75	-5.75	17.25	-15.75	12.25	24.25	14.25	11.25
3.46618	2	15	-7	-14	17	5	-20	23	11	-7	-8	-5	14	23	30	5	27	-17	2	17	24
3.46518	19	4	23	-14	26	-5	-1	3	-26	-7	8	17	-10	-6	25	-5	-11	2	16	17	12
3.46417	-2.75	12.25	14.25	3.25	5.25	8.25	19.25	2.25	10.25	-13.75	-17.75	9.25	8.25	-2.75	-23.75	6.25	7.25	12.25	-7.75	-2.75	-21.75
3.46316	-37.375	-31.375	11.625	-7.375	-24.375	12.625	-10.375	-5.375	-4.375	-6.375	6.625	-10.375	-11.375	-14.375	-8.375	0.625	-16.375	-11.375	-4.375	0.625	15.625
3.46217	5.5	-32.5	15.5	11.5	-6.5	3.5	-4.5	3.5	-1.5	-12.5	3.5	0.5	-13.5	-8.5	29.5	6.5	5.5	1.5	-0.5	-4.5	-6.5
3.46116	-2.375	-48.375	-6.375	12.625	-24.375	5.625	20.625	23.625	6.625	1.625	8.625	-29.375	25.625	3.625	25.625	5.625	-3.375	-15.375	-9.375	14.625	1.625
3.46016	-21	9	2	-7	-13	-16	-14	27	14	-5	-11	12	-10	4	-6	19	16	27	-2	-19	-29
3.45917	-0.625	19.375	-15.625	-13.625	-11.625	-10.625	12.375	7.375	15.375	9.375	-8.625	20.375	-1.625	-0.625	-11.625	14.375	-16.625	-4.625	-16.625	8.375	10.375
3.45816	6	17	5	8	-4	2	-18	11	-4	-11	0	-13	6	3	13	-2	-11	7	-17	-31	-5
3.45716	2.5	-7.5	-6.5	9.5	-3.5	21.5	-24.5	-8.5	2.5	4.5	-6.5	9.5	26.5	11.5	-1.5	3.5	19.5	2.5	3.5	4.5	-2.5
3.45617	-4.625	-1.625	-7.625	-5.625	2.375	-10.625	-17.625	-20.625	5.375	-3.625	-17.625	-19.625	-18.625	4.375	5.375	-6.625	-3.625	-9.625	-19.625	-5.625	17.375
3.45517	-2	-5	1	4	0	-15	-17	-6	-6	3	11	31	-1	12	2	5	8	-10	-6	33	24
3.45417	11.375	17.375	-0.625	8.375	6.375	-6.625	5.375	-3.625	-2.625	18.375	-33.625	18.375	11.375	2.375	-5.625	-10.625	10.375	10.375	32.375	-0.625	-6.625
3.45317	-10	-13	5	25	-28	-1	9	-18	-11	12	-26	-22	4	9	13	-2	11	-22	-1	-10	20
3.45217	-31.5	-2.5	5.5	-13.5	4.5	3.5	-10.5	-10.5	-19.5	8.5	-11.5	-22.5	-9.5	-13.5	7.5	-9.5	-2.5	-10.5	10.5	16.5	-28.5
3.45118	5.75	18.75	3.75	3.75	30.75	-18.25	-7.25	-6.25	-7.25	29.75	5.75	-3.25	-3.25	-5.25	0.75	-14.25	17.75	-4.25	-5.25	-9.25	-16.25
3.45019	11.25	-1.75	-30.75	-7.75	1.25	5.25	3.25	-12.75	-14.75	1.25	-13.75	14.25	4.25	17.25	16.25	16.25	-2.75	-9.75	-8.75	13.25	27.25
3.44919	8.875	-7.125	12.875	17.875	12.875	15.875	-8.125	10.875	15.875	13.875	32.875	39.875	-0.125	7.875	12.875	19.875	33.875	25.875	8.875	8.875	15.875
3.4482	1.125	4.125	7.125	-12.875	9.125	-10.875	8.125	7.125	13.125	25.125	36.125	1.125	6.125	16.125	-12.875	21.125	10.125	-36.875	15.125	5.125	11.125
3.4472	-13.75	-27.75	-11.75	-3.75	-9.75	-2.75	23.25	-13.75	-28.75	-4.75	-23.75	10.25	-2.75	-4.75	16.25	-5.75	-8.75	-15.75	-24.75	-2.75	-21.75
3.44622	12.625	1.625	-0.375	16.625	-17.375	-3.375	-9.375	-0.375	11.625	-16.375	3.625	13.625	-0.375	0.625	-1.375	19.625	2.625	20.625	-12.375	16.625	24.625
3.44522	-22.625	12.375	-13.625	-1.625	-2.625	23.375	-20.625	8.375	0.375	-6.625	5.375	19.375	10.375	-1.625	15.375	6.375	21.375	-1.625	-3.625	16.375	-2.625
3.44422	-8	-4	5	-1	-12	-7	-4	15	-3	-13	-25	-19	13	-4	-4	7	7	-28	0	-5	-4
3.44324	-6.125	5.875	-23.125	11.875	-26.125	-6.125	-10.125	-3.125	-0.125	-3.125	-10.125	-8.125	0.875	10.875	10.875	-0.125	5.875	9.875	-2.125	-7.125	-16.125
3.44225	-18	-7	-3	3	8	-35	9	10	4	2	17	-15	9	-12	9	6	-6	25	-22	-6	13
3.44126	18.875	3.875	-2.125	-9.125	-7.125	-21.125	-12.125	-5.125	-16.125	-39.125	3.875	11.875	13.875	-8.125	-7.125	2.875	-5.125	-16.125	-20.125	5.875	2.875
3.44027	1.625	4.625	-4.375	15.625	8.625	-5.375	3.625	8.625	12.625	3.625	-8.375	-1.375	9.625	-2.375	2.625	-7.375	6.625	20.625	10.625	-8.375	-14.375
3.43928	4.75	3.75	3.75	14.75	9.75	-13.25	-17.25	0.75	-12.25	8.75	14.75	4.75	1.75	16.75	10.75	-11.25	-0.25	-20.25	14.75	0.75	-10.25
3.43829	-5.25	-2.25	4.75	-2.25	-0.25	25.75	-21.25	-0.25	7.75	3.75	24.75	-5.25	12.75	12.75	-8.25	20.75	-1.25	0.75	26.75	2.75	20.75
3.4373	-4.625	3.375	25.375	5.375	-4.625	-23.625	11.375	-18.625	-5.625	-5.625	16.375	0.375	-6.625	21.375	24.375	8.375	15.375	-29.625	21.375	28.375	0.375
3.43632	-17.25	-14.25	1.75	11.75	-27.25	23.75	2.75	16.75	-25.25	14.75	11.75	-14.25	-9.25	-8.25	-6.25	-12.25	0.75	28.75	26.75	21.75	6.75
3.43533	-7	2	-9	15	-10	-12	-23	-8	-5	0	4	27	6	3	5	-9	4	21	-27	-22	5
3.43434	16.75	11.75	6.75	1.75	-1.25	-8.25	-21.25	4.75	11.75	-8.25	20.75	6.75	-3.25	4.75	-12.25	2.75	6.75	0.75	-1.25	-0.25	4.75
3.43336	0.875	5.875	-2.125	9.875	11.875	33.875	22.875	8.875	-11.125	33.875	0.875	2.875	6.875	9.875	-15.125	32.875	-4.125	14.875	0.875	10.875	15.875
3.43237	-7.625	-17.625	1.375	4.375	15.375	1.375	-2.625	-2.625	3.375	-3.625	-31.625	6.375	22.375	-4.625	5.375	5.375	1.375	-3.625	-2.625	7.375	6.375
3.4314	0.25	8.25	0.25	3.25	0.25	-6.75	10.25	-13.75	4.25	-18.75	-3.75	4.25	8.25	7.25	-1.75	-5.75	-6.75	33.25	8.25	-10.75	-11.75
3.43041	-0.375	14.625	9.625	-15.375	7.625	18.625	6.625	4.625	18.625	8.625	-12.375	13.625	-6.375	-9.375	11.625	-1.375	-4.375	-9.375	18.625	5.625	-3.375
3.42942	4.375	14.375	7.375	3.375	-15.625	-16.625	-24.625	-7.625	10.375	8.375	16.375	-18.625	-8.625	-14.625	5.375	15.375	13.375	-0.625	-13.625	-3.625	-2.625
3.42845	-12.875	-23.875	-18.875	-9.875	-34.875	-4.875	0.125	-31.875	-12.875	-19.875	-14.875	-2.875	0.125	-2.875	4.125	12.125	-7.875	-2.875	-21.875	-6.875	-11.875
3.42746	-16.25	-11.25	7.75	-2.25	-23.25	8.75	0.75	-12.25	-14.25	-1.25	-7.25	0.75	1.75	-10.25	10.75	3.75	-8.25	3.75	-0.25	1.75	-30.25
3.42648	27.75	10.75	1.75	7.75	-1.25	-12.25	6.75	-3.25	-21.25	33.75	9.75	1.75	13.75	21.75	10.75	10.75	13.75	1.75	-12.25	-2.25	13.75
3.4255	3.375	21.375	15.375	26.375	10.375	5.375	33.375	11.375	12.375	1.375	13.375	11.375	17.375	15.375	7.375	5.375	5.375	-21.625	-0.625	3.375	20.375
3.42453	-5.125	-4.125	19.875	4.875	17.875	16.875	1.875	4.875	7.875	-15.125	-10.125	17.875	-6.125	3.875	41.875	-15.125	-2.125	5.875	3.875	-1.125	15.875
3.42354	7.375	13.375	19.375	1.375	-16.625	20.375	3.375	3.375	-3.625	22.375	-4.625	-9.625	-8.625	-2.625	30.375	9.375	4.375	-5.625	26.375	-4.625	14.375
3.42256	-15.125	8.875	1.875	-1.125	-6.125	-3.125	10.875	-0.125	-8.125	-22.125	-29.125	-7.125	-4.125	-27.125	7.875	-38.125	-0.125	17.875	-25.125	1.875	9.875
3.42159	-5.25	-13.25	0.75	12.75	-15.25	3.75	5.75	16.75	-4.25	-10.25	5.75	-2.25	11.75	-40.25	-5.25	-2.25	-22.25	-15.25	-13.25	-20.25	-6.25
3.4206	2.875	13.875	-9.125	11.875	6.875	31.875	17.875	14.875	10.875	-2.125	4.875	23.875	0.875	6.875	-2.125	1.875	-16.125	1.875	6.875	-15.125	7.875
3.41963	1.75	-0.25	5.75	-17.25	3.75	-0.25	-3.25	7.75	-4.25	11.75	13.75	20.75	4.75	10.75	6.75	-20.25	0.75	24.75	-18.25	22.75	-5.25
3.41865	-1.125	6.875	-2.125	17.875	-0.125	16.875	4.875	6.875	-5.125	6.875	17.875	-1.125	-1.125	0.875	3.875	-4.125	26.875	5.875	-5.125	1.875	-5.125
3.41768	5.125	-24.875	-0.875	19.125	16.125	6.125	-7.875	-9.875	15.125	-19.875	-1.875	-5.875	-6.875	4.125	-19.875	-9.875	14.125	0.125	-5.875	4.125	-5.875
3.4167	-4.625	-11.625	-3.625	-0.625	-15.625	-37.625	5.375	-10.625	-10.625	-6.625	-0.625	9.375	-24.625	3.375	-36.625	-15.625	-8.625	-16.625	-18.625	-9.625	16.375
3.41573	27.5	20.5	6.5	8.5	-10.5	18.5	-9.5	-25.5	-1.5	0.5	-3.5	4.5	20.5	6.5	19.5	24.5	3.5	4.5	2.5	28.5	5.5
3.41476	19.25	6.25	13.25	16.25	9.25	10.25	-8.75	9.25	17.25	19.25	17.25	7.25	3.25	17.25	7.25	12.25	29.25	-3.75	15.25	-11.75	30.25
3.41379	9	14	-2	-17	25	9	2	8	18	13	11	14	-8	-6	-13	-13	-19	-2	22	-7	-10
3.41281	12.625	8.625	14.625	-1.375	-13.375	-25.375	-19.375	-0.375	-9.375	-22.375	-5.375	-18.375	5.625	-20.375	-25.375	-2.375	-13.375	3.625	-17.375	-0.375	15.625
3.41183	7	-4	8	-3	0	5	5	-3	18	-9	21	1	0	5	-6	-13	23	2	12	-3	8
3.41087	-14.75	24.25	-13.75	-1.75	-8.75	11.25	-2.75	-22.75	-26.75	-12.75	-7.75	-16.75	-0.75	9.25	-13.75	-4.75	-23.75	-10.75	-2.75	-29.75	2.25
3.40989	7.25	-11.75	-11.75	-0.75	7.25	11.25	16.25	7.25	-0.75	25.25	17.25	-8.75	-33.75	0.25	23.25	-23.75	8.25	5.25	-9.75	-0.75	-11.75
3.40893	9.25	-6.75	21.25	15.25	1.25	11.25	0.25	-9.75	2.25	8.25	-12.75	32.25	5.25	28.25	-2.75	11.25	-4.75	-2.75	-13.75	14.25	-15.75
3.40795	13.875	-8.125	25.875	-7.125	8.875	0.875	5.875	1.875	-13.125	-16.125	-0.125	1.875	-2.125	2.875	3.875	16.875	3.875	-6.125	-3.125	-17.125	1.875
3.40699	-20.875	-8.875	-15.875	-3.875	-7.875	-15.875	-10.875	-9.875	-31.875	27.125	0.125	-2.875	-9.875	-9.875	-7.875	5.125	-4.875	1.125	5.125	-16.875	-13.875
3.40601	-22.625	-0.625	-16.625	1.375	-16.625	-6.625	12.375	12.375	2.375	6.375	4.375	2.375	31.375	2.375	9.375	5.375	-3.625	6.375	-7.625	-20.625	-4.625
3.40505	9.5	-2.5	15.5	-0.5	9.5	8.5	-12.5	9.5	-1.5	10.5	-0.5	12.5	4.5	-7.5	-6.5	10.5	-0.5	6.5	-4.5	11.5	4.5
3.40408	1.625	-15.375	-24.375	-14.375	11.625	-24.375	-5.375	-9.375	8.625	-4.375	-9.375	8.625	-31.375	-1.375	4.625	-3.375	-17.375	-13.375	-28.375	-3.375	-7.375
3.40312	-7.125	-9.125	-26.125	-2.125	-9.125	1.875	-6.125	7.875	-19.125	15.875	3.875	-23.125	-8.125	-10.125	-1.125	11.875	-3.125	7.875	-25.125	20.875	2.875
3.40214	-4.25	7.75	-9.25	2.75	14.75	6.75	9.75	2.75	-4.25	-3.25	-11.25	3.75	0.75	-23.25	-20.25	4.75	6.75	5.75	12.75	6.75	-1.25
3.40118	-8.25	17.75	-19.25	2.75	-22.25	-22.25	-2.25	-23.25	-10.25	17.75	-15.25	-40.25	1.75	-11.25	-21.25	2.75	-4.25	-7.25	-9.25	-7.25	-10.25
3.40021	4.375	-17.625	1.375	9.375	-6.625	-18.625	-7.625	-27.625	-1.625	7.375	-2.625	-1.625	-7.625	-2.625	-14.625	-6.625	-15.625	-1.625	5.375	-2.625	-19.625
3.39925	2.25	-2.75	22.25	4.25	12.25	13.25	-4.75	24.25	14.25	29.25	-10.75	15.25	-1.75	14.25	2.25	-10.75	3.25	-11.75	-7.75	1.25	-16.75
3.39828	-1.875	7.125	-5.875	7.125	-3.875	14.125	12.125	-0.875	-33.875	5.125	0.125	14.125	7.125	-1.875	-6.875	-0.875	28.125	8.125	-14.875	3.125	-27.875
3.39733	-18.125	18.875	8.875	3.875	25.875	-15.125	-3.125	31.875	-3.125	14.875	26.875	20.875	6.875	38.875	-3.125	8.875	2.875	27.875	27.875	-0.125	10.875
3.39636	-8.125	-15.125	-4.125	13.875	24.875	-3.125	-11.125	5.875	11.875	18.875	-2.125	-4.125	15.875	-1.125	-21.125	15.875	25.875	11.875	-1.125	8.875	16.875
3.3954	7.25	17.25	-14.75	28.25	-3.75	10.25	0.25	-20.75	2.25	8.25	-2.75	9.25	17.25	24.25	14.25	6.25	-4.75	-22.75	7.25	10.25	-39.75
3.39443	2.75	16.75	12.75	18.75	-13.25	7.75	3.75	5.75	-3.25	-3.25	7.75	7.75	10.75	-10.25	29.75	1.75	-12.25	-3.25	41.75	-3.25	-4.25
3.39348	-10.625	-21.625	6.375	-0.625	16.375	-23.625	-13.625	-15.625	11.375	-20.625	-7.625	29.375	1.375	16.375	11.375	-1.625	32.375	-20.625	5.375	7.375	7.375
3.39251	-10.375	-22.375	-12.375	-23.375	-9.375	-14.375	-30.375	-20.375	-20.375	-12.375	3.625	6.625	4.625	7.625	-9.375	13.625	-12.375	2.625	9.625	-3.375	0.625
3.39156	-5	-9	-1	-10	14	-23	1	-25	-19	-2	20	-6	18	19	13	15	-2	17	-9	3	35
3.39059	-5	10	2	2	14	-19	14	5	11	18	15	-12	34	24	1	3	2	5	27	2	6
3.38964	7.625	-1.375	-8.375	-17.375	2.625	-7.375	-5.375	10.625	10.625	4.625	23.625	1.625	14.625	-0.375	35.625	26.625	-1.375	32.625	10.625	16.625	12.625
3.38867	10.5	-11.5	-14.5	-3.5	0.5	-23.5	27.5	7.5	-0.5	10.5	13.5	17.5	9.5	-3.5	-5.5	34.5	15.5	3.5	3.5	4.5	24.5
3.38772	4.375	15.375	6.375	-3.625	-7.625	7.375	11.375	-4.625	19.375	2.375	32.375	43.375	42.375	3.375	24.375	8.375	6.375	-2.625	16.375	-3.625	6.375
3.38676	-38.5	0.5	-18.5	1.5	2.5	-10.5	2.5	6.5	16.5	-3.5	0.5	-14.5	-10.5	2.5	22.5	3.5	5.5	-0.5	9.5	0.5	-5.5
3.3858	-22.125	-5.125	-5.125	-28.125	0.875	-7.125	-10.125	-7.125	-16.125	14.875	12.875	21.875	-11.125	7.875	22.875	3.875	21.875	-1.125	7.875	-16.125	7.875
3.38484	12	13	4	14	20	-2	-2	-7	-25	-3	15	38	12	34	32	10	19	8	-10	22	-5
3.38389	-18.625	20.375	-2.625	14.375	-6.625	-5.625	6.375	-4.625	-5.625	2.375	9.375	-17.625	-2.625	-4.625	8.375	17.375	27.375	-5.625	2.375	24.375	6.375
3.38293	6.125	10.125	-2.875	17.125	-8.875	-3.875	2.125	1.125	-0.875	8.125	15.125	7.125	22.125	31.125	18.125	9.125	-0.875	13.125	9.125	0.125	0.125
3.38198	12.5	9.5	12.5	-3.5	-0.5	4.5	25.5	-7.5	3.5	27.5	9.5	2.5	-11.5	36.5	11.5	15.5	34.5	-9.5	11.5	-14.5	-10.5
3.38102	4.375	12.375	-25.625	38.375	0.375	11.375	9.375	-4.625	0.375	25.375	19.375	1.375	-14.625	3.375	4.375	4.375	12.375	30.375	3.375	31.375	-2.625
3.38007	3.75	-15.25	5.75	32.75	3.75	24.75	0.75	41.75	23.75	8.75	23.75	15.75	5.75	36.75	16.75	33.75	34.75	27.75	-1.25	19.75	15.75
3.37912	-11.5	-6.5	-10.5	-14.5	-6.5	5.5	-7.5	27.5	-3.5	18.5	17.5	7.5	20.5	31.5	7.5	10.5	14.5	3.5	14.5	-6.5	9.5
3.37817	-2.5	-29.5	-26.5	-6.5	6.5	-16.5	-35.5	-23.5	9.5	15.5	-30.5	-9.5	-8.5	-17.5	-5.5	16.5	15.5	-12.5	-13.5	-21.5	-3.5
3.37722	-6.25	-10.25	5.75	-7.25	-4.25	15.75	-0.25	8.75	4.75	19.75	33.75	34.75	23.75	15.75	25.75	48.75	30.75	24.75	13.75	7.75	-8.25
3.37626	-2.375	13.625	-5.375	-0.375	0.625	4.625	23.625	-3.375	-25.375	11.625	13.625	11.625	18.625	-3.375	-8.375	13.625	11.625	19.625	16.625	23.625	-22.375
3.37532	-9.5	12.5	-14.5	-14.5	5.5	-3.5	-5.5	0.5	-0.5	35.5	7.5	6.5	17.5	3.5	13.5	10.5	14.5	-8.5	-7.5	0.5	16.5
3.37436	-0.25	-11.25	-5.25	9.75	-15.25	-3.25	-3.25	14.75	3.75	-16.25	2.75	10.75	9.75	-5.25	17.75	44.75	10.75	23.75	35.75	21.75	2.75
3.37342	-14.75	-13.75	15.25	1.25	15.25	4.25	4.25	28.25	-3.75	32.25	36.25	15.25	3.25	33.25	19.25	12.25	26.25	0.25	2.25	18.25	22.25
3.37246	-19.375	-17.375	-10.375	-13.375	14.625	-12.375	-6.375	-25.375	-14.375	22.625	23.625	29.625	19.625	24.625	2.625	28.625	30.625	28.625	2.625	5.625	-18.375
3.37152	12	-6	23	4	-26	22	4	14	23	2	28	25	37	8	25	0	26	10	-1	-11	19
3.37057	-1.25	-5.25	-11.25	-13.25	16.75	17.75	14.75	3.75	14.75	22.75	0.75	29.75	24.75	8.75	43.75	24.75	21.75	4.75	14.75	22.75	-0.25
3.36962	-8.875	-7.875	-8.875	2.125	-2.875	17.125	16.125	16.125	31.125	11.125	13.125	0.125	10.125	24.125	38.125	21.125	27.125	19.125	28.125	-4.875	-4.875
3.36868	12.75	14.75	11.75	-8.25	-8.25	-6.25	-0.25	9.75	35.75	48.75	26.75	38.75	20.75	20.75	9.75	24.75	33.75	20.75	27.75	37.75	-14.25
3.36773	-4.125	0.875	-1.125	12.875	-0.125	20.875	-2.125	21.875	25.875	51.875	27.875	43.875	23.875	35.875	46.875	25.875	43.875	23.875	31.875	9.875	6.875
3.36678	-19.375	-22.375	-9.375	6.625	-3.375	3.625	13.625	17.625	31.625	-6.375	31.625	27.625	25.625	42.625	46.625	54.625	17.625	23.625	16.625	-5.375	12.625
3.36583	-12.375	-13.375	1.625	-23.375	7.625	9.625	11.625	11.625	35.625	45.625	25.625	32.625	49.625	55.625	41.625	50.625	43.625	30.625	15.625	-2.375	-2.375
3.36489	-24	-8	19	-17	-11	8	3	12	14	22	42	30	48	47	59	72	48	40	31	-17	14
3.36395	2.125	-4.875	21.125	8.125	-31.875	6.125	3.125	28.125	39.125	80.125	41.125	84.125	78.125	71.125	117.13	81.125	70.125	48.125	27.125	2.125	27.125
3.363	12.625	-7.375	-2.375	35.625	12.625	5.625	23.625	22.625	52.625	89.625	71.625	67.625	79.625	94.625	110.63	91.625	82.625	39.625	39.625	19.625	21.625
3.36206	-5	-3	9	14	19	22	30	36	58	62	107	107	89	135	137	114	79	64	27	-8	15
3.36112	18.875	-17.125	2.875	-1.125	-0.125	0.875	23.875	27.875	72.875	138.88	123.88	152.88	188.88	204.88	184.88	126.88	123.88	68.875	38.875	45.875	10.875
3.36018	-23.75	7.25	5.25	-8.75	-3.75	-9.75	41.25	46.25	84.25	147.25	138.25	178.25	209.25	259.25	228.25	154.25	115.25	70.25	63.25	47.25	2.25
3.35923	6.75	13.75	12.75	14.75	15.75	19.75	30.75	70.75	101.75	212.75	210.75	248.75	239.75	280.75	304.75	226.75	175.75	128.75	86.75	30.75	19.75
3.35829	16.125	-14.875	15.125	-1.875	12.125	11.125	41.125	80.125	101.13	226.13	288.13	302.13	307.13	356.13	348.13	268.13	189.13	133.13	95.125	24.125	13.125
3.35736	9.5	17.5	22.5	46.5	10.5	44.5	49.5	69.5	208.5	359.5	354.5	395.5	422.5	443.5	442.5	303.5	193.5	155.5	135.5	37.5	33.5
3.35641	-9.25	0.75	0.75	-1.25	19.75	27.75	65.75	82.75	218.75	379.75	392.75	419.75	475.75	501.75	446.75	366.75	269.75	167.75	100.75	42.75	14.75
3.35548	6.75	-12.25	13.75	45.75	9.75	25.75	58.75	146.75	271.75	456.75	433.75	430.75	458.75	550.75	484.75	428.75	294.75	202.75	143.75	62.75	24.75
3.35453	11.625	10.625	27.625	14.625	47.625	53.625	96.625	173.63	340.63	438.63	456.63	368.63	429.63	499.63	544.63	456.63	345.63	240.63	173.63	70.625	39.625
3.3536	9.375	17.375	14.375	31.375	52.375	82.375	131.38	235.38	381.38	480.38	472.38	401.38	360.38	473.38	509.38	450.38	338.38	245.38	202.38	50.375	47.375
3.35267	-2.875	14.125	46.125	53.125	99.125	99.125	158.13	279.13	424.13	579.13	419.13	348.13	330.13	420.13	473.13	484.13	440.13	273.13	185.13	136.13	53.125
3.35172	20.875	39.875	42.875	70.875	111.88	148.88	197.88	289.88	496.88	525.88	412.88	312.88	264.88	313.88	448.88	464.88	392.88	345.88	236.88	121.88	54.875
3.35079	-5.25	8.75	33.75	57.75	100.75	161.75	232.75	325.75	573.75	573.75	404.75	221.75	188.75	285.75	449.75	514.75	432.75	367.75	245.75	127.75	106.75
3.34986	28.375	-3.625	47.375	114.38	135.38	187.38	263.38	385.38	564.38	612.38	369.38	245.38	177.38	243.38	433.38	473.38	482.38	333.38	240.38	123.38	51.375
3.34892	22.5	62.5	93.5	140.5	213.5	253.5	331.5	501.5	696.5	565.5	386.5	251.5	135.5	251.5	464.5	509.5	421.5	365.5	233.5	137.5	92.5
3.34799	22.375	47.375	106.38	160.38	266.38	347.38	463.38	687.38	798.38	628.38	387.38	222.38	126.38	191.38	412.38	518.38	388.38	357.38	242.38	124.38	70.375
3.34705	68.75	54.75	116.75	242.75	363.75	429.75	578.75	786.75	981.75	694.75	433.75	194.75	103.75	191.75	367.75	473.75	388.75	358.75	250.75	127.75	86.75
3.34612	43.625	100.63	139.63	290.63	401.63	515.63	664.63	902.63	1059.6	766.63	455.63	235.63	109.63	186.63	399.63	428.63	392.63	274.63	222.63	137.63	89.625
3.34519	65.5	100.5	166.5	284.5	509.5	609.5	792.5	1030.5	1145.5	810.5	439.5	252.5	129.5	180.5	365.5	392.5	333.5	323.5	280.5	116.5	66.5
3.34425	51.375	108.38	181.38	349.38	496.38	640.38	923.38	1190.4	1252.4	834.38	550.38	244.38	113.38	170.38	313.38	377.38	369.38	358.38	200.38	108.38	71.375
3.34332	44.875	108.88	191.88	356.88	554.88	668.88	1014.9	1232.9	1358.9	929.88	506.88	234.88	121.88	186.88	301.88	356.88	347.88	273.88	197.88	94.875	53.875
3.34238	39.5	89.5	173.5	349.5	539.5	745.5	1028.5	1270.5	1445.5	886.5	529.5	260.5	187.5	196.5	322.5	369.5	344.5	260.5	166.5	84.5	44.5
3.34145	44.125	43.125	155.13	304.13	507.13	706.13	942.13	1169.1	1446.1	835.13	548.13	292.13	142.13	195.13	299.13	349.13	275.13	261.13	139.13	71.125	38.125
3.34053	67.125	71.125	155.13	315.13	470.13	600.13	879.13	1098.1	1371.1	817.13	479.13	304.13	166.13	206.13	308.13	348.13	327.13	243.13	161.13	108.13	35.125
3.33959	29.375	72.375	119.38	281.38	374.38	519.38	728.38	944.38	1179.4	714.38	482.38	297.38	165.38	197.38	294.38	301.38	292.38	199.38	179.38	65.375	58.375
3.33866	25.375	49.375	82.375	205.38	298.38	416.38	666.38	858.38	1060.4	683.38	426.38	252.38	171.38	220.38	275.38	342.38	266.38	200.38	194.38	71.375	37.375
3.33774	29.875	54.875	108.88	185.88	280.88	386.88	590.88	793.88	1014.9	638.88	471.88	268.88	230.88	238.88	340.88	342.88	334.88	242.88	135.88	84.875	39.875
3.3368	10.125	11.125	37.125	140.13	237.13	345.13	493.13	671.13	992.13	555.13	411.13	259.13	181.13	278.13	391.13	378.13	313.13	252.13	148.13	54.125	41.125
3.33588	22.25	47.25	60.25	107.25	177.25	276.25	404.25	633.25	768.25	558.25	403.25	272.25	233.25	284.25	381.25	357.25	298.25	228.25	117.25	67.25	26.25
3.33496	-2.125	29.875	47.875	99.875	174.88	298.88	374.88	511.88	628.88	567.88	387.88	268.88	265.88	270.88	431.88	428.88	345.88	221.88	186.88	93.875	32.875
3.33402	2.625	-0.375	56.625	71.625	163.63	197.63	366.63	471.63	644.63	544.63	430.63	324.63	269.63	373.63	487.63	485.63	383.63	232.63	166.63	76.625	33.625
3.3331	20.5	30.5	53.5	118.5	142.5	194.5	308.5	415.5	664.5	509.5	429.5	360.5	327.5	440.5	482.5	497.5	408.5	274.5	166.5	81.5	52.5
3.33218	-16	21	31	94	97	163	273	420	619	574	514	427	441	522	547	511	415	322	172	81	43
3.33125	25.5	6.5	60.5	108.5	136.5	188.5	282.5	459.5	594.5	671.5	537.5	492.5	572.5	662.5	689.5	615.5	465.5	340.5	193.5	112.5	30.5
3.33033	-0.25	35.75	51.75	66.75	109.75	154.75	251.75	373.75	601.75	680.75	694.75	681.75	634.75	851.75	839.75	662.75	555.75	326.75	253.75	83.75	46.75
3.3294	3.625	8.625	41.625	103.63	128.63	173.63	273.63	381.63	650.63	763.63	726.63	779.63	814.63	964.63	971.63	787.63	570.63	416.63	197.63	103.63	38.625
3.32847	24.375	44.375	20.375	55.375	106.38	151.38	244.38	380.38	620.38	754.38	905.38	859.38	908.38	1085.4	1102.4	889.38	602.38	349.38	227.38	76.375	17.375
3.32755	16.375	30.375	36.375	48.375	129.38	168.38	254.38	374.38	576.38	862.38	1087.4	1091.4	1186.4	1253.4	1192.4	945.38	715.38	432.38	276.38	111.38	42.375
3.32664	17.5	24.5	35.5	67.5	103.5	139.5	221.5	408.5	667.5	917.5	1106.5	1193.5	1325.5	1406.5	1348.5	1128.5	696.5	434.5	266.5	84.5	43.5
3.32571	9.375	15.375	35.375	56.375	89.375	130.38	247.38	358.38	628.38	1068.4	1248.4	1192.4	1338.4	1478.4	1377.4	1085.4	842.38	423.38	269.38	111.38	30.375
3.32479	37.5	14.5	50.5	103.5	118.5	143.5	218.5	354.5	713.5	1044.5	1209.5	1258.5	1404.5	1507.5	1403.5	1095.5	810.5	504.5	252.5	135.5	48.5
3.32387	-15	23	41	74	94	91	240	362	662	1006	1171	1175	1308	1581	1350	1109	857	456	284	135	52
3.32294	-15.875	25.125	36.125	64.125	83.125	118.13	206.13	316.13	723.13	911.13	1056.1	1093.1	1164.1	1403.1	1308.1	1131.1	728.13	454.13	248.13	89.125	30.125
3.32203	3.625	0.625	32.625	63.625	117.63	123.63	247.63	336.63	673.63	916.63	977.63	939.63	1038.6	1258.6	1237.6	1053.6	725.63	474.63	284.63	118.63	57.625
3.32111	17.125	29.125	42.125	68.125	115.13	129.13	171.13	337.13	615.13	795.13	839.13	742.13	858.13	1101.1	1133.1	967.13	664.13	519.13	327.13	107.13	49.125
3.32019	-4.5	17.5	29.5	65.5	71.5	112.5	160.5	290.5	532.5	763.5	713.5	658.5	730.5	894.5	1029.5	901.5	619.5	470.5	286.5	114.5	63.5
3.31927	9.5	16.5	43.5	60.5	110.5	131.5	217.5	281.5	566.5	649.5	587.5	570.5	609.5	809.5	951.5	862.5	651.5	458.5	317.5	129.5	67.5
3.31836	-2.75	30.25	29.25	91.25	113.25	123.25	194.25	274.25	482.25	510.25	535.25	409.25	491.25	611.25	844.25	733.25	600.25	474.25	242.25	105.25	36.25
3.31743	18.625	12.625	13.625	60.625	85.625	127.63	178.63	283.63	522.63	511.63	410.63	352.63	360.63	601.63	732.63	712.63	553.63	409.63	237.63	120.63	48.625
3.31652	11.75	36.75	56.75	79.75	119.75	160.75	208.75	298.75	454.75	436.75	438.75	297.75	366.75	474.75	693.75	654.75	498.75	361.75	239.75	143.75	76.75
3.31561	3.375	19.375	27.375	80.375	139.38	128.38	222.38	318.38	530.38	472.38	453.38	390.38	386.38	465.38	632.38	656.38	555.38	348.38	263.38	132.38	58.375
3.31468	10	36	49	85	107	139	231	314	472	456	432	319	354	540	612	635	496	353	250	95	64
3.31377	38.625	5.625	47.625	72.625	128.63	162.63	201.63	299.63	465.63	460.63	397.63	298.63	382.63	464.63	594.63	560.63	464.63	348.63	217.63	69.625	51.625
3.31286	18.625	11.625	44.625	55.625	99.625	143.63	231.63	315.63	449.63	450.63	375.63	375.63	381.63	528.63	628.63	567.63	459.63	343.63	225.63	98.625	31.625
3.31195	26.5	16.5	44.5	97.5	125.5	174.5	213.5	341.5	464.5	459.5	461.5	439.5	427.5	506.5	683.5	599.5	476.5	312.5	229.5	111.5	51.5
3.31103	8.875	36.875	61.875	85.875	109.88	145.88	227.88	322.88	528.88	509.88	491.88	448.88	457.88	568.88	680.88	576.88	487.88	329.88	200.88	86.875	61.875
3.31012	23.625	55.625	36.625	108.63	134.63	183.63	240.63	395.63	473.63	525.63	507.63	472.63	543.63	660.63	687.63	630.63	440.63	328.63	206.63	109.63	47.625
3.30921	4.75	32.75	66.75	95.75	139.75	194.75	227.75	390.75	477.75	531.75	494.75	531.75	503.75	641.75	680.75	598.75	457.75	315.75	202.75	57.75	43.75
3.30829	33.5	44.5	29.5	71.5	125.5	185.5	238.5	352.5	498.5	561.5	530.5	469.5	521.5	637.5	702.5	637.5	450.5	329.5	216.5	90.5	84.5
3.30738	23.5	25.5	25.5	85.5	119.5	184.5	224.5	361.5	535.5	499.5	492.5	478.5	486.5	589.5	675.5	551.5	439.5	292.5	215.5	89.5	77.5
3.30647	25.75	29.75	45.75	86.75	110.75	141.75	240.75	307.75	555.75	498.75	489.75	461.75	442.75	546.75	590.75	573.75	432.75	276.75	182.75	66.75	41.75
3.30556	41.375	12.375	51.375	79.375	133.38	151.38	199.38	329.38	498.38	467.38	465.38	406.38	390.38	552.38	624.38	562.38	412.38	350.38	169.38	96.375	29.375
3.30465	37.375	27.375	28.375	98.375	122.38	158.38	192.38	307.38	476.38	489.38	407.38	331.38	369.38	440.38	564.38	528.38	421.38	260.38	167.38	85.375	69.375
3.30374	11.375	12.375	39.375	54.375	108.38	179.38	244.38	292.38	476.38	438.38	363.38	342.38	334.38	469.38	558.38	479.38	394.38	319.38	174.38	93.375	44.375
3.30284	-30.5	24.5	36.5	62.5	103.5	154.5	239.5	324.5	411.5	385.5	302.5	268.5	258.5	355.5	467.5	451.5	343.5	270.5	200.5	87.5	32.5
3.30193	24.125	26.125	41.125	88.125	79.125	150.13	203.13	264.13	400.13	345.13	273.13	253.13	234.13	316.13	474.13	413.13	343.13	264.13	152.13	66.125	22.125
3.30102	28.25	22.25	42.25	65.25	138.25	161.25	165.25	297.25	448.25	333.25	299.25	226.25	259.25	277.25	445.25	360.25	353.25	261.25	157.25	92.25	43.25
3.30011	14.5	21.5	27.5	74.5	108.5	148.5	172.5	290.5	413.5	295.5	258.5	196.5	206.5	279.5	375.5	377.5	311.5	198.5	154.5	100.5	57.5
3.29921	18.25	35.25	53.25	67.25	113.25	153.25	210.25	264.25	362.25	335.25	238.25	207.25	205.25	277.25	371.25	366.25	281.25	162.25	133.25	55.25	20.25
3.29829	16.875	21.875	50.875	48.875	101.88	137.88	199.88	286.88	395.88	303.88	227.88	213.88	169.88	249.88	363.88	344.88	287.88	219.88	133.88	95.875	48.875
3.29739	6.5	25.5	42.5	97.5	79.5	149.5	178.5	232.5	350.5	289.5	264.5	213.5	181.5	260.5	358.5	384.5	269.5	251.5	132.5	88.5	33.5
3.29649	3	-1	29	58	86	125	174	253	352	293	268	250	236	278	330	332	285	189	152	90	48
3.29558	7.75	28.75	27.75	37.75	84.75	139.75	153.75	250.75	314.75	282.75	216.75	191.75	215.75	264.75	331.75	285.75	245.75	189.75	121.75	26.75	56.75
3.29467	11.625	4.625	44.625	74.625	112.63	143.63	186.63	212.63	355.63	301.63	273.63	196.63	236.63	301.63	358.63	283.63	272.63	185.63	104.63	47.625	24.625
3.29377	15.875	18.875	22.875	34.875	82.875	86.875	175.88	196.88	288.88	309.88	256.88	233.88	223.88	306.88	384.88	322.88	226.88	184.88	116.88	72.875	9.875
3.29287	-24.25	20.75	30.75	58.75	95.75	98.75	162.75	231.75	288.75	285.75	240.75	201.75	223.75	263.75	352.75	319.75	242.75	167.75	122.75	77.75	8.75
3.29197	13.625	-1.375	4.625	31.625	68.625	118.63	125.63	242.63	305.63	279.63	263.63	177.63	242.63	270.63	307.63	279.63	245.63	150.63	127.63	44.625	20.625
3.29106	6.75	24.75	30.75	59.75	92.75	105.75	149.75	235.75	281.75	262.75	232.75	194.75	199.75	287.75	323.75	288.75	244.75	173.75	125.75	57.75	22.75
3.29016	9	22	32	60	101	64	147	213	285	269	220	232	181	243	316	293	225	203	133	80	14
3.28926	20.75	29.75	37.75	64.75	100.75	115.75	141.75	191.75	308.75	239.75	213.75	179.75	191.75	247.75	298.75	319.75	201.75	183.75	96.75	73.75	26.75
3.28837	8.75	10.75	40.75	48.75	81.75	119.75	138.75	211.75	335.75	294.75	155.75	166.75	129.75	214.75	243.75	246.75	190.75	173.75	85.75	49.75	47.75
3.28747	-2.75	-12.75	36.25	45.25	62.25	100.25	128.25	224.25	247.25	215.25	174.25	147.25	156.25	183.25	268.25	258.25	218.25	172.25	111.25	52.25	15.25
3.28656	19.875	-4.125	50.875	61.875	101.88	98.875	125.88	179.88	308.88	247.88	178.88	144.88	156.88	188.88	248.88	238.88	212.88	137.88	114.88	53.875	11.875
3.28566	1	27	16	76	78	66	110	206	258	237	125	162	126	169	204	259	149	153	121	49	34
3.28477	-3.5	13.5	27.5	52.5	96.5	107.5	111.5	230.5	262.5	222.5	175.5	109.5	105.5	116.5	226.5	247.5	205.5	123.5	79.5	44.5	12.5
3.28387	-5.625	0.375	17.375	42.375	81.375	77.375	125.38	194.38	250.38	228.38	131.38	120.38	130.38	168.38	175.38	207.38	183.38	119.38	93.375	25.375	38.375
3.28297	5.25	10.25	14.25	67.25	76.25	122.25	146.25	142.25	282.25	201.25	195.25	141.25	130.25	182.25	229.25	237.25	191.25	160.25	107.25	46.25	23.25
3.28207	7.375	22.375	26.375	56.375	65.375	100.38	110.38	160.38	232.38	204.38	157.38	114.38	121.38	157.38	208.38	218.38	182.38	99.375	83.375	22.375	26.375
3.28118	22	19	6	64	72	94	127	192	260	207	147	137	127	199	218	210	179	122	73	22	20
3.28028	-3.25	-3.25	32.75	42.75	75.75	95.75	90.75	175.75	239.75	224.75	136.75	112.75	111.75	154.75	191.75	177.75	167.75	112.75	86.75	17.75	13.75
3.27939	-7	21	40	52	72	77	114	153	234	158	165	149	125	158	218	214	165	139	83	29	17
3.27849	36.625	18.625	20.625	59.625	86.625	67.625	129.63	175.63	234.63	193.63	182.63	137.63	150.63	171.63	201.63	205.63	180.63	115.63	88.625	21.625	12.625
3.2776	12.25	11.25	24.25	34.25	54.25	113.25	115.25	170.25	235.25	183.25	175.25	134.25	151.25	192.25	246.25	214.25	158.25	139.25	121.25	59.25	20.25
3.2767	-21.5	16.5	34.5	55.5	54.5	69.5	103.5	168.5	206.5	185.5	135.5	162.5	137.5	176.5	187.5	199.5	143.5	123.5	89.5	38.5	9.5
3.27581	8.125	2.125	32.125	50.125	70.125	81.125	125.13	143.13	235.13	186.13	179.13	126.13	121.13	177.13	187.13	170.13	178.13	122.13	87.125	33.125	22.125
3.27492	20	-12	14	29	60	56	100	153	191	195	148	130	125	125	190	151	133	111	56	25	-4
3.27402	-13.75	1.25	20.25	37.25	45.25	88.25	114.25	156.25	160.25	161.25	157.25	129.25	107.25	151.25	178.25	187.25	140.25	88.25	60.25	41.25	27.25
3.27313	18.125	3.125	26.125	27.125	68.125	80.125	109.13	132.13	228.13	172.13	119.13	116.13	95.125	128.13	203.13	171.13	109.13	90.125	79.125	23.125	26.125
3.27224	2.125	31.125	14.125	52.125	70.125	61.125	90.125	138.13	198.13	199.13	134.13	106.13	121.13	134.13	214.13	195.13	147.13	110.13	72.125	33.125	37.125
3.27135	33	39	10	28	45	64	112	132	176	147	113	125	93	132	169	148	159	88	55	41	39
3.27046	1.125	1.125	30.125	52.125	31.125	65.125	87.125	140.13	191.13	136.13	122.13	76.125	82.125	98.125	155.13	166.13	133.13	72.125	55.125	0.125	7.125
3.26957	-8.75	-0.75	-1.75	22.25	39.25	61.25	118.25	128.25	166.25	149.25	110.25	97.25	66.25	126.25	189.25	137.25	116.25	90.25	47.25	39.25	-5.75
3.26868	22.375	-3.625	17.375	42.375	76.375	77.375	81.375	120.38	189.38	156.38	116.38	99.375	103.38	104.38	157.38	172.38	126.38	113.38	57.375	55.375	22.375
3.26779	-2.75	21.25	21.25	31.25	59.25	74.25	130.25	120.25	214.25	125.25	107.25	90.25	80.25	117.25	177.25	126.25	113.25	117.25	67.25	44.25	26.25
3.26691	27.375	-9.625	16.375	31.375	36.375	52.375	74.375	112.38	189.38	166.38	96.375	106.38	75.375	132.38	152.38	117.38	142.38	91.375	54.375	11.375	15.375
3.26602	7	21	25	9	62	96	94	135	190	161	125	97	100	115	161	159	151	126	82	48	12
3.26513	151.63	30.625	30.625	14.625	41.625	67.625	81.625	145.63	157.63	161.63	100.63	114.63	103.63	130.63	157.63	130.63	113.63	89.625	49.625	8.625	-11.375
3.26424	8	-3	1	14	56	76	103	116	226	120	106	79	79	105	141	150	105	75	42	36	14
3.26336	18.125	-11.875	16.125	6.125	64.125	59.125	78.125	94.125	178.13	162.13	104.13	96.125	93.125	119.13	137.13	124.13	127.13	88.125	43.125	37.125	4.125
3.26247	-27.875	6.125	13.125	17.125	34.125	28.125	74.125	133.13	162.13	132.13	66.125	68.125	115.13	150.13	131.13	142.13	117.13	89.125	43.125	12.125	15.125
3.26159	22	40	26	45	51	75	85	91	139	177	118	71	99	141	148	131	142	109	26	46	4
3.2607	43.125	29.125	11.125	61.125	89.125	54.125	117.13	104.13	180.13	143.13	131.13	123.13	117.13	143.13	144.13	171.13	140.13	81.125	43.125	28.125	42.125
3.25981	36.375	21.375	23.375	25.375	37.375	50.375	87.375	148.38	135.38	187.38	106.38	120.38	112.38	112.38	180.38	139.38	125.38	95.375	54.375	29.375	14.375
3.25893	10.625	33.625	21.625	26.625	49.625	48.625	62.625	118.63	164.63	147.63	116.63	93.625	103.63	107.63	137.63	146.63	84.625	103.63	69.625	45.625	7.625
3.25805	4.25	-17.75	52.25	2.25	66.25	49.25	66.25	109.25	137.25	98.25	120.25	95.25	76.25	139.25	152.25	119.25	104.25	52.25	58.25	24.25	20.25
3.25717	-5	-13	9	30	30	49	92	124	147	122	138	83	93	80	117	141	112	89	51	20	21
3.25629	9	7	29	29	42	36	60	121	177	101	103	73	101	108	133	110	104	107	68	4	-3
3.2554	13.125	-6.875	7.125	22.125	32.125	48.125	78.125	105.13	145.13	125.13	121.13	87.125	50.125	87.125	130.13	130.13	111.13	56.125	42.125	12.125	22.125
3.25452	-7.125	9.875	14.875	28.875	34.875	43.875	75.875	112.88	124.88	140.88	63.875	49.875	93.875	67.875	140.88	95.875	77.875	72.875	78.875	32.875	4.875
3.25364	-5.125	3.875	6.875	23.875	39.875	39.875	70.875	84.875	142.88	84.875	115.88	63.875	41.875	105.88	133.88	137.88	109.88	85.875	48.875	30.875	16.875
3.25276	-1.5	11.5	33.5	33.5	62.5	66.5	88.5	93.5	119.5	128.5	87.5	75.5	76.5	105.5	122.5	123.5	136.5	70.5	39.5	36.5	22.5
3.25188	29.625	20.625	1.625	41.625	51.625	49.625	76.625	123.63	156.63	125.63	86.625	69.625	76.625	96.625	141.63	121.63	106.63	85.625	39.625	27.625	14.625
3.251	4.375	11.375	10.375	31.375	45.375	32.375	67.375	114.38	92.375	94.375	84.375	61.375	52.375	70.375	107.38	121.38	100.38	94.375	42.375	22.375	47.375
3.25012	4.125	3.125	35.125	26.125	28.125	44.125	73.125	87.125	135.13	100.13	98.125	73.125	67.125	100.13	114.13	114.13	95.125	76.125	56.125	19.125	-28.875
3.24925	19.5	26.5	22.5	59.5	25.5	30.5	67.5	75.5	130.5	121.5	74.5	79.5	61.5	69.5	167.5	114.5	87.5	73.5	60.5	21.5	9.5
3.24837	1.75	12.75	36.75	33.75	58.75	22.75	46.75	114.75	126.75	103.75	109.75	73.75	80.75	59.75	110.75	121.75	92.75	100.75	41.75	28.75	27.75
3.24748	0.5	12.5	14.5	28.5	34.5	56.5	73.5	89.5	136.5	111.5	72.5	74.5	50.5	82.5	110.5	71.5	64.5	61.5	33.5	7.5	12.5
3.24661	9.875	-0.125	23.875	36.875	17.875	66.875	58.875	88.875	129.88	91.875	93.875	74.875	45.875	79.875	107.88	127.88	50.875	81.875	25.875	15.875	-7.125
3.24573	24.625	21.625	18.625	14.625	22.625	33.625	74.625	79.625	138.63	84.625	76.625	88.625	69.625	60.625	114.63	114.63	64.625	71.625	41.625	-7.375	17.625
3.24486	36.875	-2.125	3.875	13.875	37.875	17.875	68.875	110.88	121.88	65.875	89.875	69.875	50.875	73.875	105.88	123.88	81.875	46.875	35.875	33.875	17.875
3.24398	8	-10	16	35	52	55	53	85	114	104	88	67	56	81	103	79	84	81	53	30	17
3.24311	-12.5	-0.5	19.5	9.5	61.5	38.5	55.5	80.5	129.5	116.5	85.5	90.5	85.5	77.5	96.5	111.5	60.5	50.5	42.5	34.5	7.5
3.24224	-8.875	1.125	19.125	29.125	37.125	53.125	72.125	91.125	107.13	98.125	86.125	50.125	58.125	88.125	106.13	124.13	53.125	59.125	52.125	29.125	0.125
3.24136	1.5	-13.5	5.5	43.5	48.5	34.5	77.5	88.5	131.5	87.5	55.5	66.5	45.5	78.5	77.5	87.5	68.5	101.5	53.5	16.5	4.5
3.24048	1.375	35.375	13.375	32.375	31.375	65.375	49.375	91.375	133.38	75.375	87.375	57.375	74.375	70.375	108.38	105.38	94.375	73.375	50.375	31.375	17.375
3.23961	-16.125	19.875	25.875	27.875	44.875	37.875	68.875	86.875	123.88	65.875	81.875	45.875	68.875	63.875	84.875	98.875	82.875	63.875	10.875	41.875	-2.125
3.23874	14.5	10.5	21.5	8.5	20.5	54.5	68.5	77.5	103.5	94.5	74.5	56.5	65.5	85.5	120.5	86.5	74.5	32.5	54.5	40.5	8.5
3.23787	23.875	7.875	7.875	39.875	32.875	55.875	57.875	70.875	157.88	100.88	85.875	62.875	92.875	76.875	113.88	87.875	83.875	49.875	39.875	28.875	-10.125
3.237	-7.375	4.625	7.625	22.625	28.625	7.625	72.625	72.625	135.63	85.625	78.625	62.625	49.625	50.625	61.625	63.625	63.625	58.625	12.625	26.625	12.625
3.23613	0.875	9.875	13.875	28.875	36.875	34.875	93.875	118.88	141.88	97.875	83.875	42.875	67.875	81.875	114.88	95.875	67.875	66.875	50.875	19.875	12.875
3.23526	10.75	1.75	-14.25	-3.25	7.75	38.75	57.75	57.75	106.75	91.75	65.75	62.75	61.75	57.75	107.75	92.75	71.75	60.75	37.75	12.75	-21.25
3.23439	-8.625	2.375	19.375	16.375	20.375	33.375	43.375	80.375	102.38	66.375	73.375	70.375	60.375	97.375	105.38	105.38	77.375	66.375	36.375	41.375	9.375
3.23352	-0.375	-3.375	-4.375	43.625	40.625	69.625	23.625	72.625	106.63	98.625	86.625	56.625	38.625	44.625	108.63	114.63	62.625	48.625	22.625	28.625	5.625
3.23265	0.25	-5.75	4.25	21.25	15.25	45.25	67.25	83.25	108.25	77.25	75.25	59.25	32.25	42.25	78.25	113.25	74.25	39.25	43.25	14.25	4.25
3.23178	-14.625	5.375	10.375	0.375	24.375	22.375	37.375	64.375	108.38	81.375	50.375	33.375	25.375	58.375	83.375	57.375	65.375	44.375	53.375	10.375	-2.625
3.23091	17.625	18.625	19.625	21.625	-4.375	43.625	67.625	65.625	124.63	83.625	101.63	53.625	61.625	71.625	81.625	70.625	84.625	28.625	56.625	12.625	19.625
3.23004	20.25	-0.75	4.25	8.25	54.25	33.25	53.25	77.25	88.25	104.25	89.25	59.25	74.25	64.25	98.25	77.25	58.25	72.25	44.25	5.25	-0.75
3.22918	-7	3	8	8	0	25	34	52	70	71	79	45	48	62	85	68	89	43	39	18	4
3.22831	-3	-10	-14	32	42	37	26	59	73	74	65	69	49	70	95	66	52	45	18	-1	16
3.22744	7.25	8.25	-13.75	9.25	63.25	12.25	55.25	72.25	107.25	89.25	59.25	26.25	53.25	86.25	88.25	80.25	67.25	53.25	54.25	28.25	0.25
3.22658	10.5	-1.5	22.5	25.5	2.5	34.5	54.5	57.5	121.5	41.5	91.5	64.5	45.5	32.5	67.5	89.5	54.5	31.5	59.5	25.5	22.5
3.22571	0.125	18.125	9.125	19.125	42.125	47.125	54.125	88.125	78.125	62.125	74.125	62.125	43.125	44.125	129.13	76.125	69.125	41.125	5.125	12.125	1.125
3.22485	-0.25	8.75	46.75	34.75	34.75	53.75	52.75	79.75	113.75	100.75	49.75	51.75	39.75	66.75	86.75	81.75	59.75	70.75	44.75	38.75	0.75
3.22399	13.5	17.5	5.5	10.5	21.5	46.5	48.5	36.5	105.5	64.5	58.5	40.5	10.5	61.5	90.5	75.5	75.5	37.5	17.5	9.5	10.5
3.22312	27.875	23.875	31.875	29.875	10.875	42.875	51.875	78.875	102.88	73.875	87.875	61.875	52.875	70.875	109.88	79.875	71.875	62.875	49.875	29.875	15.875
3.22226	-0.875	-18.875	8.125	24.125	17.125	20.125	27.125	53.125	86.125	90.125	59.125	62.125	59.125	61.125	71.125	75.125	64.125	35.125	34.125	26.125	4.125
3.2214	4.375	19.375	12.375	17.375	21.375	44.375	32.375	66.375	115.38	63.375	93.375	39.375	34.375	54.375	93.375	50.375	50.375	47.375	38.375	2.375	24.375
3.22054	-1	-2	-3	-3	11	25	35	33	105	52	77	42	40	34	65	67	61	41	11	-10	-14
3.21968	27.875	16.875	9.875	16.875	32.875	31.875	33.875	57.875	91.875	56.875	55.875	48.875	48.875	79.875	70.875	44.875	58.875	27.875	49.875	43.875	17.875
3.21881	-3.5	-10.5	20.5	21.5	42.5	36.5	51.5	50.5	96.5	74.5	69.5	60.5	65.5	72.5	76.5	75.5	75.5	59.5	39.5	26.5	2.5
3.21795	-21.75	-22.75	-2.75	24.25	27.25	10.25	52.25	75.25	97.25	65.25	74.25	30.25	38.25	49.25	61.25	68.25	41.25	48.25	29.25	-9.75	-5.75
3.21709	-0.625	19.375	13.375	8.375	20.375	28.375	62.375	58.375	94.375	83.375	42.375	54.375	49.375	70.375	72.375	75.375	66.375	41.375	2.375	6.375	19.375
3.21623	-13.875	17.125	17.125	21.125	17.125	25.125	42.125	64.125	75.125	40.125	64.125	62.125	34.125	79.125	103.13	69.125	39.125	35.125	39.125	58.125	20.125
3.21537	-1.375	-10.375	14.625	6.625	29.625	47.625	44.625	60.625	103.63	109.63	74.625	38.625	44.625	38.625	69.625	66.625	48.625	33.625	24.625	-4.375	-0.375
3.21451	-2.125	-20.125	7.875	27.875	4.875	10.875	62.875	63.875	77.875	82.875	55.875	51.875	47.875	70.875	66.875	101.88	77.875	67.875	34.875	39.875	5.875
3.21365	-19.25	-11.25	-3.25	22.75	18.75	25.75	23.75	66.75	72.75	65.75	83.75	25.75	46.75	64.75	75.75	59.75	75.75	35.75	-5.25	8.75	26.75
3.21279	7.375	34.375	36.375	35.375	32.375	35.375	48.375	68.375	103.38	77.375	68.375	54.375	39.375	53.375	71.375	109.38	29.375	29.375	36.375	16.375	0.375
3.21194	-17.625	1.375	2.375	21.375	21.375	7.375	37.375	49.375	102.38	74.375	51.375	60.375	44.375	58.375	59.375	66.375	59.375	57.375	11.375	-7.625	-7.625
3.21108	10	3	7	1	20	57	50	66	86	66	71	47	44	66	79	48	46	55	30	45	15
3.21022	-2.75	-2.75	5.25	12.25	22.25	18.25	28.25	63.25	71.25	67.25	86.25	37.25	42.25	43.25	75.25	84.25	77.25	39.25	30.25	5.25	0.25
3.20937	-2.25	-6.25	2.75	33.75	-2.25	35.75	16.75	54.75	65.75	73.75	47.75	25.75	46.75	59.75	99.75	51.75	36.75	22.75	25.75	-13.25	-14.25
3.20851	10.5	17.5	0.5	-3.5	7.5	33.5	60.5	82.5	75.5	49.5	76.5	41.5	61.5	83.5	78.5	88.5	58.5	35.5	44.5	10.5	34.5
3.20766	-22.375	-7.375	11.625	27.625	2.625	53.625	44.625	48.625	96.625	65.625	51.625	28.625	36.625	42.625	87.625	85.625	80.625	51.625	26.625	20.625	3.625
3.2068	9.5	-14.5	24.5	0.5	32.5	17.5	29.5	59.5	90.5	72.5	50.5	49.5	31.5	79.5	71.5	82.5	25.5	25.5	38.5	0.5	7.5
3.20595	6.25	24.25	4.25	26.25	20.25	34.25	37.25	48.25	87.25	83.25	70.25	52.25	23.25	42.25	52.25	79.25	43.25	64.25	57.25	22.25	6.25
3.2051	23.5	4.5	11.5	22.5	21.5	18.5	36.5	35.5	74.5	64.5	54.5	51.5	49.5	53.5	90.5	74.5	43.5	46.5	46.5	9.5	-23.5
3.20424	-10.25	-9.25	-15.25	6.75	46.75	40.75	71.75	51.75	78.75	66.75	52.75	20.75	34.75	27.75	65.75	43.75	62.75	31.75	9.75	28.75	9.75
3.20339	-0.875	21.125	11.125	37.125	22.125	24.125	28.125	33.125	90.125	78.125	64.125	54.125	35.125	44.125	71.125	73.125	64.125	43.125	49.125	41.125	16.125
3.20254	-11	-9	-1	16	27	16	10	62	98	82	64	21	27	69	71	65	42	23	38	6	-2
3.20169	2.25	-5.75	6.25	14.25	29.25	39.25	68.25	55.25	70.25	54.25	62.25	21.25	37.25	61.25	66.25	86.25	55.25	39.25	12.25	15.25	7.25
3.20083	2.75	-16.25	-7.25	12.75	-0.25	23.75	37.75	63.75	52.75	82.75	61.75	64.75	40.75	63.75	38.75	88.75	47.75	30.75	2.75	2.75	4.75
3.19998	4.875	7.875	20.875	10.875	7.875	33.875	38.875	74.875	86.875	64.875	40.875	28.875	47.875	59.875	108.88	71.875	42.875	63.875	32.875	16.875	-8.125
3.19913	-6.375	15.625	3.625	11.625	13.625	27.625	21.625	36.625	65.625	53.625	61.625	52.625	54.625	86.625	57.625	61.625	42.625	48.625	22.625	6.625	-4.375
3.19828	10.625	-15.375	-10.375	-7.375	2.625	24.625	51.625	39.625	87.625	75.625	38.625	47.625	21.625	48.625	63.625	85.625	51.625	42.625	21.625	8.625	-15.375
3.19743	9.625	-4.375	30.625	0.625	20.625	32.625	44.625	70.625	92.625	41.625	48.625	20.625	51.625	38.625	64.625	76.625	60.625	49.625	53.625	3.625	13.625
3.19658	-15.125	-0.125	4.875	0.875	13.875	11.875	43.875	49.875	79.875	64.875	43.875	10.875	33.875	45.875	81.875	73.875	72.875	45.875	39.875	4.875	8.875
3.19574	-15.375	17.625	2.625	0.625	10.625	27.625	28.625	44.625	84.625	47.625	65.625	11.625	39.625	47.625	65.625	62.625	42.625	32.625	53.625	35.625	-1.375
3.19489	0	-9	-24	5	-3	20	15	68	81	44	41	28	25	33	39	32	34	37	19	-8	-12
3.19404	-2.5	-5.5	23.5	12.5	7.5	64.5	20.5	35.5	92.5	55.5	20.5	35.5	43.5	44.5	71.5	71.5	71.5	40.5	22.5	-12.5	11.5
3.19319	-14.625	2.375	12.375	18.375	28.375	24.375	60.375	55.375	48.375	97.375	50.375	45.375	34.375	55.375	57.375	65.375	54.375	40.375	41.375	8.375	4.375
3.19235	17.375	27.375	13.375	34.375	37.375	31.375	39.375	88.375	61.375	79.375	25.375	43.375	54.375	34.375	50.375	71.375	28.375	65.375	10.375	30.375	9.375
3.1915	1.5	0.5	1.5	18.5	-6.5	31.5	-7.5	45.5	63.5	66.5	41.5	36.5	12.5	52.5	60.5	40.5	34.5	45.5	16.5	-8.5	-12.5
3.19065	29	39	2	37	24	41	64	40	81	69	43	21	31	35	79	73	55	42	26	43	26
3.18981	-1	-1	14	12	19	40	40	48	49	57	44	32	40	35	64	73	33	28	44	15	10
3.18896	5	0	13	12	26	32	36	36	73	73	23	33	9	28	93	45	59	34	26	9	32
3.18812	10.5	8.5	6.5	14.5	9.5	42.5	30.5	43.5	76.5	77.5	26.5	27.5	36.5	57.5	79.5	76.5	46.5	64.5	21.5	17.5	17.5
3.18728	19.5	-30.5	10.5	17.5	-8.5	6.5	27.5	77.5	54.5	53.5	43.5	59.5	44.5	34.5	27.5	81.5	32.5	11.5	29.5	9.5	-5.5
3.18643	-9.25	6.75	-23.25	22.75	9.75	36.75	32.75	22.75	74.75	54.75	31.75	45.75	37.75	37.75	54.75	89.75	39.75	12.75	32.75	-9.25	20.75
3.18559	6.75	18.75	37.75	31.75	22.75	34.75	36.75	57.75	87.75	75.75	68.75	46.75	35.75	63.75	65.75	55.75	50.75	43.75	29.75	12.75	0.75
3.18475	4.25	20.25	-8.75	-3.75	9.25	35.25	32.25	36.25	74.25	44.25	35.25	25.25	20.25	72.25	42.25	67.25	38.25	10.25	31.25	30.25	-12.75
3.1839	25.5	-10.5	-20.5	23.5	14.5	5.5	39.5	70.5	65.5	78.5	48.5	21.5	14.5	33.5	62.5	49.5	40.5	30.5	20.5	27.5	-13.5
3.18306	6.375	-13.625	-23.625	12.375	4.375	17.375	53.375	30.375	50.375	35.375	48.375	44.375	55.375	40.375	37.375	43.375	63.375	32.375	15.375	-9.625	4.375
3.18222	10.75	10.75	10.75	46.75	5.75	19.75	29.75	40.75	70.75	71.75	43.75	12.75	48.75	36.75	58.75	66.75	35.75	54.75	25.75	-0.25	-2.25
3.18138	14.125	19.125	-0.875	12.125	16.125	26.125	36.125	40.125	78.125	53.125	50.125	16.125	28.125	58.125	79.125	96.125	32.125	25.125	24.125	38.125	30.125
3.18054	2.5	-5.5	-9.5	23.5	31.5	16.5	13.5	59.5	54.5	30.5	27.5	35.5	30.5	18.5	56.5	70.5	50.5	25.5	18.5	5.5	-12.5
3.1797	3.5	-25.5	-8.5	16.5	8.5	17.5	33.5	48.5	65.5	34.5	67.5	32.5	44.5	56.5	62.5	68.5	55.5	32.5	3.5	1.5	-6.5
3.17887	8	-9	1	3	10	15	21	44	91	60	48	33	39	34	43	61	43	33	35	15	2
3.17803	14.625	-7.375	29.625	10.625	30.625	19.625	41.625	23.625	66.625	55.625	53.625	36.625	54.625	38.625	37.625	56.625	66.625	24.625	27.625	-0.375	6.625
3.17719	-3.625	18.375	5.375	20.375	22.375	30.375	17.375	39.375	80.375	54.375	44.375	33.375	29.375	69.375	54.375	75.375	63.375	50.375	30.375	33.375	21.375
3.17635	-6.125	4.875	-18.125	14.875	8.875	16.875	31.875	44.875	63.875	39.875	39.875	22.875	26.875	63.875	73.875	50.875	41.875	25.875	44.875	0.875	15.875
3.17551	7.5	7.5	-1.5	-16.5	21.5	35.5	26.5	55.5	68.5	59.5	12.5	36.5	24.5	43.5	60.5	54.5	30.5	41.5	32.5	6.5	18.5
3.17468	-19.875	12.125	-1.875	7.125	16.125	19.125	30.125	36.125	63.125	53.125	32.125	34.125	39.125	68.125	59.125	38.125	45.125	22.125	18.125	7.125	-6.875
3.17384	-4.875	-0.875	-7.875	-10.875	24.125	24.125	16.125	63.125	29.125	39.125	22.125	59.125	46.125	58.125	49.125	46.125	64.125	34.125	33.125	8.125	-13.875
3.173	-15.375	-2.375	42.625	26.625	-4.375	32.625	12.625	64.625	46.625	47.625	52.625	35.625	21.625	40.625	42.625	60.625	57.625	35.625	29.625	20.625	2.625
3.17217	12.875	24.875	3.875	24.875	20.875	18.875	48.875	33.875	63.875	89.875	44.875	48.875	39.875	77.875	59.875	69.875	31.875	56.875	24.875	-0.125	-22.125
3.17133	-2.875	15.125	2.125	19.125	22.125	15.125	-2.875	41.125	66.125	61.125	48.125	30.125	45.125	56.125	76.125	67.125	49.125	32.125	-19.875	30.125	-3.875
3.1705	-11.5	-12.5	-11.5	-4.5	3.5	26.5	36.5	43.5	66.5	44.5	47.5	26.5	41.5	46.5	52.5	53.5	42.5	46.5	1.5	2.5	2.5
3.16966	3.875	-18.125	6.875	-18.125	26.875	9.875	17.875	24.875	71.875	58.875	54.875	27.875	39.875	49.875	71.875	40.875	52.875	31.875	34.875	16.875	6.875
3.16883	21.625	-6.375	9.625	2.625	25.625	13.625	9.625	51.625	48.625	44.625	39.625	45.625	40.625	47.625	51.625	76.625	50.625	28.625	18.625	14.625	6.625
3.16799	12.75	-0.25	12.75	21.75	13.75	22.75	23.75	61.75	48.75	61.75	69.75	66.75	59.75	56.75	68.75	69.75	66.75	54.75	15.75	15.75	-0.25
3.16717	10.125	7.125	27.125	44.125	22.125	21.125	43.125	42.125	71.125	77.125	70.125	73.125	37.125	56.125	63.125	74.125	52.125	33.125	31.125	5.125	18.125
3.16633	7.875	-4.125	-10.125	-13.125	12.875	9.875	21.875	26.875	57.875	44.875	24.875	47.875	17.875	60.875	28.875	54.875	62.875	26.875	42.875	2.875	-19.125
3.1655	-18.125	5.875	-15.125	-7.125	13.875	4.875	13.875	20.875	32.875	76.875	38.875	22.875	17.875	60.875	39.875	48.875	62.875	42.875	2.875	9.875	10.875
3.16467	2	3	9	-1	22	4	26	30	49	71	46	45	56	74	58	55	62	24	49	12	11
3.16384	-0.875	15.125	27.125	28.125	9.125	17.125	34.125	57.125	44.125	61.125	38.125	29.125	33.125	58.125	49.125	63.125	71.125	35.125	27.125	21.125	-1.875
3.16301	16	8	18	29	28	40	44	42	64	42	20	32	37	66	53	64	58	61	26	20	27
3.16218	-12.5	4.5	16.5	-17.5	16.5	-12.5	19.5	5.5	46.5	42.5	36.5	36.5	33.5	47.5	69.5	27.5	29.5	8.5	-4.5	-6.5	-12.5
3.16135	30.5	-19.5	5.5	-4.5	12.5	24.5	22.5	60.5	53.5	50.5	48.5	30.5	41.5	38.5	60.5	35.5	39.5	54.5	15.5	11.5	24.5
3.16052	-10.375	5.625	-8.375	16.625	23.625	27.625	62.625	21.625	68.625	52.625	35.625	-1.375	39.625	50.625	70.625	53.625	60.625	43.625	23.625	19.625	13.625
3.15969	4.75	13.75	-4.25	10.75	14.75	23.75	34.75	31.75	87.75	58.75	11.75	43.75	59.75	43.75	104.75	65.75	47.75	24.75	28.75	-3.25	-1.25
3.15887	14.5	-3.5	-2.5	4.5	17.5	15.5	17.5	24.5	67.5	39.5	37.5	51.5	32.5	68.5	6043.5	15.5	63.5	26.5	39.5	12.5	8.5
3.15804	5.25	-3.75	6.25	19.25	8.25	-1.75	36.25	42.25	46.25	45.25	28.25	21.25	17.25	40.25	64.25	44.25	63.25	60.25	10.25	11.25	-2.75
3.15721	19	-10	10	10	12	22	32	68	58	42	39	55	37	46	49	48	74	33	19	6	21
3.15638	2.75	-10.25	21.75	-12.25	6.75	22.75	34.75	32.75	61.75	61.75	24.75	41.75	17.75	33.75	45.75	73.75	38.75	29.75	35.75	1.75	8.75
3.15555	-5.25	5.75	6.75	7.75	24.75	34.75	35.75	62.75	102.75	83.75	36.75	23.75	38.75	21.75	48.75	61.75	46.75	32.75	10.75	22.75	0.75
3.15473	6.375	-3.625	1.375	9.375	21.375	-6.625	11.375	34.375	42.375	57.375	34.375	-2.625	39.375	43.375	45.375	54.375	40.375	40.375	27.375	35.375	10.375
3.1539	43.75	36.75	8.75	24.75	20.75	31.75	40.75	40.75	76.75	53.75	64.75	47.75	46.75	88.75	87.75	45.75	46.75	54.75	28.75	14.75	20.75
3.15307	5.375	17.375	9.375	10.375	18.375	18.375	28.375	43.375	65.375	62.375	40.375	27.375	24.375	42.375	52.375	46.375	20.375	36.375	12.375	19.375	-0.625
3.15225	-0.5	2.5	3.5	35.5	9.5	23.5	24.5	19.5	44.5	50.5	37.5	31.5	31.5	48.5	58.5	52.5	44.5	34.5	38.5	-3.5	-1.5
3.15143	-4.75	-2.75	21.25	21.25	16.25	41.25	58.25	71.25	64.25	49.25	63.25	38.25	43.25	53.25	26.25	48.25	59.25	58.25	35.25	11.25	23.25
3.15061	-11.75	10.25	1.25	27.25	26.25	32.25	38.25	57.25	45.25	45.25	35.25	50.25	21.25	48.25	55.25	64.25	48.25	27.25	33.25	4.25	3.25
3.14978	11.75	2.75	3.75	6.75	27.75	23.75	37.75	69.75	60.75	32.75	45.75	66.75	45.75	35.75	36.75	48.75	38.75	29.75	29.75	17.75	5.75
3.14896	30.375	-15.625	10.375	19.375	20.375	32.375	33.375	43.375	64.375	75.375	62.375	22.375	38.375	23.375	73.375	77.375	49.375	54.375	26.375	13.375	23.375
3.14813	-1	6	18	1	41	19	52	63	31	39	28	50	59	59	59	55	51	49	40	26	24
3.14731	3.875	18.875	15.875	32.875	31.875	23.875	30.875	50.875	58.875	61.875	49.875	56.875	32.875	60.875	60.875	16.875	66.875	34.875	37.875	31.875	-0.125
3.14649	20.125	23.125	-1.875	5.125	41.125	17.125	43.125	44.125	69.125	32.125	58.125	25.125	48.125	56.125	68.125	59.125	44.125	51.125	28.125	20.125	11.125
3.14568	-11.5	-5.5	-9.5	23.5	13.5	37.5	15.5	66.5	53.5	57.5	29.5	33.5	14.5	55.5	55.5	58.5	27.5	28.5	35.5	18.5	7.5
3.14485	-6.125	-8.125	26.875	0.875	0.875	25.875	50.875	58.875	82.875	75.875	36.875	28.875	35.875	40.875	73.875	30.875	54.875	39.875	34.875	5.875	15.875
3.14403	-10	21	3	6	23	27	11	30	29	64	24	51	53	42	49	53	35	22	36	12	13
3.14321	-28.125	13.875	20.875	8.875	1.875	19.875	2.875	27.875	49.875	38.875	39.875	17.875	34.875	33.875	52.875	29.875	20.875	-6.125	9.875	8.875	-8.125
3.14239	12.375	-6.625	21.375	-11.625	28.375	24.375	37.375	26.375	43.375	58.375	49.375	67.375	47.375	69.375	68.375	51.375	50.375	31.375	25.375	11.375	8.375
3.14157	-0.75	0.25	26.25	15.25	8.25	8.25	41.25	24.25	22.25	26.25	30.25	-2.75	38.25	57.25	51.25	33.25	38.25	56.25	26.25	-1.75	12.25
3.14075	24.25	0.25	-13.75	22.25	0.25	21.25	29.25	43.25	69.25	62.25	40.25	68.25	42.25	62.25	34.25	60.25	25.25	21.25	29.25	24.25	5.25
3.13994	-22	11	-6	8	32	27	38	55	99	82	44	45	47	56	79	60	53	50	34	25	11
3.13912	24.875	10.875	48.875	37.875	26.875	33.875	56.875	37.875	53.875	61.875	61.875	46.875	68.875	32.875	71.875	43.875	47.875	43.875	35.875	27.875	14.875
3.1383	-19	6	23	5	23	33	43	14	61	64	41	10	39	39	29	59	32	29	20	14	9
3.13749	3.25	2.25	0.25	28.25	20.25	24.25	23.25	64.25	65.25	40.25	28.25	35.25	41.25	21.25	45.25	66.25	53.25	40.25	29.25	10.25	-5.75
3.13667	9.625	-9.375	10.625	-20.375	13.625	-2.375	11.625	15.625	65.625	18.625	56.625	40.625	18.625	24.625	53.625	51.625	53.625	8.625	30.625	-19.375	12.625
3.13585	8.375	17.375	30.375	14.375	22.375	30.375	24.375	27.375	70.375	44.375	46.375	34.375	27.375	19.375	50.375	38.375	45.375	29.375	24.375	35.375	-4.625
3.13504	16.875	9.875	26.875	31.875	32.875	26.875	35.875	51.875	91.875	66.875	71.875	32.875	59.875	41.875	79.875	68.875	92.875	21.875	24.875	21.875	14.875
3.13423	7.125	1.125	3.125	33.125	8.125	29.125	31.125	42.125	41.125	29.125	22.125	24.125	-2.875	31.125	52.125	41.125	52.125	36.125	20.125	15.125	38.125
3.13341	-13	22	22	8	2	13	21	23	47	37	51	31	38	63	42	34	17	10	11	1	4
3.13259	-10.875	-2.875	23.125	4.125	-4.875	-0.875	43.125	34.125	67.125	38.125	37.125	16.125	54.125	61.125	51.125	51.125	23.125	-1.875	0.125	-5.875	12.125
3.13178	3.625	-1.375	4.625	51.625	20.625	33.625	24.625	45.625	57.625	38.625	59.625	25.625	40.625	35.625	35.625	36.625	17.625	49.625	30.625	21.625	3.625
3.13097	5.375	15.375	17.375	13.375	27.375	14.375	37.375	34.375	67.375	60.375	42.375	43.375	26.375	24.375	72.375	44.375	49.375	17.375	14.375	19.375	-9.625
3.13016	7.5	11.5	22.5	-2.5	17.5	47.5	23.5	46.5	74.5	34.5	32.5	16.5	22.5	51.5	60.5	62.5	50.5	16.5	35.5	7.5	0.5
3.12935	17	6	6	-16	26	9	29	48	55	41	39	38	22	48	36	44	54	53	22	21	12
3.12853	11	18	1	20	36	8	12	48	51	46	51	37	49	26	68	57	19	34	34	17	-4
3.12772	-15.25	6.75	17.75	16.75	4.75	12.75	27.75	51.75	63.75	35.75	41.75	29.75	47.75	61.75	56.75	48.75	35.75	22.75	39.75	28.75	9.75
3.12691	-7.625	-20.625	-13.625	23.375	7.375	14.375	0.375	32.375	68.375	33.375	45.375	30.375	3.375	56.375	52.375	40.375	42.375	9.375	27.375	-4.625	-15.625
3.1261	4	-3	16	9	29	47	41	25	49	47	45	29	28	45	67	58	0	39	46	11	10
3.12529	-13.625	-10.625	12.375	20.375	20.375	5.375	6.375	34.375	46.375	41.375	26.375	21.375	35.375	42.375	48.375	46.375	38.375	37.375	-0.625	9.375	17.375
3.12448	3.875	10.875	11.875	21.875	45.875	5.875	35.875	28.875	62.875	73.875	57.875	18.875	23.875	31.875	43.875	39.875	50.875	40.875	21.875	12.875	18.875
3.12367	0.5	0.5	19.5	12.5	11.5	21.5	33.5	37.5	42.5	40.5	30.5	46.5	39.5	26.5	43.5	69.5	50.5	26.5	8.5	7.5	13.5
3.12287	21.125	23.125	16.125	-0.875	6.125	9.125	31.125	40.125	45.125	38.125	47.125	29.125	35.125	40.125	53.125	48.125	45.125	36.125	5.125	16.125	-7.875
3.12206	4.125	10.125	14.125	34.125	23.125	24.125	15.125	24.125	32.125	32.125	36.125	55.125	49.125	52.125	51.125	26.125	42.125	18.125	30.125	15.125	5.125
3.12125	18.125	-2.875	-14.875	2.125	15.125	17.125	14.125	40.125	50.125	40.125	25.125	11.125	29.125	26.125	43.125	28.125	30.125	28.125	13.125	-5.875	5.125
3.12044	-10.5	-17.5	-5.5	4.5	25.5	30.5	32.5	33.5	60.5	16.5	23.5	27.5	30.5	18.5	52.5	55.5	19.5	36.5	22.5	-15.5	8.5
3.11963	-1	10	16	13	31	22	21	47	52	29	61	36	54	34	30	62	39	25	30	12	6
3.11883	-0.75	31.25	-7.75	34.25	8.25	8.25	36.25	42.25	47.25	73.25	79.25	22.25	19.25	35.25	53.25	59.25	53.25	47.25	39.25	16.25	11.25
3.11802	-4	15	37	22	-4	25	8	43	78	52	41	28	25	25	27	51	5	32	42	7	-1
3.11721	-7.75	-0.75	6.25	3.25	27.25	31.25	36.25	33.25	62.25	41.25	28.25	-4.75	22.25	23.25	29.25	26.25	22.25	44.25	-2.75	17.25	-4.75
3.11641	1.875	9.875	4.875	-4.125	37.875	15.875	35.875	19.875	63.875	26.875	34.875	14.875	32.875	28.875	23.875	37.875	40.875	13.875	29.875	18.875	21.875
3.11561	25	0	11	11	11	23	13	28	50	25	21	33	2	24	34	19	5	26	19	4	-4
3.1148	-3.125	-7.125	7.875	24.875	3.875	24.875	31.875	57.875	45.875	51.875	39.875	4.875	11.875	39.875	48.875	77.875	26.875	29.875	5.875	-0.125	-2.125
3.114	-10.5	-27.5	-9.5	-1.5	8.5	23.5	13.5	9.5	58.5	41.5	7.5	24.5	2.5	32.5	25.5	37.5	-13.5	8.5	27.5	-0.5	-16.5
3.11319	-24	-8	-18	-11	21	15	17	44	62	23	12	37	27	21	26	54	38	46	30	-12	21
3.11239	-7.75	4.25	27.25	17.25	3.25	21.25	19.25	25.25	40.25	29.25	61.25	31.25	34.25	40.25	29.25	45.25	30.25	25.25	28.25	20.25	-9.75
3.11159	5.75	18.75	1.75	11.75	16.75	-6.25	14.75	22.75	44.75	37.75	0.75	26.75	25.75	8.75	23.75	24.75	12.75	43.75	16.75	-0.25	-11.25
3.11079	-8.125	8.875	12.875	-6.125	-2.125	26.875	9.875	44.875	65.875	47.875	30.875	29.875	-1.125	32.875	37.875	30.875	45.875	23.875	10.875	3.875	2.875
3.10998	15.375	7.375	14.375	4.375	12.375	25.375	19.375	33.375	57.375	24.375	39.375	35.375	20.375	28.375	34.375	32.375	14.375	3.375	12.375	7.375	11.375
3.10918	8.5	23.5	1.5	9.5	46.5	3.5	41.5	27.5	42.5	35.5	10.5	16.5	20.5	13.5	29.5	39.5	46.5	34.5	17.5	14.5	13.5
3.10838	4.375	-4.625	1.375	22.375	27.375	9.375	8.375	38.375	52.375	50.375	23.375	24.375	31.375	39.375	50.375	21.375	25.375	-2.625	27.375	37.375	-7.625
3.10758	-15	21	1	3	12	13	19	40	62	58	26	20	43	43	43	55	37	26	33	-2	-12
3.10678	-15.375	-2.375	18.625	4.625	17.625	-2.375	25.625	28.625	17.625	32.625	53.625	16.625	35.625	13.625	33.625	23.625	8.625	63.625	7.625	36.625	-19.375
3.10598	6.5	-9.5	8.5	13.5	17.5	-6.5	12.5	20.5	38.5	48.5	25.5	36.5	9.5	36.5	38.5	11.5	23.5	15.5	-17.5	19.5	10.5
3.10519	-1.5	-0.5	-5.5	-1.5	24.5	10.5	43.5	28.5	51.5	29.5	35.5	17.5	17.5	16.5	34.5	32.5	18.5	11.5	24.5	11591	-22.5
3.10438	-5.375	-3.375	3.625	-1.375	13.625	22.625	34.625	23.625	47.625	36.625	41.625	19.625	16.625	34.625	24.625	38.625	18.625	29.625	35.625	3194.6	29.625
3.10358	-1.25	3.75	17.75	-4.25	20.75	30.75	18.75	39.75	22.75	40.75	3.75	18.75	27.75	37.75	42.75	58.75	35.75	22.75	19.75	313.75	-0.25
3.10279	18.5	-15.5	10.5	-22.5	7.5	5.5	22.5	25.5	52.5	33.5	27.5	46.5	8.5	37.5	19.5	45.5	58.5	49.5	28.5	-7.5	6.5
3.10199	10.875	-9.125	14.875	31.875	13.875	13.875	35.875	33.875	57.875	27.875	47.875	33.875	20.875	28.875	2.875	39.875	9.875	23.875	36.875	-0.125	2.875
3.10119	11.625	-2.375	12.625	3.625	6.625	28.625	29.625	49.625	57.625	22.625	11.625	39.625	36.625	44.625	25.625	44.625	25.625	6.625	13.625	21.625	27.625
3.1004	4.125	-1.875	11.125	2.125	11.125	26.125	14.125	39.125	57.125	20.125	27.125	18.125	14.125	24.125	19.125	25.125	-2.875	52.125	-16.875	-20.875	-19.875
3.0996	7.875	10.875	15.875	-15.125	6.875	9.875	16.875	27.875	60.875	56.875	59.875	3.875	22.875	21.875	32.875	31.875	23.875	26.875	10.875	-22.125	27.875
3.09881	21.125	-2.875	-9.875	8.125	11.125	2.125	15.125	33.125	18.125	15.125	41.125	38.125	3.125	38.125	35.125	53.125	38.125	20.125	9.125	15.125	1.125
3.09801	11.375	13.375	24.375	37.375	15.375	30.375	26.375	35.375	61.375	31.375	45.375	36.375	25.375	40.375	53.375	33.375	32.375	9.375	17.375	-0.625	-0.625
3.09721	-5	-12	-9	-1	16	8	1	25	29	14	18	21	23	23	17	22	23	26	4	-15	3
3.09642	-4	5	15	24	-11	40	-7	32	68	39	23	15	33	30	63	36	42	40	15	19	14
3.09563	-14.875	0.125	13.125	19.125	16.125	19.125	25.125	52.125	37.125	-1.875	10.125	30.125	14.125	26.125	44.125	25.125	61.125	31.125	21.125	-12.875	15.125
3.09483	12.75	-0.25	0.75	12.75	2.75	2.75	14.75	20.75	20.75	32.75	31.75	27.75	20.75	14.75	16.75	23.75	25.75	19.75	6.75	-8.25	14.75
3.09404	-7.75	8.25	33.25	2.25	11.25	8.25	15.25	24.25	35.25	39.25	27.25	42.25	9.25	22.25	60.25	39.25	20.25	1.25	2.25	4.25	21.25
3.09325	-12	6	42	-9	4	43	15	28	19	42	-2	7	27	21	28	51	22	23	21	15	5
3.09245	41.25	5.25	32.25	7.25	9.25	23.25	35.25	22.25	49.25	53.25	6.25	34.25	33.25	20.25	44.25	58.25	34.25	41.25	17.25	5.25	-1.75
3.09167	-21.375	8.625	12.625	7.625	19.625	7.625	26.625	43.625	20.625	35.625	22.625	23.625	7.625	23.625	31.625	35.625	44.625	13.625	8.625	4.625	-14.375
3.09087	3.75	-13.25	-1.25	15.75	17.75	22.75	12.75	25.75	40.75	44.75	22.75	54.75	27.75	-11.25	12.75	21.75	18.75	37.75	-2.25	-14.25	2.75
3.09008	7.25	6.25	11.25	-18.75	12.25	15.25	27.25	48.25	28.25	15.25	3.25	20.25	35.25	11.25	18.25	47.25	49.25	14.25	26.25	-4.75	23.25
3.08929	3.75	11.75	-11.25	12.75	18.75	16.75	30.75	28.75	37.75	49.75	29.75	22.75	40.75	21.75	29.75	18.75	26.75	30.75	32.75	10.75	17.75
3.0885	15	-1	8	15	-6	0	18	21	43	33	27	25	47	29	20	8	20	10	11	-21	-15
3.08771	20.625	5.625	18.625	31.625	22.625	31.625	8.625	16.625	46.625	30.625	34.625	44.625	21.625	35.625	43.625	54.625	22.625	39.625	16.625	4.625	34.625
3.08692	-2.5	0.5	-0.5	-14.5	11.5	2.5	34.5	42.5	34.5	14.5	32.5	40.5	6.5	37.5	41.5	20.5	13.5	50.5	18.5	3.5	-17.5
3.08614	-8.5	2.5	9.5	27.5	-5.5	24.5	6.5	33.5	13.5	34.5	42.5	20.5	38.5	6.5	33.5	36.5	48.5	25.5	18.5	2.5	-1.5
3.08534	-12.625	-8.625	-0.625	-23.625	-9.625	17.375	1.375	6.375	56.375	30.375	6.375	33.375	-13.625	32.375	12.375	8.375	21.375	21.375	-1.625	21.375	10.375
3.08455	-3.125	4.875	10.875	25.875	16.875	11.875	38.875	27.875	59.875	34.875	18.875	23.875	16.875	26.875	40.875	38.875	49.875	30.875	7.875	18.875	-14.125
3.08377	12.375	7.375	15.375	18.375	16.375	14.375	31.375	-6.625	11.375	26.375	25.375	12.375	18.375	36.375	32.375	42.375	38.375	8.375	32.375	-7.625	-1.625
3.08298	7.125	-9.875	-3.875	3.125	44.125	12.125	-2.875	34.125	37.125	23.125	7.125	9.125	28.125	41.125	12.125	53.125	31.125	17.125	30.125	30.125	-5.875
3.08219	-7.25	-1.25	11.75	8.75	13.75	22.75	11.75	44.75	28.75	11.75	59.75	31.75	12.75	33.75	45.75	12.75	33.75	19.75	15.75	14.75	11.75
3.08141	-7	-1	1	18	9	4	-2	15	35	30	27	20	24	21	35	24	24	-2	2	9	1
3.08062	-11.25	13.75	4.75	12.75	-4.25	24.75	9.75	35.75	55.75	30.75	47.75	37.75	32.75	35.75	46.75	57.75	26.75	23.75	9.75	20.75	7.75
3.07983	15.875	24.875	20.875	12.875	28.875	-18.125	24.875	22.875	40.875	3.875	42.875	-4.125	9.875	16.875	38.875	26.875	25.875	3.875	7.875	4.875	7.875
3.07905	19.5	14.5	-6.5	16.5	8.5	2.5	27.5	16.5	46.5	18.5	21.5	37.5	43.5	59.5	14.5	43.5	52.5	16.5	31.5	13.5	28.5
3.07827	15.125	9.125	18.125	19.125	27.125	23.125	22.125	30.125	35.125	58.125	33.125	28.125	39.125	29.125	21.125	16.125	28.125	17.125	8.125	10.125	19.125
3.07748	-8.25	15.75	1.75	12.75	0.75	30.75	4.75	15.75	12.75	18.75	-7.25	7.75	26.75	27.75	11.75	52.75	-3.25	14.75	27.75	5.75	-0.25
3.0767	-2.875	-3.875	1.125	5.125	16.125	13.125	5.125	42.125	45.125	44.125	39.125	29.125	24.125	7.125	41.125	38.125	24.125	22.125	12.125	-4.875	-0.875
3.07592	-11.5	-6.5	-8.5	10.5	32.5	12.5	42.5	18.5	42.5	32.5	17.5	23.5	17.5	40.5	55.5	39.5	20.5	20.5	8.5	2.5	20.5
3.07513	9.625	12.625	6.625	20.625	29.625	15.625	25.625	20.625	26.625	34.625	27.625	-1.375	15.625	16.625	15.625	6.625	13.625	33.625	-2.375	-4.375	6.625
3.07435	-9.75	23.25	28.25	-7.75	-1.75	-7.75	4.25	15.25	52.25	25.25	13.25	20.25	21.25	28.25	39.25	42.25	14.25	33.25	31.25	-12.75	10.25
3.07357	-4.75	-12.75	7.25	13.25	26.25	10.25	14.25	17.25	29.25	18.25	24.25	21.25	-2.75	18.25	0.25	33.25	36.25	25.25	31.25	0.25	-8.75
3.07278	-2.5	2.5	-7.5	16.5	-7.5	5.5	18.5	9.5	25.5	33.5	40.5	17.5	11.5	18.5	15.5	17.5	19.5	42.5	17.5	-12.5	-4.5
3.07201	-3.25	10.75	-2.25	4.75	7.75	12.75	11.75	12.75	30.75	36.75	37.75	7.75	17.75	18.75	12.75	20.75	32.75	15.75	5.75	6.75	-0.25
3.07122	-11.25	5.75	6.75	-1.25	7.75	9.75	31.75	17.75	45.75	24.75	16.75	34.75	24.75	16.75	31.75	26.75	11.75	21.75	5.75	-5.25	-4.25
3.07044	7.75	-13.25	-0.25	16.75	-10.25	11.75	33.75	-7.25	48.75	0.75	36.75	3.75	21.75	20.75	43.75	27.75	17.75	15.75	25.75	-3.25	14.75
3.06966	-2	19	30	4	14	-12	2	21	42	34	23	28	3	37	46	41	20	16	16	22	9
3.06888	13.625	-2.375	21.625	-3.375	20.625	17.625	25.625	26.625	15.625	8.625	23.625	23.625	15.625	30.625	45.625	14.625	4.625	-1.375	10.625	4.625	12.625
3.06811	12.875	-15.125	1.875	3.875	8.875	-0.125	-0.125	8.875	37.875	34.875	35.875	31.875	15.875	29.875	25.875	19.875	13.875	22.875	-3.125	-3.125	7.875
3.06733	0.625	1.625	-20.375	3.625	-7.375	-3.375	-5.375	16.625	22.625	27.625	22.625	29.625	6.625	35.625	1.625	26.625	19.625	-6.375	-9.375	5.625	-12.375
3.06654	1.625	11.625	21.625	24.625	12.625	15.625	36.625	22.625	33.625	17.625	40.625	10.625	18.625	22.625	24.625	28.625	36.625	28.625	-7.375	32.625	2.625
3.06577	-13.125	-3.125	-5.125	28.875	9.875	33.875	10.875	21.875	37.875	21.875	22.875	27.875	5.875	30.875	11.875	1.875	28.875	19.875	3.875	-5.125	15.875
3.06499	2.25	6.25	7.25	25.25	5.25	22.25	16.25	6.25	37.25	17.25	6.25	20.25	37.25	25.25	40.25	28.25	18.25	-4.75	10.25	-1.75	-2.75
3.06421	-13.5	6.5	-19.5	-7.5	38.5	11.5	26.5	12.5	43.5	24.5	18.5	17.5	19.5	9.5	22.5	21.5	8.5	11.5	36.5	6.5	14.5
3.06344	-16	6	-9	-11	-1	-9	4	22	19	16	31	-1	5	13	29	25	23	2	25	-24	-20
3.06266	16.5	-7.5	18.5	3.5	10.5	25.5	5.5	46.5	41.5	2.5	-1.5	8.5	26.5	21.5	23.5	31.5	28.5	40.5	-4.5	10.5	-5.5
3.06189	-6.625	-15.625	2.375	-4.625	-9.625	-10.625	-16.625	11.375	43.375	47.375	10.375	31.375	0.375	33.375	-3.625	-1.625	37.375	7.375	15.375	-17.625	-3.625
3.06111	-13.875	11.125	-10.875	7.125	16.125	15.125	16.125	36.125	39.125	12.125	30.125	16.125	10.125	2.125	0.125	19.125	26.125	23.125	2.125	8.125	-4.875
3.06033	-6.625	-9.625	14.375	22.375	8.375	-6.625	-1.625	5.375	-1.625	30.375	19.375	20.375	45.375	24.375	30.375	21.375	11.375	5.375	-1.625	0.375	-2.625
3.05956	5.625	-6.375	-18.375	2.625	3.625	-2.375	3.625	22.625	11.625	17.625	30.625	26.625	36.625	35.625	11.625	18.625	21.625	26.625	18.625	3.625	7.625
3.05878	5.875	23.875	7.875	11.875	11.875	18.875	23.875	0.875	33.875	28.875	28.875	42.875	6.875	24.875	71.875	48.875	6.875	12.875	20.875	16.875	-1.125
3.05801	-16.625	16.375	-3.625	-9.625	-8.625	14.375	27.375	27.375	43.375	15.375	12.375	25.375	33.375	30.375	22.375	22.375	4.375	23.375	28.375	-7.625	6.375
3.05724	-10.875	12.125	5.125	23.125	1.125	32.125	6.125	19.125	51.125	17.125	36.125	29.125	16.125	15.125	44.125	15.125	-6.875	19.125	-2.875	-5.875	25.125
3.05646	3.25	19.25	3.25	9.25	9.25	20.25	21.25	50.25	52.25	17.25	18.25	23.25	42.25	12.25	26.25	18.25	2.25	16.25	1.25	0.25	8.25
3.05569	32.875	5.875	-16.125	17.875	0.875	9.875	-3.125	46.875	35.875	42.875	46.875	33.875	19.875	21.875	64.875	57.875	45.875	12.875	23.875	31.875	-7.125
3.05492	5.375	-0.625	35.375	-7.625	-2.625	3.375	-6.625	-12.625	33.375	36.375	10.375	6.375	25.375	10.375	10136	16.375	15.375	-1.625	-9.625	20.375	-3.625
3.05415	-16.5	-11.5	6.5	2.5	4.5	11.5	3.5	15.5	24.5	41.5	42.5	29.5	11.5	33.5	2355.5	44.5	7.5	31.5	4.5	4.5	-8.5
3.05337	-9.875	10.125	-11.875	30.125	17.125	25.125	13.125	20.125	6.125	41.125	19.125	38.125	14.125	37.125	2735.1	27.125	19.125	32.125	-1.875	-13.875	-4.875
3.0526	-7.125	2.875	5.875	-6.125	33.875	13.875	1.875	22.875	39.875	29.875	6.875	19.875	17.875	5.875	3596.9	38.875	42.875	20.875	9.875	-1.125	12.875
3.05183	-1	4	-12	-1	19	18	21	18	33	48	13	13	15	20	1208	14	36	8	10	-20	-11
3.05106	-1.375	19.625	-5.375	9.625	11.625	5.625	11.625	29.625	9.625	25.625	-8.375	21.625	-4.375	27.625	19.625	20.625	15.625	5.625	-4.375	21.625	-5.375
3.0503	-11.125	-3.125	27.875	12.875	14.875	-1.125	31.875	22.875	20.875	24.875	36.875	32.875	9.875	24.875	14.875	14.875	40.875	6.875	1.875	22.875	6.875
3.04952	-10.125	19.875	-2.125	1.875	-2.125	-9.125	14.875	1.875	26.875	5.875	19.875	-0.125	37.875	0.875	36.875	45.875	24.875	11.875	11.875	13.875	7.875
3.04875	24.25	16.25	-7.75	-11.75	23.25	18.25	-12.75	29.25	29.25	56.25	29.25	16.25	17.25	40.25	20.25	39.25	12.25	-8.75	18.25	5.25	-13.75
3.04799	-17.375	0.625	21.625	-10.375	-0.375	13.625	7.625	18.625	19.625	33.625	35.625	34.625	17.625	21.625	6.625	-6.375	42.625	14.625	-6.375	-1.375	-27.375
3.04721	-3	2	-15	17	13	25	26	40	39	21	41	29	16	20	33	47	28	16	4	19	8
3.04645	6.25	-7.75	-4.75	11.25	-2.75	5.25	22.25	4.25	19.25	42.25	7.25	11.25	42.25	25.25	30.25	10.25	18.25	4.25	-0.75	17.25	-2.75
3.04568	-14.125	-0.125	-11.125	4.875	4.875	26.875	-0.125	42.875	15.875	1.875	5.875	21.875	23.875	17.875	-5.125	18.875	3.875	-3.125	0.875	17.875	3.875
3.04492	16.375	6.375	-8.625	-12.625	-5.625	30.375	49.375	33.375	29.375	-1.625	25.375	35.375	18.375	21.375	20.375	22.375	9.375	12.375	4.375	-4.625	31.375
3.04415	-16.5	-7.5	-13.5	3.5	23.5	36.5	-3.5	10.5	31.5	27.5	14.5	36.5	16.5	44.5	21.5	41.5	24.5	13.5	16.5	2631.5	-7.5
3.04339	-30.25	2.75	26.75	-13.25	24.75	-15.25	14.75	33.75	34.75	22.75	10.75	27.75	46.75	26.75	9.75	11.75	13.75	13.75	17.75	3325.8	-10.25
3.04262	-24.25	2.75	0.75	16.75	20.75	18.75	9.75	33.75	16.75	12.75	54.75	24.75	22.75	23.75	18.75	7.75	24.75	25.75	-3.25	1670.8	3.75
3.04185	7	-5	15	0	17	-18	-12	2	10	39	37	9	16	26	36	25	18	32	11	1187	1
3.04109	6.25	-4.75	6.25	9.25	11.25	20.25	-1.75	38.25	21.25	9.25	31.25	28.25	17.25	30.25	39.25	22.25	46.25	33.25	-10.75	79.25	-9.75
3.04032	0	0	-5	3	12	8	18	39	41	20	33	15	42	19	40	25	13	32	19	1	16
3.03956	2	7	28	3	7	14	30	18	34	37	14	11	19	21	19	51	16	9	20	4	-12
3.03879	-1.375	-1.375	-7.375	24.625	19.625	-7.375	-1.375	9.625	26.625	32.625	23.625	-0.375	17.625	29.625	37.625	-5.375	14.625	-7.375	8.625	-7.375	4.625
3.03803	13.125	1.125	22.125	8.125	16.125	21.125	15.125	35.125	45.125	35.125	14.125	38.125	23.125	34.125	33.125	33.125	22.125	40.125	39.125	9.125	29.125
3.03727	-8.125	7.875	-15.125	24.875	1.875	17.875	1.875	13.875	40.875	15.875	21.875	22.875	27.875	9.875	34.875	40.875	25.875	27.875	35.875	7.875	-1.125
3.03651	-15.75	8.25	-2.75	6.25	-1.75	3.25	20.25	25.25	39.25	18.25	22.25	-10.75	-1.75	18.25	44.25	13.25	6.25	25.25	17.25	-13.75	-6.75
3.03574	13.25	-9.75	-12.75	14.25	20.25	7.25	24.25	11.25	28.25	14.25	18.25	16.25	21.25	12.25	-4.75	10.25	19.25	-14.75	-22.75	15.25	-7.75
3.03498	-5.25	18.75	-9.25	11.75	-6.25	6.75	-7.25	26.75	31.75	-9.25	-4.25	21.75	20.75	40.75	30.75	19.75	26.75	22.75	4.75	0.75	17.75
3.03422	-19.25	6.75	-16.25	29.75	-1.25	8.75	-1.25	28.75	18.75	8.75	30.75	28.75	13.75	8.75	28.75	37.75	22.75	7.75	-6.25	4.75	3.75
3.03345	-0.25	21.75	12.75	7.75	0.75	1.75	31.75	20.75	32.75	50.75	25.75	28.75	34.75	23.75	13.75	33.75	-12.25	10.75	26.75	-13.25	9.75
3.0327	11.75	8.75	10.75	-5.25	0.75	38.75	18.75	20.75	14.75	10.75	21.75	12.75	5.75	28.75	41.75	30.75	25.75	22.75	17.75	7.75	24.75
3.03193	6	-3	-2	16	17	5	21	25	31	13	-13	24	16	15	17	32	11	26	10	22	-4
3.03118	17.125	2.125	15.125	13.125	22.125	4.125	31.125	20.125	38.125	33.125	21.125	44.125	3.125	42.125	47.125	26.125	48.125	35.125	7.125	6.125	3.125
3.03041	-6.875	12.125	5.125	5.125	0.125	35.125	4.125	4.125	40.125	19.125	26.125	29.125	16.125	0.125	18.125	28.125	9.125	9.125	28.125	19.125	-3.875
3.02966	-9.75	-3.75	2.25	10.25	10.25	15.25	27.25	32.25	27.25	35.25	32.25	-4.75	15.25	37.25	48.25	23.25	28.25	8.25	11.25	9.25	5.25
3.0289	16.75	2.75	6.75	-8.25	13.75	-1.25	31.75	19.75	28.75	36.75	9.75	-3.25	6.75	14.75	18.75	36.75	23.75	19.75	9.75	4.75	-14.25
3.02814	-15.625	-3.625	-4.625	1.375	-3.625	11.375	27.375	11.375	53.375	30.375	7.375	14.375	16.375	39.375	15.375	5.375	20.375	2.375	33.375	21.375	5.375
3.02738	-0.25	23.75	18.75	1.75	-15.25	17.75	6.75	13.75	30.75	0.75	23.75	16.75	20.75	30.75	7.75	16.75	14.75	-10.25	17.75	11.75	-16.25
3.02663	17.75	-7.25	-6.25	6.75	7.75	0.75	27.75	7.75	63.75	23.75	30.75	31.75	30.75	39.75	31.75	54.75	26.75	18.75	-0.25	16.75	-0.25
3.02587	-10.75	12.25	3.25	16.25	15.25	7.25	13.25	63.25	34.25	40.25	-3.75	21.25	11.25	13.25	0.25	16.25	17.25	34.25	13.25	11.25	36.25
3.02511	-25.125	3.875	-12.125	-12.125	27.875	8.875	14.875	10.875	39.875	20.875	11.875	16.875	20.875	27.875	28.875	18.875	28.875	7.875	3.875	10.875	-0.125
3.02435	4.75	-10.25	-1.25	25.75	27.75	10.75	11.75	50.75	24.75	27.75	12.75	13.75	14.75	36.75	67.75	37.75	25.75	25.75	40.75	12.75	19.75
3.0236	0.125	17.125	25.125	16.125	5.125	22.125	-10.875	38.125	29.125	30.125	40.125	23.125	17.125	11.125	22.125	24.125	43.125	18.125	32.125	13.125	-5.875
3.02284	11.625	3.625	-20.375	22.625	8.625	24.625	-9.375	19.625	34.625	41.625	14.625	-1.375	68.625	28.625	15.625	6.625	17.625	21.625	29.625	12.625	-5.375
3.02209	1.875	-4.125	13.875	-9.125	-5.125	14.875	2.875	-1.125	36.875	20.875	23.875	28.875	8.875	20.875	34.875	20.875	0.875	25.875	2.875	6.875	11.875
3.02133	-16.75	33.25	0.25	7.25	13.25	5.25	0.25	6.25	44.25	-1.75	18.25	17.25	0.25	34.25	3.25	8.25	32.25	-6.75	10.25	-0.75	4.25
3.02058	-1.5	-3.5	-11.5	8.5	-8.5	1.5	4.5	6.5	19.5	26.5	-0.5	8.5	-6.5	5.5	39.5	3.5	8.5	10.5	24.5	-11.5	-19.5
3.01982	2.375	5.375	34.375	19.375	14.375	18.375	10.375	30.375	29.375	33.375	13.375	15.375	28.375	15.375	45.375	14.375	10.375	9.375	-3.625	20.375	12.375
3.01907	-5.625	-22.625	9.375	11.375	-22.625	6.375	32.375	34.375	29.375	26.375	31.375	3.375	19.375	21.375	18.375	41.375	12.375	40.375	-13.625	19.375	18.375
3.01832	-3.125	8.875	8.875	-6.125	28.875	19.875	2.875	61.875	15.875	27.875	13.875	7.875	27.875	7.875	30.875	22.875	41.875	30.875	-3.125	-1.125	-7.125
3.01757	5.5	0.5	-3.5	11.5	-1.5	5.5	-3.5	19.5	42.5	12.5	13.5	44.5	10.5	10.5	32.5	20.5	21.5	4.5	8.5	-25.5	-0.5
3.01681	14.125	-3.875	5.125	-5.875	-5.875	22.125	26.125	31.125	46.125	11.125	25.125	25.125	17.125	14.125	53.125	38.125	22.125	13.125	-1.875	8.125	10.125
3.01606	-17	-17	-14	8	26	5	9	28	50	0	8	5	12	3	9	8	16	-7	-3	-24	12
3.01531	14.5	-6.5	0.5	2.5	25.5	-23.5	1.5	6.5	20.5	14.5	18.5	-7.5	17.5	30.5	34.5	30.5	32.5	16.5	28.5	-26.5	21.5
3.01456	11.125	9.125	-7.875	20.125	6.125	11.125	29.125	35.125	34.125	25.125	1.125	16.125	31.125	22.125	40.125	23.125	25.125	2.125	4.125	-13.875	9.125
3.01381	-4.75	-9.75	-4.75	-0.75	2.25	16.25	31.25	13.25	21.25	25.25	16.25	6.25	-6.75	22.25	31.25	31.25	10.25	2.25	-2.75	7.25	-14.75
3.01306	13.625	1.625	13.625	14.625	10.625	-0.375	27.625	55.625	10.625	34.625	15.625	27.625	12.625	51.625	38.625	18.625	25.625	9.625	12.625	-1.375	8.625
3.01231	-7	-7	-7	31	35	4	40	33	0	31	31	36	1	17	21	36	40	11	2	-5	12
3.01156	11.875	4.875	3.875	8.875	7.875	10.875	-8.125	34.875	39.875	-3.125	13.875	10.875	20.875	17.875	4.875	8.875	2.875	22.875	-26.125	6.875	2.875
3.01081	2.375	-12.625	-0.625	-10.625	-6.625	58.375	16.375	16.375	10.375	15.375	36.375	-0.625	20.375	3.375	9.375	25.375	41.375	29.375	5.375	4.375	-19.625
3.01006	-3.875	-0.875	-5.875	9.125	-5.875	2.125	30.125	8.125	48.125	51.125	12.125	11.125	20.125	26.125	19.125	12.125	32.125	19.125	27.125	3.125	-2.875
3.00931	-3.125	11.875	-4.125	0.875	21.875	6.875	11.875	13.875	42.875	26.875	40.875	17.875	29.875	51.875	24.875	32.875	18.875	21.875	28.875	9.875	11.875
3.00856	12.125	-14.875	17.125	37.125	11.125	-1.875	37.125	28.125	10.125	-3.875	10.125	19.125	2.125	9.125	23.125	40.125	10.125	15.125	12.125	-10.875	3.125
3.00782	-8.375	18.625	12.625	19.625	9.625	27.625	10.625	32.625	31.625	24.625	29.625	51.625	33.625	31.625	2.625	25.625	24.625	22.625	33.625	13.625	-5.375
3.00707	19.625	-1.375	6.625	-0.375	7.625	18.625	30.625	5.625	20.625	13.625	20.625	20.625	14.625	22.625	31.625	21.625	20.625	44.625	33.625	1.625	14.625
3.00632	12.375	-18.625	7.375	-6.625	18.375	-0.625	9.375	6.375	2989.4	19.375	34.375	3.375	16.375	35.375	11.375	14.375	27.375	-5.625	-0.625	-2.625	2.375
3.00557	-10.875	7.125	2.125	34.125	3.125	2.125	-2.875	12.125	40.125	26.125	6.125	-1.875	18.125	9.125	52.125	9.125	6.125	43.125	7.125	-0.875	22.125
3.00483	13.75	-6.25	10.75	21.75	-3.25	-0.25	7.75	12.75	35.75	17.75	43.75	26.75	17.75	16.75	14.75	38.75	36.75	10.75	2.75	13.75	-9.25
3.00409	-14.125	-5.125	-9.125	7.875	2.875	11.875	2.875	22.875	39.875	9.875	7.875	7.875	14.875	30.875	9.875	9.875	5.875	11.875	-15.125	-11.125	-17.125
3.00334	-8.125	-5.125	-3.125	3.875	23.875	-6.125	-3.125	27.875	28.875	9.875	26.875	12.875	18.875	10.875	36.875	24.875	26.875	9.875	8.875	-7.125	-2.125
3.0026	16.375	25.375	18.375	21.375	27.375	12.375	36.375	27.375	44.375	48.375	36.375	12.375	10.375	11.375	25.375	27.375	24.375	18.375	16.375	1.375	4.375
3.00185	-5.5	-8.5	-10.5	-5.5	2.5	2.5	17.5	-4.5	31.5	14.5	14.5	22.5	8.5	17.5	26.5	52.5	27.5	2.5	0.5	-4.5	0.5
3.00111	9.5	19.5	-3.5	-5.5	27.5	30.5	21.5	14.5	11.5	20.5	7.5	24.5	20.5	27.5	29.5	35.5	42.5	44.5	19.5	3.5	13.5
3.00036	2.375	-11.625	-7.625	1.375	13.375	17.375	22.375	25.375	25.375	27.375	17.375	8.375	-0.625	10.375	-1.625	19.375	23.375	-3.625	22.375	0.375	-8.625
2.99962	16.25	4.25	16.25	-14.75	-9.75	-0.75	17.25	17.25	37.25	28.25	13.25	24.25	30.25	21.25	46.25	35.25	13.25	9.25	12.25	5.25	6.25
2.99888	-14.875	7.125	-0.875	-9.875	8.125	8.125	17.125	18.125	20.125	23.125	16.125	4.125	44.125	25.125	38.125	30.125	17.125	-9.875	-5.875	-6.875	1.125
2.99813	9.125	1.125	13.125	12.125	8.125	31.125	12.125	45.125	26.125	35.125	30.125	31.125	39.125	35.125	46.125	24.125	18.125	39.125	-0.875	24.125	-5.875
2.99739	-8.5	6.5	-6.5	-9.5	20.5	2.5	49.5	27.5	18.5	19.5	6.5	20.5	25.5	15.5	22.5	4.5	14.5	13.5	5.5	-7.5	2.5
2.99665	-5.875	19.125	8.125	18.125	10.125	-9.875	16.125	18.125	8.125	52.125	22.125	23.125	-4.875	24.125	28.125	28.125	11.125	39.125	31.125	-2.875	12.125
2.99591	4.375	12.375	13.375	11.375	17.375	7.375	7.375	7.375	3.375	11.375	15.375	47.375	-8.625	10.375	32.375	23.375	32.375	-9.625	3.375	25.375	6.375
2.99516	-6.125	-3.125	-7.125	-6.125	0.875	-8.125	-13.125	21.875	7.875	24.875	23.875	-20.125	19.875	-0.125	15.875	24.875	-14.125	7.875	16.875	2.875	-3.125
2.99442	-0.25	-8.25	3.75	4.75	20.75	22.75	-1.25	32.75	19.75	7.75	4.75	-5.25	41.75	3.75	18.75	23.75	28.75	24.75	22.75	-3.25	-4.25
2.99369	4.75	-7.25	10.75	11.75	-4.25	11.75	66.75	1.75	16.75	11.75	18.75	7.75	36.75	40.75	31.75	51.75	30.75	0.75	-7.25	-2.25	-12.25
2.99294	-16.375	2.625	-4.375	17.625	5.625	-2.375	8.625	30.625	26.625	2.625	14.625	2.625	16.625	0.625	23.625	12.625	51.625	17.625	5.625	-3.375	-7.375
2.99221	-2.875	-4.875	-11.875	23.125	6.125	-12.875	23.125	31.125	25.125	4.125	14.125	49.125	34.125	28.125	37.125	40.125	24.125	40.125	8.125	25.125	13.125
2.99146	2.5	0.5	14.5	1.5	-10.5	28.5	35.5	45.5	20.5	23.5	23.5	-8.5	42.5	43.5	12.5	17.5	18.5	6.5	28.5	22.5	21.5
2.99073	-7.625	-8.625	4.375	4.375	-15.625	12.375	18.375	11.375	19.375	15.375	19.375	16.375	12.375	18.375	-0.625	33.375	27.375	19.375	3.375	21.375	7.375
2.98999	3.125	18.125	13.125	-10.875	10.125	23.125	33.125	21.125	13.125	9.125	22.125	-10.875	17.125	64.125	35.125	24.125	37.125	36.125	25.125	-6.875	1.125
2.98925	0	11	-6	19	10	27	26	33	31	20	31	7	17	-10	52	36	24	28	14	4	3
2.98851	21.875	7.875	10.875	-21.125	7.875	9.875	26.875	9.875	29.875	42.875	53.875	-0.125	30.875	32.875	49.875	24.875	9.875	44.875	47.875	16.875	4.875
2.98777	17.625	3.625	-14.375	12.625	-6.375	31.625	30.625	23.625	49.625	37.625	19.625	17.625	24.625	49.625	25.625	33.625	20.625	24.625	9.625	1.625	-11.375
2.98704	-9.25	8.75	-24.25	-6.25	11.75	11.75	23.75	28.75	16.75	42.75	-7.25	12.75	4.75	15.75	12.75	19.75	37.75	5.75	8.75	10.75	16.75
2.9863	-4.625	-11.625	0.375	8.375	9.375	-0.625	21.375	16.375	32.375	38.375	15.375	19.375	18.375	30.375	30.375	24.375	-0.625	8.375	0.375	31.375	-2.625
2.98556	4.375	0.375	9.375	-15.625	-5.625	1.375	-1.625	5.375	17.375	27.375	14.375	17.375	9.375	24.375	14.375	25.375	43.375	21.375	18.375	-9.625	18.375
2.98483	-14.125	15.875	-10.125	23.875	-20.125	-1.125	-7.125	15.875	18.875	-25.125	22.875	7.875	-0.125	12.875	37.875	29.875	27.875	-16.125	16.875	7.875	-1.125
2.9841	-3.5	-12.5	18.5	2.5	-4.5	-12.5	19.5	26.5	28.5	24.5	11.5	2.5	11.5	45.5	23.5	21.5	40.5	18.5	7.5	7.5	6.5
2.98336	-6.75	-1.75	10.25	5.25	-10.75	7.25	-3.75	10.25	15.25	22.25	18.25	35.25	38.25	50.25	30.25	20.25	-2.75	29.25	3.25	11.25	-1.75
2.98263	21.125	-6.875	3.125	2.125	9.125	26.125	26.125	14.125	28.125	52.125	5.125	11.125	-4.875	23.125	18.125	41.125	36.125	38.125	0.125	6.125	-10.875
2.98189	1.75	24.75	7.75	-4.25	19.75	-8.25	4.75	5.75	43.75	-2.25	28.75	21.75	19.75	20.75	49.75	21.75	21.75	5.75	17.75	8.75	-5.25
2.98116	15	-29	-9	-20	4	-1	19	29	37	7	16	27	19	26	22	13	28	6	18	-5	17
2.98043	17.625	-28.375	-9.375	6.625	4.625	3.625	8.625	6.625	8.625	15.625	37.625	23.625	4.625	25.625	14.625	41.625	33.625	19.625	24.625	-19.375	-7.375
2.97969	15.5	6.5	18.5	20.5	19.5	12.5	5.5	25.5	35.5	29.5	37.5	23.5	27.5	51.5	33.5	27.5	19.5	15.5	24.5	31.5	13.5
2.97896	0.875	22.875	-9.125	17.875	12.875	34.875	10.875	31.875	23.875	38.875	13.875	12.875	27.875	16.875	50.875	36.875	34.875	-15.125	5.875	2.875	20.875
2.97823	-12.75	15.25	18.25	13.25	12.25	16.25	22.25	47.25	48.25	18.25	48.25	27.25	35.25	22.25	32.25	45.25	28.25	27.25	13.25	17.25	34.25
2.97749	-17.875	2.125	4.125	33.125	31.125	6.125	-2.875	4.125	55.125	14.125	44.125	19.125	22.125	25.125	46.125	20.125	37.125	31.125	14.125	16.125	22.125
2.97676	-0.125	0.875	-20.125	-15.125	-23.125	-6.125	16.875	21.875	14.875	10.875	11.875	12.875	10.875	35.875	20.875	5.875	1.875	23.875	-7.125	33.875	-1.125
2.97603	11.75	14.75	0.75	5.75	16.75	24.75	8.75	32.75	19.75	24.75	12.75	26.75	-4.25	47.75	57.75	42.75	31.75	21.75	6.75	2.75	26.75
2.9753	-3.625	-18.625	9.375	-13.625	12.375	20.375	23.375	12.375	12.375	24.375	18.375	24.375	27.375	27.375	40.375	43.375	17.375	2.375	0.375	-1.625	20.375
2.97457	5.625	-12.375	-2.375	-1.375	-2.375	4.625	1.625	13.625	43.625	10.625	10.625	24.625	31.625	10.625	4.625	28.625	22.625	12.625	6.625	26.625	-0.375
2.97384	4.375	0.375	-5.625	-0.625	20.375	13.375	30.375	17.375	48.375	31.375	-5.625	21.375	21.375	21.375	35.375	28.375	35.375	10.375	7.375	3.375	-3.625
2.97311	11.875	-10.125	-2.125	10.875	8.875	23.875	-3.125	38.875	38.875	17.875	30.875	35.875	7.875	20.875	18.875	29.875	30.875	25.875	9.875	5.875	8.875
2.97238	5	24	17	8	15	-7	13	26	34	31	44	34	22	53	31	44	41	15	23	20	17
2.97165	20.25	-14.75	11.25	8.25	-12.75	22.25	8.25	22.25	40.25	24.25	26.25	31.25	41.25	-10.75	10.25	36.25	28.25	35.25	24.25	25.25	8.25
2.97092	7.5	23.5	6.5	14.5	5.5	17.5	28.5	22.5	45.5	32.5	47.5	54.5	22.5	26.5	45.5	41.5	25.5	16.5	18.5	10.5	12.5
2.9702	2.25	2.25	-7.75	-21.75	15.25	1.25	17.25	7.25	20.25	23.25	14.25	22.25	13.25	21.25	26.25	30.25	22.25	16.25	9.25	1.25	14.25
2.96946	-25.75	1.25	-4.75	11.25	10.25	13.25	11.25	7.25	36.25	18.25	14.25	8.25	20.25	11.25	36.25	39.25	-5.75	15.25	-1.75	3.25	-7.75
2.96874	5.125	13.125	25.125	4.125	18.125	7.125	1.125	26.125	39.125	46.125	33.125	43.125	3.125	42.125	17.125	36.125	31.125	18.125	36.125	13.125	-5.875
2.96801	-3.25	-30.25	-8.25	4.75	19.75	12.75	2.75	33.75	36.75	28.75	25.75	14.75	34.75	2.75	49.75	26.75	29.75	11.75	15.75	-0.25	-6.25
2.96728	-18	0	-5	11	13	4	1	-19	9	11	32	2	-1	43	24	14	2	8	-9	-17	-17
2.96656	549.38	-9.625	13.375	-23.625	-4.625	-21.625	17.375	27.375	17.375	22.375	13.375	23.375	21.375	56.375	16.375	21.375	9.375	9.375	29.375	2.375	-7.625
2.96583	3065.3	2.25	24.25	7.25	27.25	30.25	21.25	29.25	33.25	18.25	21.25	13.25	30.25	37.25	25.25	16.25	28.25	16.25	-1.75	-6.75	16.25
2.96511	7.875	38.875	19.875	12.875	2.875	11.875	17.875	39.875	45.875	25.875	33.875	9.875	35.875	12.875	20.875	40.875	18.875	32.875	-5.125	9.875	-1.125
2.96438	-6.75	-7.75	13.25	7.25	19.25	3.25	14.25	4.25	56.25	12.25	32.25	13.25	19.25	19.25	26.25	24.25	21.25	18.25	-7.75	-1.75	-10.75
2.96366	-22.5	10.5	1.5	5.5	-1.5	20.5	20.5	16.5	34.5	16.5	12.5	-2.5	10.5	17.5	7.5	21.5	11.5	6.5	-18.5	1.5	0.5
2.96293	10.875	20.875	19.875	14.875	0.875	20.875	34.875	37.875	62.875	25.875	39.875	34.875	21.875	25.875	35.875	45.875	32.875	28.875	5.875	12.875	4.875
2.96221	-6.375	19.625	11.625	-12.375	27.625	-9.375	28.625	12.625	9.625	27.625	27.625	29.625	20.625	29.625	36.625	-4.375	23.625	15.625	9.625	1.625	-12.375
2.96148	-1.625	6.375	-13.625	2.375	5.375	1.375	20.375	17.375	22.375	33.375	35.375	32.375	8.375	30.375	14.375	14.375	49.375	6.375	18.375	26.375	19.375
2.96076	-4.125	13.875	30.875	-4.125	4.875	13.875	35.875	29.875	34.875	33.875	28.875	33.875	41.875	39.875	21.875	40.875	11.875	32.875	11.875	21.875	0.875
2.96003	11.875	9.875	1.875	17.875	14.875	-3.125	19.875	16.875	35.875	16.875	36.875	40.875	40.875	12.875	58.875	31.875	48.875	24.875	6.875	4.875	20.875
2.95931	21.875	11.875	-6.125	7.875	23.875	-0.125	24.875	27.875	12.875	30.875	24.875	26.875	18.875	34.875	19.875	40.875	23.875	7.875	12.875	-0.125	2.875
2.95859	9.75	-17.25	8.75	21.75	15.75	30.75	17.75	26.75	33.75	26.75	36.75	30.75	16.75	22.75	33.75	26.75	34.75	20.75	14.75	16.75	-10.25
2.95787	-9.125	-28.125	19.875	20.875	31.875	10.875	17.875	24.875	38.875	6.875	16.875	29.875	19.875	7.875	37.875	27.875	14.875	11.875	22.875	3.875	2.875
2.95715	-9	16	34	4	7	17	26	30	43	32	14	19	24	-5	28	21	16	11	19	3	14
2.95643	-2.75	0.25	9.25	2.25	-2.75	24.25	14.25	-1.75	16.25	9.25	21.25	40.25	12.25	54.25	39.25	40.25	3.25	-19.75	5.25	17.25	18.25
2.95571	2.5	-8.5	-6.5	14.5	12.5	21.5	-9.5	24.5	33.5	41.5	17.5	30.5	35.5	23.5	52.5	35.5	35.5	11.5	32.5	26.5	-4.5
2.95498	35.375	9.375	22.375	21.375	9.375	47.375	19.375	19.375	52.375	44.375	55.375	33.375	23.375	37.375	35.375	54.375	35.375	18.375	12.375	15.375	7.375
2.95427	6.625	1.625	17.625	-9.375	5.625	-6.375	-4.375	32.625	34.625	39.625	28.625	21.625	20.625	39.625	21.625	18.625	22.625	45.625	29.625	17.625	7.625
2.95355	-1	21	15	16	26	12	31	29	34	12	28	42	30	39	44	34	38	19	30	9	13
2.95282	1.625	6.625	-1.375	25.625	4.625	13.625	11.625	4.625	48.625	32.625	14.625	43.625	27.625	44.625	5.625	26.625	17.625	12.625	-10.375	-12.375	0.625
2.95211	-11.875	7.125	8.125	-5.875	25.125	14.125	17.125	24.125	18.125	31.125	11.125	29.125	26.125	25.125	2.125	39.125	10.125	-3.875	18.125	12.125	-23.875
2.95139	7.875	2.875	-18.125	-11.125	4.875	17.875	13.875	6.875	21.875	44.875	3.875	20.875	21.875	37.875	31.875	38.875	28.875	35.875	15.875	15.875	32.875
2.95067	-16.875	-12.875	-1.875	2.125	8.125	31.125	19.125	28.125	14.125	32.125	13.125	10.125	13.125	16.125	51.125	47.125	17.125	19.125	11.125	17.125	-4.875
2.94995	-15.5	5.5	12.5	13.5	21.5	20.5	11.5	10.5	14.5	17.5	8.5	17.5	17.5	26.5	34.5	15.5	36.5	-5.5	7.5	-0.5	3.5
2.94924	-1.125	0.875	12.875	-5.125	12.875	-18.125	-34.125	21.875	27.875	10.875	35.875	19.875	22.875	48.875	-0.125	11.875	21.875	6.875	-0.125	21.875	14.875
2.94852	4.375	-6.625	8.375	7.375	21.375	0.375	2.375	8.375	8.375	20.375	11.375	40.375	28.375	13.375	37.375	21.375	17.375	2.375	15.375	13.375	-1.625
2.9478	3.375	0.375	4.375	-7.625	-3.625	-14.625	12.375	14.375	7.375	20.375	17.375	19.375	24.375	17.375	18.375	12.375	19.375	34.375	16.375	1.375	-6.625
2.94708	0.125	16.125	37.125	-3.875	9.125	17.125	13.125	30.125	36.125	31.125	26.125	30.125	45.125	49.125	36.125	21.125	38.125	17.125	-6.875	30.125	2.125
2.94637	2.125	-20.875	0.125	14.125	-13.875	-3.875	13.125	14.125	23.125	54.125	19.125	25.125	0.125	50.125	36.125	19.125	42.125	13.125	-13.875	-13.875	12.125
2.94566	-19.5	-11.5	3.5	8.5	-6.5	-17.5	-5.5	23.5	33.5	16.5	23.5	23.5	25.5	47.5	11.5	17.5	13.5	3.5	-1.5	17.5	6.5
2.94493	8.625	9.625	11.625	14.625	9.625	28.625	20.625	21.625	17.625	47.625	20.625	28.625	16.625	30.625	42.625	49.625	22.625	16.625	17.625	1.625	8.625
2.94422	4.25	3.25	14.25	2.25	18.25	18.25	15.25	18.25	9.25	20.25	30.25	-4.75	40.25	13.25	31.25	51.25	10.25	-3.75	-0.75	23.25	-14.75
2.94351	10.25	12.25	-3.75	16.25	9.25	13.25	8.25	36.25	16.25	10.25	13.25	-6.75	22.25	31.25	32.25	34.25	37.25	20.25	42.25	28.25	19.25
2.9428	-2.625	-7.625	4.375	5.375	-6.625	13.375	2.375	35.375	16.375	9.375	0.375	36.375	28.375	38.375	31.375	11.375	5.375	15.375	19.375	4.375	8.375
2.94208	-14.75	0.25	-7.75	7.25	-21.75	2.25	4.25	6.25	-0.75	10.25	13.25	9.25	5.25	29.25	8.25	11.25	8.25	5.25	12.25	-4.75	-1.75
2.94136	-1.875	-7.875	0.125	0.125	-10.875	-7.875	9.125	35.125	29.125	29.125	28.125	31.125	16.125	27.125	13.125	25.125	718.13	31.125	24.125	16.125	2.125
2.94065	27.5	3.5	7.5	22.5	15.5	19.5	16.5	2.5	28.5	24.5	27.5	31.5	31.5	37.5	37.5	51.5	51.5	5.5	-2.5	5.5	-8.5
2.93994	7.75	7.75	-3.25	6.75	2.75	1.75	0.75	21.75	7.75	30.75	10.75	39.75	28.75	18.75	13.75	22.75	20.75	5.75	34.75	0.75	9.75
2.93923	12.125	13.125	3.125	16.125	32.125	9.125	37.125	42.125	20.125	46.125	51.125	30.125	33.125	34.125	28.125	49.125	38.125	4.125	-4.875	9.125	28.125
2.93851	-5.625	4.375	-8.625	4.375	0.375	-9.625	13.375	-7.625	14.375	19.375	13.375	17.375	9.375	42.375	21.375	29.375	18.375	16.375	24.375	17.375	-5.625
2.9378	1	4	-16	9	28	20	15	20	7	40	31	-3	22	19	53	41	20	16	23	12	-1
2.93709	6.75	16.75	2.75	20.75	0.75	18.75	1.75	1.75	11.75	14.75	41.75	25.75	23.75	33.75	20.75	22.75	5.75	20.75	19.75	-4.25	11.75
2.93638	-16.125	4.875	-4.125	19.875	9.875	18.875	16.875	30.875	21.875	4.875	42.875	28.875	21.875	22.875	29.875	31.875	28.875	18.875	39.875	29.875	1.875
2.93567	-8.25	31.75	-6.25	2.75	0.75	18.75	-11.25	27.75	43.75	28.75	4.75	21.75	17.75	17.75	30.75	21.75	19.75	18.75	15.75	-5.25	2.75
2.93496	7.75	-1.25	6.75	13.75	9.75	7.75	-7.25	22.75	12.75	25.75	37.75	16.75	34.75	20.75	26.75	36.75	10.75	28.75	11.75	-3.25	31.75
2.93425	-11.875	-12.875	18.125	15.125	-4.875	-6.875	-7.875	20.125	-6.875	7.125	21.125	-0.875	11.125	17.125	54.125	17.125	36.125	-7.875	-11.875	-8.875	23.125
2.93354	2.5	19.5	3.5	6.5	17.5	18.5	19.5	15.5	39.5	6.5	15.5	25.5	28.5	19.5	47.5	51.5	-13.5	16.5	-2.5	25.5	30.5
2.93284	-5.5	-8.5	-2.5	-2.5	-11.5	8.5	8.5	8.5	8.5	3.5	15.5	-0.5	30.5	28.5	10.5	9.5	28.5	19.5	7.5	5.5	15.5
2.93212	14.125	-11.875	8.125	2.125	16.125	17.125	25.125	28.125	12.125	21.125	34.125	13.125	5.125	40.125	25.125	34.125	18.125	16.125	28.125	15.125	17.125
2.93141	-10.375	-3.375	-4.375	-28.375	-21.375	6.625	20.625	-0.375	5.625	12.625	-8.375	-11.375	6.625	3.625	27.625	-11.375	2.625	0.625	7.625	11.625	6.625
2.93071	-15.625	15.375	-4.625	-4.625	-20.625	6.375	-10.625	6.375	32.375	48.375	2.375	24.375	19.375	-0.625	25.375	29.375	17.375	44.375	25.375	28.375	5.375
2.93	37.25	-1.75	2.25	-22.75	8.25	30.25	6.25	30.25	24.25	-5.75	23.25	14.25	7.25	23.25	16.25	34.25	28.25	5.25	3.25	5.25	-17.75
2.92929	53.25	61.25	19.25	112.25	88.25	125.25	132.25	87.25	86.25	121.25	162.25	172.25	94.25	73.25	87.25	110.25	109.25	182.25	97.25	61.25	140.25
2.92858	-4.625	0.375	25.375	-6.625	11.375	18.375	10.375	20.375	5.375	46.375	23.375	1.375	1.375	42.375	44.375	23.375	38.375	1.375	17.375	-8.625	24.375
2.92788	1.75	26.75	12.75	-7.25	24.75	15.75	37.75	31.75	30.75	26.75	6.75	10.75	40.75	11.75	24.75	20.75	15.75	17.75	14.75	8.75	7.75
2.92717	-40	-1	-3	7	15	-9	10	6	8	9	7	24	-22	18	1	15	16	26	-8	14	-12
2.92647	-5.375	2.625	-0.375	3.625	-8.375	-12.375	1.625	17.625	13.625	17.625	26.625	-1.375	49.625	15.625	23.625	31.625	28.625	-6.375	-2.375	4.625	-12.375
2.92576	10.125	7.125	-14.875	23.125	-3.875	19.125	-5.875	26.125	12.125	6.125	-4.875	17.125	13.125	5.125	41.125	4.125	9.125	29.125	17.125	-0.875	-0.875
2.92505	4.625	13.625	0.625	-18.375	20.625	7.625	22.625	17.625	13.625	6.625	25.625	7.625	21.625	35.625	16.625	18.625	18.625	22.625	14.625	17.625	8.625
2.92435	-0.75	0.25	-26.75	-3.75	-9.75	-13.75	-4.75	4.25	22.25	24.25	15.25	13.25	19.25	3.25	26.25	7.25	22.25	6.25	7.25	6.25	-1.75
2.92365	17.875	1.875	0.875	-18.125	-4.125	-5.125	9.875	13.875	35.875	-1.125	13.875	10.875	22.875	43.875	33.875	21.875	13.875	25.875	14.875	15.875	33.875
2.92294	-16	-15	20	-33	-3	9	2	-22	20	22	11	18	11	33	3	22	18	15	-9	4	3
2.92224	13.625	14.625	24.625	5.625	25.625	25.625	11.625	8.625	37.625	10.625	-0.375	27.625	23.625	31.625	33.625	50.625	24.625	8.625	13.625	15.625	-4.375
2.92153	14.125	21.125	16.125	9.125	19.125	7.125	34.125	18.125	30.125	51.125	12.125	-7.875	16.125	37.125	34.125	9.125	9.125	20.125	29.125	30.125	-3.875
2.92083	8.75	-12.25	3.75	9.75	-5.25	17.75	16.75	25.75	-11.25	14.75	14.75	17.75	32.75	21.75	46.75	3.75	39.75	15.75	10.75	26.75	13.75
2.92013	5.875	6.875	-3.125	-10.125	6.875	15.875	24.875	31.875	41.875	9.875	-0.125	-3.125	7.875	20.875	40.875	23.875	21.875	18.875	-0.125	5.875	2.875
2.91943	-10.875	10.125	-2.875	-8.875	6.125	-0.875	3.125	14.125	4.125	4.125	22.125	13.125	27.125	16.125	42.125	14.125	-5.875	27.125	14.125	-15.875	-5.875
2.91873	9.375	21.375	-9.625	0.375	3.375	5.375	6.375	10.375	31.375	6.375	12.375	15.375	13.375	15.375	41.375	1.375	-2.625	19.375	16.375	12.375	3.375
2.91802	1.375	4.375	13.375	4.375	6.375	4.375	38.375	23.375	22.375	-4.625	5.375	19.375	13.375	14.375	39.375	9.375	6.375	6.375	3.375	16.375	21.375
2.91732	-5.375	17.625	-5.375	0.625	11.625	-10.375	24.625	-0.375	0.625	42.625	20.625	11.625	22.625	10.625	45.625	34.625	8.625	23.625	15.625	13.625	-7.375
2.91662	-0.375	15.625	35.625	27.625	17.625	-0.375	2.625	26.625	34.625	37.625	22.625	52.625	15.625	4.625	17.625	21.625	7.625	11.625	26.625	18.625	12.625
2.91592	8.5	6.5	13.5	3.5	4.5	1.5	15.5	13.5	10.5	9.5	21.5	21.5	23.5	19.5	30.5	12.5	2.5	25.5	6.5	4.5	-1.5
2.91522	13.875	-15.125	10.875	6.875	3.875	20.875	11.875	21.875	13.875	19.875	21.875	34.875	13.875	8.875	30.875	18.875	30.875	13.875	14.875	-3.125	7.875
2.91452	2	-7	14	8	4	10	-4	8	44	9	9	-3	43	17	20	26	14	1	10	11	11
2.91382	-18	-18	-4	-9	7	1	3	8	6	11	0	4	18	23	3	26	5	11	16	-14	7
2.91312	3.125	5.125	-1.875	10.125	2.125	-0.875	11.125	18.125	-6.875	7.125	17.125	17.125	5.125	2.125	29.125	55.125	25.125	29.125	7.125	-6.875	46.125
2.91242	13.5	-7.5	4.5	1.5	-4.5	-6.5	-4.5	-1.5	8.5	6.5	19.5	35.5	3.5	31.5	7.5	26.5	16.5	14.5	2.5	10.5	11.5
2.91172	-2.375	21.625	6.625	2.625	21.625	38.625	6.625	29.625	35.625	36.625	18.625	32.625	24.625	8.625	-7.375	22.625	13.625	12.625	3.625	4.625	11.625
2.91102	-21.25	-0.25	23.75	4.75	-0.25	19.75	15.75	9.75	10.75	-9.25	1.75	17.75	18.75	-0.25	33.75	18.75	21.75	23.75	-5.25	-21.25	-14.25
2.91033	-8.875	25.125	11.125	-2.875	12.125	3.125	7.125	13.125	33.125	0.125	18.125	21.125	27.125	27.125	8.125	1.125	24.125	3.125	14.125	17.125	13.125
2.90963	-8.5	17.5	-11.5	20.5	9.5	2.5	4.5	0.5	23.5	-4.5	6.5	17.5	8.5	1.5	35.5	34.5	13.5	24.5	-14.5	16.5	16.5
2.90893	-10.625	5.375	21.375	-0.625	7.375	3.375	-12.625	16.375	0.375	12.375	1.375	11.375	7.375	24.375	20.375	14.375	29.375	-2.625	4.375	-1.625	2.375
2.90823	-11.625	-11.625	-18.625	22.375	19.375	25.375	-6.625	2.375	10.375	13.375	13.375	-4.625	1.375	-7.625	0.375	33.375	6.375	-8.625	0.375	12.375	1.375
2.90754	34.875	18.875	44.875	-3.125	-6.125	-0.125	25.875	21.875	37.875	26.875	32.875	25.875	16.875	28.875	16.875	0.875	33.875	15.875	19.875	17.875	8.875
2.90684	-6.125	2.875	14.875	-9.125	-0.125	1.875	17.875	6.875	-1.125	19.875	14.875	17.875	9.875	30.875	-1.125	32.875	11.875	-15.125	-0.125	9.875	-6.125
2.90615	23.875	1.875	35.875	34.875	19.875	18.875	0.875	1.875	10.875	33.875	12.875	15.875	-0.125	28.875	41.875	26.875	30.875	41.875	9.875	6.875	4.875
2.90545	2.625	-6.375	21.625	3.625	6.625	20.625	-5.375	39.625	34.625	7.625	15.625	17.625	20.625	13.625	37.625	1.625	39.625	-0.375	9.625	8.625	23.625
2.90476	-19.75	-3.75	-3.75	-0.75	-0.75	-8.75	6.25	-7.75	3.25	-10.75	14.25	10.25	25.25	5.25	8.25	-1.75	6.25	13.25	14.25	25.25	-9.75
2.90406	-7.125	-12.125	11.875	5.875	20.875	2.875	22.875	26.875	18.875	33.875	24.875	39.875	8.875	21.875	35.875	17.875	8.875	2.875	7.875	5.875	-5.125
2.90336	-12	3	-4	11	19	-8	3	-4	5	31	1	17	6	11	23	10	25	20	-10	21	-10
2.90267	14.75	-9.25	-9.25	-1.25	28.75	18.75	18.75	9.75	12.75	23.75	7.75	11.75	22.75	-9.25	21.75	23.75	16.75	-4.25	-7.25	-1.25	3.75
2.90198	14.25	10.25	25.25	-9.75	17.25	15.25	-8.75	31.25	26.25	9.25	12.25	18.25	18.25	46.25	24.25	28.25	30.25	16.25	21.25	10.25	25.25
2.90128	0.625	-8.375	-9.375	-6.375	0.625	3.625	20.625	0.625	0.625	3.625	22.625	1.625	-0.375	44.625	52.625	5.625	18.625	12.625	18.625	9.625	15.625
2.90059	11.5	5.5	-0.5	9.5	14.5	-2.5	2.5	3.5	0.5	9.5	18.5	14.5	13.5	13.5	8.5	21.5	20.5	21.5	18.5	1.5	4.5
2.8999	-0.125	7.875	-0.125	-14.125	10.875	-0.125	1.875	-7.125	15.875	8.875	1.875	-4.125	-1.125	-5.125	15.875	30.875	0.875	4.875	-8.125	7.875	-12.125
2.89921	5	-5	-2	2	-16	-10	23	9	6	27	17	16	8	9	6	27	8	17	19	14	-15
2.89852	-2.625	8.375	13.375	19.375	-2.625	-0.625	0.375	2.375	20.375	6.375	19.375	9.375	33.375	1.375	14.375	22.375	13.375	13.375	13.375	-7.625	-0.625
2.89783	-20.625	22.375	-6.625	19.375	10.375	-3.625	16.375	3.375	-12.625	34.375	27.375	-0.625	13.375	19.375	14.375	25.375	11.375	23.375	8.375	10.375	2.375
2.89714	16.625	12.625	27.625	-2.375	8.625	5.625	8.625	32.625	8.625	3.625	12.625	3.625	11.625	25.625	11.625	-8.375	-10.375	13.625	7.625	14.625	-23.375
2.89644	17.25	6.25	14.25	9.25	26.25	24.25	9.25	13.25	8.25	16.25	18.25	21.25	11.25	18.25	25.25	34.25	16.25	12.25	-13.75	25.25	25.25
2.89575	-4.125	7.875	-10.125	-7.125	-3.125	-27.125	-0.125	2.875	7.875	11.875	22.875	3.875	1.875	25.875	-12.125	12.875	0.875	11.875	21.875	4.875	-6.125
2.89506	7.75	-10.25	-11.25	-8.25	0.75	-2.25	2.75	-0.25	9.75	20.75	18.75	14.75	22.75	6.75	16.75	17.75	18.75	12.75	14.75	10.75	8.75
2.89437	-1.375	8.625	30.625	-1.375	9.625	-5.375	12.625	15.625	20.625	5.625	21.625	-1.375	11.625	-8.375	9.625	22.625	-2.375	4.625	-2.375	3.625	10.625
2.89368	-26	-12	24	4	12	0	2	17	16	23	8	-9	17	30	-3	5	1	4	-7	9	0
2.89299	-23	-2	-13	12	-7	13	-9	-2	10	3	4	16	13	19	25	27	8	6	-1	3	-10
2.8923	12.375	-1.625	15.375	28.375	1.375	-18.625	-19.625	7.375	17.375	9.375	5.375	13.375	6.375	-1.625	8.375	25.375	15.375	-9.625	-7.625	2.375	-20.625
2.89162	9.375	-9.625	-13.625	10.375	14.375	32.375	18.375	15.375	11.375	21.375	22.375	28.375	10.375	18.375	21.375	7.375	23.375	4.375	4.375	-2.625	7.375
2.89093	6.125	9.125	7.125	-10.875	13.125	-11.875	5.125	7.125	8.125	27.125	11.125	12.125	19.125	19.125	41.125	-25.875	-4.875	-2.875	-1.875	3.125	2.125
2.89024	1.375	7.375	-20.625	-14.625	-8.625	10.375	10.375	14.375	-13.625	20.375	10.375	6.375	13.375	7.375	33.375	10.375	33.375	11.375	-5.625	-3.625	-8.625
2.88955	0.875	-5.125	8.875	6.875	6.875	26.875	-22.125	36.875	-10.125	25.875	-5.125	0.875	22.875	-2.125	22.875	15.875	18.875	19.875	-2.125	5.875	-10.125
2.88886	1.25	-7.75	4.25	15.25	3.25	14.25	15.25	10.25	43.25	14.25	15.25	1.25	-5.75	11.25	9.25	37.25	14.25	6.25	28.25	13.25	5.25
2.88817	32.75	29.75	-15.25	20.75	13.75	-8.25	8.75	20.75	24.75	13.75	21.75	12.75	15.75	28.75	38.75	54.75	27.75	19.75	39.75	37.75	6.75
2.88749	-3.5	1.5	6.5	10.5	21.5	10.5	31.5	4.5	9.5	19.5	19.5	1.5	12.5	32.5	-5.5	32.5	12.5	23.5	8.5	25.5	0.5
2.8868	16.75	-0.25	-1.25	-13.25	10.75	-5.25	-0.25	9.75	11.75	17.75	-1.25	-1.25	12.75	7.75	28.75	12.75	17.75	-8.25	2.75	8.75	-9.25
2.88612	-4.125	-0.125	7.875	-13.125	-16.125	5.875	-9.125	6.875	24.875	3.875	21.875	7.875	7.875	7.875	10.875	19.875	18.875	-2.125	4.875	-26.125	-23.125
2.88543	9.75	-4.25	12.75	-6.25	-8.25	-2.25	8.75	3.75	4.75	11.75	21.75	23.75	32.75	42.75	38.75	13.75	7.75	4.75	26.75	14.75	11.75
2.88475	4.625	-6.375	1.625	-0.375	-6.375	-6.375	0.625	5.625	3.625	14.625	13.625	-10.375	11.625	6.625	2.625	-1.375	17.625	18.625	5.625	7.625	-10.375
2.88406	-25.125	0.875	43.875	-9.125	-14.125	24.875	13.875	31.875	17.875	26.875	20.875	18.875	19.875	18.875	23.875	22.875	-0.125	9.875	10.875	3.875	-0.125
2.88338	2.75	-3.25	2.75	8.75	-1.25	-6.25	4.75	-1.25	-7.25	22.75	7.75	10.75	19.75	24.75	27.75	11.75	26.75	19.75	16.75	11.75	11.75
2.8827	-20.625	-38.625	-19.625	-20.625	-2.625	-19.625	-5.625	-10.625	30.375	6.375	7.375	13.375	7.375	21.375	8.375	-13.625	-6.625	-15.625	-3.625	-4.625	2.375
2.88201	-7.875	11.125	2.125	3.125	-0.875	-4.875	4.125	-0.875	-3.875	12.125	-16.875	0.125	22.125	6.125	22.125	12.125	11.125	23.125	25.125	2.125	3.125
2.88133	3.75	-21.25	7.75	-12.25	4.75	-2.25	19.75	-4.25	-25.25	-11.25	22.75	12.75	23.75	30.75	-1.25	10.75	14.75	8.75	7.75	26.75	-7.25
2.88065	-23	-5	-9	5	16	-3	-16	4	26	-14	15	4	20	18	26	-3	15	18	-18	-10	1
2.87996	2.75	1.75	-6.25	-14.25	-8.25	18.75	4.75	1.75	7.75	6.75	2.75	0.75	8.75	9.75	12.75	10.75	-6.25	-3.25	6.75	5.75	1.75
2.87928	7.25	-6.75	-5.75	4.25	27.25	-3.75	8.25	-2.75	4.25	2.25	4.25	8.25	40.25	21.25	5.25	15.25	4.25	12.25	20.25	-3.75	15.25
2.8786	13.5	19.5	26.5	23.5	29.5	12.5	25.5	1.5	18.5	47.5	22.5	25.5	28.5	28.5	11.5	18.5	34.5	53.5	0.5	18.5	-1.5
2.87792	-16	-19	-7	-2	13	13	-4	-5	11	-6	20	11	21	19	16	3	8	14	33	22	17
2.87724	21.75	1.75	6.75	14.75	23.75	7.75	1.75	11.75	4.75	1.75	22.75	34.75	15.75	-0.25	18.75	30.75	20.75	10.75	20.75	21.75	9.75
2.87656	19.5	16.5	21.5	8.5	26.5	5.5	6.5	19.5	-15.5	21.5	18.5	9.5	23.5	-12.5	6.5	26.5	-3.5	30.5	-0.5	2.5	20.5
2.87588	-1.75	23.25	-5.75	21.25	18.25	8.25	-1.75	37.25	24.25	30.25	25.25	19.25	16.25	18.25	25.25	14.25	32.25	8.25	20.25	34.25	7.25
2.8752	18.75	-4.25	32.75	15.75	10.75	0.75	1.75	21.75	23.75	29.75	8.75	-6.25	18.75	-21.25	20.75	16.75	14.75	1.75	8.75	-7.25	1.75
2.87452	-2.875	24.125	-2.875	11.125	-2.875	-19.875	-15.875	14.125	31.125	7.125	13.125	13.125	9.125	12.125	12.125	18.125	2.125	1.125	-2.875	21.125	8.125
2.87383	-14.25	1.75	13.75	-12.25	5.75	-1.25	33.75	-3.25	19.75	3.75	24.75	21.75	4.75	15.75	25.75	21.75	13.75	8.75	12.75	8.75	7.75
2.87315	7.875	1.875	12.875	17.875	-6.125	29.875	14.875	12.875	12.875	12.875	29.875	-1.125	20.875	10.875	7.875	25.875	5.875	4.875	-12.125	24.875	24.875
2.87247	-9	-15	10	-23	-27	-12	2	6	4	8	-3	5	-8	-10	8	-23	4	-17	-14	-15	3
2.87179	-23	8	17	24	10	1	5	-7	7	6	-2	12	9	18	16	32	-1	4	10	5	-5
2.87111	-7.375	-21.375	-29.375	0.625	3.625	10.625	11.625	6.625	-3.375	-10.375	3.625	-9.375	-12.375	-21.375	29.625	-21.375	4.625	7.625	-16.375	-0.375	5.625
2.87044	-15.75	-9.75	6.25	-7.75	-9.75	4.25	-8.75	7.25	16.25	18.25	48.25	6.25	19.25	-11.75	25.25	22.25	32.25	-12.75	2.25	13.25	0.25
2.86976	-9.375	2.625	23.625	17.625	-2.375	19.625	-1.375	28.625	52.625	47.625	27.625	25.625	28.625	2.625	14.625	22.625	28.625	3.625	17.625	17.625	16.625
2.86908	-13	-15	28	18	-7	14	-16	13	17	-2	-7	16	16	26	15	5	31	-1	3	5	-8
2.8684	-4	4	-10	10	-1	-23	4	5	17	33	15	9	6	20	23	13	-5	-2	8	14	-11
2.86773	-1.5	8.5	-13.5	3.5	-19.5	5.5	8.5	5.5	19.5	16.5	10.5	4.5	28.5	-0.5	1.5	6.5	11.5	31.5	18.5	-10.5	-2.5
2.86705	22.75	-4.25	0.75	-3.25	10.75	30.75	11.75	27.75	28.75	12.75	28.75	-2.25	4.75	16.75	-4.25	16.75	21.75	-10.25	22.75	10.75	15.75
2.86638	7.375	2.375	4.375	-6.625	-0.625	6.375	34.375	9.375	25.375	3.375	27.375	9.375	0.375	-3.625	-7.625	-1.625	24.375	4.375	11.375	-4.625	7.375
2.8657	4.75	10.75	25.75	18.75	12.75	-27.25	5.75	21.75	33.75	18.75	-8.25	0.75	10.75	6.75	30.75	44.75	11.75	16.75	6.75	-7.25	12.75
2.86502	-3.375	-2.375	-15.375	-9.375	-12.375	-9.375	17.625	5.625	15.625	-2.375	7.625	16.625	-8.375	15.625	32.625	-15.375	-2.375	-7.375	-15.375	-8.375	8.625
2.86435	9.75	4.75	5.75	-9.25	-23.25	-5.25	-6.25	-13.25	14.75	12.75	14.75	10.75	2.75	8.75	0.75	1.75	6.75	10.75	0.75	2.75	14.75
2.86368	12.75	-8.25	1.75	9.75	15.75	25.75	1.75	9.75	-1.25	6.75	8.75	26.75	7.75	-15.25	-10.25	28.75	-8.25	16.75	1.75	5.75	11.75
2.863	-3	-8	0	10	-1	-12	-5	1	9	22	10	9	25	2	23	6	23	3	6	-1	16
2.86233	-5	29	-11	4	20	10	14	14	3	-4	-11	20	7	17	3	14	18	25	18	16	-1
2.86165	3.25	18.25	33.25	22.25	-3.75	5.25	-12.75	21.25	29.25	8.25	17.25	33.25	40.25	34.25	18.25	28.25	12.25	4618.3	37.25	5.25	18.25
2.86099	-3	-11	25	16	-4	-13	10	30	19	23	-5	-11	5	29	24	9	30	3350	25	-1	20
2.86031	5.625	8.625	22.625	-12.375	29.625	13.625	-15.375	8.625	12.625	11.625	1.625	18.625	3.625	32.625	17.625	7.625	-5.375	261.63	15.625	16.625	10.625
2.85964	12.25	-23.75	22.25	9.25	-11.75	3.25	3.25	-13.75	4.25	19.25	11.25	-6.75	5.25	26.25	37.25	17.25	32.25	25.25	16.25	3.25	-4.75
2.85897	-4.75	-2.75	-0.75	17.25	-15.75	-8.75	5.25	-2.75	-6.75	-6.75	14.25	-6.75	9.25	1.25	-16.75	9.25	4.25	2.25	15.25	-3.75	2.25
2.8583	-5.625	6.375	8.375	10.375	0.375	5.375	-0.625	27.375	11.375	3.375	21.375	38.375	42.375	12.375	10.375	33.375	-0.625	11.375	24.375	-8.625	-1.625
2.85762	0.25	11.25	22.25	2.25	10.25	0.25	3.25	-2.75	13.25	-13.75	10.25	20.25	25.25	20.25	10.25	24.25	10.25	24.25	23.25	19.25	13.25
2.85695	17.25	34.25	25.25	-11.75	10.25	-5.75	-12.75	0.25	2.25	19.25	14.25	23.25	22.25	4.25	19.25	3.25	1.25	5.25	6.25	10.25	6.25
2.85628	-20.875	-5.875	4.125	-4.875	17.125	-22.875	24.125	7.125	-12.875	14.125	42.125	35.125	-1.875	20.125	9.125	-5.875	-5.875	-5.875	-18.875	9.125	-1.875
2.85561	2.125	13.125	-11.875	1.125	-7.875	-6.875	30.125	-4.875	3.125	17.125	-9.875	18.125	19.125	22.125	1.125	32.125	12.125	11.125	-1.875	-2.875	4.125
2.85494	-19.75	8.25	-9.75	-16.75	8.25	-22.75	5.25	12.25	25.25	23.25	7.25	3.25	-5.75	-11.75	1.25	-17.75	3.25	6.25	5.25	1.25	-19.75
2.85427	-9.375	-14.375	13.625	4.625	6.625	-23.375	6.625	-10.375	11.625	2.625	14.625	19.625	37.625	21.625	25.625	-5.375	23.625	13.625	4.625	10.625	12.625
2.8536	1.25	18.25	35.25	31.25	20.25	9.25	-10.75	20.25	-4.75	28.25	13.25	-5.75	14.25	21.25	22.25	3.25	5.25	2.25	31.25	20.25	-4.75
2.85293	3.25	19.25	0.25	4.25	-4.75	-6.75	3.25	26.25	24.25	27.25	1.25	-6.75	12.25	-3.75	14.25	11.25	27.25	9.25	-4.75	-20.75	-7.75
2.85226	-0.375	-11.375	16.625	-10.375	-4.375	2.625	14.625	1.625	14.625	27.625	-0.375	-2.375	19.625	2.625	26.625	20.625	21.625	20.625	-3.375	-1.375	-1.375
2.85159	6.75	23.75	6.75	13.75	22.75	21.75	6.75	11.75	14.75	12.75	-1.25	15.75	54.75	37.75	23.75	-3.25	43.75	15.75	34.75	-4.25	-11.25
2.85092	-7.75	9.25	16.25	7.25	12.25	-0.75	4.25	26.25	21.25	7.25	15.25	22.25	-0.75	18.25	2.25	12.25	1.25	5.25	18.25	9.25	1.25
2.85025	16	21	16	-15	4	10	35	6	15	-6	26	11	7	8	13	7	20	28	4	23	-3
2.84959	13.75	12.75	8.75	13.75	-13.25	-18.25	-0.25	8.75	6.75	26.75	-8.25	28.75	16.75	14.75	20.75	8.75	10.75	17.75	11.75	15.75	16.75
2.84892	-4.625	-2.625	-5.625	15.375	12.375	-7.625	-22.625	-15.625	-14.625	-7.625	13.375	6.375	7.375	12.375	-19.625	-23.625	-20.625	-14.625	-3.625	-25.625	3.375
2.84825	-2.75	6.25	5.25	-12.75	-5.75	-8.75	-2.75	6.25	7.25	11.25	7.25	21.25	13.25	11.25	17.25	-27.75	21.25	18.25	11.25	27.25	9.25
2.84758	-10.125	-5.125	11.875	0.875	4.875	-7.125	-6.125	3.875	34.875	-5.125	22.875	-6.125	24.875	6.875	10.875	12.875	4.875	3.875	-10.125	3.875	-2.125
2.84692	6.5	3.5	-5.5	1.5	-8.5	15.5	29.5	-6.5	-9.5	16.5	-13.5	5.5	20.5	11.5	-6.5	2.5	18.5	12.5	26.5	25.5	-24.5
2.84626	-4.25	10.75	-2.25	-3.25	6.75	-0.25	7.75	8.75	13.75	-12.25	21.75	-24.25	1.75	-11.25	19.75	9.75	1.75	1.75	6.75	-5.25	-8.25
2.84559	-17.75	3.25	30.25	-5.75	5.25	4.25	11.25	16.25	13.25	18.25	-2.75	20.25	11.25	3.25	14.25	12.25	6.25	14.25	21.25	-1.75	-5.75
2.84492	17.125	16.125	2.125	28.125	-0.875	0.125	8.125	19.125	9.125	-4.875	14.125	27.125	2.125	11.125	48.125	19.125	5.125	8.125	43.125	4.125	33.125
2.84426	-15.125	20.875	-4.125	21.875	1.875	12.875	10.875	9.875	11.875	-1.125	-1.125	-0.125	13.875	16.875	5.875	20.875	24.875	-0.125	3.875	20.875	-9.125
2.84359	-1.5	14.5	-1.5	-14.5	-16.5	-5.5	-2.5	-11.5	-23.5	1.5	17.5	-6.5	15.5	19.5	17.5	10.5	6.5	13.5	1.5	0.5	-0.5
2.84293	12.75	-15.25	-18.25	11.75	1.75	-10.25	2.75	11.75	7.75	17.75	25.75	0.75	-1.25	4.75	21.75	21.75	1.75	12.75	-0.25	-14.25	3.75
2.84226	-2.875	5.125	12.125	-6.875	11.125	-3.875	-15.875	-24.875	-0.875	6.125	4.125	13.125	-0.875	-4.875	18.125	-1.875	2.125	9.125	6.125	-6.875	-7.875
2.8416	20	9	21	11	-4	17	6	-5	5	-4	15	22	-6	-5	15	17	1	42	7	4	-2
2.84094	-5.625	8.375	-11.625	3.375	12.375	-5.625	24.375	-1.625	-4.625	10.375	20.375	8.375	-8.625	2.375	11.375	-0.625	29.375	2.375	-3.625	10.375	-0.625
2.84027	-6.5	-2.5	-11.5	2.5	26.5	-2.5	20.5	12.5	19.5	0.5	-0.5	9.5	17.5	9.5	23.5	30.5	23.5	12.5	29.5	8.5	-7.5
2.83961	27.25	-12.75	24.25	15.25	5.25	18.25	10.25	-12.75	2.25	26.25	47.25	9.25	9.25	18.25	10.25	21.25	23.25	-5.75	26.25	0.25	7.25
2.83895	-6.625	4.375	11.375	-3.625	18.375	25.375	-13.625	7.375	13.375	15.375	6.375	13.375	29.375	9.375	4.375	-8.625	4.375	23.375	-23.625	5.375	-6.625
2.83829	-18.5	8.5	-3.5	10.5	-15.5	-11.5	-8.5	-6.5	5.5	-4.5	-4.5	12.5	19.5	7.5	10.5	3.5	-3.5	5.5	-12.5	10.5	-18.5
2.83763	-21.625	7.375	15.375	6.375	3.375	24.375	5.375	-9.625	19.375	1.375	11.375	13.375	-0.625	21.375	-3.625	12.375	2.375	-2.625	-8.625	16.375	-10.625
2.83696	-20.625	8.375	6.375	16.375	23.375	22.375	7.375	13.375	33.375	14.375	36.375	20.375	27.375	31.375	52.375	24.375	20.375	3.375	4.375	10.375	1.375
2.8363	19	-7	-25	-3	21	18	26	13	9	-16	-13	-22	17	2	27	-5	20	15	1	9	3
2.83564	-11.75	-4.75	14.25	19.25	-0.75	2.25	-1.75	6.25	3.25	5.25	11.25	14.25	17.25	11.25	6.25	11.25	23.25	28.25	12.25	1.25	-22.75
2.83498	16.125	11.125	5.125	-3.875	-2.875	12.125	24.125	39.125	-8.875	7.125	-5.875	-1.875	14.125	-0.875	39.125	11.125	8.125	-14.875	-12.875	-0.875	-0.875
2.83432	17.5	9.5	-6.5	-2.5	-5.5	16.5	4.5	-0.5	30.5	1.5	33.5	35.5	8.5	17.5	21.5	33.5	-0.5	-1.5	6.5	0.5	1.5
2.83366	-11	-8	-14	-1	-1	-6	-3	23	-2	16	19	5	1	-7	2	15	20	-5	-7	-4	-12
2.833	22	1	6	-7	-3	-5	5	20	3	-5	0	-5	25	26	17	12	26	11	19	7	13
2.83234	10.125	-2.875	-14.875	-5.875	-17.875	7.125	-5.875	-0.875	-5.875	2.125	-8.875	15.125	2.125	16.125	1.125	-2.875	7.125	-1.875	-4.875	-16.875	-3.875
2.83168	9.875	-7.125	3.875	7.875	-24.125	-2.125	11.875	-0.125	-1.125	1.875	3.875	-3.125	0.875	32.875	-16.125	-4.125	15.875	11.875	19.875	6.875	-10.125
2.83102	-12.25	5.75	0.75	8.75	43.75	21.75	9.75	-9.25	31.75	34.75	13.75	39.75	28.75	28.75	-21.25	23.75	12.75	14.75	-7.25	25.75	30.75
2.83037	13.125	15.125	3.125	8.125	-4.875	24.125	-6.875	31.125	-5.875	24.125	5.125	46.125	-0.875	14.125	45.125	17.125	-1.875	2019.1	30.125	-10.875	-7.875
2.82971	32	-1	26	15	27	25	1	-1	19	42	6	15	12	16	53	12	2	646	3	-4	14
2.82905	0.375	-4.625	17.375	6.375	12.375	39.375	-1.625	22.375	2.375	22.375	5.375	16.375	1.375	26.375	5.375	34.375	35.375	15.375	17.375	-1.625	-6.625
2.82839	1.25	6.25	9.25	-12.75	-3.75	5.25	-9.75	15.25	42.25	-3.75	25.25	2.25	2.25	27.25	10.25	14.25	-9.75	6.25	2.25	3.25	-10.75
2.82774	-19.125	-5.125	3.875	6.875	-4.125	1.875	-5.125	-9.125	-1.125	9.875	-3.125	5.875	8.875	-1.125	-0.125	32.875	11.875	10.875	2.875	3.875	-12.125
2.82708	3.125	-25.875	-10.875	-3.875	-4.875	0.125	-3.875	6.125	11.125	-8.875	-3.875	16.125	3.125	-1.875	22.125	15.125	18.125	13.125	11.125	-2.875	9.125
2.82642	17.125	11.125	23.125	18.125	1.125	5.125	-3.875	25.125	18.125	5.125	16.125	-6.875	14.125	31.125	13.125	1.125	12.125	-3.875	22.125	-2.875	-1.875
2.82577	-17.875	-10.875	-4.875	-6.875	-14.875	-9.875	-1.875	10.125	1.125	5.125	-14.875	17.125	16.125	-18.875	22.125	10.125	4.125	-1.875	14.125	16.125	-1.875
2.82511	1	-1	3	-11	9	-3	-16	6	-3	-6	4	2	13	21	-10	17	5	7	-12	5	-22
2.82445	1.25	-18.75	13.25	-3.75	-31.75	7.25	-19.75	-5.75	2.25	-1.75	19.25	3.25	1.25	17.25	7.25	-7.75	15.25	27.25	-10.75	11.25	2028.3
2.8238	-16.375	-5.375	7.625	-1.375	-3.375	6.625	-6.375	-0.375	6.625	6.625	30.625	18.625	5.625	-0.375	4.625	20.625	11.625	18.625	18.625	4.625	3466.6
2.82315	27.75	30.75	23.75	-2.25	27.75	11.75	12.75	-8.25	16.75	22.75	9.75	7.75	5.75	27.75	18.75	21.75	1.75	8.75	4.75	21.75	6.75
2.82249	8.875	14.875	-3.125	20.875	-10.125	17.875	24.875	31.875	30.875	7.875	16.875	-2.125	5.875	34.875	16.875	4.875	10.875	15.875	23.875	24.875	14.875
2.82184	10.375	26.375	7.375	5.375	10.375	-4.625	-4.625	12.375	2.375	22.375	2.375	43.375	23.375	15.375	18.375	13.375	5.375	12.375	-9.625	-11.625	3.375
2.82118	11.5	0.5	7.5	15.5	-4.5	24.5	-9.5	7.5	11.5	20.5	4.5	-8.5	10.5	11.5	1.5	20.5	-2.5	15.5	3.5	-8.5	0.5
2.82053	-20	-14	-9	-4	-10	29	-9	4	7	6	18	-2	10	7	2	9	-4	6	1	2	-7
2.81987	15.25	-6.75	13.25	10.25	14.25	5.25	6.25	-0.75	4.25	9.25	29.25	-1.75	18.25	24.25	4.25	20.25	-1.75	-2.75	23.25	17.25	14.25
2.81922	-7.5	-11.5	-5.5	4.5	15.5	-0.5	-3.5	3.5	32.5	17.5	26.5	10.5	8.5	-9.5	-3.5	8.5	2.5	-12.5	0.5	2.5	16.5
2.81857	5.125	-7.875	7.125	-10.875	-9.875	12.125	6.125	17.125	17.125	12.125	8.125	12.125	2.125	0.125	5.125	-10.875	-12.875	-5.875	10.125	5.125	-6.875
2.81792	-8.375	-14.375	8.625	9.625	23.625	-1.375	25.625	-5.375	13.625	-0.375	-23.375	25.625	23.625	22.625	12.625	-14.375	39.625	7.625	-17.375	8.625	-3.375
2.81727	15.125	2.125	-0.875	11.125	-2.875	13.125	-11.875	0.125	5.125	23.125	16.125	13.125	32.125	-10.875	11.125	21.125	-6.875	23.125	14.125	-7.875	20.125
2.81661	-2	23	-7	3	-3	-3	-2	14	-2	4	16	9	27	23	-18	12	25	44	-2	20	-4
2.81596	4.75	-14.25	17.75	4.75	-19.25	9.75	7.75	-15.25	-11.25	9.75	11.75	10.75	0.75	-4.25	6.75	1.75	-11.25	-6.25	-10.25	2.75	-4.25
2.81532	2.25	6.25	-6.75	16.25	-1.75	-1.75	2.25	27.25	-4.75	1.25	-0.75	2.25	11.25	6.25	6.25	22.25	-0.75	16.25	10.25	-18.75	8.25
2.81466	-6.25	-12.25	13.75	-23.25	9.75	-4.25	-15.25	6.75	2.75	20.75	10.75	14.75	2.75	6.75	-7.25	3.75	48.75	9.75	-7.25	16.75	-3.25
2.81401	18.125	5.125	14.125	9.125	14.125	-12.875	13.125	4.125	6.125	10.125	9.125	19.125	1.125	27.125	28.125	40.125	11.125	11.125	13.125	-7.875	8.125
2.81336	22.5	34.5	-22.5	0.5	32.5	0.5	-3.5	21.5	12.5	3.5	26.5	-5.5	6.5	4.5	9.5	27.5	5.5	17.5	2.5	8.5	6.5
2.81271	14.375	9.375	8.375	2.375	-15.625	-5.625	12.375	15.375	24.375	4.375	-1.625	2.375	7.375	21.375	26.375	24.375	3.375	6.375	12.375	15.375	-8.625
2.81206	-8.875	16.125	8.125	11.125	-12.875	-17.875	1.125	-15.875	5.125	-6.875	-12.875	3.125	5.125	-6.875	27.125	10.125	-14.875	9.125	9.125	-10.875	-5.875
2.81142	17.5	12.5	0.5	-1.5	3.5	20.5	14.5	-2.5	13.5	22.5	24.5	2.5	13.5	30.5	35.5	11.5	23.5	-5.5	-0.5	14.5	11.5
2.81077	16	2	11	-1	20	11	3	17	16	16	-4	-1	39	21	17	30	24	25	6	15	10
2.81012	-6.375	13.625	1.625	7.625	-6.375	5.625	14.625	15.625	3.625	9.625	24.625	33.625	7.625	9.625	15.625	31.625	18.625	5.625	-5.375	-8.375	23.625
2.80947	2.75	-0.25	29.75	7.75	-21.25	5.75	1.75	3.75	-9.25	21.75	-19.25	5.75	9.75	20.75	40.75	25.75	12.75	-5.25	13.75	-17.25	-11.25
2.80882	11.75	8.75	0.75	9.75	18.75	-6.25	5.75	-2.25	6.75	8.75	28.75	-1.25	43.75	15.75	22.75	16.75	19.75	39.75	34.75	4.75	7.75
2.80817	14.875	-3.125	1.875	23.875	-13.125	-9.125	2.875	-9.125	9.875	-4.125	3.875	7.875	-17.125	-4.125	19.875	-23.125	17.875	4.875	12.875	21.875	11.875
2.80753	-0.25	14.75	0.75	14.75	-17.25	-3.25	9.75	21.75	1.75	-5.25	1.75	5.75	21.75	22.75	9.75	16.75	11.75	3.75	17.75	0.75	4.75
2.80688	-10.875	-0.875	-25.875	-17.875	-3.875	-7.875	-2.875	1.125	14.125	14.125	19.125	-7.875	7.125	0.125	-9.875	-6.875	3.125	3.125	-9.875	20.125	1.125
2.80623	-17.125	5.875	-9.125	1.875	-15.125	4.875	-10.125	-1.125	-5.125	8.875	-11.125	9.875	1.875	8.875	11.875	24.875	-9.125	18.875	-11.125	-5.125	-3.125
2.80558	-7.75	-11.75	-4.75	12.25	-6.75	6.25	27.25	0.25	10.25	-13.75	-1.75	-5.75	23.25	-7.75	-2.75	5.25	-5.75	-18.75	-0.75	-0.75	-0.75
2.80494	-11	-5	9	2	3	17	8	10	8	-8	12	17	16	14	18	29	20	17	7	-8	12
2.80429	0.625	3.625	6.625	-1.375	13.625	10.625	-2.375	16.625	9.625	23.625	28.625	6.625	-1.375	-1.375	31.625	12.625	15.625	2.625	-5.375	16.625	5.625
2.80365	-27.5	-8.5	-5.5	-1.5	4.5	-9.5	24.5	18.5	10.5	13.5	14.5	23.5	12.5	-12.5	25.5	17.5	-3.5	30.5	-1.5	-0.5	7.5
2.803	8.625	-4.375	-8.375	-7.375	-0.375	10.625	6.625	-2.375	22.625	-10.375	-12.375	6.625	9.625	4.625	4.625	11.625	9.625	-2.375	30.625	-7.375	8.625
2.80236	-15.125	-0.125	2.875	7.875	0.875	15.875	1.875	-13.125	36.875	11.875	8.875	17.875	5.875	14.875	-7.125	7.875	19.875	8.875	4.875	14.875	7.875
2.80172	-9.75	9.25	26.25	-6.75	-4.75	11.25	17.25	30.25	-0.75	11.25	8.25	1.25	8.25	-15.75	2.25	7.25	7.25	27.25	19.25	10.25	12.25
2.80107	3.75	-1.25	22.75	15.75	11.75	2.75	-4.25	6.75	10.75	21.75	12.75	1.75	-13.25	-2.25	13.75	25.75	6.75	16.75	1.75	10.75	7.75
2.80042	-9.75	17.25	-5.75	6.25	9.25	8.25	2.25	9.25	16.25	21.25	-4.75	-4.75	0.25	21.25	36.25	0.25	34.25	-2.75	-1.75	21.25	-5.75
2.79979	-6.625	27.375	14.375	14.375	5.375	-17.625	6.375	36.375	-4.625	26.375	1.375	28.375	17.375	15.375	0.375	33.375	11.375	16.375	2.375	9.375	-3.625
2.79914	-2.875	1.125	13.125	3.125	-19.875	10.125	-0.875	-11.875	18.125	-3.875	23.125	-12.875	-3.875	4.125	2.125	6.125	13.125	13.125	3.125	6.125	11.125
2.7985	12	8	6	1	-16	-7	1	-10	-18	0	-13	22	16	1	16	8	35	24	21	-2	11
2.79785	-4.75	-1.75	2.25	18.25	17.25	-12.75	-1.75	20.25	2.25	25.25	-3.75	10.25	19.25	14.25	20.25	17.25	-12.75	18.25	25.25	17.25	-4.75
2.79721	20.75	-17.25	4.75	5.75	4.75	-24.25	3.75	12.75	32.75	9.75	33.75	-6.25	7.75	-19.25	9.75	3.75	28.75	9.75	11.75	-5.25	-6.25
2.79657	-9.375	-10.375	-16.375	-11.375	-19.375	8.625	-6.375	17.625	5.625	2.625	7.625	21.625	3.625	7.625	15.625	10.625	-2.375	13.625	1.625	-9.375	-2.375
2.79593	9.375	-12.625	-4.625	5.375	3.375	-0.625	-8.625	13.375	11.375	21.375	4.375	6.375	17.375	-4.625	9.375	12.375	-1.625	20.375	31.375	-20.625	-12.625
2.79529	-10.125	-1.125	22.875	-4.125	5.875	16.875	1.875	-6.125	-15.125	6.875	-5.125	-18.125	14.875	14.875	34.875	-2.125	-4.125	15.875	-19.125	3.875	-18.125
2.79464	2.375	22.375	14.375	15.375	8.375	11.375	23.375	-14.625	11.375	1.375	-24.625	30.375	23.375	22.375	13.375	23.375	11.375	11.375	3.375	-0.625	0.375
2.79401	5.25	-0.75	-18.75	11.25	5.25	-5.75	-6.75	2.25	35.25	33.25	12.25	25.25	7.25	11.25	9.25	18.25	25.25	13.25	20.25	-0.75	7.25
2.79337	36.625	-8.375	0.625	-8.375	4.625	-7.375	24.625	1.625	25.625	23.625	19.625	11.625	18.625	45.625	17.625	-15.375	23.625	11.625	-11.375	-14.375	3.625
2.79272	-0.125	3.875	11.875	-14.125	5.875	9.875	4.875	8.875	5.875	-18.125	-9.125	1.875	-3.125	32.875	14.875	17.875	6.875	19.875	3.875	-21.125	-1.125
2.79209	8.625	-9.375	9.625	2.625	22.625	-2.375	14.625	-9.375	13.625	32.625	22.625	32.625	31.625	18.625	27.625	32.625	32.625	14.625	28.625	34.625	-1.375
2.79145	4.125	10.125	-14.875	19.125	18.125	-4.875	5.125	4.125	10.125	17.125	9.125	-10.875	19.125	-18.875	-3.875	36.125	24.125	29.125	10.125	3.125	10.125
2.79081	0.875	17.875	21.875	13.875	-5.125	1.875	-2.125	20.875	9.875	28.875	-3.125	2.875	12.875	4.875	10.875	23.875	-14.125	2.875	-26.125	13.875	-7.125
2.79017	-26.875	-8.875	-5.875	-16.875	22.125	14.125	-30.875	-11.875	12.125	-7.875	12.125	-13.875	-15.875	2.125	9.125	-13.875	12.125	2.125	-19.875	-19.875	-5.875
2.78953	1.375	-0.625	-9.625	-11.625	3.375	-5.625	28.375	-6.625	7.375	24.375	40.375	26.375	13.375	-1.625	13.375	3.375	10.375	18.375	4.375	-4.625	-6.625
2.78889	12.875	8.875	31.875	-2.125	16.875	13.875	-13.125	12.875	14.875	0.875	4.875	12.875	26.875	-0.125	15.875	-0.125	33.875	17.875	35.875	11.875	9.875
2.78825	8.375	15.375	6.375	18.375	-19.625	10.375	6.375	3.375	9.375	24.375	14.375	-14.625	6.375	28.375	15.375	26.375	15.375	-3.625	5.375	-2.625	-14.625
2.78761	15.375	0.375	35.375	20.375	0.375	5.375	-0.625	-4.625	-9.625	-12.625	-13.625	2.375	25.375	9.375	7.375	18.375	0.375	-9.625	8.375	-16.625	9.375
2.78698	-8.375	6.625	0.625	21.625	2.625	8.625	10.625	5.625	25.625	-7.375	-4.375	7.625	-9.375	16.625	9.625	-0.375	-14.375	-14.375	-13.375	18.625	-12.375
2.78634	9.125	-3.875	-11.875	-14.875	-9.875	16.125	2.125	16.125	10.125	-11.875	4.125	9.125	3.125	15.125	-0.875	9.125	-6.875	4.125	-3.875	6.125	-9.875
2.7857	-13.5	10.5	-11.5	0.5	13.5	0.5	6.5	24.5	-13.5	13.5	-6.5	-3.5	20.5	-8.5	30.5	4.5	5.5	13.5	3.5	1.5	11.5
2.78507	9.125	-2.875	7.125	9.125	-11.875	4.125	-5.875	9.125	0.125	2.125	2.125	14.125	18.125	10.125	22.125	25.125	42.125	25.125	-0.875	-3.875	8.125
2.78443	15	14	15	9	6	5	1	26	29	25	-1	23	7	0	32	-4	27	-1	15	6	17
2.7838	6.375	160.38	8.375	-14.625	3.375	-6.625	0.375	18.375	11.375	-12.625	15.375	6.375	6.375	15.375	16.375	16.375	17.375	16.375	-5.625	-0.625	21.375
2.78316	-7.375	3.625	-13.375	-7.375	4.625	-1.375	-9.375	6.625	2.625	17.625	10.625	12.625	12.625	25.625	15.625	11.625	11.625	3.625	7.625	29.625	14.625
2.78253	18.875	36.875	7.875	12.875	13.875	18.875	18.875	21.875	-7.125	-0.125	17.875	22.875	25.875	11.875	2.875	22.875	14.875	9.875	8.875	9.875	-9.125
2.78189	16.625	-4.375	-9.375	1.625	14.625	-11.375	4.625	-3.375	19.625	18.625	9.625	11.625	44.625	13.625	29.625	-2.375	23.625	6.625	-3.375	19.625	7.625
2.78125	-22.875	2.125	-4.875	-3.875	-3.875	23.125	6.125	15.125	15.125	8.125	19.125	8.125	-0.875	13.125	28.125	13.125	-0.875	7.125	-17.875	0.125	-1.875
2.78062	7.75	-15.25	6.75	-28.25	-15.25	2.75	-0.25	-1.25	6.75	-12.25	21.75	-22.25	14.75	-9.25	27.75	15.75	8.75	8.75	-22.25	-9.25	-3.25
2.77999	10	9	12	-9	16	0	11	18	7	-22	-16	7	-7	17	-7	14	10	6	-1	1	13
2.77935	-18	-9	2	-5	6	-7	0	-1	4	13	18	16	1	-11	10	22	2	-7	0	2	4
2.77872	-11.75	4.25	-8.75	17.25	-10.75	25.25	14.25	10.25	-0.75	-3.75	17.25	13.25	7.25	14.25	29.25	15.25	-1.75	3.25	-1.75	7.25	12.25
2.77809	-13.75	5.25	-14.75	-12.75	-3.75	-9.75	13.25	-9.75	7.25	20.25	23.25	-9.75	10.25	10.25	23.25	28.25	-5.75	16.25	8.25	18.25	-4.75
2.77745	-24.125	-3.125	9.875	-0.125	-4.125	25.875	1.875	26.875	16.875	27.875	-11.125	-1.125	3.875	39.875	15.875	-5.125	11.875	10.875	-6.125	-5.125	-2.125
2.77682	-7.5	-0.5	-5.5	-11.5	-18.5	-7.5	0.5	7.5	-10.5	-0.5	6.5	-8.5	20.5	-15.5	2.5	5.5	1.5	-26.5	-5.5	-15.5	5.5
2.77619	-19.625	13.375	-3.625	-12.625	8.375	17.375	0.375	9.375	2.375	24.375	-2.625	-5.625	-10.625	19.375	-4.625	-12.625	23.375	-1.625	15.375	-8.625	1.375
2.77556	-7.5	-30.5	19.5	-9.5	-4.5	-7.5	18.5	9.5	17.5	-6.5	11.5	-7.5	17.5	-10.5	-7.5	24.5	3.5	6.5	16.5	-0.5	-35.5
2.77492	-10.375	4.625	14.625	-14.375	-12.375	10.625	9.625	28.625	9.625	-10.375	4.625	-7.375	4.625	10.625	16.625	4.625	8.625	0.625	3.625	-3.375	-22.375
2.7743	-8.625	0.375	-9.625	7.375	3.375	-1.625	8.375	-11.625	13.375	8.375	20.375	-0.625	29.375	6.375	26.375	13.375	-5.625	-6.625	-0.625	12.375	2.375
2.77366	-5.125	3.875	18.875	11.875	19.875	19.875	5.875	20.875	-3.125	19.875	46.875	10.875	21.875	-4.125	2.875	24.875	-1.125	6.875	24.875	9.875	23.875
2.77303	-2.375	-4.375	-11.375	-4.375	-0.375	0.625	-7.375	19.625	21.625	-1.375	0.625	30.625	-3.375	13.625	17.625	16.625	10.625	-2.375	7.625	-11.375	3.625
2.77241	-28.375	15.625	22.625	6.625	16.625	-11.375	3.625	20.625	1.625	8.625	-4.375	-7.375	12.625	4.625	19.625	4.625	7.625	3.625	5.625	-2.375	-16.375
2.77177	1.625	8.625	-6.375	-3.375	3.625	6.625	20.625	-0.375	39.625	5.625	4.625	3.625	20.625	12.625	10.625	8.625	31.625	-5.375	14.625	6.625	-8.375
2.77114	-13.125	-12.125	16.875	5.875	17.875	-0.125	9.875	10.875	16.875	35.875	11.875	18.875	8.875	28.875	20.875	7.875	-2.125	35.875	-0.125	2.875	11.875
2.77052	2.375	16.375	-2.625	-1.625	18.375	-22.625	-17.625	5.375	11.375	2.375	23.375	15.375	1.375	3.375	33.375	7.375	-4.625	8.375	13.375	29.375	-5.625
2.76989	9.375	9.375	7.375	-1.625	0.375	16.375	-6.625	20.375	14.375	15.375	15.375	-0.625	12.375	-24.625	-1.625	14.375	6.375	0.375	16.375	-5.625	-23.625
2.76925	-5.125	9.875	-10.125	1.875	6.875	21.875	11.875	26.875	1.875	17.875	16.875	17.875	-2.125	12.875	-0.125	5.875	34.875	-10.125	5.875	-2.125	-11.125
2.76863	-9.5	-2.5	13.5	2.5	3.5	17.5	-8.5	-0.5	14.5	8.5	13.5	7.5	-1.5	22.5	8.5	-1.5	7.5	18.5	1.5	14.5	18.5
2.768	-2.125	15.875	8.875	5.875	38.875	1.875	32.875	-16.125	8.875	5.875	-12.125	25.875	14.875	-11.125	-0.125	18.875	-15.125	3.875	0.875	29.875	-2.125
2.76738	10	-5	-12	-2	11	16	22	27	9	16	18	11	-8	24	14	-6	15	2	-1	21	27
2.76675	25.625	-6.375	-8.375	17.625	-6.375	8.625	15.625	23.625	15.625	24.625	27.625	31.625	28.625	3.625	18.625	22.625	18.625	26.625	14.625	10.625	5.625
2.76612	27.5	16.5	24.5	-10.5	-1.5	6.5	1.5	8.5	5.5	24.5	-4.5	7.5	-3.5	38.5	20.5	24.5	27.5	22.5	29.5	28.5	-4.5
2.76549	13.625	5.625	5.625	4.625	-2.375	4.625	2.625	18.625	3.625	8.625	0.625	3.625	8.625	-21.375	-14.375	20.625	-3.375	12.625	13.625	2.625	-14.375
2.76486	-5.125	-0.125	-5.125	4.875	-4.125	-12.125	3.875	-6.125	-11.125	2.875	-8.125	30.875	-7.125	20.875	7.875	-3.125	-22.125	9.875	-2.125	19.875	-17.125
2.76424	-3.75	-14.75	9.25	16.25	-3.75	-0.75	7.25	3.25	23.25	8.25	4.25	-13.75	-0.75	16.25	8.25	22.25	1.25	30.25	0.25	12.25	2.25
2.76361	-5.625	8.375	1.375	2.375	4.375	9.375	-2.625	3.375	38.375	-1.625	25.375	10.375	15.375	13.375	13.375	16.375	9.375	27.375	18.375	24.375	11.375
2.76298	-15.5	-3.5	-11.5	-1.5	6.5	7.5	7.5	19.5	-14.5	11.5	4.5	22.5	22.5	-13.5	31.5	8.5	1.5	2.5	-12.5	34.5	14.5
2.76236	10.125	15.125	8.125	15.125	18.125	-1.875	-3.875	15.125	11.125	20.125	5.125	-15.875	7.125	21.125	34.125	7.125	16.125	25.125	20.125	7.125	12.125
2.76174	24.125	-8.875	10.125	-1.875	0.125	0.125	8.125	0.125	22.125	-4.875	35.125	-25.875	29.125	-0.875	-8.875	-1.875	21.125	-4.875	15.125	20.125	-7.875
2.76111	14	-1	16	5	-1	22	23	31	22	-8	9	34	-3	7	31	12	4	-14	10	0	-2
2.76049	-1.875	-5.875	7.125	-8.875	-0.875	-29.875	4.125	13.125	27.125	12.125	2.125	14.125	7.125	18.125	-4.875	4.125	34.125	22.125	4.125	4.125	18.125
2.75986	2	-7	-3	2	2	7	-3	-17	3	20	9	1	13	6	14	26	-2	-9	11	-6	-14
2.75923	4.75	0.75	-1.25	-8.25	-3.25	-14.25	-11.25	0.75	10.75	-2.25	-22.25	-13.25	-9.25	25.75	-5.25	-6.25	-9.25	10.75	-6.25	-18.25	-35.25
2.75861	4.75	-11.25	1.75	-2.25	-21.25	-0.25	1.75	19.75	-5.25	-0.25	-0.25	11.75	-10.25	11.75	-6.25	-13.25	-0.25	8.75	-13.25	16.75	11.75
2.75799	15.75	10.75	6.75	18.75	37.75	2.75	17.75	23.75	-1.25	30.75	36.75	8.75	-2.25	25.75	23.75	16.75	5.75	20.75	33.75	-4.25	0.75
2.75736	-1.75	-8.75	2.25	-6.75	2.25	8.25	10.25	4.25	0.25	10.25	12.25	-10.75	25.25	17.25	10.25	2.25	6.25	-2.75	3.25	-5.75	9.25
2.75674	-14.5	1.5	13.5	-1.5	10.5	2.5	-2.5	-27.5	15.5	-15.5	21.5	31.5	16.5	0.5	12.5	14.5	-0.5	17.5	13.5	-4.5	-0.5
2.75612	-1.75	-10.75	-3.75	-10.75	-11.75	-1.75	18.25	14.25	-0.75	14.25	4.25	24.25	-23.75	12.25	19.25	1.25	12.25	5.25	23.25	1.25	16.25
2.7555	-14.25	15.75	3.75	4.75	0.75	-5.25	11.75	3.75	-27.25	3.75	-11.25	18.75	17.75	-18.25	-1.25	33.75	9.75	-7.25	13.75	-4.25	3.75
2.75488	-16.375	-9.375	-17.375	12.625	3.625	5.625	3.625	12.625	-3.375	4.625	-4.375	21.625	-0.375	27.625	22.625	16.625	7.625	20.625	32.625	10.625	7.625
2.75425	-48.25	9.75	-22.25	-12.25	-6.25	-10.25	-1.25	0.75	20.75	2.75	-7.25	13.75	6.75	-2.25	17.75	-10.25	4.75	-8.25	-8.25	13.75	-17.25
2.75363	-14.75	22.25	11.25	-9.75	-12.75	-9.75	10.25	13.25	11.25	6.25	-1.75	6.25	46.25	9.25	27.25	27.25	15.25	13.25	8.25	0.25	21.25
2.75301	7	14	12	0	-3	-7	20	1	5	19	-8	17	-1	-13	14	15	22	3	24	10	-16
2.75239	4.375	-9.625	0.375	20.375	-3.625	7.375	4.375	-0.625	21.375	13.375	18.375	1.375	5.375	-5.625	-0.625	4.375	20.375	-14.625	23.375	-19.625	-11.625
2.75177	8.625	19.625	8.625	13.625	-13.375	11.625	4.625	-1.375	12.625	11.625	36.625	11.625	-5.375	0.625	6.625	10.625	3.625	-0.375	16.625	26.625	1.625
2.75115	6.5	3.5	9.5	17.5	8.5	-0.5	8.5	25.5	18.5	28.5	22.5	12.5	29.5	32.5	37.5	31.5	5.5	16.5	-10.5	-0.5	13.5
2.75053	8.375	18.375	29.375	-13.625	20.375	4.375	31.375	-0.625	18.375	12.375	14.375	8.375	21.375	-5.625	-0.625	4.375	13.375	1.375	8.375	-9.625	13.375
2.74991	-13	-1	-2	8	-8	13	-2	9	0	-4	0	22	-12	8	-14	-8	-18	1	16	-19	-2
2.74929	2.375	1.375	11.375	2.375	-1.625	7.375	6.375	-2.625	2.375	17.375	9.375	19.375	11.375	19.375	27.375	29.375	-3.625	-8.625	3.375	26.375	12.375
2.74867	4.375	32.375	-3.625	16.375	16.375	10.375	30.375	10.375	1.375	11.375	0.375	25.375	13.375	31.375	19.375	24.375	31.375	6.375	4.375	5.375	-5.625
2.74806	-7.625	1.375	6.375	0.375	9.375	17.375	-9.625	10.375	-7.625	-7.625	7.375	30.375	9.375	4.375	9.375	50.375	0.375	-12.625	-6.625	-0.625	10.375
2.74744	24.625	15.625	-19.375	13.625	-8.375	6.625	5.625	13.625	12.625	12.625	22.625	10.625	19.625	1.625	46.625	7.625	9.625	3.625	3.625	38.625	6.625
2.74681	-23.25	-5.25	-3.25	-16.25	-13.25	6.75	5.75	8.75	9.75	24.75	24.75	9.75	-14.25	19.75	6.75	19.75	11.75	11.75	1.75	0.75	14.75
2.7462	5.125	31.125	8.125	1.125	12.125	-1.875	13.125	28.125	21.125	10.125	10.125	26.125	6.125	7.125	-0.875	3.125	28.125	9.125	10.125	-9.875	12.125
2.74558	-10.875	21.125	0.125	6.125	5.125	17.125	-0.875	-3.875	2.125	-19.875	1.125	-25.875	21.125	-3.875	3.125	21.125	-1.875	7.125	8.125	6.125	0.125
2.74497	13.125	6.125	-12.875	15.125	-15.875	16.125	8.125	20.125	8.125	5.125	-10.875	5.125	-3.875	13.125	-2.875	17.125	35.125	-13.875	-4.875	13.125	-1.875
2.74435	5.5	0.5	5.5	15.5	-6.5	3.5	11.5	-13.5	7.5	12.5	14.5	20.5	-1.5	20.5	13.5	10.5	42.5	3.5	18.5	11.5	22.5
2.74373	-7.375	-4.375	-16.375	26.625	19.625	13.625	7.625	23.625	18.625	22.625	21.625	7.625	18.625	10.625	11.625	47.625	19.625	-0.375	17.625	20.625	-9.375
2.74311	-25.625	0.375	-12.625	-26.625	8.375	8.375	-1.625	6.375	-6.625	-0.625	11.375	4.375	-6.625	1.375	21.375	-14.625	7.375	-4.625	8.375	22.375	33.375
2.7425	21.25	6.25	33.25	35.25	-7.75	-4.75	29.25	3.25	22.25	19.25	19.25	15.25	8.25	25.25	-0.75	-3.75	11.25	10.25	9.25	-5.75	-17.75
2.74188	6.125	7.125	-23.875	7.125	-15.875	2.125	1.125	1.125	-3.875	-8.875	6.125	10.125	8.125	-27.875	-4.875	31.125	5.125	5.125	6.125	9.125	7.125
2.74126	-1.875	32.125	10.125	9.125	-5.875	-6.875	26.125	6.125	26.125	28.125	-5.875	1.125	5.125	-2.875	18.125	38.125	18.125	16.125	-0.875	16.125	18.125
2.74065	-3.25	7.75	8.75	-9.25	2.75	-8.25	-1.25	11.75	3.75	7.75	2.75	-16.25	-2.25	28.75	14.75	9.75	6.75	-1.25	-4.25	-14.25	-12.25
2.74003	-0.5	-3.5	5.5	-3.5	23.5	-20.5	2.5	-12.5	24.5	24.5	18.5	11.5	16.5	61.5	4.5	18.5	25.5	30.5	24.5	11.5	-1.5
2.73942	2	7	7	-1	21	8	-10	28	2	24	6	14	24	2	2	4	-11	27	13	20	-10
2.73881	1.75	-0.25	9.75	12.75	-0.25	9.75	2.75	8.75	1.75	21.75	20.75	3.75	16.75	25.75	9.75	21.75	13.75	12.75	23.75	-4.25	4.75
2.7382	-6	7	19	6	3	0	15	33	-4	9	19	6	-3	13	22	10	9	28	30	19	2
2.73758	16.625	1.625	-12.375	-20.375	31.625	-24.375	19.625	16.625	7.625	24.625	20.625	-7.375	-10.375	-4.375	3.625	10.625	-11.375	10.625	-18.375	-5.375	-2.375
2.73697	-2.75	9.25	8.25	9.25	5.25	6.25	28.25	3.25	3.25	20.25	22.25	3.25	7.25	-7.75	27.25	6.25	12.25	8.25	19.25	27.25	6.25
2.73635	-12.5	11.5	15.5	-7.5	1.5	18.5	3.5	7.5	13.5	21.5	12.5	15.5	23.5	28.5	26.5	12.5	32.5	15.5	24.5	6.5	-14.5
2.73574	-0.5	-0.5	17.5	23.5	4.5	-9.5	-0.5	15.5	0.5	18.5	8.5	12.5	1.5	2.5	-1.5	13.5	-8.5	19.5	-0.5	-4.5	0.5
2.73513	-8.625	-1.625	-6.625	-2.625	12.375	0.375	-5.625	16.375	-9.625	3.375	46.375	8.375	6.375	18.375	-4.625	21.375	-17.625	1.375	29.375	-8.625	-17.625
2.73451	11.5	6.5	7.5	2.5	4.5	13.5	-0.5	48.5	40.5	9.5	26.5	-11.5	15.5	9.5	19.5	25.5	37.5	3.5	0.5	21.5	11.5
2.7339	-8.625	4.375	5.375	7.375	-9.625	-2.625	43.375	21.375	-6.625	4.375	9.375	0.375	24.375	-0.625	37.375	26.375	-14.625	-4.625	16.375	20.375	-20.625
2.73329	4	-5	-10	-2	2	24	6	8	21	16	9	45	13	4	-1	16	36	21	33	-1	3
2.73268	-1.75	-0.75	2.25	-7.75	-6.75	-3.75	-6.75	-6.75	-0.75	7.25	-3.75	-4.75	7.25	-0.75	-13.75	-18.75	-7.75	-4.75	7.25	-6.75	11.25
2.73207	-18.5	2.5	20.5	3.5	10.5	5.5	2.5	19.5	9.5	22.5	20.5	1.5	11.5	17.5	15.5	-0.5	38.5	3.5	4.5	15.5	9.5
2.73146	-16.625	5.375	13.375	-13.625	-0.625	6.375	-0.625	18.375	18.375	39.375	32.375	3.375	9.375	0.375	3.375	31.375	-0.625	48.375	17.375	-18.625	-2.625
2.73084	2.25	0.25	21.25	10.25	18.25	0.25	19.25	3.25	8.25	10.25	15.25	1.25	14.25	26.25	26.25	12.25	8.25	31.25	-9.75	2.25	-3.75
2.73024	4.125	32.125	10.125	-4.875	0.125	41.125	29.125	11.125	6.125	1.125	9.125	2.125	8.125	21.125	18.125	-6.875	-25.875	21.125	7.125	19.125	2.125
2.72962	12.5	5.5	27.5	15.5	8.5	16.5	7.5	23.5	22.5	36.5	6.5	17.5	0.5	15.5	25.5	27.5	34.5	11.5	9.5	15.5	17.5
2.72902	7.375	-10.625	-15.625	9.375	6.375	-15.625	16.375	-0.625	-4.625	-4.625	-5.625	0.375	17.375	16.375	10.375	-2.625	-9.625	-17.625	25.375	7.375	4.375
2.7284	-14.125	3.875	-0.125	23.875	7.875	-7.125	18.875	13.875	14.875	28.875	-7.125	22.875	11.875	-3.125	10.875	2.875	11.875	-3.125	0.875	33.875	-4.125
2.7278	12.75	2.75	28.75	1.75	14.75	-2.25	11.75	35.75	12.75	18.75	13.75	13.75	10.75	22.75	34.75	10.75	5.75	11.75	15.75	26.75	7.75
2.72719	-9.625	-4.625	-5.625	-20.625	-0.625	3.375	9.375	2.375	28.375	22.375	10.375	-0.625	-2.625	19.375	-9.625	18.375	8.375	-6.625	-0.625	1.375	-8.625
2.72658	10.5	4.5	0.5	19.5	1.5	19.5	15.5	22.5	21.5	11.5	-5.5	2.5	22.5	4.5	29.5	-1.5	18.5	2.5	9.5	9.5	35.5
2.72597	7.375	1.375	3.375	36.375	-7.625	11.375	14.375	20.375	17.375	38.375	38.375	15.375	17.375	-7.625	25.375	22.375	17.375	6.375	5.375	12.375	6.375
2.72536	-7.25	-0.25	6.75	4.75	-6.25	23.75	23.75	-7.25	16.75	12.75	5.75	14.75	9.75	18.75	27.75	0.75	25.75	4.75	-5.25	16.75	5.75
2.72475	-3.125	18.875	2.875	26.875	2.875	10.875	32.875	38.875	2.875	19.875	25.875	3.875	10.875	-9.125	24.875	6.875	24.875	37.875	25.875	16.875	-0.125
2.72415	4.375	-11.625	-12.625	-4.625	-4.625	9.375	7.375	14.375	24.375	9.375	23.375	18.375	30.375	9.375	-2.625	26.375	-4.625	12.375	5.375	17.375	-11.625
2.72354	-6.625	4.375	10.375	3.375	12.375	-7.625	-10.625	17.375	5.375	17.375	-8.625	-27.625	17.375	-0.625	12.375	17.375	11.375	19.375	-0.625	9.375	17.375
2.72293	-1	-2	-22	-7	20	12	4	10	29	2	7	6	1	9	36	12	-3	33	8	11	29
2.72233	7.875	9.875	4.875	-5.125	-14.125	16.875	12.875	1.875	-8.125	6.875	14.875	-17.125	12.875	10.875	20.875	11.875	22.875	5.875	1.875	-3.125	3.875
2.72172	-7.625	14.375	26.375	13.375	2.375	-17.625	-4.625	15.375	14.375	22.375	14.375	5.375	25.375	29.375	10.375	29.375	20.375	6.375	16.375	0.375	4.375
2.72111	5.25	2.25	13.25	19.25	6.25	23.25	10.25	4.25	19.25	10.25	24.25	-2.75	24.25	7.25	22.25	34.25	32.25	30.25	16.25	1.25	19.25
2.72051	12.75	0.75	1.75	20.75	3.75	16.75	30.75	10.75	33.75	-9.25	20.75	21.75	11.75	228.75	40.75	24.75	15.75	13.75	-2.25	-3.25	14.75
2.7199	-19.25	-2.25	11.75	3.75	35.75	-0.25	-1.25	-8.25	25.75	6.75	-14.25	-23.25	13.75	1728.8	4.75	-1.25	6.75	23.75	-3.25	-15.25	-16.25
2.7193	9.75	-0.25	-17.25	4.75	-2.25	-5.25	-5.25	-9.25	-9.25	6.75	-16.25	23.75	8.75	2218.8	21.75	20.75	32.75	10.75	-11.25	34.75	4.75
2.71869	3.375	-7.625	2.375	6.375	-1.625	5.375	30.375	8.375	40.375	28.375	35.375	22.375	-4.625	2732.4	23.375	15.375	20.375	11.375	12.375	24.375	5.375
2.71809	2.75	10.75	27.75	-7.25	27.75	-3.25	24.75	23.75	27.75	42.75	9.75	22.75	26.75	3189.8	12.75	1.75	28.75	2.75	13.75	2.75	27.75
2.71749	2.75	0.75	0.75	4.75	29.75	-3.25	12.75	21.75	-18.25	-20.25	7.75	1.75	14.75	1736.8	10.75	21.75	13.75	15.75	10.75	6.75	1.75
2.71688	-1.75	-7.75	10.25	16.25	30.25	6.25	22.25	13.25	25.25	29.25	-1.75	17.25	1.25	72.25	18.25	11.25	20.25	17.25	4.25	19.25	3.25
2.71628	-26.25	13.75	-11.25	11.75	-4.25	6.75	-10.25	5.75	14.75	-0.25	-7.25	15.75	9.75	-5.25	23.75	22.75	3.75	18.75	7.75	-5.25	3.75
2.71567	1.75	11.75	-2.25	22.75	9.75	12.75	17.75	18.75	7.75	-4.25	19.75	17.75	-3.25	31.75	29.75	25.75	25.75	5.75	11.75	-4.25	10.75
2.71507	-1.75	-1.75	26.25	6.25	14.25	11.25	0.25	-10.75	40.25	14.25	0.25	2.25	16.25	20.25	-18.75	-2.75	13.25	2.25	22.25	1.25	-4.75
2.71446	-1.75	1.25	-13.75	16.25	14.25	9.25	25.25	5.25	-8.75	34.25	23.25	18.25	-5.75	-4.75	26.25	12.25	11.25	13.25	2.25	12.25	-2.75
2.71386	-4.375	-4.375	-30.375	3.625	3.625	9.625	12.625	-0.375	6.625	-2.375	13.625	32.625	11.625	11.625	9.625	20.625	3.625	-2.375	23.625	8.625	4.625
2.71326	-4.375	13.625	-20.375	17.625	-12.375	9.625	1.625	2.625	10.625	8.625	-1.375	11.625	23.625	14.625	15.625	-2.375	8.625	-1.375	10.625	23.625	4.625
2.71266	-6.75	-31.75	14.25	-9.75	-0.75	-10.75	15.25	11.25	7.25	-3.75	-4.75	-0.75	19.25	28.25	15.25	4.25	16.25	-5.75	-4.75	4.25	-9.75
2.71205	18	0	7	12	-6	16	22	13	13	13	14	14	23	25	27	22	36	11	1	13	32
2.71146	-13.625	-13.625	-11.625	-9.625	0.375	12.375	-2.625	27.375	4.375	-3.625	2.375	4.375	-8.625	33.375	-4.625	13.375	-12.625	8.375	21.375	11.375	3.375
2.71086	-4.875	-10.875	7.125	-16.875	19.125	-18.875	5.125	5.125	11.125	-6.875	11.125	-3.875	28.125	20.125	25.125	-3.875	-13.875	3.125	12.125	-2.875	11.125
2.71025	11.875	16.875	15.875	20.875	17.875	5.875	-12.125	7.875	12.875	2.875	35.875	-11.125	27.875	11.875	14.875	19.875	19.875	0.875	11.875	-11.125	-10.125
2.70965	27.75	-8.25	11.75	14.75	-14.25	15.75	-4.25	27.75	7.75	6.75	-21.25	0.75	34.75	14.75	5.75	4.75	30.75	13.75	7.75	10.75	18.75
2.70905	6.625	-5.375	2.625	-1.375	12.625	9.625	2.625	26.625	-4.375	3.625	29.625	9.625	6.625	30.625	20.625	14.625	5.625	15.625	27.625	7.625	-5.375
2.70845	-20.375	-4.375	0.625	-4.375	9.625	2.625	-0.375	-3.375	-12.375	-4.375	1.625	15.625	-0.375	29.625	-3.375	12.625	7.625	-6.375	14.625	13.625	-17.375
2.70785	0.375	-18.625	-15.625	11.375	16.375	-1.625	-6.625	17.375	-9.625	13.375	-0.625	18.375	9.375	0.375	8.375	-9.625	2.375	24.375	9.375	10.375	-11.625
2.70725	9	-5	7	-4	0	-12	5	15	31	9	18	12	17	64	22	28	33	1	29	-1	0
2.70666	7.625	18.625	24.625	-3.375	-1.375	27.625	21.625	20.625	3.625	5.625	23.625	7.625	702.63	7.625	16.625	11.625	28.625	17.625	26.625	28.625	20.625
2.70605	18.75	18.75	-9.25	-1.25	8.75	-0.25	10.75	31.75	29.75	2.75	8.75	0.75	2606.8	4.75	10.75	12.75	14.75	36.75	-14.25	19.75	3.75
2.70546	18.625	-28.375	21.625	-3.375	9.625	17.625	1.625	10.625	-6.375	4.625	5.625	14.625	24.625	-12.375	11.625	8.625	2.625	7.625	-6.375	16.625	-18.375
2.70485	9.5	1.5	17.5	-8.5	-7.5	-5.5	23.5	-4.5	-4.5	0.5	12.5	22.5	27.5	9.5	5.5	-5.5	17.5	7.5	8.5	-2.5	-14.5
2.70426	-9.5	10.5	-12.5	-3.5	-19.5	2.5	-13.5	1.5	25.5	-13.5	10.5	9.5	13.5	23.5	-1.5	7.5	6.5	11.5	-10.5	-9.5	-17.5
2.70366	-4.75	-13.75	-13.75	1.25	22.25	-3.75	15.25	11.25	18.25	30.25	29.25	3.25	6.25	23.25	6.25	-2.75	-4.75	11.25	-2.75	5.25	6.25
2.70306	-2.125	-22.125	10.875	-8.125	12.875	10.875	-2.125	-7.125	-3.125	6.875	-12.125	11.875	37.875	11.875	-12.125	2.875	12.875	-11.125	6.875	-19.125	-3.125
2.70247	-14.375	-8.375	15.625	-7.375	-12.375	-6.375	-15.375	-11.375	15.625	-0.375	-3.375	-4.375	9.625	-1.375	12.625	14.625	11.625	9.625	3.625	-23.375	9.625
2.70187	28.25	15.25	13.25	12.25	-17.75	13.25	7.25	43.25	20.25	18.25	19.25	13.25	8.25	13.25	16.25	11.25	22.25	33.25	16.25	26.25	15.25
2.70127	-12.25	-1.25	21.75	-4.25	24.75	-7.25	3.75	1.75	-19.25	13.75	-2.25	-13.25	0.75	16.75	17.75	-3.25	6.75	-18.25	-16.25	13.75	10.75
2.70067	16.625	-5.375	-7.375	-1.375	-0.375	4.625	9.625	0.625	15.625	38.625	11.625	19.625	21.625	45.625	7.625	24.625	4.625	19.625	13.625	5.625	9.625
2.70008	-4.625	18.375	11.375	21.375	11.375	4.375	4.375	11.375	23.375	32.375	32.375	15.375	6.375	7.375	36.375	25.375	17.375	-1.625	59.375	10.375	34.375
2.69948	-10.25	-16.25	7.75	-0.25	-3.25	14.75	-4.25	-5.25	6.75	20.75	8.75	15.75	8.75	18.75	-0.25	7.75	8.75	3.75	0.75	5.75	8.75
2.69888	6.375	-4.625	-3.625	4.375	6.375	3.375	1.375	-1.625	31.375	29.375	2.375	17.375	-2.625	1.375	17.375	14.375	-18.625	12.375	23.375	3.375	3.375
2.69829	-19.125	-9.125	9.875	-10.125	30.875	6.875	19.875	13.875	14.875	30.875	47.875	-9.125	15.875	24.875	17.875	8.875	19.875	15.875	25.875	29.875	-5.125
2.6977	30.375	-5.625	19.375	15.375	3.375	14.375	14.375	22.375	25.375	13.375	7.375	14.375	-1.625	29.375	28.375	5.375	11.375	29.375	-1.625	-10.625	2.375
2.6971	19.625	22.625	32.625	14.625	18.625	1.625	30.625	13.625	14.625	1.625	11.625	10.625	0.625	17.625	26.625	30.625	28.625	30.625	22.625	36.625	7.625
2.69651	7	5	-3	9	14	-12	-2	13	16	-6	12	2	4	6	9	20	-22	2	3	-12	0
2.69591	18.625	-3.375	-2.375	-17.375	6.625	-14.375	14.625	3.625	8.625	24.625	18.625	15.625	28.625	14.625	43.625	32.625	31.625	16.625	28.625	13.625	-3.375
2.69532	-14.25	5.75	-6.25	-7.25	14.75	2.75	2.75	-1.25	5.75	17.75	-9.25	8.75	-8.25	18.75	-23.25	0.75	20.75	14.75	14.75	-3.25	8.75
2.69473	-16.625	-19.625	6.375	4.375	3.375	11.375	-14.625	13.375	25.375	-13.625	5.375	-0.625	6.375	9.375	-7.625	-1.625	-28.625	5.375	-15.625	17.375	3.375
2.69413	-10.375	-4.375	-13.375	-1.375	2.625	3.625	-11.375	6.625	10.625	8.625	33.625	22.625	-5.375	6.625	10.625	11.625	34.625	-8.375	2.625	-9.375	-11.375
2.69354	-9.375	13.625	11.625	-10.375	-8.375	-1.375	-13.375	5.625	39.625	14.625	8.625	6.625	-0.375	-14.375	12.625	3.625	0.625	2.625	9.625	17.625	10.625
2.69295	-17.375	-0.375	1.625	25.625	8.625	-15.375	-0.375	18.625	43.625	47.625	21.625	3.625	21.625	-6.375	16.625	24.625	-19.375	5.625	21.625	-0.375	-11.375
2.69235	8.125	12.125	3.125	-3.875	4.125	-1.875	25.125	0.125	18.125	16.125	7.125	16.125	17.125	-3.875	12.125	1.125	19.125	33.125	25.125	14.125	-18.875
2.69176	-0.875	9.125	-11.875	15.125	25.125	8.125	15.125	12.125	10.125	14.125	18.125	24.125	24.125	11.125	20.125	6.125	20.125	22.125	1.125	31.125	27.125
2.69116	-10.875	14.125	14.125	-19.875	16.125	30.125	1.125	1.125	7.125	24.125	-9.875	-11.875	8.125	22.125	-14.875	20.125	16.125	17.125	21.125	4.125	7.125
2.69058	4.5	0.5	13.5	11.5	0.5	12.5	-1.5	3.5	14.5	2.5	-1.5	15.5	2.5	11.5	10.5	22.5	5.5	-3.5	-5.5	-10.5	8.5
2.68999	-2.375	2.625	12.625	8.625	26.625	-10.375	14.625	14.625	-7.375	12.625	19.625	12.625	-12.375	21.625	23.625	13.625	-5.375	11.625	6.625	1.625	-8.375
2.68939	-6.25	6.75	13.75	3.75	52.75	33.75	3.75	-5.25	9.75	29.75	-1.25	19.75	25.75	23.75	5.75	7.75	12.75	-8.25	19.75	-1.25	25.75
2.6888	-12	-6	13	11	18	18	-6	9	31	13	13	23	20	29	18	-17	10	-4	24	15	6
2.68821	-16.5	-11.5	-5.5	-12.5	-13.5	5.5	-3.5	-1.5	4.5	-7.5	4.5	-4.5	34.5	-0.5	5.5	-7.5	0.5	16.5	5.5	0.5	-19.5
2.68762	11.625	22.625	11.625	-7.375	-9.375	2.625	8.625	-3.375	-9.375	11.625	26.625	4.625	6.625	-4.375	6.625	7.625	-6.375	20.625	10.625	4.625	-1.375
2.68703	-8	3	0	-2	22	0	31	20	-11	10	13	1	12	23	31	13	6	2	27	-9	22
2.68644	10.5	5.5	-7.5	10.5	-9.5	9.5	25.5	6.5	-6.5	15.5	33.5	-8.5	-7.5	21.5	25.5	15.5	26.5	9.5	33.5	9.5	18.5
2.68585	10	-3	-2	-6	4	-8	15	-7	20	25	10	24	17	-5	28	31	27	9	-4	-4	-9
2.68526	4.5	7.5	10.5	1.5	16.5	1.5	26.5	14.5	6.5	27.5	28.5	6.5	-1.5	13.5	19.5	9.5	-2.5	12.5	6.5	-2.5	1.5
2.68467	21.625	10.625	-1.375	-4.375	9.625	-4.375	4.625	-7.375	6.625	22.625	28.625	19.625	32.625	-4.375	0.625	22.625	15.625	-0.375	2.625	2.625	7.625
2.68408	11.75	22.75	3.75	-1.25	-5.25	-0.25	1.75	17.75	3.75	-9.25	-5.25	10.75	17.75	16.75	27.75	19.75	-6.25	8.75	5.75	4.75	7.75
2.68349	8.875	-5.125	11.875	-0.125	1.875	-4.125	10.875	22.875	21.875	24.875	28.875	9.875	-8.125	29.875	16.875	14.875	16.875	3.875	10.875	18.875	18.875
2.68291	1.75	-14.25	24.75	-3.25	17.75	-9.25	14.75	23.75	1.75	14.75	14.75	5.75	26.75	19.75	9.75	13.75	3.75	27.75	26.75	9.75	10.75
2.68232	20.75	20.75	-0.25	13.75	17.75	-15.25	9.75	21.75	13.75	38.75	15.75	12.75	15.75	-2.25	17.75	32.75	35.75	16.75	45.75	4.75	-4.25
2.68173	30.25	-13.75	3.25	25.25	20.25	44.25	29.25	15.25	43.25	9.25	16.25	10.25	0.25	5.25	19.25	28.25	15.25	17.25	20.25	29.25	-5.75
2.68114	-14.375	6.625	3.625	-3.375	-31.375	3.625	-19.375	-8.375	1.625	5.625	25.625	-6.375	-19.375	-14.375	17.625	-10.375	-4.375	-9.375	-0.375	-16.375	-3.375
2.68055	8.125	-10.875	15.125	12.125	-9.875	1.125	9.125	21.125	20.125	-0.875	16.125	12.125	-1.875	25.125	6.125	16.125	5.125	9.125	5.125	-4.875	-15.875
2.67997	-7.875	5.125	-1.875	2.125	3.125	-3.875	10.125	15.125	-0.875	31.125	-7.875	-4.875	6.125	0.125	12.125	-0.875	13.125	16.125	2.125	9.125	-6.875
2.67938	3.125	27.125	11.125	4.125	1.125	18.125	24.125	21.125	26.125	11.125	21.125	1.125	23.125	11.125	48.125	3.125	38.125	36.125	3.125	54.125	19.125
2.67879	-1.25	16.75	-3.25	12.75	1.75	14.75	55.75	15.75	12.75	23.75	34.75	4.75	19.75	36.75	15.75	8.75	34.75	19.75	32.75	25.75	-8.25
2.67821	7	-5	31	9	-4	11	-17	-4	16	0	5	24	27	52	22	32	10	-1	-18	5	-10
2.67762	2.375	1.375	21.375	-0.625	-2.625	7.375	-0.625	12.375	20.375	7.375	28.375	2.375	-12.625	-7.625	17.375	11.375	7.375	4.375	12.375	2.375	2.375
2.67704	0.375	-5.625	-14.625	28.375	31.375	-13.625	-22.625	30.375	13.375	45.375	11.375	14.375	7.375	11.375	56.375	15.375	35.375	13.375	19.375	15.375	-3.625
2.67645	0.875	16.875	8.875	-2.125	26.875	13.875	29.875	16.875	-1.125	1.875	12.875	20.875	12.875	24.875	1.875	13.875	2.875	15.875	3.875	13.875	13.875
2.67587	-13.625	-0.625	-0.625	-4.625	2.375	3.375	18.375	31.375	37.375	12.375	35.375	25.375	4.375	15.375	14.375	46.375	38.375	-1.625	17.375	5.375	7.375
2.67528	15.625	4.625	33.625	13.625	0.625	29.625	2.625	20.625	27.625	21.625	11.625	29.625	39.625	13.625	14.625	32.625	27.625	21.625	-7.375	18.625	14.625
2.6747	13.75	3.75	16.75	7.75	-0.25	-4.25	27.75	1.75	27.75	8.75	-1.25	5.75	15.75	24.75	20.75	37.75	12.75	23.75	13.75	15.75	-15.25
2.67411	-15.875	17.125	-27.875	-13.875	5.125	6.125	-17.875	5.125	4.125	-9.875	-7.875	11.125	7.125	25.125	5.125	12.125	-6.875	-12.875	-12.875	5.125	14.125
2.67353	3.625	24.625	20.625	28.625	12.625	10.625	16.625	36.625	30.625	10.625	33.625	38.625	-2.375	7.625	9.625	15.625	15.625	31.625	10.625	10.625	7.625
2.67294	-33.75	6.25	9.25	11.25	3.25	27.25	-18.75	13.25	7.25	42.25	3.25	13.25	15.25	15.25	25.25	17.25	17.25	19.25	2.25	19.25	22.25
2.67236	13.875	-3.125	-5.125	11.875	5.875	5.875	8.875	1.875	-5.125	2.875	16.875	22.875	15.875	2.875	12.875	31.875	14.875	-7.125	6.875	24.875	10.875
2.67178	9.25	-12.75	2.25	-2.75	3.25	8.25	32.25	6.25	21.25	27.25	6.25	-4.75	5.25	25.25	9.25	14.25	9.25	14.25	14.25	2.25	-7.75
2.67119	11.625	19.625	4.625	43.625	23.625	23.625	-9.375	1.625	24.625	48.625	24.625	18.625	21.625	15.625	17.625	23.625	28.625	32.625	8.625	33.625	28.625
2.67061	-14.375	22.625	7.625	29.625	11.625	36.625	10.625	38.625	23.625	2.625	4.625	20.625	9.625	7.625	20.625	12.625	17.625	29.625	2.625	-4.375	22.625
2.67003	30.875	22.875	4.875	-9.125	8.875	-9.125	15.875	17.875	8.875	17.875	23.875	16.875	-10.125	20.875	11.875	14.875	7.875	19.875	-5.125	0.875	-4.125
2.66945	3.75	-3.25	9.75	-3.25	18.75	13.75	19.75	16.75	45.75	6.75	20.75	19.75	8.75	25.75	13.75	8.75	-1.25	15.75	9.75	7.75	34.75
2.66886	-20.375	-20.375	12.625	2.625	3.625	3.625	-22.375	32.625	-7.375	31.625	1.625	23.625	17.625	19.625	11.625	19.625	-1.375	5.625	9.625	-16.375	6.625
2.66828	-5.25	-4.25	2.75	15.75	10.75	19.75	13.75	31.75	5.75	35.75	22.75	4.75	3.75	11.75	18.75	9.75	-5.25	13.75	6.75	3.75	0.75
2.66771	11	1	1	6	0	20	12	19	-1	13	-7	6	16	3	17	22	0	-6	11	28	21
2.66713	-3	-9	-1	23	-15	-12	-11	-11	15	14	7	-2	-7	20	26	35	9	25	13	29	12
2.66654	12.125	16.125	16.125	24.125	15.125	21.125	11.125	31.125	22.125	32.125	16.125	35.125	40.125	21.125	20.125	45.125	43.125	25.125	35.125	29.125	6.125
2.66596	-10.75	9.25	7.25	11.25	17.25	6.25	7.25	17.25	12.25	4.25	18.25	-0.75	7.25	-4.75	33.25	10.25	7.25	19.25	2.25	18.25	3.25
2.66538	0.125	15.125	-5.875	5.125	-0.875	0.125	21.125	9.125	29.125	30.125	9.125	-1.875	15.125	3.125	26.125	15.125	12.125	38.125	37.125	2.125	24.125
2.6648	-7.375	-1.375	-1.375	0.625	2.625	17.625	13.625	1.625	17.625	33.625	34.625	14.625	5.625	20.625	11.625	27.625	36.625	23.625	34.625	22.625	6.625
2.66422	-2.5	6.5	-6.5	-14.5	4.5	3.5	9.5	15.5	-15.5	7.5	3.5	-3.5	4.5	-7.5	45.5	11.5	7.5	13.5	16.5	21.5	1.5
2.66364	8.875	-23.125	2.875	-17.125	3.875	-4.125	-18.125	7.875	-3.125	20.875	10.875	11.875	26.875	15.875	-20.125	22.875	-11.125	14.875	10.875	-1.125	16.875
2.66306	-23.5	-2.5	27.5	-4.5	-4.5	3.5	-15.5	-2.5	21.5	1.5	8.5	15.5	28.5	10.5	11.5	35.5	13.5	6.5	14.5	9.5	-8.5
2.66248	-12.875	-18.875	5.125	-2.875	15.125	8.125	17.125	29.125	16.125	11.125	9.125	2.125	19.125	14.125	7.125	23.125	20.125	18.125	18.125	-4.875	6.125
2.6619	15.375	1.375	20.375	15.375	21.375	28.375	14.375	2.375	47.375	19.375	20.375	21.375	11.375	9.375	2.375	5.375	13.375	19.375	9.375	-4.625	11.375
2.66133	-7.375	-18.375	3.625	9.625	-15.375	-12.375	2.625	11.625	29.625	28.625	6.625	-9.375	-8.375	23.625	16.625	30.625	5.625	8.625	24.625	5.625	28.625
2.66075	5.625	10.625	-6.375	-8.375	22.625	7.625	20.625	23.625	28.625	12.625	26.625	8.625	6.625	13.625	10.625	-0.375	14.625	-0.375	6.625	-5.375	15.625
2.66017	22.875	6.875	6.875	15.875	7.875	4.875	5.875	18.875	43.875	6.875	36.875	6.875	24.875	38.875	36.875	29.875	-0.125	31.875	35.875	37.875	4.875
2.65959	-9.75	5.25	-17.75	30.25	4.25	2.25	9.25	7.25	4.25	38.25	4.25	8.25	14.25	33.25	10.25	9.25	19.25	-3.75	20.25	-20.75	-3.75
2.65902	11.125	20.125	-11.875	-3.875	18.125	-6.875	19.125	20.125	16.125	37.125	31.125	24.125	11.125	14.125	2.125	0.125	9.125	12.125	8.125	22.125	28.125
2.65844	-9	-6	-9	22	5	22	18	32	30	40	8	27	33	-17	-6	6	9	3	2	13	4
2.65786	14.75	-2.25	12.75	17.75	-3.25	12.75	1.75	9.75	-10.25	27.75	9.75	23.75	24.75	15.75	5.75	18.75	35.75	-9.25	4.75	2.75	7.75
2.65728	-20.5	-11.5	-29.5	-31.5	-14.5	5.5	7.5	2.5	-5.5	-3.5	23.5	13.5	-6.5	-15.5	5.5	22.5	-4.5	-5.5	19.5	8.5	0.5
2.65671	-7.875	0.125	5.125	28.125	10.125	23.125	32.125	17.125	14.125	19.125	15.125	-3.875	10.125	17.125	41.125	24.125	26.125	25.125	1.125	5.125	5.125
2.65613	17.5	0.5	-4.5	-9.5	18.5	-1.5	12.5	-6.5	28.5	15.5	40.5	18.5	21.5	37.5	8.5	30.5	18.5	8.5	4.5	34.5	7.5
2.65556	-3	-24	-8	0	-1	5	8	2	-2	24	1	-2	11	5	7	19	21	-1	-26	-5	24
2.65498	-8.75	7.25	10.25	8.25	-8.75	-4.75	-4.75	16.25	40.25	3.25	-9.75	30.25	12.25	35.25	16.25	46.25	-1.75	19.25	-6.75	3.25	8.25
2.65441	-0.625	-9.625	7.375	-5.625	-8.625	8.375	8.375	6.375	12.375	0.375	27.375	-1.625	14.375	18.375	14.375	24.375	40.375	14.375	22.375	-7.625	10.375
2.65383	19.875	-2.125	6.875	13.875	3.875	21.875	-4.125	-1.125	28.875	21.875	19.875	27.875	3.875	14.875	25.875	9.875	8.875	34.875	7.875	-6.125	-1.125
2.65326	-13.375	-35.375	-9.375	3.625	-12.375	-12.375	6.625	10.625	9.625	22.625	0.625	7.625	24.625	12.625	20.625	0.625	-9.375	8.625	-12.375	-0.375	9.625
2.65268	-3.625	7.375	18.375	-0.625	5.375	7.375	19.375	8.375	29.375	25.375	68.375	37.375	26.375	28.375	27.375	11.375	25.375	16.375	43.375	17.375	-5.625
2.65211	12.75	2.75	7.75	18.75	6.75	20.75	22.75	21.75	29.75	26.75	-4.25	7.75	11.75	28.75	21.75	18.75	30.75	12.75	16.75	7.75	26.75
2.65153	-7.25	-12.25	-28.25	10.75	13.75	7.75	-4.25	22.75	15.75	-12.25	-8.25	5.75	-13.25	18.75	-8.25	33.75	0.75	22.75	3.75	-5.25	-10.25
2.65096	0.25	19.25	6.25	21.25	28.25	8.25	20.25	50.25	17.25	28.25	32.25	32.25	23.25	35.25	36.25	6.25	21.25	16.25	24.25	18.25	13.25
2.65039	-5.5	23.5	22.5	5.5	-3.5	30.5	13.5	43.5	10.5	-8.5	34.5	44.5	37.5	1.5	31.5	23.5	40.5	6.5	11.5	-6.5	30.5
2.64981	1	5	-20	-12	-6	-1	9	12	26	16	-1	15	23	14	22	5	42	25	2	34	1
2.64924	-12.625	2.375	-1.625	-2.625	-6.625	6.375	-12.625	5.375	8.375	-4.625	7.375	-3.625	17.375	33.375	-2.625	22.375	24.375	0.375	-9.625	0.375	21.375
2.64867	11.375	-10.625	10.375	1.375	4.375	-3.625	10.375	6.375	31.375	16.375	23.375	8.375	-5.625	2.375	29.375	1.375	30.375	-5.625	1.375	16.375	-16.625
2.6481	-10.5	-9.5	29.5	14.5	31.5	9.5	19.5	12.5	14.5	24.5	13.5	24.5	12.5	22.5	26.5	8.5	29.5	15.5	7.5	4.5	29.5

## Sheet: Fig. 2b
	1	0.9	0.8	0.7	0.6	0.5	0.4	0.3	0.2	0.1	0	-0.1	-0.2	-0.3	-0.4	-0.5	-0.6	-0.7	-0.8	-0.9	-1
3.74947	1.5	3.5	23.5	35.5	32.5	-28.5	-31.5	12.5	-13.5	-36.5	3.5	28.5	0.5	-1.5	16.5	-25.5	27.5	37.5	-5.5	30.5	14.5
3.74828	-19.625	-1.625	13.375	-8.625	-26.625	-32.625	-25.625	-4.625	-18.625	-36.625	2.375	18.375	-40.625	11.375	-15.625	-17.625	-3.625	-22.625	13.375	1.375	-7.625
3.74711	27.625	45.625	-0.375	20.625	21.625	-11.375	16.625	3.625	-2.375	-24.375	-42.375	4.625	-4.375	-52.375	-2.375	15.625	25.625	35.625	45.625	-26.375	28.625
3.74593	-1.375	12.625	15.625	50.625	33.625	-0.375	48.625	18.625	-0.375	14.625	-18.375	26.625	3.625	42.625	9.625	3.625	14.625	-14.375	11.625	-5.375	-23.375
3.74475	-73.375	4.625	-10.375	-1.375	-29.375	8.625	-19.375	-8.375	-24.375	1.625	-36.375	-22.375	-23.375	-19.375	-9.375	31.625	10.625	-16.375	-9.375	-21.375	-6.375
3.74357	30.75	13.75	2.75	-14.25	-17.25	14.75	-7.25	24.75	-4.25	-10.25	-27.25	-14.25	13.75	0.75	36.75	11.75	-20.25	-2.25	-1.25	0.75	45.75
3.74239	-18.125	-30.125	-5.125	-19.125	-15.125	4.875	18.875	16.875	-37.125	26.875	-4.125	-16.125	17.875	12.875	-6.125	8.875	0.875	17.875	-10.125	-3.125	4.875
3.74122	-2.5	33.5	-20.5	-12.5	33.5	-27.5	9.5	-25.5	-21.5	23.5	6.5	-2.5	0.5	15.5	-5.5	-9.5	16.5	24.5	14.5	-3.5	-10.5
3.74004	21.75	37.75	9.75	23.75	-20.25	15.75	-20.25	-10.25	-10.25	-10.25	15.75	-5.25	-0.25	16.75	-19.25	-5.25	-7.25	-25.25	5.75	10.75	-3.25
3.73886	-18.25	-3.25	17.75	-11.25	-20.25	29.75	-9.25	-12.25	-7.25	-2.25	29.75	8.75	9.75	-19.25	31.75	8.75	-23.25	18.75	0.75	-17.25	-24.25
3.73769	-21.625	21.375	-6.625	24.375	-23.625	-8.625	12.375	2.375	22.375	-8.625	-28.625	-35.625	-0.625	-15.625	4.375	0.375	5.375	-25.625	-48.625	9.375	12.375
3.73652	-8.25	-42.25	-8.25	-21.25	-11.25	-3.25	-0.25	3.75	11.75	1.75	19.75	34.75	1.75	3.75	2.75	9.75	-2.25	4.75	-7.25	5.75	23.75
3.73534	2.75	4.75	-6.25	3.75	20.75	28.75	5.75	-5.25	8.75	14.75	3.75	11.75	15.75	26.75	-16.25	1.75	4.75	-16.25	-20.25	16.75	-1.25
3.73416	15.5	27.5	-24.5	7.5	19.5	-3.5	-7.5	16.5	16.5	31.5	24.5	11.5	2.5	2.5	25.5	0.5	-13.5	1.5	29.5	-35.5	-11.5
3.73299	3.875	9.875	-2.125	20.875	-23.125	1.875	16.875	8.875	-0.125	15.875	2.875	0.875	-5.125	-12.125	44.875	-34.125	22.875	3.875	-36.125	-0.125	14.875
3.73183	12.625	3.625	-3.375	-12.375	16.625	-12.375	-17.375	48.625	31.625	1.625	5.625	46.625	-3.375	22.625	-2.375	-28.375	23.625	21.625	12.625	-14.375	18.625
3.73066	16.75	42.75	-1.25	5.75	-8.25	-10.25	-40.25	-27.25	6.75	7.75	-34.25	-30.25	-21.25	46.75	2.75	2.75	-10.25	24.75	-1.25	-8.25	7.75
3.72948	-39.125	-22.125	27.875	-1.125	-11.125	-39.125	11.875	-12.125	4.875	-25.125	4.875	12.875	-4.125	23.875	-9.125	49.875	-32.125	43.875	20.875	22.875	-8.125
3.72831	4.875	37.875	-2.125	-28.125	-26.125	-0.125	21.875	5.875	26.875	7.875	27.875	3.875	-3.125	-6.125	15.875	-11.125	19.875	11.875	-6.125	-23.125	3.875
3.72715	-23.375	4.625	12.625	22.625	28.625	20.625	42.625	19.625	3.625	21.625	-17.375	-1.375	29.625	39.625	44.625	2.625	23.625	31.625	-1.375	12.625	22.625
3.72598	28.125	-19.875	0.125	19.125	8.125	9.125	2.125	14.125	19.125	0.125	7.125	23.125	-0.875	15.125	-29.875	18.125	30.125	28.125	8.125	2.125	27.125
3.72482	1	-5	-5	7	-19	-2	12	-6	4	-6	2	14	33	36	-4	6	10	21	-30	4	10
3.72365	4.75	-7.25	29.75	30.75	-9.25	-5.25	13.75	5.75	14.75	32.75	8.75	5.75	-13.25	-45.25	-7.25	10.75	6.75	9.75	3.75	10.75	19.75
3.72248	-15	-4	-1	-23	28	-30	11	-3	-2	-3	55	-2	-38	13	-2	8	12	2	3	-10	5
3.72132	12.25	6.25	9.25	-8.75	15.25	26.25	10.25	4.25	33.25	6.25	44.25	20.25	49.25	13.25	18.25	8.25	1.25	9.25	-6.75	3.25	-10.75
3.72016	-5.125	-9.125	-11.125	-24.125	-16.125	-12.125	27.875	-2.125	7.875	-12.125	-22.125	-47.125	-12.125	-11.125	-18.125	10.875	-11.125	8.875	-0.125	-3.125	-27.125
3.719	22.25	12.25	11.25	-21.75	-45.75	33.25	14.25	28.25	4.25	49.25	18.25	-9.75	9.25	13.25	11.25	-11.75	44.25	-3.75	-8.75	6.25	12.25
3.71783	-4.25	-1.25	3.75	-1.25	-28.25	-23.25	-26.25	-26.25	-21.25	-22.25	-1.25	-13.25	-29.25	-24.25	-44.25	-25.25	-14.25	1.75	-28.25	9.75	-5.25
3.71667	-31.25	12.75	-6.25	19.75	-3.25	-2.25	10.75	3.75	-18.25	2.75	-23.25	5.75	-28.25	-31.25	37.75	-14.25	-6.25	-11.25	-11.25	-1.25	8.75
3.71551	-34.125	-8.125	11.875	-26.125	47.875	-5.125	-32.125	4.875	7.875	-6.125	-20.125	-25.125	3.875	-20.125	-26.125	-23.125	-27.125	-4.125	-9.125	13.875	-8.125
3.71435	17.125	32.125	0.125	-2.875	15.125	0.125	-19.875	-9.875	18.125	9.125	-11.875	11.125	6.125	-23.875	-20.875	-30.875	-3.875	-25.875	-6.875	8.125	7.125
3.7132	-10.375	-18.375	-8.375	-20.375	18.625	-22.375	-41.375	4.625	-4.375	-2.375	-16.375	-37.375	0.625	-6.375	-20.375	-2.375	-12.375	-21.375	-12.375	-15.375	7.625
3.71204	4.5	21.5	13.5	-24.5	-7.5	-4.5	-15.5	26.5	3.5	-5.5	-3.5	-7.5	-0.5	36.5	9.5	-14.5	14.5	6.5	-20.5	-3.5	16.5
3.71087	17.875	-3.125	2.875	15.875	27.875	-22.125	-37.125	-25.125	-14.125	22.875	37.875	32.875	0.875	-2.125	21.875	-7.125	-1.125	-42.125	33.875	10.875	-0.125
3.70972	-21.125	-4.125	0.875	18.875	40.875	20.875	3.875	21.875	-2.125	4.875	13.875	10.875	-2.125	34.875	9.875	-22.125	10.875	9.875	-44.125	-11.125	-5.125
3.70857	15.125	14.125	-12.875	30.125	17.125	13.125	-1.875	3.125	-20.875	20.125	22.125	-9.875	10.125	-8.875	19.125	24.125	-1.875	6.125	-5.875	-0.875	23.125
3.70741	-26.625	2.375	-21.625	-38.625	11.375	-14.625	-4.625	2.375	-15.625	1.375	8.375	32.375	8.375	-0.625	7.375	-24.625	-15.625	9.375	5.375	-9.625	0.375
3.70626	0.5	5.5	2.5	16.5	-9.5	-13.5	14.5	-6.5	15.5	11.5	-17.5	13.5	-9.5	3.5	18.5	-1.5	17.5	4.5	3.5	7.5	12.5
3.7051	-18.75	9.25	-4.75	-26.75	-18.75	-10.75	-8.75	37.25	3.25	-5.75	-16.75	-25.75	3.25	22.25	-37.75	-23.75	2.25	1.25	35.25	-22.75	-2.75
3.70395	17.75	-0.25	-5.25	-14.25	-5.25	18.75	-2.25	61.75	7.75	10.75	46.75	-30.25	17.75	27.75	6.75	-11.25	-11.25	-4.25	18.75	1.75	20.75
3.7028	27.875	3.875	-33.125	8.875	26.875	-10.125	-20.125	28.875	-33.125	6.875	-14.125	5.875	-0.125	17.875	1.875	0.875	13.875	0.875	16.875	-15.125	-3.125
3.70165	6.625	-7.375	16.625	-26.375	-10.375	33.625	25.625	-12.375	5.625	1.625	-32.375	22.625	43.625	-8.375	-1.375	9.625	5.625	3.625	3.625	17.625	34.625
3.7005	12.5	-8.5	-6.5	2.5	37.5	4.5	-18.5	-20.5	-7.5	-24.5	3.5	-11.5	15.5	-38.5	-12.5	-6.5	-16.5	-12.5	-30.5	-4.5	-9.5
3.69935	6	-3	8	13	6	7	10	-10	-1	-23	23	-18	13	-14	14	-14	-10	23	-8	-5	21
3.69819	7.375	16.375	-9.625	-16.625	-38.625	-20.625	-14.625	0.375	27.375	-6.625	-29.625	-1.625	6.375	23.375	13.375	8.375	-13.625	-9.625	7.375	45.375	2.375
3.69705	-4	1	18	-16	-31	6	-42	-16	9	-11	-15	-16	-3	-6	17	2	-6	-19	26	-4	-16
3.6959	9.5	0.5	-9.5	9.5	-20.5	35.5	26.5	18.5	-2.5	25.5	25.5	-10.5	-18.5	21.5	-3.5	11.5	17.5	13.5	19.5	16.5	2.5
3.69475	-5.875	-17.875	-10.875	-7.875	48.125	14.125	-3.875	17.125	14.125	-22.875	23.125	-4.875	4.125	-1.875	4.125	18.125	-13.875	-4.875	3.125	12.125	3.125
3.69361	20.75	-57.25	-7.25	-16.25	-15.25	-19.25	5.75	-19.25	-19.25	-27.25	-6.25	-22.25	-33.25	11.75	-25.25	-5.25	18.75	-16.25	-2.25	-7.25	-17.25
3.69247	46.625	2.625	-11.375	-10.375	21.625	28.625	-23.375	1.625	9.625	-18.375	6.625	15.625	-10.375	26.625	-28.375	-1.375	4.625	-0.375	7.625	14.625	-3.375
3.69132	-13.5	-2.5	-16.5	28.5	-22.5	-8.5	-2.5	-0.5	13.5	-26.5	11.5	7.5	0.5	3.5	33.5	-30.5	6.5	-15.5	9.5	-25.5	4.5
3.69017	-19.5	-1.5	-1.5	-26.5	-16.5	22.5	27.5	13.5	-13.5	-3.5	14.5	3.5	9.5	-3.5	-7.5	26.5	-13.5	-11.5	-1.5	1.5	-16.5
3.68903	-6.5	13.5	-0.5	5.5	-25.5	16.5	-13.5	1.5	-1.5	2.5	-8.5	23.5	-2.5	14.5	15.5	-16.5	-0.5	-11.5	14.5	-5.5	35.5
3.68789	27	2	-12	-8	28	-42	-4	-39	-1	3	-27	-28	25	14	-3	8	10	6	20	-12	9
3.68675	39.5	-23.5	-5.5	-20.5	3.5	7.5	-9.5	-17.5	-0.5	9.5	22.5	32.5	-6.5	-1.5	8.5	5.5	5.5	40.5	15.5	-11.5	-10.5
3.68561	-31.75	-4.75	-14.75	5.25	12.25	-7.75	10.25	-21.75	-10.75	3.25	-21.75	5.25	20.25	21.25	1.25	-2.75	-10.75	-3.75	-15.75	-39.75	-6.75
3.68447	4.125	16.125	10.125	25.125	-24.875	46.125	19.125	-7.875	-10.875	4.125	-8.875	7.125	-16.875	-21.875	-22.875	-5.875	7.125	7.125	-8.875	16.125	-18.875
3.68333	10.5	16.5	-47.5	-2.5	-3.5	-5.5	-4.5	-5.5	-30.5	5.5	-10.5	-15.5	18.5	-14.5	-25.5	-13.5	-2.5	4.5	-9.5	-32.5	22.5
3.68219	18	18	21	-31	-18	-2	-4	-20	16	26	-12	22	0	-16	13	-4	7	15	8	-29	11
3.68104	31.5	1.5	-0.5	27.5	17.5	22.5	17.5	-12.5	4.5	17.5	30.5	26.5	-17.5	18.5	17.5	-19.5	9.5	1.5	8.5	-11.5	-1.5
3.67991	-10.5	-17.5	-1.5	6.5	11.5	1.5	-11.5	-30.5	-27.5	-11.5	-4.5	-25.5	11.5	-7.5	-48.5	-8.5	6.5	19.5	1.5	13.5	35.5
3.67877	-16.75	14.25	4.25	-30.75	-16.75	-7.75	-16.75	-32.75	-29.75	11.25	-19.75	6.25	-8.75	-10.75	-7.75	18.25	-3.75	2.25	3.25	-16.75	4.25
3.67764	-4.625	-13.625	3.375	-34.625	11.375	-6.625	-22.625	-33.625	3.375	-22.625	-12.625	0.375	-4.625	-11.625	-10.625	0.375	-18.625	15.375	14.375	10.375	-0.625
3.6765	2.5	-32.5	50.5	-1.5	2.5	-16.5	1.5	-15.5	2.5	10.5	28.5	15.5	-14.5	-5.5	6.5	26.5	-16.5	-4.5	9.5	-51.5	-35.5
3.67537	-44.375	8.625	-9.375	1.625	3.625	11.625	28.625	29.625	23.625	-0.375	17.625	13.625	0.625	-7.375	17.625	2.625	-9.375	-13.375	-4.375	40.625	-23.375
3.67424	20.5	12.5	16.5	6.5	-28.5	1.5	-13.5	8.5	-9.5	-16.5	17.5	-1.5	10.5	36.5	-26.5	-2.5	10.5	6.5	-15.5	-28.5	-1.5
3.67311	-9.625	-18.625	-14.625	-13.625	-0.625	21.375	-16.625	-29.625	-24.625	8.375	-11.625	7.375	-29.625	-23.625	2.375	-6.625	10.375	2.375	-11.625	-26.625	-23.625
3.67197	14	-3	5	-5	1	17	-9	11	39	37	22	32	18	33	-3	7	15	9	17	-23	-7
3.67083	21.75	-27.25	-5.25	-16.25	-6.25	-15.25	-29.25	-3.25	-46.25	-14.25	-8.25	-6.25	-15.25	-51.25	-9.25	3.75	-11.25	-5.25	-21.25	-20.25	6.75
3.6697	-6	-18	23	23	13	-41	-3	-17	-3	10	-2	27	18	-6	17	24	-3	0	-11	-13	-26
3.66857	-31.375	-19.375	-31.375	-0.375	-10.375	-37.375	-39.375	-16.375	8.625	-14.375	-13.375	-3.375	-17.375	-13.375	-25.375	-10.375	5.625	2.625	-7.375	-13.375	-6.375
3.66745	2.5	3.5	0.5	-28.5	-9.5	-8.5	-30.5	1288.5	-10.5	-15.5	-25.5	1.5	4.5	9.5	-11.5	-19.5	-8.5	-14.5	6.5	-13.5	-25.5
3.66632	10.5	39.5	12.5	12.5	10.5	28.5	1.5	1832.5	-9.5	-2.5	33.5	17.5	-18.5	8.5	-4.5	21.5	-1.5	27.5	-16.5	-9.5	13.5
3.66519	-15.5	0.5	-17.5	4.5	-2.5	11.5	22.5	997.5	-1.5	-3.5	-0.5	-10.5	9.5	-4.5	-19.5	8.5	0.5	12.5	17.5	10.5	-12.5
3.66406	-1.375	15.625	3.625	19.625	8.625	-29.375	-4.375	17.625	7.625	-9.375	0.625	-4.375	5.625	-18.375	33.625	21.625	-19.375	2.625	2.625	14.625	5.625
3.66294	3.375	-2.625	8.375	-12.625	7.375	5.375	-7.625	-8.625	-35.625	35.375	-19.625	-0.625	37.375	11.375	1.375	7.375	28.375	-19.625	2.375	-5.625	4.375
3.66181	29.875	-14.125	12.875	-39.125	11.875	-6.125	7.875	-1.125	-3.125	-4.125	10.875	19.875	7.875	15.875	22.875	14.875	15.875	-18.125	11.875	6.875	4.875
3.66069	-32.125	-21.125	-14.125	3.875	12.875	2.875	25.875	21.875	36.875	22.875	14.875	-13.125	12.875	21.875	-0.125	-9.125	13.875	26.875	10.875	4.875	10.875
3.65957	-5.125	25.875	-2.125	-12.125	-8.125	-19.125	16.875	-16.125	6.875	23.875	-0.125	-0.125	2.875	-29.125	-7.125	0.875	-6.125	7.875	20.875	-20.125	-11.125
3.65843	-7.625	16.375	20.375	18.375	20.375	-19.625	-31.625	-7.625	24.375	2.375	24.375	19.375	6.375	6.375	31.375	23.375	47.375	3.375	34.375	24.375	35.375
3.65731	6.875	-11.125	0.875	20.875	14.875	1.875	-2.125	11.875	-3.125	-5.125	0.875	18.875	-0.125	-1.125	-14.125	-10.125	27.875	26.875	13.875	9.875	20.875
3.65619	-10.375	-11.375	9.625	4.625	-9.375	-39.375	-6.375	-18.375	4.625	8.625	-6.375	-17.375	-14.375	-1.375	13.625	-24.375	39.625	-9.375	-20.375	14.625	-3.375
3.65507	7.625	6.625	4.625	-1.375	13.625	8.625	-6.375	6.625	-10.375	-15.375	-11.375	-25.375	-10.375	15.625	21.625	-10.375	2.625	6.625	15.625	3.625	0.625
3.65395	3.875	9.875	21.875	29.875	-21.125	20.875	-5.125	9.875	9.875	13.875	23.875	7.875	14.875	6.875	-15.125	-15.125	33.875	20.875	4.875	4.875	-22.125
3.65283	4.75	-19.25	8.75	-12.25	-29.25	-25.25	-6.25	-10.25	-23.25	7.75	-1.25	-34.25	5.75	-3.25	-8.25	1.75	-14.25	5.75	4.75	11.75	28.75
3.65171	0.375	-4.625	-16.625	-5.625	8.375	-6.625	-7.625	13.375	30.375	16.375	5.375	6.375	-22.625	5.375	11.375	12.375	2.375	9.375	9.375	4.375	23.375
3.65059	31.75	7.75	-12.25	-26.25	15.75	21.75	11.75	0.75	19.75	1.75	16.75	3.75	-4.25	-1.25	-15.25	-1.25	6.75	-1.25	-11.25	14.75	-1.25
3.64947	-9.875	7.125	7.125	14.125	-28.875	-42.875	-13.875	7.125	6.125	-14.875	-2.875	-5.875	-3.875	-6.875	-28.875	16.125	2.125	6.125	-15.875	-6.875	-0.875
3.64836	-2.625	-11.625	-3.625	-9.625	-5.625	6.375	4.375	-10.625	-30.625	21.375	-2.625	-22.625	6.375	13.375	-19.625	10.375	13.375	-15.625	-4.625	-29.625	-9.625
3.64724	-8.625	3.375	-6.625	-18.625	-19.625	3.375	-9.625	16.375	-11.625	-7.625	-3.625	14.375	-8.625	16.375	-16.625	-21.625	30.375	-2.625	23.375	2.375	10.375
3.64613	-3.125	4.875	4.875	3.875	8.875	-4.125	22.875	3.875	-24.125	8.875	15.875	5.875	-1.125	26.875	-1.125	7.875	0.875	14.875	-14.125	8.875	-12.125
3.64501	-10.875	-11.875	30.125	-13.875	-19.875	19.125	-14.875	18.125	16.125	-6.875	0.125	10.125	25.125	-7.875	9.125	5.125	15.125	-7.875	4.125	28.125	14.125
3.6439	-4.625	-8.625	-12.625	3.375	-16.625	-11.625	-13.625	15.375	1.375	20.375	6.375	16.375	6.375	-16.625	-0.625	21.375	18.375	16.375	1.375	-1.625	18.375
3.64278	14.75	1.75	16.75	24.75	-6.25	-4.25	14.75	-7.25	-34.25	-23.25	1.75	-15.25	17.75	-1.25	16.75	-12.25	5.75	-8.25	18.75	24.75	12.75
3.64167	37.75	-25.25	33.75	-12.25	-13.25	1.75	20.75	6.75	-6.25	24.75	-1.25	-2.25	11.75	1.75	30.75	1.75	7.75	3.75	-5.25	-12.25	-2.25
3.64056	12.5	12.5	-3.5	-9.5	6.5	27.5	17.5	-2.5	0.5	-32.5	-3.5	-22.5	23.5	5.5	20.5	5.5	25.5	8.5	-6.5	2.5	-6.5
3.63945	12.375	13.375	34.375	11.375	7.375	-0.625	6.375	-15.625	4.375	6.375	21.375	-17.625	26.375	24.375	3.375	22.375	22.375	44.375	16.375	4.375	24.375
3.63833	9.625	-22.375	31.625	4.625	-0.375	14.625	13.625	3.625	-17.375	-16.375	-21.375	27.625	9.625	2.625	8.625	4.625	8.625	14.625	2.625	-18.375	21.625
3.63722	-14.75	-18.75	-33.75	-0.75	-4.75	19.25	9.25	-7.75	6.25	-29.75	12.25	-5.75	3.25	-17.75	10.25	-18.75	-8.75	-2.75	6.25	-4.75	-9.75
3.63611	-5.75	24.25	9.25	19.25	10.25	14.25	11.25	5.25	3.25	-5.75	-7.75	11.25	-16.75	-1.75	-2.75	-6.75	6.25	-7.75	-13.75	29.25	6.25
3.635	6.75	0.75	14.75	10.75	3.75	14.75	-19.25	-12.25	-25.25	0.75	-14.25	12.75	-0.25	-57.25	-8.25	-15.25	-8.25	-17.25	-5.25	8.75	0.75
3.63389	-9.25	19.75	2.75	18.75	13.75	4.75	20.75	-14.25	9.75	15.75	-1.25	-6.25	-6.25	5.75	21.75	-3.25	4.75	9.75	5.75	-1.25	-10.25
3.63278	0.75	-8.25	3.75	14.75	-10.25	-26.25	3.75	18.75	9.75	15.75	-1.25	5.75	-10.25	0.75	-7.25	6.75	4.75	-7.25	3.75	-6.25	33.75
3.63168	-17.75	-16.75	-17.75	-15.75	-14.75	23.25	1.25	-11.75	-40.75	-30.75	-13.75	-1.75	-19.75	-15.75	5.25	8.25	-21.75	-19.75	6.25	26.25	22.25
3.63057	8	-16	-31	-8	21	6	15	-9	13	21	-9	23	-2	35	-4	3	-18	21	1	5	0
3.62947	-12	-10	-8	11	-1	14	7	-12	15	-11	-6	-4	-5	-26	-9	-20	9	-2	-34	-29	-3
3.62836	-6.875	18.125	18.125	11.125	30.125	4.125	17.125	-7.875	7.125	-0.875	-23.875	24.125	10.125	2.125	7.125	-13.875	29.125	18.125	5.125	8.125	32.125
3.62726	-8.5	2.5	21.5	-28.5	-15.5	-1.5	11.5	4.5	-6.5	-20.5	-4.5	-4.5	0.5	-6.5	19.5	-41.5	7.5	-17.5	5.5	-8.5	-11.5
3.62616	-12.5	-33.5	14.5	-13.5	-20.5	-23.5	-22.5	-8.5	14.5	1.5	-8.5	-21.5	-8.5	6.5	4.5	6.5	-5.5	-15.5	8.5	18.5	-22.5
3.62505	-4.875	-1.875	-1.875	-0.875	-0.875	4.125	16.125	-19.875	-9.875	-31.875	-12.875	10.125	-15.875	5.125	-39.875	10.125	-5.875	-0.875	-1.875	-10.875	7.125
3.62395	-10.875	3.125	-11.875	1.125	28.125	-15.875	-10.875	18.125	-0.875	-5.875	17.125	-2.875	13.125	21.125	25.125	12.125	9.125	5.125	-8.875	8.125	8.125
3.62285	0.875	0.875	20.875	26.875	11.875	-7.125	15.875	5.875	-13.125	-3.125	12.875	-12.125	-17.125	31.875	16.875	11.875	6.875	-3.125	1.875	4.875	-3.125
3.62175	-4.875	8.125	-41.875	4.125	-12.875	-12.875	37.125	9.125	-21.875	22.125	-10.875	-33.875	-4.875	-13.875	-17.875	-12.875	6.125	2.125	-14.875	1.125	-14.875
3.62065	10.25	26.25	26.25	12.25	-0.75	3.25	-0.75	-6.75	6.25	26.25	20.25	18.25	20.25	32.25	3.25	21.25	26.25	11.25	-7.75	48.25	20.25
3.61955	-5.625	-20.625	20.375	-11.625	-12.625	-15.625	12.375	-34.625	-0.625	-15.625	7.375	-14.625	-19.625	-7.625	-5.625	11.375	5.375	-24.625	4.375	-34.625	-4.625
3.61845	19.5	21.5	0.5	8.5	-31.5	-12.5	-17.5	14.5	-20.5	-4.5	-3.5	0.5	-9.5	0.5	22.5	-1.5	11.5	-17.5	13.5	-14.5	5.5
3.61735	-38.875	16.125	4.125	10.125	-7.875	-4.875	-15.875	-19.875	-6.875	-6.875	-24.875	3.125	8.125	-4.875	-5.875	-27.875	26.125	2.125	1.125	9.125	-33.875
3.61626	9.375	-14.625	-31.625	10.375	-1.625	-14.625	15.375	5.375	15.375	5.375	-7.625	5.375	13.375	-7.625	16.375	10.375	-8.625	-26.625	33.375	35.375	-22.625
3.61516	-8.625	-1.625	-2.625	4.375	4.375	-2.625	16.375	-30.625	29.375	-9.625	2.375	-1.625	6.375	17.375	25.375	-1.625	-9.625	3.375	-14.625	10.375	38.375
3.61406	16.125	-0.875	-13.875	13.125	3.125	-5.875	-5.875	-6.875	-6.875	2.125	-22.875	1.125	-26.875	-7.875	9.125	-7.875	-16.875	4.125	-26.875	26.125	45.125
3.61297	-23.5	9.5	-13.5	22.5	14.5	7.5	-16.5	-41.5	-2.5	8.5	8.5	-31.5	-8.5	-18.5	18.5	-13.5	-19.5	19.5	-27.5	14.5	7.5
3.61187	41.25	-6.75	-8.75	-5.75	-2.75	7.25	-6.75	-19.75	21.25	22.25	11.25	6.25	38.25	-1.75	9.25	-2.75	1.25	15.25	19.25	-31.75	-4.75
3.61078	23.625	-25.375	-6.375	4.625	-23.375	-18.375	-5.375	0.625	-41.375	12.625	-7.375	-28.375	-26.375	-2.375	20.625	-0.375	-0.375	-40.375	-9.375	5.625	7.625
3.60969	7.75	-28.25	10.75	-5.25	1.75	-5.25	-0.25	-22.25	19.75	-12.25	-12.25	10.75	-5.25	-7.25	-4.25	-0.25	10.75	-33.25	5.75	-4.25	-21.25
3.6086	-14.125	-5.125	-27.125	-12.125	-9.125	-10.125	1.875	-13.125	-21.125	6.875	-9.125	8.875	5.875	5.875	4.875	-2.125	1.875	-24.125	17.875	-10.125	-17.125
3.6075	2.5	-26.5	-13.5	-15.5	-10.5	-20.5	3.5	-9.5	-18.5	-16.5	-26.5	8.5	10.5	5.5	17.5	0.5	-9.5	-7.5	0.5	-3.5	13.5
3.60641	8.625	-5.375	-1.375	19.625	6.625	4.625	43.625	17.625	-0.375	2.625	5.625	8.625	20.625	5.625	6.625	-19.375	-10.375	16.625	-22.375	18.625	3.625
3.60532	-9.875	7.125	-6.875	-3.875	6.125	-6.875	-0.875	-0.875	5.125	2.125	0.125	-20.875	7.125	-31.875	-16.875	4.125	-13.875	-14.875	-13.875	-12.875	5.125
3.60424	4.875	-3.125	8.875	0.875	-0.125	-23.125	28.875	-11.125	-11.125	2.875	13.875	-10.125	-2.125	-0.125	-12.125	-12.125	0.875	10.875	12.875	-24.125	-25.125
3.60315	2.625	16.625	6.625	-4.375	6.625	25.625	21.625	3.625	22.625	-19.375	-12.375	7.625	-3.375	1.625	7.625	29.625	21.625	18.625	5.625	13.625	8.625
3.60206	-3.25	13.75	24.75	-0.25	13.75	8.75	5.75	19.75	6.75	-0.25	1.75	0.75	-26.25	6.75	-17.25	17.75	-0.25	-3.25	0.75	7.75	-6.25
3.60098	2.375	-18.625	-2.625	5.375	-14.625	5.375	3.375	-37.625	-9.625	-4.625	-8.625	-28.625	5.375	-18.625	-7.625	-18.625	-3.625	11.375	-0.625	-29.625	-12.625
3.59989	6.875	19.875	28.875	-14.125	13.875	20.875	0.875	30.875	-6.125	-10.125	-0.125	-4.125	-3.125	-0.125	39.875	12.875	-9.125	12.875	13.875	4.875	1.875
3.5988	-13.125	3.875	7.875	-25.125	13.875	-4.125	27.875	-3.125	-0.125	-19.125	-11.125	4.875	-15.125	6.875	7.875	-8.125	19.875	-4.125	1.875	-33.125	-4.125
3.59772	6.25	2.25	2.25	-15.75	0.25	-2.75	-3.75	-18.75	2.25	1.25	-14.75	17.25	8.25	0.25	-27.75	-14.75	-23.75	-2.75	8.25	-28.75	-3.75
3.59663	30.75	15.75	8.75	3.75	-13.25	34.75	30.75	30.75	4.75	22.75	8.75	-11.25	-9.25	-3.25	3.75	1.75	2.75	20.75	-6.25	38.75	-6.25
3.59555	-11.75	-2.75	-26.75	11.25	-20.75	-11.75	0.25	-17.75	6.25	2.25	-6.75	-6.75	3.25	-19.75	9.25	-7.75	-40.75	-31.75	16.25	-13.75	13.25
3.59446	15.875	-15.125	-28.125	-1.125	4.875	-49.125	-8.125	-8.125	-21.125	-13.125	-40.125	-4.125	-9.125	5.875	-24.125	11.875	-8.125	0.875	-26.125	0.875	-5.125
3.59338	18.125	-5.875	-9.875	4.125	-12.875	11.125	0.125	-4.875	16.125	-12.875	-2.875	-14.875	13.125	22.125	-12.875	20.125	-21.875	-2.875	21.125	2.125	18.125
3.5923	7.125	11.125	-3.875	-2.875	35.125	-18.875	-1.875	4.125	-2.875	2.125	-8.875	-3.875	49.125	1.125	18.125	-26.875	28.125	-15.875	2.125	22.125	4.125
3.59122	-12	-19	6	15	-24	-14	-19	15	-9	-9	6	17	0	0	19	3	8	0	-15	-17	28
3.59013	-3.75	27.25	16.25	17.25	-33.75	-19.75	-6.75	-24.75	11.25	-28.75	18.25	-28.75	-18.75	-8.75	-25.75	3.25	12.25	20.25	-14.75	-15.75	-17.75
3.58905	7	6	21	11	16	17	14	-34	23	10	14	29	2	2	6	3	11	4	-9	33	3
3.58797	25.75	-8.25	-5.25	-3.25	15.75	-10.25	5.75	-1.25	-24.25	-23.25	16.75	-28.25	5.75	-3.25	17.75	17.75	-14.25	17.75	2.75	16.75	0.75
3.58689	5.5	15.5	-4.5	1.5	3.5	7.5	12.5	-6.5	10.5	0.5	-13.5	10.5	6.5	14.5	33.5	7.5	-5.5	-6.5	-20.5	-3.5	-10.5
3.58582	-2.375	-14.375	29.625	17.625	9.625	1.625	-13.375	-3.375	5.625	-18.375	7.625	1.625	-3.375	10.625	18.625	-0.375	19.625	5.625	3.625	-18.375	-10.375
3.58475	11.5	-4.5	3.5	12.5	3.5	-5.5	5.5	-41.5	-13.5	-0.5	-19.5	-1.5	-18.5	-4.5	-28.5	6.5	-20.5	-10.5	-17.5	11.5	-17.5
3.58367	7.75	-5.25	-2.25	3.75	-11.25	-6.25	-3.25	14.75	15.75	-32.25	0.75	-25.25	11.75	1.75	-24.25	-11.25	19.75	8.75	-22.25	-32.25	8.75
3.58259	-16.625	-2.625	-14.625	-11.625	-11.625	28.375	-10.625	-2.625	12.375	12.375	-24.625	6.375	-17.625	-2.625	-7.625	16.375	-25.625	2.375	10.375	-1.625	11.375
3.58152	14.375	0.375	-2.625	0.375	17.375	-10.625	5.375	1.375	1.375	-21.625	-11.625	-0.625	-26.625	-7.625	-38.625	18.375	14.375	-1.625	-17.625	-10.625	-3.625
3.58044	-2.625	5.375	-5.625	-34.625	-17.625	19.375	-14.625	-10.625	-16.625	-5.625	19.375	17.375	3.375	-10.625	-30.625	0.375	1.375	15.375	-27.625	-17.625	18.375
3.57937	10.375	-27.625	23.375	15.375	10.375	14.375	25.375	3.375	36.375	-0.625	17.375	30.375	17.375	27.375	-11.625	8.375	2.375	29.375	3.375	5.375	7.375
3.57829	0.25	8.25	-2.75	8.25	-41.75	-10.75	19.25	-7.75	-9.75	-16.75	3.25	18.25	-7.75	-36.75	-14.75	-14.75	-10.75	-31.75	-21.75	16.25	-9.75
3.57722	8.25	28.25	-3.75	3.25	-12.75	19.25	-9.75	8.25	11.25	13.25	10.25	8296.3	10.25	14.25	-7.75	-0.75	-8.75	14.25	16.25	-9.75	3.25
3.57615	-23.625	-15.625	35.375	2.375	-8.625	-5.625	-14.625	18.375	-12.625	-13.625	-1.625	6678.4	-10.625	7.375	-9.625	-10.625	-8.625	-1.625	-0.625	14.375	-16.625
3.57507	11.25	11.25	-8.75	-27.75	-10.75	-12.75	-19.75	1.25	4.25	-21.75	-1.75	14.25	-11.75	13.25	-5.75	-1.75	10.25	-8.75	13.25	28.25	-6.75
3.574	6.625	7.625	11.625	4.625	-3.375	1.625	-22.375	-30.375	19.625	-2.375	5.625	-17.375	-12.375	16.625	-9.375	-25.375	14.625	2.625	3.625	-19.375	3.625
3.57294	3.125	-3.875	18.125	8.125	20.125	31.125	21.125	3.125	-3.875	10.125	20.125	-2.875	4.125	12.125	5.125	25.125	-2.875	12.125	13.125	28.125	-1.875
3.57187	23.25	-14.75	5.25	14.25	12.25	11.25	3.25	17.25	3.25	4.25	-0.75	15.25	12.25	18.25	13.25	29.25	10.25	7.25	11.25	-7.75	28.25
3.5708	1.25	-1.75	0.25	33.25	15.25	10.25	-17.75	-1.75	7.25	9.25	-4.75	12.25	-3.75	-5.75	6.25	5.25	7.25	7.25	38.25	2.25	11.25
3.56973	-4.625	42.375	21.375	-19.625	-18.625	-6.625	-10.625	-10.625	-9.625	-11.625	-39.625	-2.625	23.375	-1.625	-12.625	-10.625	13.375	-7.625	-8.625	0.375	-24.625
3.56866	7.25	-4.75	-12.75	-24.75	-16.75	15.25	30.25	7.25	0.25	0.25	-2.75	-11.75	12.25	36.25	23.25	2.25	3.25	-23.75	4.25	-6.75	35.25
3.5676	13.875	-12.125	14.875	5.875	5.875	4.875	6.875	-3.125	8.875	-11.125	-9.125	-3.125	9.875	16.875	33.875	26.875	-9.125	5.875	9.875	-0.125	2.875
3.56653	7.5	-5.5	-7.5	-23.5	-1.5	6.5	-3.5	11.5	-23.5	-4.5	27.5	6.5	24.5	26.5	2.5	7.5	-25.5	4.5	-13.5	-29.5	-21.5
3.56546	8.875	-17.125	9.875	-30.125	4.875	-25.125	-17.125	14.875	-11.125	-21.125	-15.125	-8.125	-15.125	8.875	14.875	18.875	10.875	-30.125	-3.125	-4.125	2.875
3.5644	2.75	-11.25	-21.25	10.75	-10.25	-0.25	-3.25	-4.25	-38.25	-0.25	-21.25	8.75	-2.25	-10.25	4.75	-4.25	21.75	12.75	-12.25	-13.25	0.75
3.56334	16.5	14.5	7.5	-1.5	-14.5	-1.5	28.5	20.5	27.5	0.5	14.5	-22.5	8.5	3.5	2.5	5.5	-1.5	18.5	11.5	13.5	11.5
3.56228	-28.875	-5.875	-17.875	5.125	-20.875	-3.875	-13.875	1.125	-12.875	1.125	10.125	-2.875	-8.875	-10.875	-25.875	2.125	-29.875	-19.875	-18.875	-17.875	-2.875
3.56121	1	6	10	5	0	9	19	13	-13	11	-11	-1	18	9	21	-18	-6	0	-25	-15	12
3.56015	7.375	-0.625	8.375	-36.625	-6.625	-10.625	-5.625	-23.625	2.375	7.375	-1.625	-5.625	2.375	6.375	13.375	-11.625	5.375	-11.625	-2.625	-11.625	4.375
3.55909	-20.5	26.5	-0.5	3.5	-11.5	4.5	-2.5	2.5	1.5	3.5	-0.5	11.5	-14.5	-25.5	-20.5	15.5	3.5	11.5	9.5	-4.5	-27.5
3.55802	0.125	-24.875	-20.875	-29.875	5.125	8.125	-3.875	0.125	33.125	1.125	-0.875	6.125	0.125	-23.875	12.125	-7.875	13.125	6.125	-21.875	-3.875	-10.875
3.55696	-16.625	-12.625	-14.625	20.375	17.375	-22.625	6.375	-5.625	-29.625	7.375	33.375	2.375	8.375	6.375	-4.625	22.375	-6.625	4.375	-4.625	13.375	-0.625
3.55591	3.375	6.375	15.375	11.375	-4.625	7.375	0.375	-1.625	26.375	-10.625	19.375	9.375	4.375	-6.625	-13.625	7.375	0.375	14.375	-3.625	12.375	-11.625
3.55485	8.375	16.375	3.375	17.375	2.375	-4.625	23.375	10.375	16.375	-3.625	-8.625	22.375	-7.625	-2.625	23.375	28.375	35.375	2.375	-3.625	-16.625	-11.625
3.55379	-16.5	-9.5	19.5	18.5	0.5	-7.5	-43.5	-3.5	-4.5	4.5	2.5	-9.5	-15.5	17.5	16.5	4.5	0.5	-28.5	21.5	7.5	9.5
3.55273	3.25	-3.75	-24.75	1.25	1.25	10.25	-15.75	28.25	-4.75	7.25	-3.75	-6.75	-7.75	9.25	7.25	9.25	-3.75	9.25	2.25	-2.75	16.25
3.55168	19.625	-10.375	-10.375	7.625	4.625	25.625	5.625	9.625	-2.375	10.625	-3.375	11.625	-12.375	-1.375	-9.375	-9.375	20.625	3.625	8.625	8.625	11.625
3.55062	-32.75	-10.75	-6.75	-5.75	15.25	-8.75	-4.75	-10.75	11.25	-16.75	-43.75	-8.75	24.25	-22.75	-10.75	10.25	-15.75	-3.75	6.25	-10.75	3.25
3.54956	-2.125	17.875	-4.125	-2.125	21.875	-2.125	7.875	8.875	-17.125	-6.125	1.875	11.875	-10.125	-5.125	-6.125	10.875	20.875	25.875	-0.125	9.875	4.875
3.54851	9.875	-14.125	-22.125	-7.125	-11.125	-26.125	-18.125	-14.125	-7.125	4.875	-1.125	-16.125	-12.125	-35.125	-13.125	-12.125	4.875	9.875	-1.125	-0.125	10.875
3.54746	-18.625	15.375	2.375	13.375	5.375	-17.625	1.375	-5.625	-4.625	-13.625	7.375	11.375	-14.625	-7.625	-9.625	-1.625	6.375	14.375	13.375	8.375	26.375
3.5464	10.75	-31.25	1.75	-14.25	-30.25	-21.25	-6.25	-3.25	-13.25	6.75	12.75	0.75	4.75	-31.25	-37.25	20.75	-15.25	-14.25	1.75	21.75	-15.25
3.54535	-1	-3	11	15	-13	-4	-4	8	22	21	2	16	-7	10	3	-10	-23	-9	14	-10	15
3.5443	0.125	0.125	9.125	-12.875	-0.875	-17.875	-1.875	-10.875	-15.875	-28.875	6.125	18.125	-23.875	30.125	-4.875	-12.875	-5.875	0.125	-14.875	-0.875	-9.875
3.54324	10	-15	-1	-13	28	-16	6	16	6	52	-19	-10	8	21	2	-1	36	-16	15	-9	2
3.5422	8.375	17.375	-20.625	21.375	-13.625	6.375	-19.625	-14.625	-6.625	20.375	18.375	-0.625	-12.625	20.375	-0.625	-7.625	-26.625	-12.625	-10.625	7.375	33.375
3.54115	-15.375	-22.375	-3.375	1.625	-20.375	0.625	-17.375	6.625	-22.375	-34.375	-7.375	1.625	-31.375	-12.375	-4.375	18.625	-25.375	-9.375	-28.375	-33.375	-5.375
3.5401	-0.25	27.75	3.75	-1.25	-9.25	-13.25	-10.25	-14.25	12.75	9.75	6.75	-1.25	-28.25	-1.25	-5.25	-3.25	11.75	14.75	21.75	38.75	25.75
3.53905	-5	5	19	-25	-21	2	-2	-7	7	3	10	18	21	-15	-26	-1	14	3	11	-4	8
3.53799	11.25	-4.75	-4.75	0.25	-21.75	-0.75	2.25	7.25	-19.75	23.25	-16.75	-9.75	-12.75	11.25	-6.75	-3.75	-2.75	-12.75	15.25	2.25	-12.75
3.53695	2	0	-2	15	-16	-37	-28	-5	7	8	0	-14	-2	-9	2	-5	-3	-7	-30	6	9
3.53591	6.875	19.875	8.875	-17.125	5.875	-15.125	-0.125	7.875	-8.125	-7.125	10.875	-6.125	7.875	3.875	0.875	5.875	2.875	-4.125	-5.125	-7.125	-9.125
3.53486	13.875	1.875	-6.125	40.875	-1.125	0.875	-43.125	6.875	-22.125	-12.125	-17.125	-40.125	-5.125	5.875	-13.125	-9.125	-10.125	-26.125	-15.125	9.875	7.875
3.53381	-8.375	6.625	3.625	5.625	-23.375	-12.375	3.625	-6.375	11.625	-10.375	-20.375	1.625	-14.375	-35.375	-8.375	2.625	-18.375	-15.375	2.625	1.625	-15.375
3.53276	-15.625	-9.625	11.375	-15.625	-11.625	2.375	-5.625	-2.625	-10.625	-2.625	-10.625	-13.625	-10.625	-4.625	-7.625	4.375	14.375	34.375	-11.625	3.375	7.375
3.53172	13.25	8.25	3.25	3.25	-8.75	-4.75	-3.75	-12.75	-4.75	-13.75	-10.75	21.25	-1.75	-2.75	7.25	9.25	40.25	1.25	16.25	25.25	-5.75
3.53068	-25.125	-9.125	-0.125	-4.125	-32.125	-3.125	5.875	16.875	-16.125	10.875	18.875	18.875	10.875	5.875	-11.125	-5.125	0.875	13.875	14.875	20.875	-17.125
3.52964	7.875	19.875	22.875	12.875	12.875	-5.125	31.875	17.875	5.875	18.875	3.875	14.875	5.875	16.875	-5.125	19.875	36.875	3.875	1.875	8.875	28.875
3.52859	0.75	-16.25	0.75	13.75	27.75	4.75	12.75	18.75	11.75	21.75	31.75	-7.25	24.75	-5.25	16.75	7.75	-7.25	0.75	-7.25	-5.25	-1.25
3.52755	6.5	-31.5	5.5	9.5	2.5	-4.5	1.5	-1.5	10.5	-4.5	6.5	-22.5	-0.5	1.5	-2.5	-1.5	3.5	-28.5	11.5	-14.5	-22.5
3.5265	-21.5	-20.5	22.5	-0.5	8.5	25.5	9.5	-14.5	28.5	10.5	14.5	3.5	6.5	-31.5	-13.5	-1.5	-17.5	29.5	-3.5	-4.5	-16.5
3.52547	14.375	25.375	-6.625	25.375	8.375	10.375	17.375	-19.625	12.375	12.375	-2.625	15.375	-5.625	25.375	8.375	8.375	8.375	19.375	16.375	1.375	41.375
3.52443	-15.625	-22.625	10.375	-32.625	-12.625	-19.625	7.375	4.375	13.375	25.375	-2.625	-15.625	5.375	-5.625	-28.625	16.375	2.375	-0.625	-8.625	2.375	8.375
3.52339	-8.5	-8.5	-4.5	10.5	4.5	-18.5	-3.5	22.5	-14.5	11.5	-9.5	-12.5	-48.5	-3.5	-8.5	9.5	-4.5	33.5	-22.5	-3.5	-8.5
3.52235	-6.125	3.875	-24.125	-11.125	0.875	-2.125	-10.125	-14.125	8.875	-0.125	2.875	-8.125	-6.125	-14.125	-32.125	13.875	-5.125	-9.125	-6.125	1.875	8.875
3.52131	-4.5	-15.5	18.5	-15.5	-8.5	0.5	2.5	-8.5	-4.5	9.5	7.5	-13.5	-10.5	23.5	32.5	-0.5	-25.5	-53.5	18.5	-9.5	4.5
3.52028	-4.5	-4.5	-22.5	11.5	13.5	11.5	-33.5	-20.5	-11.5	-18.5	-19.5	12.5	-11.5	7.5	-20.5	-18.5	-9.5	-14.5	5.5	5.5	-7.5
3.51924	-18.5	12.5	-12.5	-10.5	8.5	7.5	-3.5	-0.5	-19.5	-10.5	-8.5	-4.5	3.5	3.5	-14.5	0.5	22.5	-13.5	-20.5	-5.5	12.5
3.5182	-2.25	-5.25	21.75	27.75	8.75	10.75	9.75	-0.25	9.75	-9.25	8.75	-16.25	-6.25	7.75	-2.25	-0.25	27.75	-16.25	-14.25	5.75	-2.25
3.51716	-9.25	-2.25	-1.25	0.75	-7.25	10.75	18.75	-6.25	-9.25	24.75	-14.25	1.75	7.75	8.75	-8.25	-0.25	-15.25	11.75	-9.25	-7.25	-11.25
3.51612	-8.375	-12.375	7.625	0.625	-3.375	-27.375	-11.375	-2.375	7.625	-14.375	5.625	0.625	-15.375	7.625	1.625	-16.375	-13.375	-16.375	17.625	-26.375	23.625
3.5151	-0.75	-12.75	10.25	0.25	-22.75	14.25	4.25	9.25	14.25	7.25	-6.75	-4.75	10.25	6.25	14.25	-9.75	-33.75	6.25	8.25	-19.75	5.25
3.51406	-13.875	10.125	4.125	-3.875	-2.875	5.125	-4.875	23.125	-19.875	16.125	-10.875	38.125	-1.875	-19.875	-12.875	8.125	15.125	19.125	-11.875	11.125	-0.875
3.51303	-21.75	-11.75	-34.75	-11.75	-29.75	-1.75	-3.75	5.25	-25.75	-24.75	-14.75	-7.75	11.25	7.25	-1.75	9.25	-10.75	-5.75	1.25	28.25	-14.75
3.51199	22.25	-5.75	-5.75	-2.75	-9.75	0.25	-7.75	-2.75	-2.75	0.25	10.25	0.25	14.25	-5.75	-13.75	11.25	2.25	-3.75	16.25	-4.75	-0.75
3.51097	26.375	6.375	-14.625	6.375	16.375	-5.625	14.375	-13.625	-26.625	3.375	3.375	-14.625	-6.625	13.375	-6.625	8.375	9.375	-5.625	-2.625	-14.625	4.375
3.50993	-31.125	-1.125	13.875	20.875	11.875	-7.125	14.875	4.875	1.875	17.875	-19.125	-14.125	13.875	-6.125	-0.125	16.875	23.875	-17.125	9.875	4.875	-4.125
3.5089	-1.875	-16.875	-5.875	-31.875	13.125	18.125	-10.875	-22.875	-17.875	0.125	-8.875	-1.875	13.125	18.125	8.125	5.125	-18.875	-0.875	14.125	-16.875	-4.875
3.50787	-38.25	15.75	-12.25	-0.25	-5.25	-12.25	2.75	-19.25	-9.25	-16.25	3.75	-30.25	2.75	2.75	-9.25	7.75	-1.25	-8.25	-1.25	9.75	5.75
3.50685	10.75	-5.25	36.75	10.75	5.75	3.75	-18.25	5.75	18.75	-16.25	-3.25	-5.25	12.75	23.75	6.75	6.75	11.75	23.75	11.75	-12.25	2.75
3.50582	7.75	0.75	-20.25	-8.25	-9.25	-3.25	-4.25	16.75	-22.25	-28.25	0.75	16.75	15.75	0.75	-20.25	-9.25	-9.25	-22.25	-6.25	-15.25	-3.25
3.50479	-1.375	11.625	-19.375	-20.375	-28.375	15.625	16.625	19.625	-31.375	15.625	7.625	-15.375	38.625	-0.375	-1.375	-0.375	12.625	-15.375	2.625	-27.375	-1.375
3.50376	2.75	-16.25	30.75	4.75	14.75	30.75	-7.25	23.75	31.75	18.75	-8.25	-1.25	32.75	-2.25	5.75	27.75	0.75	-14.25	19.75	-1.25	-1.25
3.50274	-19.75	-2.75	13.25	1.25	6.25	-15.75	9.25	6.25	-3.75	16.25	12.25	0.25	5.25	-6.75	5.25	-4.75	-23.75	-16.75	-30.75	-10.75	-14.75
3.50171	-17.625	11.375	0.375	14.375	-2.625	-19.625	-2.625	1.375	-2.625	-12.625	-16.625	-29.625	10.375	-2.625	-9.625	-4.625	-12.625	-31.625	-13.625	-26.625	8.375
3.50068	13.25	4.25	21.25	16.25	5.25	-16.75	0.25	3.25	-1.75	30.25	6.25	2.25	1.25	12.25	2.25	8.25	11.25	-7.75	-4.75	16.25	-7.75
3.49965	20	-4	-1	15	-13	24	6	0	-6	10	-7	17	-24	13	28	16	4	14	2	8	13
3.49863	7	-8	-26	0	-13	4	3	1	-8	-8	-3	16	-6	-14	-10	13	10	0	17	-14	-15
3.49761	-21.5	-11.5	20.5	-5.5	-1.5	-15.5	1.5	11.5	-2.5	1.5	8.5	-14.5	6.5	-1.5	-4.5	-4.5	-5.5	7.5	-24.5	5.5	-7.5
3.49658	5.375	-7.625	8.375	33.375	-25.625	-14.625	8.375	22.375	11.375	-4.625	-6.625	17.375	13.375	19.375	13.375	5.375	11.375	17.375	16.375	11.375	-1.625
3.49556	12.75	5.75	-10.25	15.75	18.75	13.75	20.75	-0.25	-3.25	7.75	-9.25	7.75	2.75	-0.25	-4.25	-4.25	-3.25	1.75	-14.25	4.75	-5.25
3.49454	-7.125	23.875	-15.125	-6.125	-3.125	6.875	2.875	30.875	-1.125	14.875	-6.125	-11.125	14.875	1.875	6.875	3.875	-5.125	3.875	3.875	-7.125	-5.125
3.49352	-4	-23	-1	21	-2	-1	2	2	-5	23	19	4	13	-11	15	24	-15	4	5	-5	-10
3.4925	21	0	8	7	0	8	18	4	17	7	8	-16	3	-2	5	-21	-1	-15	20	11	-17
3.49148	-11.25	-8.25	6.75	3.75	-4.25	14.75	11.75	-31.25	-6.25	7.75	-7.25	-15.25	3.75	2.75	22.75	-15.25	26.75	-4.25	17.75	2.75	1.75
3.49046	10	-28	-1	1	-11	21	-12	22	-4	16	1	23	0	8	3	9	5	-14	-6	19	-25
3.48944	-12.375	-3.375	41.625	1.625	-24.375	-15.375	9.625	-30.375	-10.375	-2.375	-6.375	-2.375	-12.375	9.625	-0.375	-26.375	-3.375	7.625	-5.375	1.625	-19.375
3.48842	-0.625	28.375	-8.625	16.375	27.375	-2.625	27.375	24.375	17.375	-16.625	22.375	-0.625	25.375	30.375	-11.625	-14.625	1.375	11.375	10.375	11.375	6.375
3.48741	-8.25	-10.25	27.75	16.75	6.75	41.75	-4.25	19.75	5.75	21.75	1.75	26.75	-34.25	15.75	-8.25	-9.25	27.75	1.75	-6.25	-12.25	11.75
3.48639	18.625	-5.375	4.625	7.625	2.625	18.625	-16.375	-5.375	-2.375	-5.375	-3.375	-17.375	-10.375	-9.375	1.625	20.625	4.625	-10.375	6.625	-5.375	3.625
3.48537	9.375	-1.625	12.375	0.375	13.375	-6.625	0.375	18.375	16.375	-6.625	22.375	2.375	11.375	4.375	12.375	25.375	31.375	19.375	15.375	23.375	34.375
3.48436	1.875	-12.125	-3.125	9.875	1.875	30.875	5.875	3.875	-3.125	-5.125	14.875	3.875	-24.125	3.875	-7.125	-11.125	-3.125	17.875	13.875	8.875	19.875
3.48334	14	-16	-3	-9	17	10	-12	7	14	12	2	11	32	8	16	7	30	2	7	29	0
3.48232	-3.375	6.625	2.625	3.625	19.625	19.625	8.625	-25.375	25.625	18.625	18.625	-5.375	-6.375	-2.375	5.625	18.625	0.625	-3.375	-7.375	-1.375	4.625
3.48132	-16.625	5.375	10.375	8.375	-19.625	7.375	-1.625	-25.625	-0.625	-14.625	3.375	13.375	33.375	5.375	-17.625	-9.625	35.375	8.375	31.375	-6.625	29.375
3.4803	-40.625	-23.625	-18.625	-20.625	-19.625	-16.625	-21.625	-21.625	-32.625	-8.625	-13.625	-17.625	-7.625	0.375	-24.625	-0.625	-18.625	-23.625	-4.625	-15.625	18.375
3.47929	23.25	-8.75	6.25	-29.75	-3.75	-6.75	-8.75	-14.75	-4.75	9.25	10.25	4.25	-6.75	-19.75	8.25	6.25	0.25	12.25	-13.75	-13.75	-0.75
3.47827	-14.25	-5.25	-10.25	-9.25	-8.25	-5.25	3.75	-24.25	-30.25	-6.25	-8.25	-26.25	-27.25	-23.25	-6.25	-8.25	-31.25	-14.25	-5.25	25.75	-10.25
3.47727	20.625	10.625	5.625	21.625	17.625	8.625	6.625	1.625	-1.375	23.625	-2.375	15.625	25.625	29.625	10.625	9.625	-9.375	0.625	7.625	15.625	-9.375
3.47625	-13.25	-13.25	-6.25	-2.25	-16.25	-24.25	13.75	-4.25	13.75	6.75	-20.25	16.75	-7.25	-1.25	6.75	-8.25	-16.25	2.75	8.75	10.75	2.75
3.47524	4.5	-14.5	-12.5	-24.5	1.5	3.5	5.5	-9.5	10.5	2.5	-20.5	-3.5	13.5	-12.5	-8.5	-3.5	-15.5	-9.5	-4.5	-12.5	21.5
3.47424	-0.625	11.375	-0.625	6.375	6.375	1.375	3.375	-19.625	0.375	-2.625	0.375	8.375	0.375	27.375	-17.625	-4.625	7.375	21.375	8.375	2.375	12.375
3.47322	-13.25	5.75	-6.25	-15.25	9.75	-7.25	4.75	-2.25	-6.25	-2.25	-3.25	-19.25	5.75	7.75	17.75	9.75	22.75	0.75	19.75	-0.25	-8.25
3.47221	19.25	0.25	4.25	-23.75	4.25	-3.75	10.25	-16.75	5.25	-15.75	27.25	-16.75	-3.75	-3.75	-5.75	19.25	9.25	-20.75	-6.75	5.25	4.25
3.47121	23.875	0.875	-9.125	4.875	8.875	-18.125	6.875	25.875	3.875	-8.125	23.875	16.875	25.875	16.875	9.875	5.875	-6.125	1.875	6.875	8.875	24.875
3.4702	0.625	-10.375	-9.375	6.625	8.625	-14.375	-9.375	-3.375	5.625	0.625	19.625	-0.375	2.625	27.625	-15.375	20.625	18.625	8.625	-8.375	-3.375	20.625
3.46919	17.875	1.875	-0.125	7.875	2.875	3.875	-13.125	-26.125	-9.125	-17.125	-11.125	4.875	-8.125	-11.125	9.875	1.875	6.875	-12.125	1.875	-14.125	-10.125
3.46819	-10.625	0.375	-31.625	2.375	-8.625	-4.625	-16.625	-0.625	-4.625	22.375	10.375	-4.625	6.375	-3.625	-17.625	-8.625	-13.625	9.375	17.375	30.375	-17.625
3.46718	1.25	12.25	-6.75	-5.75	-4.75	-14.75	-20.75	18.25	-15.75	-6.75	-9.75	7.25	-19.75	-10.75	-10.75	-12.75	22.25	-17.75	-13.75	-22.75	4.25
3.46618	22	-4	8	3	-8	10	-9	-2	-2	3	-6	5	-18	-3	31	-4	-4	-23	-12	21	-18
3.46518	-4	6	-15	10	11	0	16	-6	-18	1	24	-37	20	5	15	26	3	14	-24	-7	-11
3.46417	-17.75	-10.75	4.25	7.25	17.25	10.25	-2.75	-12.75	-3.75	2.25	-20.75	-16.75	-3.75	-11.75	-9.75	-1.75	-21.75	2.25	-3.75	10.25	7.25
3.46316	-16.375	-11.375	7.625	7.625	6.625	8.625	-10.375	-2.375	-8.375	9.625	-17.375	38.625	27.625	-3.375	6.625	-5.375	-3.375	-12.375	0.625	-7.375	0.625
3.46217	9.5	11.5	-8.5	-11.5	-28.5	12.5	6.5	16.5	9.5	-0.5	-10.5	28.5	-0.5	14.5	19.5	1.5	9.5	-22.5	-13.5	-15.5	2.5
3.46116	26.625	10.625	3.625	0.625	-1.375	-9.375	15.625	0.625	-3.375	5.625	19.625	-6.375	0.625	8.625	2.625	22.625	0.625	14.625	3.625	-13.375	5.625
3.46016	22	8	-7	-23	5	14	-30	-16	6	21	15	13	22	2	18	-5	-4	3	-8	-5	-4
3.45917	4.375	17.375	-6.625	-15.625	9.375	12.375	-7.625	-1.625	-1.625	19.375	0.375	-13.625	25.375	5.375	-1.625	27.375	-16.625	-2.625	-8.625	-7.625	-8.625
3.45816	-16	14	-12	27	-20	-6	-1	5	-12	14	17	16	42	0	-4	21	-5	-21	-3	6	11
3.45716	8.5	12.5	12.5	1.5	9.5	-13.5	3.5	-5.5	-2.5	9.5	7.5	4.5	-5.5	9.5	6.5	-9.5	6.5	11.5	21.5	-3.5	-25.5
3.45617	-19.625	-13.625	-4.625	-6.625	-3.625	-10.625	-9.625	22.375	-27.625	-1.625	-14.625	-24.625	-1.625	2.375	2.375	-0.625	-7.625	7.375	-17.625	28.375	0.375
3.45517	-15	-4	-9	8	-17	-36	-1	8	-11	0	-4	2	21	0	14	18	-7	-3	-1	1	-1
3.45417	11.375	4.375	-8.625	-18.625	13.375	4.375	-7.625	16.375	-8.625	0.375	16.375	30.375	22.375	13.375	7.375	-9.625	16.375	0.375	-16.625	-7.625	17.375
3.45317	-9	6	-7	-1	-5	-12	1	4	5	-5	-8	-6	-11	-17	6	-3	-10	4	-1	4	-22
3.45217	-15.5	-6.5	-12.5	-7.5	-2.5	-16.5	-9.5	-17.5	6.5	14.5	28.5	52.5	6.5	-4.5	22.5	18.5	16.5	-0.5	-12.5	-20.5	7.5
3.45118	33.75	42.75	0.75	-3.25	18.75	1.75	4.75	22.75	48.75	96.75	104.75	109.75	88.75	99.75	106.75	88.75	55.75	47.75	2.75	15.75	33.75
3.45019	-14.75	12.25	17.25	5.25	7.25	-30.75	37.25	101.25	216.25	347.25	435.25	417.25	436.25	440.25	304.25	294.25	197.25	120.25	93.25	57.25	57.25
3.44919	28.875	-4.125	24.875	19.875	21.875	53.875	38.875	54.875	161.88	183.88	219.88	373.88	278.88	277.88	234.88	234.88	140.88	116.88	75.875	52.875	86.875
3.4482	8.125	19.125	-4.875	23.125	40.125	76.125	95.125	167.13	301.13	514.13	558.13	537.13	496.13	469.13	443.13	399.13	281.13	209.13	152.13	86.125	93.125
3.4472	0.25	-13.75	-23.75	17.25	7.25	24.25	1.25	83.25	104.25	236.25	244.25	220.25	228.25	225.25	174.25	125.25	90.25	43.25	29.25	19.25	-8.75
3.44622	-3.375	9.625	11.625	6.625	12.625	18.625	4.625	20.625	14.625	-8.375	-5.375	13.625	16.625	-7.375	-2.375	14.625	21.625	16.625	10.625	14.625	-23.375
3.44522	-0.625	-3.625	-2.625	-3.625	11.375	-6.625	3.375	-7.625	-5.625	32.375	-12.625	-0.625	23.375	2.375	3.375	28.375	-18.625	-0.625	-5.625	29.375	8.375
3.44422	12	-13	-15	-15	-3	3	-2	16	4	-7	17	-2	-26	-20	15	9	-9	-5	-16	-19	-39
3.44324	16.875	17.875	-13.125	11.875	1.875	0.875	-7.125	-6.125	12.875	-29.125	-11.125	-31.125	-14.125	-11.125	-14.125	-20.125	-4.125	-13.125	-3.125	-21.125	-0.125
3.44225	13	-11	-6	-10	-17	4	6	-13	5	-3	-3	-7	-12	-13	18	-5	-13	29	-26	-22	-3
3.44126	-24.125	17.875	15.875	6.875	-20.125	4.875	3.875	-1.125	-12.125	4.875	-4.125	-6.125	6.875	-7.125	-27.125	-10.125	-7.125	-24.125	-5.125	-5.125	-5.125
3.44027	13.625	-8.375	-5.375	-1.375	3.625	-12.375	11.625	8.625	-3.375	2.625	6.625	7.625	3.625	24.625	3.625	-4.375	16.625	0.625	-32.375	2.625	-15.375
3.43928	9.75	-13.25	-4.25	-24.25	-7.25	1.75	3.75	5.75	19.75	5.75	2.75	20.75	6.75	-3.25	18.75	-6.25	4.75	10.75	15.75	-4.25	4.75
3.43829	-8.25	-14.25	23.75	-1.25	-24.25	3.75	9.75	-1.25	22.75	-4.25	-11.25	-5.25	-3.25	-13.25	-10.25	30.75	9.75	-10.25	37.75	32.75	16.75
3.4373	34.375	2.375	18.375	4.375	-1.625	-14.625	10.375	23.375	-16.625	-2.625	-9.625	1.375	11.375	9.375	11.375	2.375	-19.625	3.375	2.375	4.375	12.375
3.43632	16.75	2.75	-3.25	-23.25	3.75	-7.25	5.75	1.75	-9.25	-13.25	15.75	15.75	-7.25	-4.25	-1.25	16.75	12.75	-12.25	7.75	2.75	-13.25
3.43533	-17	-23	-15	-36	-15	-20	-20	-11	-12	-8	-2	-22	1	-13	-3	-23	-6	1	-2	-7	-11
3.43434	-11.25	-1.25	5.75	0.75	15.75	2.75	21.75	31.75	4.75	20.75	20.75	12.75	-13.25	15.75	15.75	12.75	15.75	2.75	20.75	15.75	10.75
3.43336	7.875	16.875	14.875	-2.125	-6.125	14.875	-3.125	12.875	11.875	7.875	29.875	-4.125	11.875	9.875	-3.125	4.875	-8.125	11.875	-7.125	32.875	-3.125
3.43237	1.375	-12.625	2.375	3.375	0.375	10.375	18.375	-15.625	-2.625	-0.625	-12.625	-3.625	-0.625	-12.625	18.375	12.375	7.375	-21.625	-16.625	27.375	22.375
3.4314	10.25	-3.75	-17.75	17.25	1.25	1.25	-31.75	-14.75	-2.75	3.25	2.25	-20.75	15.25	26.25	13.25	2.25	-7.75	34.25	3.25	-2.75	20.25
3.43041	2.625	12.625	11.625	-3.375	22.625	16.625	-13.375	16.625	-5.375	-22.375	27.625	20.625	-13.375	16.625	26.625	-5.375	-14.375	4.625	3.625	-7.375	-3.375
3.42942	-15.625	-2.625	12.375	-9.625	0.375	-0.625	-8.625	2.375	1.375	-25.625	-8.625	17.375	-13.625	-17.625	0.375	15.375	11.375	19.375	-1.625	10.375	4.375
3.42845	-4.875	-11.875	-10.875	4.125	17.125	-1.875	2.125	4.125	15.125	9.125	15.125	5.125	0.125	-16.875	-24.875	-6.875	-8.875	13.125	-4.875	2.125	-7.875
3.42746	2.75	9.75	-3.25	6.75	-3.25	-10.25	-3.25	-2.25	-20.25	-18.25	-21.25	-16.25	4.75	-0.25	5.75	2.75	-10.25	7.75	-19.25	-6.25	-3.25
3.42648	-25.25	14.75	10.75	9.75	-1.25	-0.25	4.75	14.75	5.75	15.75	17.75	11.75	-26.25	17.75	10.75	-20.25	24.75	-2.25	14.75	17.75	14.75
3.4255	-5.625	-26.625	4.375	8.375	-5.625	1.375	7.375	20.375	12.375	19.375	-4.625	-13.625	13.375	-10.625	21.375	0.375	8.375	-7.625	-9.625	37.375	2.375
3.42453	18.875	19.875	3.875	-1.125	13.875	31.875	-4.125	27.875	-9.125	15.875	12.875	7.875	1.875	24.875	13.875	17.875	-3.125	11.875	-24.125	24.875	5.875
3.42354	13.375	10.375	-10.625	-19.625	31.375	5.375	-10.625	-1.625	-15.625	1.375	8.375	19.375	29.375	31.375	5.375	16.375	8.375	19.375	4.375	-9.625	14.375
3.42256	-3.125	-0.125	0.875	-10.125	-14.125	-8.125	-1.125	-3.125	-27.125	24.875	-9.125	11.875	-10.125	-4.125	10.875	-13.125	18.875	36.875	36.875	-1.125	12.875
3.42159	14.75	-6.25	-4.25	-7.25	-5.25	-18.25	0.75	3.75	3.75	31.75	-2.25	10.75	-13.25	-9.25	-18.25	1.75	-4.25	24.75	0.75	-0.25	-1.25
3.4206	7.875	-6.125	15.875	12.875	-1.125	-26.125	-12.125	-18.125	-5.125	-2.125	-8.125	-3.125	-15.125	-4.125	-0.125	9.875	13.875	28.875	14.875	-15.125	4.875
3.41963	-1.25	0.75	-3.25	-9.25	4.75	7.75	-24.25	-5.25	18.75	22.75	-2.25	-8.25	-0.25	-4.25	0.75	8.75	-13.25	-7.25	-9.25	-1.25	14.75
3.41865	27.875	-6.125	46.875	6.875	4.875	4.875	15.875	8.875	-5.125	8.875	4.875	5.875	-3.125	-4.125	2.875	0.875	-0.125	11.875	16.875	-21.125	-0.125
3.41768	-5.875	7.125	-12.875	4.125	-4.875	-7.875	-20.875	14.125	-5.875	19.125	-11.875	-10.875	3.125	-2.875	-16.875	-1.875	-16.875	-17.875	11.125	-24.875	6.125
3.4167	-10.625	-17.625	-31.625	-6.625	3.375	-24.625	-6.625	6.375	-21.625	-13.625	-25.625	-5.625	3.375	-15.625	-33.625	-5.625	-14.625	-12.625	-32.625	-10.625	-23.625
3.41573	8.5	19.5	-18.5	13.5	0.5	25.5	22.5	4.5	34.5	19.5	-7.5	-18.5	15.5	-6.5	19.5	-16.5	-9.5	9.5	0.5	18.5	-6.5
3.41476	-5.75	19.25	9.25	1.25	8.25	26.25	8.25	13.25	11.25	8.25	15.25	18.25	9.25	16.25	-15.75	26.25	2.25	23.25	-6.75	21.25	23.25
3.41379	-4	-4	-4	-12	-20	-1	18	2	3	6	-12	7	0	16	-25	-6	27	17	17	7	4
3.41281	-23.375	6.625	-10.375	-6.375	14.625	-3.375	-14.375	-1.375	-4.375	-12.375	11.625	0.625	-25.375	-12.375	-14.375	-0.375	20.625	-11.375	-9.375	-5.375	-9.375
3.41183	-14	-6	10	13	-4	24	-13	-11	-6	-10	-1	10	-7	41	15	12	-13	28	8	-9	-9
3.41087	-5.75	-27.75	6.25	-11.75	9.25	6.25	-6.75	-21.75	-8.75	-24.75	-25.75	0.25	-6.75	-6.75	-23.75	-11.75	-7.75	2.25	-24.75	-10.75	-12.75
3.40989	11.25	-12.75	-11.75	2.25	-5.75	3.25	0.25	-5.75	13.25	10.25	-3.75	0.25	21.25	-9.75	-30.75	1.25	-10.75	-18.75	5.25	4.25	13.25
3.40893	26.25	4.25	31.25	-6.75	-9.75	-10.75	1.25	18.25	8.25	2.25	4.25	15.25	1.25	0.25	5.25	14.25	2.25	1.25	-14.75	7.25	-12.75
3.40795	0.875	7.875	3.875	-16.125	-1.125	2.875	34.875	9.875	-6.125	-0.125	10.875	4.875	-10.125	9.875	-11.125	10.875	-10.125	6.875	2.875	-3.125	15.875
3.40699	-9.875	-14.875	3.125	-1.875	-11.875	12.125	-8.875	-5.875	-29.875	0.125	-17.875	-17.875	-1.875	-26.875	8.125	-12.875	-10.875	0.125	-19.875	21.125	-8.875
3.40601	-18.625	-18.625	3.375	-6.625	-3.625	-2.625	-4.625	-17.625	3.375	-35.625	-5.625	7.375	14.375	3.375	0.375	-14.625	16.375	-10.625	9.375	-21.625	-19.625
3.40505	26.5	18.5	8.5	13.5	6.5	-2.5	11.5	16.5	8.5	-4.5	9.5	-16.5	-0.5	-5.5	-10.5	9.5	-11.5	-12.5	-11.5	3.5	-7.5
3.40408	-4.375	-4.375	5.625	-25.375	-14.375	-11.375	12.625	-14.375	-17.375	15.625	-26.375	3.625	-13.375	-1.375	-6.375	-7.375	17.625	-24.375	-13.375	11.625	9.625
3.40312	9.875	-16.125	-6.125	-7.125	0.875	23.875	-9.125	17.875	18.875	15.875	5.875	10.875	-8.125	16.875	18.875	5.875	0.875	-4.125	-16.125	5.875	8.875
3.40214	7.75	24.75	8.75	-12.25	-5.25	3.75	6.75	31.75	12.75	17.75	-8.25	13.75	0.75	15.75	3.75	13.75	24.75	-3.25	-8.25	-11.25	5.75
3.40118	-7.25	-21.25	-17.25	2.75	-14.25	-9.25	-12.25	-0.25	-15.25	-30.25	12.75	29.75	-0.25	-38.25	-23.25	-10.25	-16.25	2.75	-9.25	-20.25	-8.25
3.40021	10.375	-19.625	21.375	8.375	8.375	-10.625	1.375	-13.625	-10.625	12.375	-2.625	7.375	-16.625	-5.625	13.375	-12.625	-13.625	-15.625	-18.625	-11.625	-4.625
3.39925	24.25	-13.75	19.25	-5.75	16.25	-14.75	30.25	-6.75	23.25	14.25	6.25	1.25	19.25	25.25	8.25	-4.75	28.25	-0.75	15.25	2.25	11.25
3.39828	5.125	0.125	-2.875	-18.875	35.125	17.125	-8.875	14.125	3.125	8.125	10.125	20.125	1.125	-2.875	8.125	1.125	4.125	9.125	2.125	-7.875	-0.875
3.39733	21.875	-15.125	20.875	16.875	31.875	0.875	6.875	11.875	25.875	2.875	21.875	21.875	2.875	-0.125	-2.125	-14.125	-9.125	-15.125	1.875	7.875	0.875
3.39636	9.875	-6.125	11.875	-1.125	-8.125	0.875	-10.125	-20.125	-1.125	14.875	4.875	13.875	6.875	9.875	-15.125	-10.125	4.875	25.875	-0.125	2.875	1.875
3.3954	4.25	9.25	12.25	20.25	7.25	-10.75	-7.75	4.25	2.25	-9.75	31.25	-5.75	22.25	8.25	-19.75	3.25	-15.75	-28.75	7.25	-1.75	-4.75
3.39443	-9.25	-13.25	6.75	21.75	21.75	-2.25	1.75	3.75	7.75	23.75	-19.25	-3.25	10.75	-0.25	13.75	-2.25	2.75	8.75	1.75	2.75	-0.25
3.39348	-8.625	-0.625	1.375	20.375	-2.625	4.375	-18.625	13.375	1.375	-12.625	-0.625	4.375	14.375	14.375	-11.625	-9.625	10.375	6.375	18.375	13.375	-6.625
3.39251	-40.375	-32.375	-7.375	-28.375	8.625	-11.375	-12.375	-11.375	0.625	-10.375	10.625	-3.375	-3.375	9.625	3.625	4.625	-15.375	-20.375	-14.375	-26.375	17.625
3.39156	3	-1	-14	-20	0	-15	11	7	-19	16	21	21	20	23	25	21	17	6	-1	-5	2
3.39059	-15	-6	-21	-24	0	18	-1	29	0	13	-22	4	-10	-3	9	3	11	24	2	1	-3
3.38964	6.625	5.625	15.625	28.625	16.625	1.625	0.625	14.625	13.625	12.625	17.625	11.625	22.625	22.625	29.625	26.625	-7.375	13.625	-11.375	5.625	14.625
3.38867	-16.5	5.5	-7.5	-24.5	-18.5	3.5	13.5	6.5	-15.5	14.5	9.5	22.5	21.5	32.5	-4.5	6.5	0.5	-1.5	6.5	15.5	-14.5
3.38772	15.375	3.375	6.375	-6.625	12.375	-6.625	6.375	-7.625	-8.625	20.375	25.375	7.375	28.375	5.375	26.375	8.375	38.375	0.375	-4.625	-2.625	8.375
3.38676	-12.5	7.5	-2.5	-10.5	-17.5	-19.5	-9.5	-8.5	5.5	-2.5	22.5	-0.5	-0.5	24.5	2.5	-2.5	18.5	9.5	-6.5	-5.5	16.5
3.3858	2.875	-13.125	13.875	12.875	-4.125	24.875	7.875	6.875	7.875	6.875	22.875	26.875	-10.125	-1.125	44.875	20.875	-7.125	29.875	-0.125	-4.125	-20.125
3.38484	14	5	13	21	32	0	-28	4	25	5	27	40	13	35	26	18	11	-4	18	-18	-12
3.38389	13.375	-0.625	5.375	6.375	14.375	0.375	8.375	-2.625	-15.625	14.375	-7.625	11.375	1.375	6.375	-5.625	1.375	3.375	7.375	-4.625	-29.625	-9.625
3.38293	6.125	22.125	13.125	4.125	2.125	8.125	-2.875	-24.875	29.125	13.125	17.125	13.125	14.125	18.125	13.125	12.125	-12.875	5.125	13.125	8.125	2.125
3.38198	-25.5	-21.5	-7.5	-26.5	4.5	-3.5	-14.5	-25.5	0.5	2.5	-0.5	2.5	-4.5	6.5	24.5	4.5	7.5	12.5	2.5	8.5	8.5
3.38102	8.375	13.375	3.375	-17.625	4.375	32.375	-4.625	-1.625	21.375	18.375	31.375	-4.625	47.375	10.375	6.375	14.375	5.375	5.375	19.375	12.375	24.375
3.38007	-6.25	5.75	-3.25	6.75	-5.25	13.75	-2.25	-3.25	37.75	18.75	9.75	10.75	-15.25	23.75	6.75	10.75	17.75	20.75	19.75	15.75	14.75
3.37912	12.5	4.5	-4.5	-18.5	7.5	-7.5	-17.5	0.5	13.5	-4.5	3.5	22.5	13.5	18.5	-1.5	5.5	8.5	3.5	15.5	17.5	-16.5
3.37817	-25.5	-8.5	-19.5	-18.5	-12.5	10.5	9.5	-2.5	-11.5	14.5	-1.5	10.5	-0.5	-5.5	17.5	-2.5	31.5	-18.5	-14.5	6.5	7.5
3.37722	-8.25	-1.25	17.75	-21.25	18.75	5.75	9.75	4.75	6.75	41.75	33.75	1.75	5.75	19.75	22.75	23.75	38.75	-6.25	7.75	8.75	41.75
3.37626	2.625	14.625	4.625	-10.375	11.625	21.625	-9.375	-14.375	-6.375	-11.375	-5.375	11.625	11.625	1.625	34.625	31.625	22.625	11.625	38.625	-14.375	25.625
3.37532	14.5	0.5	1.5	13.5	-19.5	22.5	-15.5	-2.5	2.5	20.5	12.5	-5.5	3.5	11.5	9.5	19.5	-1.5	6.5	1.5	2.5	0.5
3.37436	9.75	-9.25	-2.25	15.75	1.75	8.75	-13.25	2.75	21.75	11.75	16.75	-3.25	21.75	48.75	24.75	-7.25	26.75	12.75	23.75	1.75	-29.25
3.37342	5.25	-4.75	7.25	2.25	-14.75	-17.75	3.25	-0.75	8.25	37.25	22.25	16.25	4.25	41.25	2.25	17.25	19.25	7.25	-13.75	3.25	-16.75
3.37246	6.625	9.625	1.625	5.625	11.625	19.625	9.625	19.625	17.625	21.625	58.625	31.625	18.625	12.625	49.625	12.625	20.625	9.625	37.625	13.625	-15.375
3.37152	-15	1	-11	7	9	3	13	36	10	37	26	49	23	6	43	40	23	11	43	13	7
3.37057	1.75	-6.25	-3.25	-1.25	-25.25	1.75	4.75	10.75	24.75	8.75	24.75	25.75	9.75	-10.25	15.75	24.75	32.75	18.75	3.75	-0.25	3.75
3.36962	-3.875	-3.875	28.125	8.125	-8.875	0.125	8.125	4.125	22.125	38.125	5.125	23.125	24.125	45.125	18.125	51.125	53.125	27.125	14.125	12.125	18.125
3.36868	1.75	26.75	0.75	-5.25	2.75	11.75	8.75	-18.25	2.75	50.75	33.75	28.75	-3.25	34.75	50.75	52.75	29.75	21.75	17.75	18.75	17.75
3.36773	-4.125	0.875	28.875	15.875	3.875	-13.125	9.875	5.875	12.875	27.875	27.875	12.875	17.875	63.875	50.875	31.875	35.875	49.875	28.875	15.875	11.875
3.36678	-10.375	-28.375	10.625	-10.375	1.625	-21.375	-7.375	29.625	6.625	32.625	33.625	32.625	28.625	33.625	64.625	45.625	29.625	21.625	-4.375	25.625	1.625
3.36583	13.625	-3.375	-8.375	-5.375	3.625	2.625	-18.375	22.625	20.625	38.625	48.625	25.625	23.625	55.625	44.625	47.625	58.625	40.625	29.625	22.625	17.625
3.36489	-27	-5	-26	3	-10	-8	-5	8	4	50	35	57	53	52	81	39	42	43	30	15	-14
3.36395	1.125	5.125	-1.875	1.125	17.125	28.125	32.125	3.125	8.125	24.125	77.125	41.125	54.125	104.13	79.125	102.13	62.125	48.125	35.125	14.125	22.125
3.363	16.625	6.625	-5.375	-1.375	25.625	16.625	21.625	18.625	46.625	101.63	105.63	64.625	99.625	111.63	103.63	105.63	90.625	43.625	39.625	40.625	32.625
3.36206	4	-5	-14	-23	6	0	17	4	20	106	101	102	108	103	128	103	82	48	46	10	2
3.36112	0.875	6.875	-18.125	22.875	-0.125	27.875	10.875	23.875	82.875	133.88	161.88	134.88	140.88	167.88	187.88	141.88	139.88	95.875	67.875	23.875	5.875
3.36018	-5.75	12.25	28.25	8.25	1.25	-5.75	18.25	31.25	75.25	174.25	216.25	181.25	164.25	230.25	240.25	206.25	156.25	121.25	61.25	35.25	14.25
3.35923	24.75	7.75	-12.25	-21.25	-18.25	12.75	41.75	18.75	114.75	198.75	229.75	254.75	247.75	288.75	299.75	247.75	165.75	114.75	58.75	64.75	41.75
3.35829	8.125	12.125	2.125	20.125	8.125	-6.875	29.125	38.125	111.13	272.13	285.13	280.13	321.13	395.13	388.13	245.13	202.13	152.13	99.125	18.125	-2.875
3.35736	-14.5	13.5	19.5	28.5	16.5	25.5	30.5	45.5	121.5	266.5	339.5	365.5	414.5	433.5	449.5	367.5	264.5	161.5	97.5	58.5	33.5
3.35641	17.75	1.75	-4.25	-8.25	18.75	-11.25	16.75	60.75	139.75	352.75	374.75	380.75	420.75	495.75	510.75	393.75	249.75	207.75	132.75	56.75	31.75
3.35548	14.75	-4.25	5.75	6.75	0.75	22.75	44.75	101.75	150.75	390.75	414.75	353.75	408.75	550.75	619.75	443.75	358.75	235.75	152.75	55.75	39.75
3.35453	8.625	3.625	9.625	30.625	41.625	35.625	66.625	90.625	159.63	350.63	440.63	342.63	472.63	538.63	636.63	515.63	331.63	313.63	192.63	108.63	53.625
3.3536	18.375	-11.625	12.375	20.375	33.375	21.375	81.375	96.375	192.38	347.38	377.38	312.38	345.38	539.38	638.38	602.38	492.38	347.38	212.38	123.38	50.375
3.35267	0.125	1.125	11.125	25.125	36.125	44.125	66.125	123.13	252.13	350.13	339.13	279.13	268.13	449.13	689.13	599.13	527.13	414.13	276.13	174.13	72.125
3.35172	0.875	13.875	18.875	23.875	21.875	29.875	50.875	164.88	249.88	382.88	312.88	223.88	231.88	407.88	709.88	733.88	566.88	451.88	310.88	143.88	82.875
3.35079	-13.25	1.75	23.75	9.75	29.75	42.75	61.75	138.75	263.75	329.75	224.75	184.75	186.75	382.75	685.75	675.75	626.75	432.75	360.75	198.75	137.75
3.34986	-11.625	23.375	23.375	39.375	68.375	47.375	117.38	154.38	240.38	279.38	248.38	159.38	185.38	380.38	678.38	697.38	621.38	510.38	313.38	203.38	128.38
3.34892	0.5	23.5	37.5	48.5	67.5	86.5	136.5	203.5	268.5	276.5	180.5	125.5	125.5	338.5	694.5	697.5	686.5	484.5	408.5	228.5	118.5
3.34799	26.375	5.375	8.375	49.375	71.375	88.375	173.38	232.38	321.38	300.38	203.38	121.38	91.375	305.38	691.38	697.38	656.38	517.38	376.38	196.38	138.38
3.34705	11.75	34.75	41.75	51.75	104.75	108.75	177.75	253.75	325.75	269.75	168.75	94.75	125.75	299.75	677.75	675.75	594.75	533.75	384.75	184.75	158.75
3.34612	10.625	18.625	45.625	64.625	125.63	140.63	210.63	250.63	364.63	295.63	221.63	132.63	117.63	284.63	592.63	718.63	625.63	533.63	343.63	177.63	116.63
3.34519	2.5	27.5	36.5	78.5	134.5	160.5	234.5	263.5	364.5	258.5	192.5	115.5	136.5	237.5	621.5	608.5	571.5	456.5	305.5	184.5	104.5
3.34425	13.375	21.375	48.375	109.38	158.38	187.38	272.38	363.38	403.38	282.38	179.38	128.38	128.38	274.38	572.38	598.38	508.38	417.38	319.38	198.38	82.375
3.34332	-5.125	21.875	59.875	112.88	164.88	223.88	249.88	401.88	404.88	292.88	202.88	121.88	154.88	290.88	494.88	531.88	464.88	397.88	339.88	133.88	90.875
3.34238	0.5	30.5	41.5	107.5	149.5	247.5	284.5	416.5	388.5	287.5	213.5	131.5	140.5	240.5	530.5	588.5	492.5	421.5	264.5	160.5	98.5
3.34145	10.125	0.125	42.125	125.13	127.13	210.13	273.13	408.13	447.13	351.13	211.13	136.13	132.13	249.13	480.13	513.13	461.13	328.13	227.13	108.13	76.125
3.34053	0.125	2.125	46.125	98.125	141.13	188.13	275.13	374.13	392.13	328.13	233.13	147.13	144.13	292.13	515.13	516.13	452.13	378.13	259.13	144.13	82.125
3.33959	26.375	24.375	42.375	67.375	128.38	193.38	245.38	346.38	403.38	356.38	250.38	169.38	166.38	316.38	505.38	534.38	473.38	310.38	229.38	116.38	76.375
3.33866	-16.625	9.375	41.375	54.375	105.38	150.38	179.38	297.38	396.38	347.38	260.38	175.38	165.38	273.38	472.38	519.38	458.38	330.38	229.38	135.38	41.375
3.33774	11.875	52.875	36.875	57.875	109.88	146.88	209.88	298.88	301.88	329.88	260.88	194.88	186.88	328.88	512.88	509.88	454.88	310.88	257.88	84.875	64.875
3.3368	-5.875	13.125	32.125	44.125	106.13	115.13	199.13	275.13	306.13	349.13	227.13	200.13	220.13	341.13	499.13	536.13	459.13	299.13	224.13	117.13	77.125
3.33588	24.25	-0.75	16.25	42.25	69.25	108.25	148.25	283.25	316.25	309.25	246.25	258.25	238.25	347.25	543.25	533.25	440.25	328.25	205.25	115.25	54.25
3.33496	-11.125	7.875	28.875	45.875	65.875	87.875	145.88	242.88	268.88	328.88	270.88	214.88	241.88	380.88	587.88	527.88	439.88	323.88	238.88	107.88	57.875
3.33402	0.625	16.625	12.625	31.625	74.625	125.63	129.63	253.63	271.63	364.63	325.63	285.63	250.63	497.63	566.63	585.63	443.63	322.63	220.63	96.625	50.625
3.3331	17.5	34.5	53.5	86.5	93.5	105.5	151.5	218.5	297.5	393.5	388.5	391.5	385.5	531.5	682.5	620.5	504.5	380.5	233.5	78.5	61.5
3.33218	-2	27	35	47	77	120	149	241	314	469	478	401	443	630	754	650	514	361	237	105	50
3.33125	29.5	11.5	36.5	64.5	105.5	133.5	146.5	260.5	370.5	579.5	588.5	564.5	553.5	746.5	835.5	766.5	581.5	453.5	257.5	112.5	77.5
3.33033	-9.25	42.75	19.75	73.75	68.75	124.75	182.75	247.75	381.75	621.75	643.75	648.75	720.75	821.75	976.75	746.75	634.75	426.75	229.75	98.75	63.75
3.3294	8.625	13.625	41.625	69.625	99.625	132.63	165.63	256.63	432.63	745.63	719.63	749.63	813.63	1015.6	1064.6	865.63	660.63	429.63	273.63	114.63	69.625
3.32847	10.375	11.375	30.375	70.375	98.375	123.38	166.38	290.38	473.38	820.38	909.38	908.38	1010.4	1258.4	1268.4	963.38	736.38	477.38	277.38	118.38	81.375
3.32755	-4.625	22.375	11.375	63.375	107.38	107.38	184.38	299.38	439.38	929.38	1019.4	1119.4	1202.4	1466.4	1388.4	1038.4	771.38	452.38	275.38	124.38	84.375
3.32664	11.5	-5.5	51.5	79.5	94.5	146.5	197.5	294.5	513.5	1016.5	1205.5	1236.5	1358.5	1621.5	1526.5	1134.5	833.5	495.5	360.5	107.5	57.5
3.32571	15.375	25.375	16.375	54.375	114.38	162.38	208.38	332.38	583.38	1129.4	1246.4	1347.4	1455.4	1681.4	1579.4	1225.4	850.38	568.38	252.38	141.38	64.375
3.32479	23.5	21.5	47.5	85.5	120.5	142.5	225.5	378.5	583.5	1159.5	1242.5	1404.5	1535.5	1787.5	1771.5	1259.5	893.5	580.5	377.5	119.5	83.5
3.32387	4	11	41	82	111	161	208	367	588	1153	1308	1269	1379	1717	1663	1175	891	567	312	147	83
3.32294	-3.875	3.125	26.125	53.125	123.13	138.13	231.13	372.13	572.13	1063.1	1125.1	1145.1	1318.1	1661.1	1551.1	1122.1	916.13	573.13	344.13	152.13	79.125
3.32203	31.625	8.625	37.625	58.625	82.625	154.63	224.63	326.63	578.63	1059.6	1085.6	1037.6	1119.6	1326.6	1466.6	1121.6	835.63	598.63	322.63	118.63	64.625
3.32111	11.125	23.125	50.125	86.125	99.125	120.13	211.13	379.13	498.13	973.13	843.13	845.13	949.13	1216.1	1291.1	961.13	831.13	571.13	351.13	143.13	92.125
3.32019	17.5	4.5	32.5	50.5	120.5	144.5	211.5	338.5	569.5	883.5	765.5	690.5	719.5	1002.5	1166.5	1018.5	758.5	571.5	323.5	143.5	71.5
3.31927	18.5	20.5	16.5	66.5	89.5	164.5	221.5	336.5	496.5	769.5	662.5	538.5	581.5	851.5	1142.5	880.5	749.5	526.5	300.5	170.5	74.5
3.31836	26.25	15.25	53.25	61.25	105.25	143.25	198.25	407.25	477.25	702.25	532.25	506.25	473.25	713.25	976.25	791.25	665.25	463.25	281.25	133.25	71.25
3.31743	16.625	8.625	34.625	55.625	79.625	147.63	195.63	348.63	461.63	573.63	522.63	371.63	411.63	608.63	850.63	840.63	681.63	458.63	301.63	117.63	46.625
3.31652	11.75	41.75	54.75	82.75	110.75	146.75	268.75	317.75	426.75	555.75	442.75	358.75	358.75	581.75	769.75	687.75	560.75	479.75	290.75	156.75	61.75
3.31561	13.375	30.375	43.375	96.375	122.38	157.38	271.38	304.38	446.38	558.38	458.38	377.38	356.38	597.38	785.38	699.38	559.38	415.38	290.38	128.38	72.375
3.31468	8	24	45	93	145	158	221	333	502	563	425	387	350	532	750	692	577	409	241	149	67
3.31377	-3.375	4.625	39.625	108.63	95.625	156.63	242.63	387.63	432.63	533.63	461.63	371.63	370.63	574.63	715.63	698.63	516.63	382.63	279.63	101.63	113.63
3.31286	-2.375	26.625	35.625	67.625	129.63	186.63	229.63	420.63	472.63	516.63	519.63	429.63	343.63	533.63	686.63	608.63	539.63	352.63	219.63	118.63	56.625
3.31195	2.5	12.5	68.5	70.5	152.5	187.5	236.5	346.5	491.5	588.5	495.5	443.5	455.5	547.5	733.5	699.5	577.5	399.5	268.5	112.5	68.5
3.31103	13.875	26.875	73.875	98.875	133.88	182.88	275.88	418.88	535.88	568.88	503.88	479.88	504.88	589.88	725.88	652.88	499.88	372.88	231.88	110.88	51.875
3.31012	19.625	4.625	49.625	96.625	149.63	166.63	286.63	429.63	506.63	562.63	525.63	573.63	517.63	575.63	736.63	672.63	538.63	384.63	252.63	109.63	64.625
3.30921	1.75	28.75	46.75	79.75	108.75	198.75	265.75	434.75	504.75	632.75	549.75	531.75	535.75	701.75	824.75	677.75	559.75	369.75	234.75	112.75	76.75
3.30829	42.5	32.5	72.5	99.5	145.5	172.5	230.5	396.5	540.5	622.5	582.5	544.5	543.5	743.5	797.5	651.5	515.5	393.5	248.5	123.5	68.5
3.30738	10.5	30.5	47.5	89.5	91.5	181.5	246.5	448.5	476.5	644.5	562.5	488.5	510.5	730.5	733.5	616.5	546.5	397.5	280.5	78.5	56.5
3.30647	7.75	14.75	41.75	65.75	125.75	192.75	212.75	387.75	446.75	606.75	537.75	463.75	488.75	619.75	762.75	570.75	517.75	335.75	222.75	65.75	41.75
3.30556	0.375	27.375	23.375	79.375	156.38	191.38	216.38	394.38	460.38	597.38	501.38	438.38	425.38	556.38	714.38	562.38	527.38	332.38	226.38	124.38	48.375
3.30465	13.375	46.375	41.375	79.375	139.38	188.38	254.38	386.38	425.38	556.38	452.38	381.38	358.38	499.38	697.38	553.38	426.38	318.38	222.38	119.38	59.375
3.30374	19.375	3.375	38.375	55.375	93.375	187.38	249.38	340.38	421.38	478.38	394.38	315.38	304.38	476.38	595.38	502.38	386.38	306.38	207.38	126.38	44.375
3.30284	15.5	50.5	75.5	89.5	131.5	170.5	254.5	321.5	434.5	457.5	348.5	300.5	295.5	413.5	545.5	537.5	403.5	287.5	210.5	106.5	54.5
3.30193	25.125	32.125	36.125	80.125	131.13	169.13	227.13	369.13	420.13	445.13	303.13	220.13	243.13	332.13	478.13	445.13	325.13	237.13	184.13	83.125	52.125
3.30102	39.25	31.25	47.25	64.25	149.25	175.25	224.25	338.25	424.25	410.25	302.25	230.25	230.25	363.25	464.25	461.25	349.25	265.25	210.25	86.25	72.25
3.30011	20.5	1.5	46.5	59.5	128.5	142.5	201.5	300.5	416.5	416.5	291.5	206.5	220.5	265.5	466.5	402.5	359.5	276.5	178.5	91.5	55.5
3.29921	22.25	11.25	19.25	59.25	101.25	163.25	218.25	304.25	392.25	352.25	289.25	199.25	208.25	290.25	396.25	422.25	316.25	301.25	149.25	89.25	94.25
3.29829	7.875	32.875	31.875	62.875	89.875	111.88	227.88	253.88	355.88	372.88	285.88	202.88	195.88	272.88	460.88	429.88	355.88	253.88	152.88	65.875	37.875
3.29739	33.5	38.5	27.5	86.5	91.5	142.5	187.5	288.5	331.5	306.5	306.5	218.5	213.5	303.5	404.5	379.5	352.5	244.5	145.5	69.5	57.5
3.29649	-4	52	35	70	77	144	198	288	359	306	300	224	221	325	400	345	311	230	137	85	59
3.29558	9.75	47.75	22.75	54.75	100.75	162.75	182.75	274.75	344.75	335.75	256.75	249.75	230.75	312.75	381.75	342.75	294.75	250.75	140.75	74.75	38.75
3.29467	33.625	18.625	45.625	61.625	94.625	153.63	201.63	278.63	353.63	351.63	273.63	278.63	232.63	295.63	399.63	313.63	299.63	199.63	155.63	78.625	53.625
3.29377	-5.125	17.875	24.875	74.875	120.88	123.88	185.88	287.88	356.88	316.88	251.88	259.88	256.88	323.88	412.88	316.88	312.88	228.88	129.88	82.875	45.875
3.29287	8.75	-5.25	9.75	30.75	88.75	121.75	177.75	285.75	356.75	337.75	266.75	237.75	219.75	316.75	380.75	323.75	297.75	207.75	131.75	66.75	42.75
3.29197	13.625	47.625	26.625	67.625	96.625	96.625	163.63	267.63	307.63	325.63	259.63	203.63	234.63	301.63	364.63	332.63	257.63	193.63	157.63	71.625	30.625
3.29106	35.75	7.75	49.75	95.75	75.75	164.75	164.75	272.75	270.75	302.75	277.75	216.75	214.75	288.75	378.75	305.75	235.75	172.75	144.75	69.75	53.75
3.29016	9	72	29	37	119	162	158	257	286	300	257	227	174	253	362	318	239	200	156	64	33
3.28926	7.75	39.75	51.75	47.75	102.75	152.75	195.75	215.75	309.75	298.75	233.75	226.75	191.75	297.75	372.75	318.75	300.75	216.75	118.75	57.75	11.75
3.28837	10.75	34.75	25.75	98.75	75.75	101.75	189.75	224.75	248.75	263.75	225.75	162.75	173.75	188.75	314.75	284.75	279.75	169.75	123.75	72.75	28.75
3.28747	-0.75	3.25	47.25	26.25	88.25	119.25	133.25	216.25	307.25	298.25	178.25	171.25	148.25	236.25	325.25	274.25	252.25	172.25	137.25	49.25	36.25
3.28656	11.875	18.875	8.875	76.875	77.875	124.88	128.88	232.88	275.88	300.88	151.88	158.88	137.88	207.88	293.88	297.88	220.88	195.88	116.88	39.875	33.875
3.28566	14	19	26	49	97	100	169	257	269	258	187	125	138	164	250	270	207	140	90	45	20
3.28477	12.5	-14.5	45.5	32.5	84.5	120.5	124.5	202.5	235.5	198.5	213.5	138.5	146.5	194.5	245.5	222.5	237.5	127.5	103.5	50.5	29.5
3.28387	9.375	2.375	28.375	53.375	34.375	88.375	137.38	242.38	278.38	224.38	145.38	109.38	125.38	186.38	249.38	266.38	217.38	164.38	81.375	18.375	38.375
3.28297	15.25	22.25	27.25	51.25	72.25	112.25	177.25	200.25	259.25	220.25	170.25	117.25	130.25	216.25	292.25	251.25	249.25	154.25	118.25	98.25	29.25
3.28207	7.375	6.375	19.375	57.375	63.375	82.375	146.38	213.38	244.38	236.38	181.38	142.38	142.38	161.38	226.38	251.38	197.38	118.38	95.375	65.375	26.375
3.28118	41	15	23	46	77	112	137	201	228	202	181	119	127	209	228	203	184	139	102	38	25
3.28028	4.75	10.75	32.75	37.75	60.75	100.75	128.75	196.75	257.75	214.75	173.75	124.75	132.75	168.75	247.75	207.75	150.75	147.75	80.75	47.75	16.75
3.27939	-2	45	38	66	62	99	150	192	213	216	158	152	123	167	261	237	182	148	96	57	21
3.27849	16.625	37.625	19.625	43.625	88.625	116.63	162.63	181.63	233.63	234.63	151.63	145.63	137.63	182.63	225.63	220.63	194.63	145.63	97.625	38.625	0.625
3.2776	-9.75	11.25	44.25	35.25	59.25	59.25	137.25	173.25	233.25	229.25	169.25	143.25	136.25	214.25	250.25	239.25	186.25	151.25	87.25	76.25	34.25
3.2767	24.5	1.5	10.5	21.5	66.5	80.5	110.5	170.5	236.5	208.5	165.5	97.5	146.5	188.5	221.5	189.5	208.5	95.5	77.5	19.5	27.5
3.27581	21.125	6.125	30.125	47.125	75.125	63.125	117.13	183.13	238.13	232.13	211.13	142.13	141.13	186.13	228.13	203.13	156.13	121.13	67.125	42.125	28.125
3.27492	4	4	31	55	27	92	138	140	202	229	166	134	140	180	188	200	165	103	76	49	32
3.27402	10.25	8.25	26.25	39.25	85.25	87.25	99.25	143.25	136.25	155.25	158.25	136.25	82.25	172.25	182.25	208.25	141.25	112.25	72.25	44.25	41.25
3.27313	-2.875	26.125	18.125	56.125	78.125	89.125	106.13	178.13	205.13	172.13	130.13	139.13	104.13	129.13	209.13	194.13	209.13	145.13	88.125	35.125	10.125
3.27224	26.125	14.125	20.125	34.125	71.125	72.125	94.125	169.13	198.13	189.13	209.13	110.13	83.125	185.13	204.13	159.13	181.13	135.13	89.125	53.125	31.125
3.27135	21	-18	31	45	60	60	118	137	183	191	144	117	115	138	176	180	179	89	84	57	51
3.27046	10.125	16.125	28.125	37.125	69.125	84.125	87.125	149.13	194.13	147.13	91.125	80.125	105.13	152.13	166.13	190.13	139.13	117.13	61.125	15.125	22.125
3.26957	-19.75	-0.75	18.25	14.25	23.25	67.25	79.25	143.25	188.25	171.25	117.25	65.25	84.25	130.25	199.25	154.25	149.25	102.25	72.25	24.25	4.25
3.26868	41.375	6.375	25.375	44.375	51.375	80.375	102.38	176.38	180.38	157.38	127.38	82.375	94.375	133.38	181.38	191.38	134.38	122.38	96.375	45.375	11.375
3.26779	0.25	21.25	24.25	39.25	47.25	71.25	100.25	158.25	188.25	181.25	104.25	115.25	100.25	135.25	171.25	165.25	144.25	103.25	90.25	48.25	18.25
3.26691	12.375	4.375	27.375	32.375	29.375	71.375	86.375	152.38	163.38	172.38	119.38	106.38	105.38	112.38	153.38	178.38	149.38	84.375	70.375	50.375	23.375
3.26602	18	13	28	58	32	78	104	153	173	161	142	124	117	142	161	169	157	77	78	30	45
3.26513	0.625	4.625	34.625	54.625	32.625	60.625	113.63	116.63	172.63	173.63	95.625	126.63	71.625	117.63	168.63	167.63	108.63	113.63	71.625	16.625	22.625
3.26424	-10	-3	50	16	30	98	83	133	179	156	131	103	92	149	198	150	126	98	35	31	15
3.26336	-4.875	22.125	29.125	8.125	57.125	72.125	102.13	115.13	194.13	171.13	153.13	82.125	103.13	118.13	111.13	162.13	157.13	94.125	55.125	23.125	43.125
3.26247	7.125	-8.875	2.125	18.125	37.125	38.125	120.13	137.13	152.13	155.13	119.13	106.13	109.13	126.13	182.13	132.13	136.13	81.125	39.125	11.125	8.125
3.26159	17	23	13	43	33	44	110	146	127	174	149	88	121	130	203	168	133	110	49	49	27
3.2607	25.125	8.125	18.125	17.125	52.125	51.125	113.13	133.13	135.13	155.13	128.13	108.13	92.125	159.13	176.13	161.13	165.13	96.125	81.125	18.125	23.125
3.25981	2.375	37.375	-0.625	16.375	23.375	82.375	67.375	154.38	145.38	121.38	145.38	115.38	102.38	180.38	153.38	162.38	132.38	90.375	66.375	32.375	6.375
3.25893	18.625	11.625	35.625	23.625	59.625	45.625	94.625	115.63	149.63	141.63	122.63	114.63	132.63	119.63	164.63	167.63	120.63	79.625	51.625	31.625	49.625
3.25805	10.25	-4.75	12.25	24.25	49.25	26.25	84.25	113.25	137.25	145.25	108.25	87.25	63.25	92.25	170.25	139.25	114.25	88.25	54.25	35.25	29.25
3.25717	-4	-3	34	49	53	37	85	151	135	148	114	82	90	131	151	180	139	98	36	45	13
3.25629	-17	20	26	21	22	44	85	130	137	131	110	90	89	99	148	137	88	88	40	32	-2
3.2554	-16.875	12.125	1.125	52.125	30.125	57.125	77.125	114.13	146.13	128.13	78.125	97.125	52.125	130.13	178.13	124.13	104.13	81.125	34.125	-4.875	15.125
3.25452	3.875	31.875	0.875	23.875	52.875	68.875	60.875	105.88	162.88	147.88	92.875	82.875	73.875	97.875	173.88	132.88	87.875	84.875	51.875	32.875	1.875
3.25364	-12.125	11.875	23.875	27.875	65.875	46.875	61.875	117.88	131.88	110.88	92.875	76.875	78.875	83.875	109.88	137.88	132.88	98.875	68.875	20.875	18.875
3.25276	16.5	15.5	25.5	33.5	55.5	47.5	95.5	92.5	153.5	134.5	89.5	75.5	70.5	79.5	152.5	149.5	130.5	93.5	59.5	18.5	22.5
3.25188	-0.375	2.625	29.625	45.625	44.625	70.625	77.625	120.63	159.63	141.63	103.63	47.625	79.625	98.625	144.63	91.625	122.63	103.63	61.625	39.625	14.625
3.251	-12.625	20.375	0.375	18.375	44.375	75.375	60.375	99.375	128.38	129.38	81.375	78.375	73.375	80.375	131.38	137.38	90.375	65.375	41.375	17.375	23.375
3.25012	18.125	4.125	42.125	19.125	46.125	40.125	66.125	73.125	113.13	152.13	116.13	72.125	78.125	107.13	167.13	136.13	114.13	71.125	61.125	15.125	19.125
3.24925	5.5	-4.5	-3.5	7.5	45.5	45.5	74.5	110.5	151.5	125.5	101.5	100.5	93.5	105.5	148.5	122.5	91.5	89.5	68.5	47.5	13.5
3.24837	14.75	24.75	1.75	33.75	56.75	53.75	61.75	79.75	136.75	132.75	92.75	72.75	87.75	83.75	133.75	98.75	117.75	71.75	53.75	32.75	30.75
3.24748	15.5	-1.5	-4.5	17.5	21.5	35.5	58.5	108.5	130.5	133.5	60.5	71.5	54.5	89.5	149.5	123.5	93.5	90.5	23.5	-1.5	-8.5
3.24661	16.875	13.875	12.875	18.875	30.875	56.875	62.875	104.88	132.88	102.88	120.88	82.875	80.875	107.88	137.88	111.88	86.875	38.875	56.875	39.875	8.875
3.24573	11.625	27.625	16.625	32.625	47.625	40.625	37.625	90.625	124.63	97.625	108.63	86.625	33.625	86.625	111.63	101.63	109.63	64.625	49.625	41.625	23.625
3.24486	5.875	11.875	9.875	2.875	34.875	48.875	42.875	112.88	127.88	124.88	107.88	75.875	65.875	59.875	100.88	119.88	61.875	45.875	61.875	4.875	2.875
3.24398	37	23	28	33	21	64	71	90	133	121	68	68	77	112	165	91	76	95	55	24	29
3.24311	15.5	-1.5	9.5	26.5	10.5	35.5	69.5	84.5	126.5	116.5	85.5	59.5	43.5	70.5	77.5	93.5	89.5	96.5	25.5	44.5	34.5
3.24224	10.125	5.125	14.125	-0.875	47.125	78.125	42.125	104.13	126.13	91.125	78.125	77.125	69.125	66.125	82.125	120.13	86.125	44.125	34.125	8.125	7.125
3.24136	-3.5	14.5	29.5	24.5	37.5	43.5	75.5	109.5	112.5	80.5	88.5	55.5	67.5	106.5	100.5	117.5	72.5	96.5	58.5	31.5	44.5
3.24048	3.375	27.375	17.375	20.375	29.375	52.375	86.375	102.38	150.38	111.38	86.375	56.375	63.375	93.375	109.38	145.38	116.38	54.375	63.375	35.375	38.375
3.23961	3.875	7.875	23.875	30.875	47.875	51.875	64.875	71.875	139.88	127.88	61.875	60.875	72.875	92.875	106.88	90.875	100.88	61.875	23.875	7.875	5.875
3.23874	0.5	-4.5	13.5	13.5	39.5	37.5	66.5	103.5	89.5	110.5	87.5	43.5	66.5	68.5	135.5	90.5	75.5	67.5	29.5	24.5	26.5
3.23787	7.875	5.875	21.875	35.875	28.875	50.875	51.875	75.875	92.875	111.88	78.875	62.875	52.875	118.88	120.88	110.88	87.875	76.875	11.875	17.875	12.875
3.237	-2.375	1.625	-1.375	21.625	19.625	61.625	45.625	74.625	92.625	102.63	78.625	56.625	42.625	96.625	119.63	104.63	96.625	58.625	16.625	29.625	27.625
3.23613	-3.125	-13.125	16.875	18.875	0.875	48.875	65.875	119.88	102.88	95.875	54.875	68.875	70.875	88.875	99.875	120.88	90.875	66.875	45.875	29.875	8.875
3.23526	-12.25	-2.25	12.75	18.75	25.75	47.75	29.75	87.75	126.75	117.75	87.75	42.75	48.75	84.75	104.75	83.75	74.75	49.75	43.75	17.75	14.75
3.23439	16.375	9.375	-11.625	6.375	34.375	38.375	55.375	63.375	76.375	83.375	102.38	59.375	52.375	101.38	114.38	69.375	111.38	78.375	52.375	36.375	22.375
3.23352	-12.375	-9.375	13.625	16.625	8.625	36.625	54.625	72.625	116.63	112.63	79.625	47.625	60.625	72.625	107.63	111.63	86.625	53.625	35.625	30.625	-5.375
3.23265	-6.75	-21.75	12.25	30.25	26.25	42.25	40.25	76.25	113.25	104.25	76.25	76.25	32.25	88.25	98.25	86.25	66.25	77.25	48.25	12.25	28.25
3.23178	2.375	-15.625	10.375	0.375	17.375	38.375	59.375	44.375	101.38	83.375	59.375	51.375	39.375	91.375	116.38	97.375	63.375	53.375	42.375	-6.625	8.375
3.23091	33.625	10.625	10.625	0.625	41.625	38.625	77.625	82.625	105.63	95.625	76.625	82.625	37.625	87.625	104.63	101.63	101.63	58.625	62.625	51.625	25.625
3.23004	11.25	-6.75	11.25	27.25	63.25	86.25	17.25	66.25	85.25	104.25	72.25	44.25	63.25	81.25	114.25	114.25	78.25	75.25	51.25	-1.75	-13.75
3.22918	-19	-7	-1	-1	42	29	54	87	89	73	77	74	55	77	70	86	57	44	33	17	0
3.22831	0	1	2	39	36	26	51	76	92	57	83	72	65	55	87	112	79	58	28	8	24
3.22744	13.25	29.25	1.25	16.25	23.25	39.25	33.25	70.25	106.25	121.25	73.25	67.25	58.25	73.25	97.25	109.25	75.25	34.25	33.25	25.25	17.25
3.22658	-4.5	-4.5	12.5	0.5	25.5	14.5	36.5	62.5	81.5	69.5	75.5	54.5	30.5	79.5	101.5	65.5	67.5	48.5	40.5	-7.5	7.5
3.22571	26.125	11.125	19.125	31.125	24.125	39.125	60.125	47.125	87.125	93.125	47.125	62.125	53.125	61.125	107.13	99.125	62.125	57.125	54.125	2.125	-3.875
3.22485	-20.25	5.75	24.75	7.75	25.75	38.75	38.75	82.75	90.75	83.75	71.75	51.75	67.75	61.75	107.75	101.75	85.75	42.75	56.75	28.75	22.75
3.22399	-8.5	11.5	6.5	1.5	19.5	73.5	34.5	70.5	108.5	51.5	60.5	65.5	51.5	69.5	87.5	61.5	64.5	58.5	18.5	10.5	1.5
3.22312	8.875	32.875	23.875	29.875	35.875	36.875	49.875	89.875	74.875	100.88	79.875	75.875	52.875	84.875	123.88	96.875	76.875	63.875	35.875	36.875	44.875
3.22226	12.125	-2.875	10.125	5.125	28.125	48.125	50.125	67.125	112.13	88.125	66.125	55.125	43.125	103.13	102.13	84.125	63.125	54.125	40.125	36.125	31.125
3.2214	-15.625	10.375	14.375	-1.625	12.375	41.375	44.375	56.375	79.375	99.375	50.375	30.375	54.375	50.375	72.375	87.375	86.375	46.375	62.375	15.375	26.375
3.22054	0	-22	0	-6	29	27	44	51	68	88	47	42	38	56	89	60	71	36	27	21	4
3.21968	-3.125	-5.125	2.875	14.875	5.875	57.875	45.875	61.875	62.875	70.875	53.875	46.875	54.875	78.875	89.875	80.875	78.875	62.875	28.875	-0.125	14.875
3.21881	13.5	6.5	3.5	46.5	33.5	18.5	55.5	89.5	103.5	104.5	92.5	35.5	58.5	89.5	116.5	76.5	49.5	48.5	44.5	11.5	24.5
3.21795	4.25	-2.75	-8.75	1.25	17.25	32.25	14.25	64.25	52.25	86.25	62.25	45.25	44.25	69.25	85.25	87.25	69.25	22.25	34.25	33.25	-6.75
3.21709	6.375	22.375	26.375	7.375	41.375	21.375	42.375	107.38	97.375	69.375	59.375	60.375	60.375	79.375	63.375	89.375	82.375	51.375	35.375	24.375	13.375
3.21623	-14.875	20.125	11.125	5.125	4.125	11.125	31.125	77.125	97.125	60.125	78.125	39.125	48.125	53.125	115.13	71.125	73.125	44.125	17.125	12.125	3.125
3.21537	16.625	30.625	-9.375	32.625	12.625	27.625	38.625	71.625	87.625	99.625	63.625	63.625	64.625	45.625	74.625	101.63	64.625	50.625	36.625	-2.375	0.625
3.21451	6.875	-28.125	12.875	8.875	37.875	31.875	49.875	80.875	100.88	112.88	75.875	76.875	59.875	60.875	103.88	65.875	53.875	39.875	29.875	39.875	-11.125
3.21365	-20.25	-0.25	22.75	-16.25	22.75	31.75	-3.25	44.75	74.75	55.75	56.75	65.75	43.75	81.75	74.75	71.75	62.75	51.75	29.75	-2.25	2.75
3.21279	15.375	-2.625	38.375	23.375	24.375	32.375	58.375	77.375	60.375	96.375	72.375	75.375	67.375	57.375	101.38	89.375	50.375	36.375	44.375	38.375	32.375
3.21194	3.375	-10.625	4.375	10.375	21.375	28.375	38.375	60.375	68.375	101.38	57.375	21.375	39.375	60.375	78.375	51.375	78.375	50.375	28.375	-0.625	0.375
3.21108	21	3	15	3	20	31	56	79	97	80	65	55	81	88	98	85	51	44	35	24	28
3.21022	-4.75	-4.75	22.25	27.25	4.25	49.25	21.25	80.25	112.25	92.25	51.25	54.25	43.25	74.25	100.25	78.25	55.25	55.25	65.25	10.25	20.25
3.20937	-10.25	-11.25	3.75	7.75	21.75	23.75	25.75	68.75	62.75	47.75	65.75	39.75	43.75	49.75	73.75	84.75	70.75	34.75	17.75	25.75	3.75
3.20851	5.5	15.5	14.5	18.5	44.5	23.5	41.5	56.5	71.5	51.5	66.5	58.5	36.5	54.5	73.5	83.5	88.5	65.5	18.5	18.5	10.5
3.20766	-3.375	6.625	10.625	10.625	24.625	41.625	41.625	33.625	66.625	72.625	67.625	60.625	50.625	62.625	101.63	87.625	56.625	50.625	57.625	14.625	2.625
3.2068	3.5	20.5	-5.5	9.5	9.5	21.5	41.5	58.5	80.5	89.5	43.5	49.5	57.5	43.5	68.5	69.5	71.5	48.5	18.5	16.5	11.5
3.20595	-4.75	50.25	28.25	38.25	17.25	32.25	54.25	63.25	82.25	98.25	56.25	47.25	35.25	57.25	99.25	67.25	88.25	43.25	49.25	19.25	2.25
3.2051	10.5	-3.5	26.5	10.5	37.5	29.5	51.5	79.5	92.5	96.5	52.5	68.5	55.5	28.5	88.5	49.5	51.5	41.5	38.5	5.5	14.5
3.20424	-25.25	3.75	7.75	5.75	10.75	15.75	34.75	41.75	73.75	55.75	73.75	32.75	26.75	36.75	64.75	71.75	43.75	41.75	23.75	20.75	-4.25
3.20339	-6.875	24.125	23.125	24.125	27.125	19.125	37.125	54.125	85.125	77.125	51.125	77.125	27.125	61.125	89.125	120.13	74.125	64.125	41.125	13.125	6.125
3.20254	-25	-3	1	7	4	50	33	69	90	59	29	31	34	32	78	85	70	33	20	22	20
3.20169	18.25	-0.75	33.25	19.25	26.25	25.25	24.25	44.25	77.25	52.25	32.25	25.25	47.25	39.25	72.25	72.25	80.25	44.25	24.25	25.25	19.25
3.20083	-1.25	-6.25	3.75	7.75	20.75	33.75	33.75	35.75	59.75	22.75	53.75	67.75	40.75	49.75	85.75	52.75	53.75	29.75	35.75	20.75	3.75
3.19998	6.875	13.875	17.875	1.875	19.875	15.875	42.875	71.875	81.875	90.875	31.875	33.875	41.875	53.875	84.875	77.875	55.875	63.875	16.875	18.875	5.875
3.19913	-6.375	-3.375	-0.375	19.625	1.625	27.625	12.625	49.625	59.625	78.625	40.625	8.625	41.625	45.625	63.625	65.625	49.625	36.625	15.625	4.625	8.625
3.19828	-16.375	7.625	7.625	-10.375	24.625	49.625	44.625	56.625	57.625	65.625	32.625	36.625	37.625	21.625	69.625	63.625	44.625	49.625	24.625	0.625	7.625
3.19743	-4.375	20.625	6.625	13.625	14.625	17.625	35.625	71.625	72.625	45.625	57.625	42.625	15.625	62.625	63.625	67.625	64.625	63.625	41.625	23.625	6.625
3.19658	-4.125	1.875	32.875	5.875	32.875	10.875	39.875	50.875	47.875	63.875	61.875	31.875	39.875	38.875	76.875	62.875	66.875	50.875	19.875	19.875	27.875
3.19574	-1.375	-3.375	-14.375	15.625	26.625	39.625	37.625	20.625	46.625	65.625	52.625	25.625	30.625	42.625	51.625	64.625	73.625	23.625	31.625	11.625	-12.375
3.19489	-13	-13	-10	6	0	4	56	52	75	53	50	28	4	58	63	91	46	48	38	-14	9
3.19404	-14.5	22.5	-13.5	8.5	20.5	33.5	27.5	45.5	47.5	60.5	50.5	52.5	31.5	67.5	65.5	57.5	58.5	62.5	19.5	21.5	-24.5
3.19319	5.375	15.375	11.375	24.375	28.375	30.375	45.375	56.375	63.375	79.375	40.375	35.375	76.375	50.375	80.375	96.375	67.375	39.375	31.375	25.375	6.375
3.19235	7.375	10.375	46.375	37.375	1.375	24.375	26.375	75.375	81.375	64.375	45.375	58.375	34.375	78.375	58.375	59.375	77.375	52.375	26.375	18.375	22.375
3.1915	-0.5	4.5	-20.5	2.5	-9.5	27.5	27.5	22.5	59.5	81.5	26.5	46.5	31.5	55.5	77.5	61.5	47.5	31.5	0.5	-16.5	9.5
3.19065	33	20	6	-8	1	45	45	80	62	82	52	58	46	70	59	48	50	47	15	3	5
3.18981	-23	2	10	3	22	20	46	51	44	54	49	48	22	44	83	70	37	23	27	10	11
3.18896	5	20	-17	22	16	17	43	79	48	54	65	40	37	66	48	66	66	64	24	26	15
3.18812	13.5	5.5	19.5	27.5	17.5	42.5	22.5	72.5	70.5	62.5	51.5	39.5	42.5	62.5	69.5	47.5	61.5	39.5	36.5	13.5	-3.5
3.18728	-1.5	-4.5	-8.5	-12.5	4.5	19.5	16.5	17.5	56.5	52.5	40.5	41.5	58.5	54.5	35.5	46.5	65.5	56.5	32.5	4.5	-11.5
3.18643	-5.25	4.75	11.75	11.75	18.75	34.75	22.75	61.75	49.75	52.75	50.75	55.75	38.75	60.75	59.75	67.75	63.75	43.75	26.75	0.75	8.75
3.18559	10.75	0.75	33.75	10.75	25.75	26.75	52.75	40.75	89.75	104.75	59.75	57.75	28.75	67.75	67.75	61.75	72.75	59.75	45.75	35.75	29.75
3.18475	4.25	9.25	22.25	27.25	8.25	3.25	44.25	72.25	67.25	51.25	75.25	27.25	21.25	52.25	69.25	46.25	46.25	33.25	9.25	26.25	6.25
3.1839	-16.5	-13.5	3.5	-10.5	13.5	26.5	60.5	61.5	50.5	62.5	67.5	48.5	37.5	54.5	81.5	49.5	42.5	16.5	2.5	-7.5	-11.5
3.18306	22.375	-13.625	-16.625	-3.625	9.375	28.375	14.375	32.375	62.375	91.375	72.375	46.375	44.375	51.375	100.38	55.375	75.375	6.375	20.375	-3.625	5.375
3.18222	15.75	7.75	-14.25	22.75	-6.25	38.75	42.75	57.75	69.75	75.75	38.75	26.75	37.75	60.75	61.75	75.75	50.75	40.75	33.75	9.75	12.75
3.18138	22.125	7.125	7.125	22.125	41.125	40.125	25.125	60.125	59.125	69.125	64.125	30.125	58.125	80.125	101.13	76.125	69.125	54.125	39.125	14.125	9.125
3.18054	4.5	17.5	10.5	16.5	12.5	13.5	41.5	25.5	73.5	64.5	72.5	27.5	23.5	43.5	47.5	51.5	53.5	14.5	25.5	-5.5	-6.5
3.1797	-15.5	0.5	21.5	35.5	13.5	40.5	33.5	58.5	66.5	71.5	40.5	17.5	52.5	26.5	41.5	75.5	57.5	11.5	28.5	12.5	-4.5
3.17887	-4	9	-20	12	16	1	22	22	53	47	56	40	42	58	67	62	46	28	5	1	-11
3.17803	-2.375	-4.375	38.625	-13.375	33.625	19.625	25.625	32.625	59.625	69.625	64.625	8.625	54.625	78.625	34.625	66.625	48.625	37.625	28.625	21.625	14.625
3.17719	20.375	5.375	20.375	-11.625	9.375	13.375	54.375	59.375	39.375	100.38	64.375	40.375	55.375	78.375	76.375	59.375	62.375	32.375	25.375	22.375	-5.625
3.17635	-22.125	-7.125	-12.125	-1.125	15.875	12.875	52.875	66.875	73.875	58.875	25.875	40.875	30.875	65.875	37.875	40.875	58.875	40.875	18.875	6.875	16.875
3.17551	-6.5	34.5	9.5	-6.5	4.5	15.5	44.5	48.5	54.5	71.5	39.5	22.5	46.5	67.5	86.5	78.5	58.5	29.5	35.5	9.5	-6.5
3.17468	-7.875	-2.875	-13.875	25.125	22.125	-4.875	23.125	31.125	36.125	68.125	36.125	34.125	18.125	71.125	77.125	73.125	59.125	34.125	9.125	5.125	12.125
3.17384	-2.875	12.125	-24.875	-7.875	17.125	11.125	54.125	34.125	58.125	59.125	57.125	34.125	35.125	49.125	51.125	66.125	33.125	40.125	6.125	10.125	-3.875
3.173	4.625	13.625	-2.375	-7.375	8.625	10.625	15.625	25.625	76.625	53.625	63.625	57.625	45.625	36.625	52.625	66.625	34.625	67.625	14.625	0.625	-0.375
3.17217	16.875	10.875	6.875	9.875	34.875	24.875	51.875	45.875	71.875	73.875	72.875	57.875	39.875	78.875	67.875	77.875	86.875	43.875	14.875	13.875	22.875
3.17133	-11.875	8.125	22.125	12.125	19.125	22.125	58.125	29.125	20.125	71.125	87.125	58.125	27.125	28.125	77.125	64.125	46.125	36.125	11.125	6.125	-17.875
3.1705	6.5	-2.5	17.5	13.5	-10.5	16.5	7.5	46.5	79.5	33.5	55.5	28.5	32.5	52.5	62.5	67.5	53.5	6.5	24.5	2.5	15.5
3.16966	-1.125	10.875	-6.125	5.875	5.875	13.875	36.875	33.875	59.875	64.875	36.875	59.875	36.875	65.875	72.875	43.875	62.875	43.875	0.875	6.875	-2.125
3.16883	-2.375	18.625	4.625	14.625	25.625	39.625	51.625	28.625	59.625	64.625	71.625	40.625	61.625	69.625	76.625	80.625	59.625	32.625	18.625	-5.375	14.625
3.16799	-6.25	11.75	6.75	21.75	22.75	35.75	36.75	56.75	59.75	77.75	68.75	43.75	43.75	55.75	54.75	76.75	65.75	24.75	38.75	12.75	3.75
3.16717	13.125	13.125	10.125	5.125	1.125	40.125	34.125	55.125	49.125	84.125	31.125	46.125	50.125	80.125	65.125	84.125	72.125	35.125	11.125	16.125	-1.875
3.16633	3.875	-15.125	-2.125	5.875	12.875	14.875	36.875	26.875	60.875	45.875	29.875	35.875	26.875	63.875	49.875	57.875	27.875	33.875	22.875	14.875	21.875
3.1655	-11.125	-22.125	-5.125	5.875	16.875	27.875	18.875	39.875	36.875	38.875	28.875	39.875	14.875	24.875	27.875	43.875	36.875	61.875	11.875	11.875	-14.125
3.16467	-16	4	7	16	16	14	49	54	62	83	50	39	47	55	81	58	39	29	29	4	28
3.16384	2.125	-7.875	-10.875	7.125	3.125	18.125	6.125	31.125	75.125	66.125	59.125	67.125	37.125	59.125	81.125	24.125	44.125	27.125	26.125	12.125	5.125
3.16301	29	-2	3	22	16	25	44	58	35	55	58	35	96	84	67	88	45	51	-2	1	1
3.16218	6.5	-13.5	2.5	-6.5	7.5	23.5	46.5	7.5	58.5	57.5	48.5	40.5	19.5	27.5	47.5	36.5	25.5	18.5	35.5	-23.5	-8.5
3.16135	9.5	11.5	-3.5	16.5	21.5	19.5	10.5	37.5	97.5	87.5	46.5	27.5	52.5	77.5	68.5	67.5	37.5	22.5	21.5	15.5	2.5
3.16052	-7.375	13.625	13.625	34.625	27.625	10.625	34.625	71.625	58.625	58.625	29.625	21.625	45.625	48.625	72.625	50.625	62.625	28.625	17.625	12.625	13.625
3.15969	6.75	11.75	-2.25	12.75	30.75	-0.25	56.75	44.75	41.75	43.75	51.75	60.75	42.75	61.75	53.75	39.75	70.75	40.75	34.75	-1.25	2.75
3.15887	-8.5	7.5	-8.5	4.5	30.5	24.5	-3.5	53.5	36.5	52.5	43.5	27.5	36.5	41.5	43.5	51.5	51.5	59.5	34.5	32.5	-8.5
3.15804	2.25	-14.75	-1.75	-8.75	8.25	30.25	38.25	41.25	42.25	59.25	41.25	16.25	52.25	42.25	54.25	69.25	31.25	41.25	20.25	1.25	2.25
3.15721	-1	28	10	1	47	35	45	33	60	33	65	60	28	46	69	61	36	24	49	-2	-7
3.15638	16.75	-9.25	0.75	-1.25	15.75	23.75	24.75	43.75	69.75	41.75	48.75	37.75	15.75	41.75	61.75	35.75	52.75	1.75	26.75	0.75	-20.25
3.15555	-3.25	0.75	-2.25	10.75	12.75	17.75	26.75	53.75	46.75	56.75	60.75	29.75	41.75	46.75	69.75	78.75	37.75	32.75	9.75	15.75	17.75
3.15473	16.375	15.375	13.375	16.375	5.375	37.375	-7.625	57.375	55.375	44.375	52.375	53.375	45.375	20.375	84.375	40.375	36.375	50.375	23.375	27.375	-5.625
3.1539	2.75	10.75	40.75	23.75	21.75	42.75	33.75	57.75	66.75	91.75	47.75	53.75	33.75	57.75	69.75	35.75	56.75	53.75	47.75	24.75	13.75
3.15307	10.375	-1.625	21.375	6.375	17.375	6.375	2.375	43.375	35.375	49.375	26.375	39.375	25.375	37.375	57.375	57.375	70.375	38.375	10.375	1.375	1.375
3.15225	-13.5	9.5	10.5	-4.5	6.5	11.5	29.5	38.5	76.5	67.5	43.5	35.5	28.5	48.5	79.5	47.5	42.5	39.5	22.5	23.5	-1.5
3.15143	4.25	-0.75	7.25	24.25	13.25	1.25	41.25	48.25	66.25	76.25	43.25	30.25	25.25	58.25	70.25	56.25	57.25	49.25	42.25	7.25	23.25
3.15061	11.25	3.25	21.25	2.25	9.25	51.25	40.25	38.25	65.25	59.25	41.25	33.25	38.25	45.25	58.25	41.25	60.25	37.25	30.25	18.25	10.25
3.14978	-0.25	-5.25	-9.25	23.75	4.75	38.75	28.75	49.75	69.75	56.75	35.75	38.75	13.75	54.75	57.75	61.75	68.75	5.75	22.75	10.75	22.75
3.14896	19.375	2.375	9.375	11.375	18.375	-3.625	54.375	57.375	83.375	76.375	29.375	18.375	8.375	54.375	50.375	65.375	64.375	51.375	21.375	31.375	17.375
3.14813	-7	20	23	21	42	33	48	49	50	59	53	28	36	42	59	51	54	30	43	11	14
3.14731	21.875	-0.125	26.875	38.875	16.875	18.875	20.875	62.875	64.875	77.875	37.875	30.875	30.875	40.875	74.875	62.875	40.875	38.875	20.875	12.875	0.875
3.14649	19.125	16.125	-6.875	19.125	27.125	42.125	58.125	40.125	80.125	60.125	24.125	50.125	49.125	63.125	66.125	64.125	64.125	71.125	37.125	23.125	20.125
3.14568	1.5	-8.5	21.5	-13.5	23.5	29.5	11.5	32.5	40.5	53.5	56.5	13.5	48.5	46.5	63.5	36.5	65.5	27.5	14.5	15.5	5.5
3.14485	6.875	24.875	3.875	12.875	20.875	32.875	59.875	64.875	74.875	101.88	35.875	41.875	53.875	22.875	50.875	40.875	54.875	34.875	22.875	7.875	10.875
3.14403	-12	3	7	22	1	-1	26	42	29	50	28	30	17	53	65	64	46	14	31	0	2
3.14321	9.875	8.875	8.875	7.875	2.875	14.875	9.875	47.875	50.875	35.875	11.875	34.875	20.875	54.875	44.875	54.875	48.875	31.875	11.875	16.875	-0.125
3.14239	18.375	7.375	-3.625	12.375	10.375	33.375	9.375	47.375	91.375	68.375	60.375	33.375	35.375	65.375	66.375	35.375	29.375	85.375	23.375	19.375	41.375
3.14157	18.25	34.25	7.25	-11.75	14.25	40.25	43.25	61.25	72.25	53.25	52.25	39.25	33.25	62.25	68.25	57.25	36.25	22.25	24.25	-6.75	9.25
3.14075	11.25	15.25	0.25	-6.75	-8.75	27.25	14.25	23.25	32.25	63.25	64.25	26.25	41.25	58.25	56.25	45.25	34.25	23.25	34.25	8.25	7.25
3.13994	-7	12	-6	19	12	22	54	29	52	41	43	34	32	40	84	60	74	54	22	13	11
3.13912	18.875	34.875	-5.125	15.875	33.875	45.875	50.875	65.875	86.875	64.875	51.875	58.875	63.875	47.875	60.875	67.875	40.875	25.875	52.875	18.875	14.875
3.1383	-36	-18	-13	5	19	13	25	54	54	48	17	62	20	71	41	40	42	35	-3	9	-2
3.13749	3.25	-0.75	6.25	5.25	19.25	26.25	40.25	37.25	38.25	53.25	41.25	52.25	2.25	26.25	62.25	52.25	21.25	35.25	37.25	24.25	19.25
3.13667	-13.375	-12.375	-18.375	1.625	8.625	23.625	-2.375	65.625	62.625	80.625	26.625	46.625	26.625	61.625	67.625	26.625	59.625	34.625	34.625	17.625	-3.375
3.13585	22.375	10.375	9.375	10.375	12.375	47.375	46.375	38.375	44.375	65.375	29.375	27.375	17.375	54.375	61.375	76.375	54.375	22.375	28.375	21.375	18.375
3.13504	16.875	19.875	23.875	23.875	3.875	31.875	47.875	54.875	62.875	84.875	60.875	58.875	42.875	83.875	65.875	54.875	72.875	56.875	21.875	-0.125	25.875
3.13423	10.125	0.125	2.125	14.125	-7.875	21.125	1.125	52.125	52.125	67.125	43.125	-5.875	33.125	56.125	36.125	42.125	29.125	26.125	33.125	15.125	11.125
3.13341	-14	-8	9	14	11	23	30	41	62	29	60	37	48	46	66	46	35	17	38	6	0
3.13259	-5.875	-4.875	19.125	22.125	-41.875	21.125	28.125	54.125	53.125	55.125	67.125	14.125	14.125	39.125	42.125	33.125	31.125	25.125	10.125	2.125	8.125
3.13178	-0.375	-7.375	16.625	30.625	35.625	37.625	41.625	79.625	75.625	70.625	53.625	29.625	48.625	81.625	50.625	46.625	53.625	50.625	32.625	16.625	24.625
3.13097	15.375	25.375	14.375	7.375	-0.625	20.375	36.375	36.375	51.375	50.375	53.375	49.375	52.375	33.375	71.375	50.375	35.375	55.375	14.375	3.375	21.375
3.13016	15.5	20.5	-2.5	14.5	16.5	43.5	23.5	70.5	49.5	57.5	56.5	44.5	28.5	47.5	50.5	43.5	49.5	20.5	16.5	13.5	3.5
3.12935	0	3	8	-10	17	16	43	48	40	58	29	50	17	45	61	59	36	26	29	20	17
3.12853	10	20	13	22	30	38	36	32	49	63	57	40	22	48	64	35	59	41	43	7	24
3.12772	26.75	2.75	20.75	15.75	16.75	33.75	27.75	59.75	60.75	47.75	31.75	30.75	22.75	32.75	62.75	43.75	17.75	40.75	14.75	17.75	13.75
3.12691	-7.625	6.375	-16.625	1.375	9.375	7.375	23.375	30.375	63.375	46.375	44.375	29.375	20.375	63.375	56.375	45.375	50.375	29.375	18.375	3.375	4.375
3.1261	-5	17	11	9	16	27	35	68	60	75	56	43	29	38	39	52	65	48	15	22	13
3.12529	-20.625	-17.625	-13.625	2.375	4.375	24.375	25.375	52.375	39.375	38.375	21.375	0.375	16.375	34.375	33.375	54.375	27.375	19.375	0.375	9.375	5.375
3.12448	29.875	23.875	7.875	22.875	7.875	19.875	42.875	28.875	60.875	28.875	35.875	44.875	33.875	61.875	52.875	60.875	33.875	46.875	30.875	17.875	7.875
3.12367	25.5	-12.5	-3.5	-0.5	33.5	15.5	18.5	47.5	69.5	21.5	27.5	18.5	16.5	18.5	31.5	27.5	27.5	19.5	63.5	12.5	4.5
3.12287	0.125	-12.875	7.125	20.125	3.125	15.125	28.125	44.125	49.125	56.125	51.125	41.125	12.125	30.125	35.125	58.125	59.125	-1.875	27.125	27.125	7.125
3.12206	-5.875	3.125	6.125	16.125	31.125	1.125	27.125	33.125	29.125	49.125	26.125	47.125	39.125	37.125	52.125	21.125	50.125	45.125	-1.875	6.125	4.125
3.12125	-11.875	0.125	10.125	18.125	25.125	40.125	9.125	42.125	55.125	33.125	53.125	36.125	-0.875	39.125	60.125	42.125	51.125	59.125	27.125	-9.875	26.125
3.12044	-4.5	16.5	-4.5	12.5	16.5	48.5	45.5	50.5	39.5	12.5	39.5	22.5	48.5	28.5	49.5	67.5	36.5	30.5	7.5	-7.5	13.5
3.11963	18	-7	21	19	20	30	16	72	66	64	46	18	36	49	66	58	46	47	14	21	26
3.11883	-8.75	11.25	7.25	16.25	43.25	24.25	41.25	32.25	59.25	45.25	29.25	23.25	42.25	38.25	75.25	57.25	50.25	48.25	28.25	-1.75	29.25
3.11802	31	11	-7	13	16	19	27	28	47	82	22	30	27	31	71	58	41	34	15	19	3
3.11721	10.25	5.25	-3.75	11.25	8.25	32.25	21.25	26.25	41.25	11.25	43.25	36.25	28.25	24.25	64.25	29.25	33.25	36.25	-19.75	10.25	32.25
3.11641	19.875	2.875	29.875	19.875	11.875	11.875	43.875	26.875	40.875	57.875	38.875	43.875	12.875	33.875	37.875	41.875	41.875	20.875	2.875	3.875	8.875
3.11561	-5	-4	9	7	3	4	22	57	56	58	53	31	10	23	68	34	25	50	9	-9	4
3.1148	21.875	15.875	13.875	17.875	8.875	9.875	10.875	13.875	50.875	63.875	16.875	23.875	37.875	67.875	52.875	53.875	49.875	33.875	32.875	13.875	-8.125
3.114	-28.5	3.5	18.5	2.5	14.5	7.5	-4.5	25.5	37.5	23.5	36.5	46.5	18.5	13.5	40.5	12.5	24.5	13.5	-5.5	9.5	-12.5
3.11319	-12	-6	10	-1	18	34	6	10	71	28	42	6	-1	35	30	38	16	2	28	12	10
3.11239	1.25	5.25	9.25	12.25	20.25	18.25	40.25	52.25	61.25	27.25	33.25	35.25	21.25	20.25	65.25	30.25	41.25	11.25	39.25	17.25	-2.75
3.11159	-24.25	-7.25	0.75	-0.25	-12.25	30.75	13.75	38.75	35.75	25.75	37.75	0.75	18.75	36.75	31.75	46.75	46.75	7.75	6.75	-1.25	8.75
3.11079	-0.125	4.875	-15.125	5.875	14.875	14.875	22.875	13.875	13.875	17.875	27.875	32.875	11.875	22.875	28.875	57.875	37.875	7.875	22.875	9.875	14.875
3.10998	2.375	-0.625	7.375	17.375	-7.625	18.375	27.375	20.375	40.375	47.375	17.375	15.375	9.375	15.375	56.375	35.375	20.375	46.375	23.375	-11.625	6.375
3.10918	-24.5	-7.5	4.5	3.5	9.5	-5.5	39.5	25.5	67.5	35.5	37.5	42.5	48.5	43.5	25.5	33.5	52.5	15.5	19.5	8.5	-8.5
3.10838	20.375	-3.625	17.375	-1.625	20.375	27.375	41.375	39.375	45.375	45.375	33.375	34.375	16.375	15.375	20.375	33.375	53.375	10.375	13.375	12.375	16.375
3.10758	10	18	5	10	32	17	45	39	56	64	37	43	33	47	57	44	46	27	7	14	-3
3.10678	4.625	9.625	25.625	-0.375	31.625	27.625	25.625	32.625	57.625	44.625	35.625	8.625	40.625	27.625	45.625	12.625	40.625	42.625	6.625	9.625	-1.375
3.10598	15.5	0.5	9.5	2.5	15.5	14.5	11.5	50.5	15.5	7.5	2.5	17.5	20.5	5.5	40.5	30.5	23.5	42.5	11.5	-14.5	14.5
3.10519	-3.5	-15.5	13.5	-1.5	20.5	36.5	22.5	61.5	39.5	32.5	13.5	2.5	22.5	37.5	46.5	25.5	8.5	3.5	16.5	6.5	8.5
3.10438	-15.375	6.625	-1.375	7.625	39.625	15.625	11.625	53.625	48.625	51.625	32.625	26.625	22.625	55.625	38.625	24.625	31.625	33.625	7.625	13.625	17.625
3.10358	7.75	-2.25	-0.25	-7.25	10.75	26.75	30.75	42.75	44.75	74.75	58.75	27.75	24.75	37.75	57.75	30.75	32.75	4.75	17.75	18.75	25.75
3.10279	-0.5	5.5	-9.5	0.5	12.5	36.5	5.5	26.5	47.5	32.5	10.5	31.5	15.5	20.5	44.5	34.5	33.5	47.5	4.5	28.5	-6.5
3.10199	10.875	-6.125	5.875	15.875	3.875	11.875	19.875	28.875	29.875	45.875	37.875	20.875	28.875	26.875	65.875	36.875	37.875	26.875	40.875	9.875	-13.125
3.10119	-13.375	1.625	11.625	2.625	36.625	1.625	36.625	16.625	40.625	24.625	40.625	47.625	30.625	26.625	44.625	28.625	36.625	7.625	23.625	28.625	-11.375
3.1004	2.125	-3.875	19.125	1.125	21.125	10.125	17.125	28.125	56.125	11.125	12.125	22.125	23.125	52.125	59.125	33.125	29.125	40.125	7.125	-11.875	-3.875
3.0996	-6.125	11.875	-17.125	-19.125	34.875	11.875	30.875	29.875	51.875	55.875	24.875	21.875	18.875	15.875	17.875	37.875	38.875	19.875	32.875	20.875	-4.125
3.09881	12.125	-0.875	14.125	4.125	14.125	4.125	33.125	50.125	51.125	46.125	33.125	19.125	35.125	24.125	25.125	29.125	46.125	-6.875	7.125	10.125	20.125
3.09801	-3.625	5.375	25.375	17.375	43.375	-14.625	33.375	35.375	26.375	45.375	60.375	34.375	23.375	40.375	48.375	48.375	45.375	23.375	34.375	-6.625	-3.625
3.09721	-28	-22	11	8	9	9	31	49	37	19	-2	4	27	32	20	18	6	11	-26	-2	8
3.09642	11	-7	19	10	9	19	-17	39	43	52	49	58	26	51	19	17	35	28	18	6	18
3.09563	14.125	10.125	3.125	26.125	24.125	18.125	25.125	58.125	62.125	38.125	49.125	32.125	38.125	33.125	52.125	44.125	13.125	19.125	-5.875	-4.875	11.125
3.09483	15.75	-8.25	8.75	15.75	20.75	10.75	14.75	42.75	41.75	40.75	36.75	26.75	-9.25	41.75	26.75	24.75	11.75	49.75	16.75	-3.25	4.75
3.09404	-3.75	9.25	19.25	7.25	15.25	23.25	28.25	41.25	41.25	46.25	12.25	20.25	7.25	53.25	75.25	26.25	38.25	31.25	26.25	14.25	30.25
3.09325	-5	20	-1	23	0	15	17	37	42	39	25	40	13	22	43	11	24	41	17	-4	-1
3.09245	12.25	22.25	34.25	21.25	11.25	30.25	40.25	21.25	72.25	30.25	44.25	27.25	36.25	34.25	34.25	29.25	41.25	25.25	42.25	30.25	12.25
3.09167	-2.375	15.625	-8.375	-10.375	11.625	-5.375	30.625	20.625	31.625	64.625	43.625	31.625	22.625	26.625	58.625	37.625	18.625	23.625	11.625	3.625	15.625
3.09087	10.75	-2.25	-27.25	4.75	0.75	18.75	36.75	17.75	30.75	51.75	35.75	8.75	27.75	11.75	29.75	26.75	14.75	1.75	19.75	6.75	12.75
3.09008	-2.75	11.25	21.25	16.25	29.25	21.25	25.25	38.25	70.25	36.25	63.25	21.25	43.25	52.25	43.25	16.25	31.25	29.25	18.25	4.25	18.25
3.08929	20.75	4.75	3.75	33.75	6.75	34.75	27.75	47.75	39.75	62.75	41.75	29.75	47.75	62.75	26.75	28.75	16.75	22.75	32.75	19.75	-13.25
3.0885	6	9	28	28	0	21	27	31	52	31	-4	26	23	21	49	26	21	32	21	-8	-5
3.08771	-0.375	15.625	30.625	12.625	14.625	33.625	45.625	41.625	61.625	46.625	43.625	62.625	51.625	48.625	32.625	32.625	43.625	41.625	37.625	29.625	27.625
3.08692	-23.5	2.5	22.5	10.5	-5.5	32.5	-7.5	19.5	43.5	11.5	4.5	3.5	19.5	33.5	11.5	35.5	7.5	22.5	-17.5	3.5	-14.5
3.08614	12.5	-7.5	1.5	12.5	33.5	0.5	25.5	28.5	41.5	61.5	14.5	44.5	29.5	23.5	42.5	39.5	28.5	16.5	28.5	-10.5	23.5
3.08534	-0.625	-3.625	2.375	0.375	-4.625	7.375	21.375	9.375	36.375	36.375	15.375	3.375	2.375	20.375	30.375	21.375	22.375	15.375	-2.625	-22.625	4.375
3.08455	19.875	6.875	-0.125	-2.125	7.875	18.875	28.875	35.875	41.875	52.875	48.875	30.875	24.875	50.875	42.875	47.875	25.875	13.875	26.875	26.875	23.875
3.08377	15.375	-5.625	-10.625	-16.625	34.375	14.375	-3.625	23.375	62.375	21.375	38.375	12.375	20.375	18.375	19.375	26.375	32.375	29.375	-2.625	22.375	-14.625
3.08298	23.125	21.125	1.125	-20.875	9.125	13.125	22.125	47.125	9.125	32.125	19.125	15.125	23.125	11.125	34.125	39.125	34.125	44.125	-0.875	-0.875	-13.875
3.08219	9.75	4.75	5.75	-8.25	-11.25	33.75	24.75	40.75	28.75	46.75	19.75	22.75	17.75	26.75	20.75	47.75	23.75	13.75	2.75	-21.25	5.75
3.08141	-7	6	-15	8	34	8	27	26	46	51	8	5	24	18	66	34	36	-3	27	24	-12
3.08062	12.75	10.75	18.75	18.75	16.75	20.75	28.75	36.75	43.75	40.75	17.75	25.75	36.75	42.75	30.75	11.75	47.75	24.75	-2.25	5.75	12.75
3.07983	14.875	17.875	-3.125	-1.125	-17.125	9.875	10.875	37.875	39.875	6.875	11.875	14.875	31.875	18.875	20.875	45.875	18.875	25.875	21.875	6.875	-9.125
3.07905	-16.5	5.5	6.5	18.5	14.5	18.5	21.5	4.5	23.5	27.5	31.5	57.5	23.5	24.5	27.5	67.5	26.5	23.5	23.5	20.5	33.5
3.07827	8.125	15.125	-7.875	-3.875	30.125	-1.875	22.125	18.125	45.125	21.125	14.125	43.125	18.125	34.125	22.125	2.125	27.125	22.125	8.125	16.125	21.125
3.07748	2.75	-2.25	16.75	3.75	12.75	33.75	24.75	8.75	17.75	24.75	41.75	-5.25	9.75	30.75	10.75	20.75	14.75	35.75	28.75	16.75	12.75
3.0767	8.125	12.125	15.125	5.125	9.125	19.125	14.125	10.125	25.125	40.125	23.125	31.125	24.125	11.125	6.125	43.125	16.125	17.125	-1.875	7.125	20.125
3.07592	4.5	11.5	19.5	14.5	-5.5	19.5	29.5	44.5	23.5	28.5	37.5	8.5	22.5	36.5	59.5	42.5	47.5	19.5	18.5	-0.5	15.5
3.07513	25.625	9.625	26.625	14.625	8.625	12.625	-1.375	34.625	28.625	46.625	22.625	12.625	30.625	-0.375	25.625	26.625	27.625	22.625	14.625	21.625	2.625
3.07435	5.25	-28.75	-18.75	17.25	-1.75	18.25	27.25	30.25	55.25	42.25	43.25	18.25	46.25	24.25	88.25	24.25	28.25	24.25	12.25	13.25	8.25
3.07357	5.25	11.25	-4.75	-4.75	-2.75	-10.75	26.25	31.25	48.25	37.25	43.25	19.25	32.25	16.25	32.25	20.25	21.25	18.25	2.25	6.25	9.25
3.07278	-11.5	-4.5	-10.5	21.5	-5.5	5.5	20.5	43.5	45.5	50.5	34.5	44.5	34.5	24.5	44.5	18.5	29.5	20.5	6.5	-8.5	7.5
3.07201	3.75	-6.25	5.75	13.75	-1.25	-10.25	5.75	48.75	26.75	42.75	22.75	7.75	31.75	15.75	33.75	35.75	33.75	19.75	8.75	7.75	15.75
3.07122	1.75	-13.25	-19.25	23.75	0.75	15.75	34.75	7.75	22.75	17.75	44.75	36.75	22.75	25.75	22.75	20.75	11.75	16.75	-18.25	16.75	8.75
3.07044	-19.25	3.75	14.75	-1.25	-0.25	-9.25	20.75	8.75	27.75	38.75	18.75	12.75	-6.25	46.75	61.75	24.75	19.75	-14.25	4.75	-7.25	9.75
3.06966	-9	12	-3	1	17	42	14	24	42	57	29	31	9	37	35	39	18	24	-1	6	16
3.06888	22.625	6.625	20.625	10.625	21.625	30.625	19.625	30.625	42.625	43.625	39.625	25.625	20.625	14.625	39.625	26.625	39.625	4.625	16.625	33.625	-5.375
3.06811	6.875	-14.125	-0.125	-1.125	17.875	-1.125	13.875	30.875	51.875	20.875	25.875	23.875	19.875	22.875	37.875	33.875	-15.125	16.875	-9.125	7.875	15.875
3.06733	-6.375	1.625	-19.375	21.625	33.625	25.625	30.625	21.625	31.625	53.625	6.625	39.625	9.625	31.625	51.625	13.625	31.625	17.625	5.625	-0.375	4.625
3.06654	9.625	0.625	1.625	15.625	20.625	22.625	46.625	32.625	36.625	53.625	26.625	18.625	30.625	35.625	37.625	27.625	33.625	52.625	29.625	1.625	7.625
3.06577	-5.125	-1.125	7.875	16.875	15.875	30.875	-4.125	12.875	44.875	22.875	41.875	37.875	8.875	27.875	21.875	24.875	16.875	19.875	27.875	-2.125	28.875
3.06499	18.25	-5.75	-14.75	5.25	-0.75	-6.75	43.25	27.25	15.25	5.25	32.25	28.25	0.25	13.25	38.25	15.25	18.25	21.25	6.25	-1.75	-24.75
3.06421	-6.5	6.5	-5.5	20.5	12.5	19.5	24.5	20.5	42.5	28.5	33.5	13.5	5.5	22.5	49.5	56.5	41.5	18.5	10.5	6.5	13.5
3.06344	-16	18	18	-6	29	11	-1	-5	15	20	24	17	16	11	58	18	4	25	9	12	1
3.06266	-13.5	-0.5	-25.5	-14.5	6.5	24.5	1.5	37.5	23.5	22.5	9.5	8.5	43.5	31.5	40.5	35.5	14.5	-1.5	14.5	4.5	23.5
3.06189	-8.625	-26.625	8.375	6.375	12.375	0.375	14.375	22.375	10.375	18.375	3.375	0.375	7.375	13.375	11.375	15.375	44.375	7.375	17.375	7.375	18.375
3.06111	18.125	10.125	1.125	12.125	-11.875	4.125	19.125	33.125	41.125	42.125	1.125	16.125	15.125	19.125	45.125	11.125	27.125	-0.875	2.125	29.125	-0.875
3.06033	-6.625	-1.625	-1.625	4.375	2.375	28.375	17.375	18.375	24.375	18.375	16.375	26.375	2.375	11.375	36.375	15.375	33.375	17.375	30.375	4.375	-0.625
3.05956	12.625	-2.375	-30.375	-0.375	27.625	15.625	20.625	11.625	4.625	15.625	23.625	2.625	23.625	12.625	-6.375	39.625	29.625	1.625	33.625	-11.375	25.625
3.05878	-13.125	-8.125	9.875	5.875	16.875	5.875	5.875	30.875	52.875	33.875	23.875	25.875	29.875	3.875	49.875	16.875	14.875	44.875	8.875	14.875	9.875
3.05801	-2.625	4.375	-20.625	9.375	16.375	7.375	25.375	24.375	28.375	42.375	33.375	22.375	3.375	23.375	41.375	35.375	4.375	29.375	6.375	28.375	13.375
3.05724	-4.875	1.125	-30.875	9.125	12.125	17.125	43.125	42.125	23.125	24.125	19.125	21.125	10.125	34.125	39.125	9.125	42.125	30.125	-10.875	-14.875	-7.875
3.05646	-33.75	6.25	10.25	1.25	25.25	11.25	6.25	17.25	38.25	26.25	53.25	32.25	13.25	26.25	22.25	22.25	14.25	5.25	37.25	-3.75	18.25
3.05569	17.875	-3.125	13.875	4.875	8.875	23.875	18.875	17.875	18.875	52.875	19.875	33.875	10.875	27.875	24.875	16.875	46.875	16.875	18.875	31.875	16.875
3.05492	-7.625	11.375	16.375	16.375	-5.625	24.375	-4.625	-8.625	42.375	36.375	6.375	14.375	21.375	16.375	24.375	39.375	11.375	18.375	5.375	7.375	6.375
3.05415	12.5	26.5	-10.5	-9.5	7.5	-0.5	19.5	45.5	18.5	24.5	20.5	9.5	14.5	28.5	-6.5	24.5	-2.5	14.5	12.5	13.5	0.5
3.05337	-17.875	-4.875	8.125	-2.875	17.125	16.125	15.125	26.125	25.125	25.125	-2.875	-1.875	5.125	23.125	33.125	25.125	30.125	25.125	4.125	-4.875	7.125
3.0526	1.875	0.875	10.875	11.875	4.875	25.875	17.875	24.875	55.875	13.875	36.875	11.875	46.875	27.875	32.875	47.875	26.875	15.875	29.875	27.875	10.875
3.05183	-3	29	-17	-10	15	4	14	30	47	24	47	19	-3	45	18	23	20	23	1	9	-2
3.05106	12.625	12.625	-1.375	16.625	-10.375	10.625	36.625	13.625	31.625	-5.375	23.625	39.625	16.625	26.625	21.625	26.625	8.625	19.625	14.625	8.625	-15.375
3.0503	-4.125	-12.125	4.875	12.875	-7.125	28.875	37.875	14.875	44.875	12.875	32.875	16.875	16.875	30.875	37.875	16.875	39.875	0.875	9.875	1.875	1.875
3.04952	7.875	0.875	-1.125	-18.125	-2.125	11.875	31.875	18.875	33.875	9.875	40.875	25.875	9.875	27.875	35.875	39.875	36.875	3.875	-3.125	18.875	17.875
3.04875	27.25	-11.75	-1.75	16.25	10.25	-1.75	16.25	35.25	30.25	20.25	30.25	22.25	32.25	38.25	34.25	39.25	35.25	23.25	11.25	4.25	12.25
3.04799	-11.375	1.625	3.625	8.625	4.625	15.625	23.625	43.625	14.625	44.625	33.625	8.625	21.625	16.625	40.625	33.625	27.625	7.625	0.625	5.625	8.625
3.04721	-15	1	-8	23	11	-5	33	31	45	13	23	-5	44	58	36	13	23	32	22	2	10
3.04645	1.25	10.25	-14.75	-7.75	21.25	24.25	14.25	42.25	15.25	32.25	27.25	44.25	2.25	32.25	33.25	54.25	10.25	2.25	-9.75	14.25	2.25
3.04568	-1.125	-7.125	15.875	5.875	19.875	-5.125	8.875	5.875	25.875	22.875	7.875	6.875	-1.125	10.875	26.875	8.875	34.875	-1.125	8.875	7.875	9.875
3.04492	1.375	6.375	4.375	-6.625	12.375	-1.625	-0.625	26.375	28.375	29.375	32.375	34.375	14.375	32.375	44.375	30.375	14.375	2.375	3.375	-14.625	-11.625
3.04415	-5.5	1.5	20.5	-11.5	-5.5	6.5	5.5	38.5	34.5	35.5	27.5	19.5	14.5	0.5	11.5	2.5	5.5	30.5	-9.5	4.5	-7.5
3.04339	2.75	12.75	-3.25	-11.25	10.75	28.75	41.75	17.75	34.75	-21.25	33.75	12.75	23.75	43.75	30.75	31.75	16.75	23.75	20.75	-15.25	-2.25
3.04262	-2.25	20.75	11.75	30.75	12.75	-13.25	6.75	32.75	54.75	45.75	38.75	7.75	12.75	23.75	33.75	20.75	13.75	14.75	22.75	17.75	2.75
3.04185	-15	7	9	18	8	9	22	24	52	36	0	17	24	31	12	17	31	-15	15	-5	23
3.04109	1.25	22.25	0.25	27.25	26.25	-0.75	11.25	38.25	36.25	33.25	38.25	21.25	18.25	28.25	39.25	30.25	25.25	29.25	7.25	5.25	2.25
3.04032	19	-17	35	-7	18	12	-3	23	13	4	30	26	25	29	13	37	42	16	-8	5	2
3.03956	23	-8	16	1	41	23	33	24	51	38	36	48	42	42	40	20	19	19	5	10	9
3.03879	10.625	21.625	6.625	17.625	-0.375	-6.375	1.625	21.625	16.625	7.625	23.625	-5.375	5.625	28.625	4.625	5.625	18.625	8.625	-7.375	42.625	13.625
3.03803	4.125	-8.875	3.125	-4.875	-2.875	1.125	2.125	20.125	20.125	51.125	24.125	19.125	15.125	23.125	28.125	36.125	4.125	26.125	47.125	19.125	3.125
3.03727	-5.125	-10.125	32.875	-9.125	-5.125	16.875	25.875	51.875	41.875	33.875	47.875	34.875	35.875	19.875	13.875	18.875	32.875	8.875	7.875	-0.125	-8.125
3.03651	-13.75	-4.75	-1.75	14.25	19.25	11.25	8.25	14.25	41.25	41.25	48.25	29.25	17.25	-2.75	20.25	39.25	41.25	17.25	17.25	12.25	2.25
3.03574	9.25	-8.75	1.25	-9.75	4.25	47.25	17.25	17.25	33.25	25.25	22.25	18.25	20.25	29.25	17.25	9.25	12.25	9.25	17.25	-20.75	4.25
3.03498	17.75	-20.25	-6.25	34.75	5.75	8.75	24.75	22.75	29.75	20.75	31.75	13.75	7.75	21.75	35.75	39.75	28.75	-6.25	12.75	27.75	-4.25
3.03422	3.75	16.75	-5.25	3.75	1.75	12.75	6.75	37.75	21.75	34.75	31.75	6.75	28.75	28.75	16.75	26.75	17.75	11.75	7.75	7.75	-5.25
3.03345	8.75	10.75	-5.25	27.75	2.75	18.75	9.75	20.75	43.75	46.75	28.75	11.75	19.75	18.75	48.75	22.75	28.75	13.75	10.75	3.75	7.75
3.0327	16.75	-10.25	21.75	1.75	16.75	28.75	20.75	23.75	8.75	45.75	22.75	16.75	11.75	12.75	31.75	46.75	25.75	-13.25	4.75	9.75	13.75
3.03193	-4	9	15	10	5	-4	26	28	31	33	23	31	38	23	18	41	45	13	-3	-7	25
3.03118	-5.875	0.125	9.125	-2.875	33.125	5.125	36.125	21.125	23.125	21.125	19.125	14.125	27.125	55.125	56.125	24.125	18.125	28.125	17.125	25.125	11.125
3.03041	2.125	-10.875	4.125	14.125	12.125	19.125	15.125	14.125	40.125	39.125	37.125	22.125	32.125	18.125	34.125	19.125	22.125	15.125	27.125	-3.875	13.125
3.02966	23.25	2.25	11.25	19.25	20.25	40.25	24.25	34.25	31.25	39.25	46.25	26.25	38.25	31.25	22.25	33.25	30.25	36.25	-0.75	17.25	19.25
3.0289	-4.25	-12.25	7.75	10.75	-2.25	-5.25	23.75	20.75	26.75	20.75	19.75	13.75	-2.25	25.75	20.75	15.75	21.75	7.75	16.75	15.75	3.75
3.02814	8.375	3.375	-3.625	-1.625	8.375	9.375	18.375	29.375	27.375	31.375	15.375	43.375	15.375	15.375	27.375	25.375	10.375	14.375	6.375	8.375	2.375
3.02738	11.75	24.75	-15.25	-5.25	5.75	11.75	22.75	27.75	4.75	15.75	37.75	8.75	8.75	3.75	18.75	40.75	25.75	44.75	9.75	-16.25	12.75
3.02663	2.75	2.75	8.75	12.75	22.75	-8.25	26.75	39.75	30.75	65.75	25.75	37.75	-2.25	45.75	44.75	28.75	7.75	21.75	-2.25	39.75	12.75
3.02587	2.25	3.25	7.25	16.25	23.25	-2.75	21.25	16.25	32.25	12.25	46.25	32.25	10.25	17.25	49.25	21.25	20.25	8.25	6.25	-10.75	20.25
3.02511	-20.125	-7.125	-16.125	9.875	17.875	3.875	4.875	22.875	19.875	24.875	5.875	20.875	15.875	40.875	14.875	-1.125	24.875	22.875	7.875	0.875	-27.125
3.02435	5.75	14.75	12.75	-12.25	-4.25	6.75	0.75	42.75	36.75	27.75	15.75	1.75	21.75	24.75	40.75	46.75	27.75	5.75	17.75	8.75	-3.25
3.0236	18.125	2.125	10.125	11.125	21.125	18.125	19.125	-2.875	27.125	45.125	42.125	11.125	-0.875	30.125	38.125	33.125	37.125	2.125	1.125	13.125	5.125
3.02284	15.625	-8.375	8.625	17.625	22.625	9.625	4.625	49.625	26.625	20.625	33.625	36.625	0.625	6.625	19.625	31.625	6.625	17.625	12.625	0.625	17.625
3.02209	-24.125	17.875	4.875	-6.125	-3.125	5.875	15.875	15.875	49.875	39.875	33.875	8.875	-4.125	31.875	22.875	33.875	15.875	-3.125	-3.125	2.875	5.875
3.02133	2.25	2.25	26.25	5.25	4.25	15.25	18.25	27.25	19.25	10.25	30.25	44.25	16.25	33.25	36.25	23.25	16.25	8.25	42.25	12.25	-4.75
3.02058	-1.5	-16.5	0.5	-12.5	5.5	-12.5	-4.5	2.5	20.5	0.5	10.5	-0.5	-3.5	11.5	36.5	27.5	37.5	16.5	0.5	-14.5	-10.5
3.01982	17.375	4.375	19.375	14.375	11.375	15.375	14.375	46.375	60.375	20.375	54.375	14.375	31.375	23.375	39.375	50.375	5.375	30.375	6.375	20.375	23.375
3.01907	-5.625	1.375	16.375	-12.625	1.375	6.375	0.375	37.375	45.375	27.375	20.375	44.375	7.375	30.375	53.375	23.375	27.375	29.375	26.375	5.375	2.375
3.01832	1.875	-4.125	5.875	0.875	2.875	17.875	15.875	23.875	38.875	31.875	27.875	31.875	28.875	33.875	21.875	26.875	44.875	14.875	24.875	16.875	10.875
3.01757	-13.5	16.5	1.5	3.5	-10.5	4.5	37.5	10.5	33.5	14.5	29.5	14.5	28.5	-1.5	30.5	28.5	-3.5	12.5	-7.5	-11.5	7.5
3.01681	0.125	8.125	-10.875	4.125	28.125	35.125	10.125	28.125	41.125	19.125	37.125	35.125	17.125	17.125	31.125	20.125	10.125	29.125	11.125	10.125	13.125
3.01606	-5	-6	-9	-17	-11	8	-11	9	43	32	13	-16	0	-8	21	50	13	26	-23	12	5
3.01531	12.5	-2.5	-11.5	23.5	17.5	-12.5	20.5	12.5	17.5	11.5	22.5	18.5	32.5	29.5	33.5	20.5	18.5	24.5	-12.5	4.5	17.5
3.01456	21.125	8.125	7.125	-11.875	41.125	16.125	27.125	35.125	39.125	28.125	30.125	30.125	10.125	59.125	45.125	8.125	3.125	29.125	9.125	-1.875	6.125
3.01381	8.25	-33.75	-16.75	12.25	6.25	9.25	11.25	25.25	29.25	-13.75	6.25	30.25	8.25	2.25	16.25	21.25	25.25	22.25	3.25	6.25	2.25
3.01306	8.625	0.625	-4.375	10.625	24.625	21.625	39.625	38.625	28.625	54.625	36.625	21.625	44.625	42.625	38.625	34.625	27.625	29.625	18.625	11.625	11.625
3.01231	6	5	-5	-1	34	22	48	17	34	24	15	22	8	19	43	33	49	2	0	10	9
3.01156	-20.125	-22.125	-2.125	-6.125	10.875	-16.125	20.875	22.875	37.875	24.875	33.875	37.875	18.875	27.875	24.875	20.875	16.875	40.875	18.875	-0.125	-18.125
3.01081	-3.625	2.375	-5.625	-2.625	-8.625	3.375	4.375	13.375	40.375	17.375	41.375	13.375	21.375	44.375	35.375	23.375	42.375	31.375	24.375	1.375	-22.625
3.01006	-0.875	-13.875	-8.875	14.125	15.125	26.125	15.125	27.125	14.125	30.125	12.125	27.125	26.125	6.125	12.125	29.125	26.125	13.125	11.125	23.125	6.125
3.00931	6.875	-11.125	9.875	4.875	22.875	31.875	17.875	54.875	54.875	53.875	18.875	39.875	12.875	40.875	40.875	31.875	38.875	28.875	25.875	-10.125	16.875
3.00856	-0.875	-15.875	17.125	5.125	6.125	18.125	25.125	12.125	28.125	31.125	16.125	-1.875	16.125	6.125	49.125	33.125	15.125	-12.875	-0.875	-1.875	11.125
3.00782	24.625	8.625	5.625	11.625	8.625	17.625	-6.375	46.625	33.625	20.625	27.625	34.625	2.625	42.625	14.625	41.625	14.625	11.625	21.625	17.625	1.625
3.00707	-7.375	13.625	-5.375	16.625	19.625	5.625	37.625	27.625	41.625	22.625	25.625	6.625	14.625	31.625	22.625	31.625	11.625	32.625	31.625	-6.375	24.625
3.00632	15.375	5.375	-4.625	-5.625	-1.625	16.375	-12.625	40.375	27.375	16.375	33.375	33.375	1.375	18.375	42.375	25.375	11.375	27.375	15.375	5.375	-12.625
3.00557	-10.875	4.125	15.125	2.125	7.125	25.125	1.125	-0.875	38.125	20.125	27.125	24.125	-1.875	33.125	20.125	39.125	64.125	21.125	-7.875	-5.875	-3.875
3.00483	-1.25	10.75	28.75	-2.25	3.75	2.75	17.75	14.75	16.75	53.75	10.75	15.75	5.75	25.75	31.75	26.75	-3.25	12.75	13.75	14.75	3.75
3.00409	-13.125	-37.125	12.875	2.875	-5.125	-11.125	11.875	22.875	55.875	-2.125	34.875	-0.125	15.875	9.875	39.875	32.875	4.875	3.875	-10.125	-9.125	-1.125
3.00334	-4.125	0.875	-9.125	19.875	5.875	-4.125	13.875	19.875	61.875	56.875	28.875	14.875	28.875	25.875	32.875	31.875	13.875	8.875	17.875	-12.125	29.875
3.0026	25.375	-4.625	12.375	25.375	21.375	-1.625	18.375	23.375	36.375	24.375	37.375	4.375	22.375	23.375	22.375	37.375	15.375	13.375	25.375	26.375	15.375
3.00185	-4.5	7.5	3.5	-0.5	5.5	5.5	0.5	33.5	30.5	15.5	3.5	19.5	6.5	12.5	19.5	24.5	13.5	7.5	-21.5	34.5	-1.5
3.00111	-2.5	19.5	5.5	31.5	41.5	13.5	27.5	13.5	41.5	38.5	35.5	23.5	14.5	6.5	31.5	31.5	33.5	12.5	41.5	20.5	16.5
3.00036	-7.625	-28.625	9.375	26.375	6.375	11.375	26.375	12.375	11.375	25.375	36.375	27.375	28.375	27.375	25.375	19.375	-16.625	7.375	-10.625	0.375	1.375
2.99962	-2.75	-6.75	-1.75	7.25	4.25	20.25	-13.75	6.25	21.25	24.25	-21.75	-2.75	17.25	9.25	18.25	14.25	20.25	15.25	7.25	6.25	-0.75
2.99888	-11.875	2.125	-8.875	-4.875	10.125	-3.875	18.125	19.125	9.125	21.125	30.125	19.125	48.125	12.125	16.125	27.125	21.125	6.125	-2.875	6.125	-0.875
2.99813	11.125	7.125	34.125	11.125	-2.875	26.125	34.125	30.125	41.125	33.125	37.125	32.125	32.125	45.125	39.125	46.125	44.125	25.125	29.125	9.125	10.125
2.99739	-18.5	-4.5	-8.5	-17.5	26.5	-2.5	34.5	39.5	36.5	23.5	22.5	-0.5	30.5	41.5	28.5	31.5	44.5	23.5	6.5	1.5	-22.5
2.99665	1.125	11.125	26.125	5.125	17.125	22.125	26.125	24.125	29.125	43.125	36.125	10.125	37.125	28.125	33.125	33.125	11.125	22.125	20.125	26.125	26.125
2.99591	12.375	-3.625	12.375	5.375	4.375	9.375	24.375	21.375	31.375	48.375	40.375	7.375	28.375	31.375	28.375	28.375	16.375	23.375	7.375	17.375	-1.625
2.99516	-26.125	-3.125	0.875	-24.125	15.875	-11.125	-10.125	-9.125	11.875	29.875	18.875	1.875	26.875	32.875	20.875	19.875	12.875	10.875	5.875	17.875	0.875
2.99442	-12.25	-6.25	-0.25	8.75	10.75	18.75	2.75	-2.25	22.75	44.75	21.75	22.75	12.75	2.75	38.75	25.75	7.75	14.75	15.75	3.75	-0.25
2.99369	-16.25	-16.25	-12.25	-13.25	-1.25	5.75	11.75	9.75	14.75	42.75	33.75	37.75	-0.25	47.75	31.75	-3.25	34.75	-3.25	-2.25	10.75	2.75
2.99294	-2.375	-21.375	6.625	5.625	35.625	2.625	10.625	7.625	19.625	33.625	-3.375	2.625	29.625	19.625	22.625	33.625	35.625	26.625	4.625	24.625	11.625
2.99221	23.125	14.125	17.125	18.125	12.125	0.125	18.125	20.125	37.125	22.125	39.125	30.125	12.125	49.125	69.125	39.125	31.125	21.125	27.125	-5.875	4.125
2.99146	-10.5	-3.5	20.5	16.5	-6.5	28.5	26.5	18.5	30.5	45.5	37.5	28.5	27.5	50.5	50.5	46.5	32.5	38.5	1.5	14.5	-8.5
2.99073	-7.625	-27.625	0.375	16.375	5.375	17.375	7.375	1.375	24.375	29.375	25.375	25.375	6.375	10.375	34.375	25.375	18.375	-9.625	8.375	-22.625	13.375
2.98999	6.125	-15.875	15.125	5.125	3.125	23.125	8.125	34.125	35.125	17.125	22.125	21.125	14.125	23.125	41.125	43.125	27.125	33.125	3.125	10.125	4.125
2.98925	-7	4	29	2	22	3	17	20	36	19	49	14	32	25	27	24	48	35	37	13	1
2.98851	15.875	16.875	-5.125	15.875	-5.125	20.875	21.875	20.875	44.875	24.875	34.875	31.875	41.875	46.875	46.875	21.875	24.875	-1.125	-8.125	26.875	17.875
2.98777	3.625	-7.375	15.625	-10.375	18.625	19.625	33.625	51.625	20.625	52.625	36.625	28.625	52.625	41.625	46.625	44.625	27.625	17.625	4.625	13.625	8.625
2.98704	-1.25	-22.25	21.75	-3.25	18.75	21.75	-6.25	8.75	57.75	37.75	10.75	25.75	4.75	59.75	2881.8	38.75	21.75	14.75	-1.25	-11.25	-5.25
2.9863	-7.625	3.375	15.375	17.375	24.375	16.375	9.375	53.375	29.375	36.375	24.375	34.375	4.375	20.375	9913.4	26.375	56.375	27.375	-1.625	5.375	26.375
2.98556	14.375	-17.625	7.375	-1.625	25.375	-12.625	-1.625	26.375	13.375	1.375	44.375	20.375	37.375	43.375	10339	17.375	26.375	15.375	7.375	4.375	14.375
2.98483	8.875	-0.125	15.875	-1.125	-5.125	7.875	15.875	-2.125	53.875	15.875	19.875	9.875	17.875	-11.125	2900.9	14.875	24.875	6.875	2.875	2.875	6.875
2.9841	23.5	3.5	7.5	-13.5	6.5	-4.5	17.5	24.5	16.5	33.5	19.5	13.5	12.5	42.5	23.5	29.5	2.5	8.5	4.5	7.5	-13.5
2.98336	-1.75	4.25	-4.75	16.25	7.25	20.25	2.25	30.25	-1.75	6.25	15.25	26.25	6.25	44.25	21.25	23.25	29.25	26.25	11.25	-0.75	-6.75
2.98263	-9.875	17.125	19.125	43.125	-13.875	15.125	34.125	40.125	26.125	43.125	40.125	55.125	10.125	7.125	53.125	29.125	21.125	19.125	40.125	6.125	14.125
2.98189	-4.25	-6.25	2.75	6.75	-14.25	6.75	2.75	24.75	6.75	25.75	7.75	2.75	25.75	51.75	20.75	45.75	27.75	23.75	-9.25	7.75	2.75
2.98116	-11	14	-21	3	-9	3	19	5	23	32	27	-9	23	8	26	20	5	21	17	-13	-6
2.98043	13.625	-19.375	-9.375	-5.375	2.625	24.625	16.625	13.625	29.625	40.625	41.625	17.625	19.625	19.625	16.625	51.625	38.625	3.625	-3.375	-14.375	14.625
2.97969	5.5	13.5	36.5	4.5	36.5	10.5	28.5	29.5	34.5	34.5	43.5	18.5	20.5	62.5	43.5	23.5	45.5	14.5	9.5	18.5	22.5
2.97896	15.875	-12.125	-8.125	12.875	-7.125	33.875	23.875	15.875	31.875	41.875	40.875	20.875	42.875	43.875	49.875	19.875	15.875	12.875	15.875	21.875	5.875
2.97823	22.25	13.25	-14.75	8.25	16.25	1.25	12.25	21.25	42.25	35.25	30.25	29.25	21.25	21.25	29.25	49.25	38.25	21.25	8.25	10.25	-9.75
2.97749	0.125	25.125	-7.875	11.125	12.125	-6.875	-9.875	36.125	45.125	25.125	34.125	41.125	13.125	35.125	45.125	32.125	40.125	43.125	20.125	21.125	14.125
2.97676	-7.125	-16.125	2.875	-2.125	1.875	14.875	10.875	13.875	29.875	31.875	23.875	30.875	11.875	2.875	50.875	23.875	25.875	-7.125	0.875	4.875	12.875
2.97603	12.75	10.75	14.75	10.75	8.75	29.75	-9.25	6.75	39.75	28.75	43.75	20.75	32.75	34.75	40.75	42.75	11.75	14.75	13.75	-4.25	-4.25
2.9753	-7.625	30.375	-0.625	20.375	3.375	29.375	-12.625	10.375	19.375	48.375	25.375	34.375	15.375	32.375	38.375	17.375	47.375	18.375	22.375	9.375	19.375
2.97457	22.625	-13.375	-1.375	6.625	27.625	-3.375	15.625	31.625	28.625	29.625	56.625	27.625	11.625	28.625	23.625	40.625	13.625	24.625	11.625	30.625	7.625
2.97384	10.375	17.375	-8.625	12.375	4.375	28.375	24.375	20.375	45.375	22.375	39.375	16.375	3.375	22.375	28.375	37.375	21.375	32.375	-0.625	19.375	10.375
2.97311	7.875	15.875	-5.125	-0.125	35.875	24.875	12.875	32.875	16.875	49.875	40.875	28.875	17.875	33.875	53.875	27.875	33.875	24.875	25.875	5.875	-11.125
2.97238	-6	26	13	3	-15	1	34	19	39	27	37	31	37	4	56	44	24	25	16	-20	25
2.97165	-0.75	-4.75	28.25	-12.75	23.25	37.25	19.25	21.25	27.25	40.25	21.25	16.25	21.25	45.25	49.25	25.25	10.25	2.25	7.25	2.25	16.25
2.97092	-16.5	10.5	0.5	33.5	10.5	22.5	23.5	27.5	43.5	32.5	20.5	21.5	24.5	27.5	46.5	67.5	27.5	12.5	3.5	-6.5	-3.5
2.9702	6.25	9.25	1.25	12.25	-14.75	3.25	16.25	31.25	43.25	42.25	32.25	19.25	11.25	23.25	19.25	12.25	11.25	4.25	10.25	13.25	32.25
2.96946	13.25	11.25	-9.75	-21.75	14.25	0.25	10.25	28.25	3.25	11.25	4.25	21.25	19.25	23.25	-1.75	26.25	18.25	15.25	-5.75	10.25	13.25
2.96874	8.125	30.125	3.125	-7.875	-15.875	18.125	42.125	28.125	24.125	54.125	22.125	49.125	32.125	31.125	32.125	9.125	43.125	27.125	20.125	10.125	-5.875
2.96801	-1.25	-11.25	4.75	6.75	7.75	6.75	-0.25	-11.25	36.75	4.75	20.75	38.75	40.75	21.75	23.75	16.75	25.75	15.75	-3.25	-1.25	-9.25
2.96728	-9	-7	9	23	-9	20	11	7	15	30	20	9	14	29	69	32	39	36	12	-10	13
2.96656	3.375	6.375	-4.625	-12.625	11.375	14.375	16.375	16.375	16.375	25.375	46.375	-1.625	16.375	19.375	43.375	-0.625	8.375	26.375	6.375	-1.625	10.375
2.96583	-5.75	6.25	5.25	1.25	14.25	9.25	12.25	6.25	10.25	9.25	38.25	26.25	36.25	23.25	78.25	29.25	32.25	25.25	17.25	32.25	23.25
2.96511	-7.125	1.875	0.875	5.875	7.875	11.875	9.875	31.875	43.875	37.875	18.875	31.875	12.875	26.875	78.875	38.875	35.875	17.875	2.875	25.875	12.875
2.96438	-0.75	8.25	-4.75	21.25	16.25	9.25	-20.75	18.25	36.25	21.25	9.25	30.25	-6.75	16.25	22.25	57.25	23.25	14.25	17.25	-27.75	3.25
2.96366	-3.5	-6.5	19.5	0.5	-5.5	5.5	13.5	42.5	14.5	28.5	41.5	18.5	22.5	36.5	43.5	31.5	20.5	15.5	18.5	14.5	11.5
2.96293	-4.125	18.875	-4.125	19.875	22.875	18.875	21.875	25.875	30.875	32.875	0.875	65.875	15.875	33.875	53.875	50.875	29.875	24.875	27.875	5.875	29.875
2.96221	-7.375	-21.375	-11.375	8.625	22.625	-6.375	17.625	38.625	49.625	29.625	14.625	38.625	19.625	6.625	32.625	29.625	31.625	31.625	27.625	-5.375	-17.375
2.96148	-4.625	6.375	10.375	-1.625	20.375	-2.625	18.375	28.375	5.375	25.375	31.375	31.375	40.375	27.375	46.375	46.375	14.375	7.375	-2.625	-7.625	2.375
2.96076	3.875	15.875	7.875	27.875	3.875	30.875	27.875	31.875	29.875	34.875	35.875	46.875	26.875	48.875	50.875	37.875	20.875	22.875	14.875	16.875	12.875
2.96003	19.875	7.875	16.875	25.875	21.875	19.875	19.875	34.875	56.875	52.875	36.875	32.875	26.875	41.875	37.875	3.875	28.875	13.875	8.875	22.875	16.875
2.95931	5.875	40.875	14.875	-0.125	6.875	11.875	30.875	31.875	59.875	28.875	16.875	32.875	10.875	10.875	17.875	19.875	16.875	26.875	23.875	0.875	20.875
2.95859	-2.25	7.75	-8.25	2.75	4.75	20.75	6.75	25.75	48.75	56.75	28.75	21.75	31.75	25.75	60.75	20.75	28.75	11.75	12.75	11.75	9.75
2.95787	9.875	12.875	10.875	10.875	-4.125	9.875	8.875	28.875	34.875	10.875	2.875	16.875	-1.125	59.875	33.875	19.875	25.875	34.875	8.875	12.875	18.875
2.95715	9	3	-5	15	17	20	23	42	43	58	24	34	47	29	38	27	35	14	9	6	12
2.95643	16.25	7.25	1.25	21.25	42.25	26.25	34.25	35.25	13.25	36.25	59.25	26.25	15.25	42.25	21.25	50.25	29.25	2.25	5.25	13.25	12.25
2.95571	-14.5	11.5	-1.5	-7.5	24.5	-7.5	-2.5	38.5	13.5	26.5	32.5	45.5	5.5	-4.5	18.5	29.5	24.5	12.5	5.5	14.5	9.5
2.95498	13.375	5.375	-1.625	29.375	35.375	10.375	14.375	19.375	-3.625	70.375	19.375	33.375	42.375	51.375	37.375	37.375	34.375	16.375	17.375	35.375	23.375
2.95427	-0.375	9.625	-4.375	-3.375	8.625	30.625	-6.375	6.625	27.625	43.625	37.625	36.625	24.625	32.625	33.625	29.625	33.625	23.625	5.625	30.625	42.625
2.95355	21	14	12	10	20	11	27	32	41	44	36	21	55	39	51	49	18	32	24	21	16
2.95282	-6.375	-8.375	20.625	4.625	28.625	3.625	12.625	19.625	36.625	23.625	28.625	9.625	13.625	32.625	11.625	23.625	34.625	30.625	11.625	1.625	-9.375
2.95211	-6.875	12.125	9.125	23.125	20.125	7.125	4.125	30.125	46.125	38.125	28.125	25.125	20.125	16.125	38.125	33.125	10.125	27.125	0.125	-5.875	-0.875
2.95139	2.875	14.875	-10.125	10.875	-1.125	26.875	25.875	27.875	28.875	32.875	30.875	5.875	34.875	34.875	65.875	34.875	25.875	33.875	-0.125	-7.125	5.875
2.95067	10.125	-11.875	-0.875	16.125	18.125	16.125	10.125	8.125	36.125	31.125	34.125	5.125	25.125	23.125	33.125	41.125	34.125	23.125	13.125	-1.875	-5.875
2.94995	-1.5	-0.5	-4.5	13.5	-23.5	10.5	32.5	18.5	6.5	0.5	39.5	1.5	26.5	9.5	26.5	43.5	27.5	11.5	29.5	2.5	13.5
2.94924	-4.125	-2.125	2.875	-6.125	10.875	5.875	-3.125	19.875	9.875	34.875	19.875	11.875	-6.125	-4.125	31.875	15.875	28.875	24.875	12.875	2.875	-9.125
2.94852	-11.625	3.375	29.375	-8.625	10.375	12.375	14.375	17.375	22.375	23.375	18.375	48.375	33.375	26.375	26.375	11.375	38.375	16.375	-8.625	-8.625	-9.625
2.9478	-17.625	8.375	2.375	15.375	10.375	26.375	12.375	55.375	19.375	9.375	22.375	18.375	39.375	-15.625	-0.625	42.375	28.375	-15.625	20.375	4.375	5.375
2.94708	-13.875	21.125	23.125	2.125	11.125	13.125	3.125	30.125	38.125	39.125	38.125	39.125	33.125	48.125	21.125	7.125	8.125	22.125	13.125	17.125	25.125
2.94637	-10.875	-16.875	8.125	6.125	-8.875	10.125	16.125	7.125	53.125	22.125	18.125	7.125	13.125	36.125	43.125	4.125	17.125	1.125	26.125	5.125	-7.875
2.94566	-20.5	8.5	-0.5	-11.5	30.5	7.5	-0.5	1.5	24.5	33.5	25.5	20.5	26.5	20.5	11.5	6.5	20.5	-3.5	-6.5	14.5	-8.5
2.94493	13.625	23.625	22.625	11.625	-6.375	23.625	17.625	23.625	7.625	15.625	28.625	16.625	27.625	51.625	34.625	24.625	37.625	9.625	39.625	14.625	-15.375
2.94422	5.25	-22.75	12.25	18.25	19.25	20.25	22.25	23.25	38.25	36.25	23.25	20.25	25.25	27.25	29.25	14.25	28.25	29.25	31.25	11.25	14.25
2.94351	-0.75	6.25	6.25	12.25	-8.75	18.25	6.25	21.25	41.25	36.25	15.25	9.25	55.25	46.25	32.25	50.25	45.25	14.25	0.25	9.25	25.25
2.9428	0.375	10.375	-5.625	16.375	-3.625	24.375	20.375	9.375	45.375	29.375	1.375	47.375	21.375	23.375	13.375	22.375	20.375	6.375	2.375	18.375	8.375
2.94208	-7.75	11.25	13.25	-21.75	-12.75	16.25	11.25	7.25	0.25	25.25	25.25	18.25	-8.75	31.25	26.25	36.25	6.25	1.25	8.25	-4.75	-5.75
2.94136	10.125	5.125	6.125	15.125	12.125	29.125	24.125	20.125	23.125	16.125	29.125	31.125	30.125	43.125	59.125	9.125	39.125	15.125	21.125	1.125	6.125
2.94065	12.5	9.5	-4.5	15.5	1.5	13.5	12.5	21.5	33.5	34.5	29.5	22.5	11.5	30.5	34.5	4.5	11.5	17.5	32.5	2.5	7.5
2.93994	10.75	-5.25	25.75	-4.25	2.75	-16.25	3.75	-1.25	46.75	39.75	11.75	10.75	27.75	27.75	-7.25	15.75	5.75	16.75	13.75	5.75	2.75
2.93923	15.125	24.125	18.125	5.125	24.125	15.125	22.125	27.125	10.125	42.125	63.125	20.125	13.125	36.125	53.125	28.125	13.125	24.125	19.125	3.125	11.125
2.93851	6.375	13.375	-12.625	14.375	13.375	19.375	13.375	34.375	25.375	45.375	28.375	30.375	18.375	17.375	38.375	29.375	13.375	6.375	17.375	-6.625	-1.625
2.9378	15	17	7	21	14	17	-10	23	19	44	26	40	20	23	12	27	25	18	5	18	1
2.93709	11.75	1.75	11.75	12.75	27.75	-4.25	-2.25	-4.25	28.75	43.75	25.75	25.75	38.75	24.75	31.75	38.75	20.75	19.75	10.75	-7.25	5.75
2.93638	9.875	-4.125	9.875	0.875	35.875	14.875	11.875	17.875	54.875	26.875	35.875	29.875	25.875	37.875	43.875	28.875	32.875	24.875	26.875	-1.125	10.875
2.93567	13.75	2.75	22.75	6.75	-5.25	5.75	17.75	9.75	26.75	20.75	10.75	17.75	23.75	46.75	2.75	26.75	10.75	18.75	10.75	-14.25	16.75
2.93496	14.75	22.75	5.75	11.75	25.75	12.75	12.75	28.75	31.75	16.75	35.75	-1.25	24.75	27.75	21.75	45.75	15.75	23.75	36.75	1.75	-18.25
2.93425	-8.875	0.125	2.125	-13.875	-1.875	1.125	1.125	14.125	11.125	26.125	29.125	15.125	6.125	32.125	22.125	16.125	23.125	10.125	-15.875	2.125	-6.875
2.93354	11.5	5.5	2.5	11.5	24.5	27.5	-5.5	32.5	34.5	19.5	26.5	22.5	28.5	11.5	61.5	41.5	32.5	15.5	9.5	12.5	-10.5
2.93284	5.5	20.5	7.5	3.5	-10.5	18.5	17.5	6.5	23.5	21.5	37.5	6.5	13.5	21.5	38.5	23.5	25.5	1.5	8.5	-18.5	15.5
2.93212	-1.875	-4.875	13.125	25.125	10.125	20.125	25.125	23.125	18.125	51.125	22.125	-5.875	34.125	17.125	42.125	7.125	54.125	30.125	28.125	34.125	9.125
2.93141	-32.375	-6.375	-3.375	-2.375	-7.375	23.625	-2.375	0.625	13.625	9.625	23.625	-1.375	-3.375	0.625	33.625	2.625	15.625	20.625	-6.375	8.625	-26.375
2.93071	10.375	-4.625	14.375	0.375	6.375	17.375	8.375	13.375	28.375	19.375	28.375	31.375	23.375	9.375	20.375	-6.625	25.375	20.375	26.375	6.375	35.375
2.93	14.25	-7.75	15.25	24.25	0.25	7.25	19.25	4.25	37.25	54.25	53.25	-9.75	40.25	15.25	42.25	37.25	19.25	18.25	32.25	3.25	17.25
2.92929	186.25	151.25	164.25	118.25	88.25	49.25	99.25	163.25	178.25	128.25	142.25	107.25	143.25	101.25	93.25	133.25	53.25	66.25	145.25	110.25	125.25
2.92858	20.375	14.375	10.375	5.375	29.375	9.375	29.375	25.375	21.375	25.375	23.375	3.375	35.375	26.375	38.375	42.375	13.375	20.375	12.375	25.375	15.375
2.92788	17.75	-1.25	-14.25	-4.25	6.75	11.75	47.75	28.75	27.75	23.75	15.75	39.75	34.75	26.75	35.75	16.75	12.75	-3.25	22.75	5.75	4.75
2.92717	-2	30	7	17	-8	19	10	17	1	0	1	21	-7	25	18	27	-3	14	-15	15	9
2.92647	5.625	2.625	13.625	-12.375	-8.375	32.625	4.625	9.625	21.625	-1.375	11.625	3.625	15.625	10.625	19.625	11.625	12.625	31.625	28.625	7.625	11.625
2.92576	5.125	-14.875	4.125	13.125	3.125	32.125	19.125	36.125	21.125	29.125	4.125	11.125	41.125	29.125	18.125	8.125	9.125	37.125	0.125	-5.875	-6.875
2.92505	17.625	-7.375	-0.375	3.625	-3.375	34.625	16.625	25.625	20.625	10.625	48.625	18.625	22.625	11.625	10.625	21.625	11.625	0.625	21.625	7.625	-2.375
2.92435	16.25	8.25	-16.75	0.25	10.25	2.25	3.25	19.25	28.25	27.25	24.25	20.25	23.25	20.25	16.25	24.25	-0.75	8.25	-0.75	-10.75	7.25
2.92365	-13.125	29.875	-6.125	5.875	3.875	13.875	14.875	38.875	7.875	22.875	39.875	12.875	-4.125	31.875	47.875	16.875	36.875	8.875	12.875	14.875	10.875
2.92294	0	-7	-15	2	26	10	4	5	17	34	19	13	9	22	33	18	26	21	-22	19	-11
2.92224	-0.375	-5.375	-10.375	-7.375	21.625	17.625	30.625	15.625	3.625	17.625	15.625	16.625	10.625	21.625	17.625	5.625	2.625	-7.375	3.625	10.625	-12.375
2.92153	2.125	20.125	-9.875	18.125	11.125	7.125	0.125	24.125	21.125	33.125	7.125	18.125	19.125	45.125	41.125	13.125	43.125	24.125	43.125	24.125	9.125
2.92083	-1.25	10.75	-4.25	11.75	13.75	13.75	29.75	28.75	12.75	25.75	29.75	26.75	30.75	28.75	17.75	54.75	16.75	3.75	16.75	7.75	11.75
2.92013	-21.125	15.875	-6.125	19.875	33.875	13.875	-4.125	-0.125	29.875	18.875	11.875	43.875	21.875	16.875	29.875	15.875	24.875	28.875	-6.125	3.875	7.875
2.91943	-4.875	-4.875	15.125	-3.875	15.125	-0.875	8.125	4.125	39.125	33.125	8.125	17.125	19.125	16.125	6.125	19.125	23.125	18.125	4.125	9.125	-13.875
2.91873	-0.625	-1.625	-11.625	5.375	18.375	25.375	8.375	29.375	-1.625	22.375	9.375	20.375	14.375	14.375	26.375	17.375	36.375	35.375	12.375	2.375	9.375
2.91802	1.375	-4.625	25.375	1.375	21.375	5.375	-3.625	29.375	38.375	5.375	26.375	10.375	22.375	7.375	39.375	7.375	3.375	11.375	14.375	-2.625	0.375
2.91732	5.625	26.625	3.625	0.625	9.625	28.625	5.625	26.625	23.625	6.625	31.625	20.625	21.625	29.625	6.625	47.625	25.625	-2.375	22.625	23.625	-3.375
2.91662	12.625	31.625	17.625	4.625	-5.375	3.625	14.625	30.625	3.625	43.625	29.625	23.625	17.625	27.625	41.625	22.625	26.625	5.625	22.625	2.625	24.625
2.91592	19.5	17.5	11.5	15.5	21.5	14.5	15.5	15.5	21.5	26.5	19.5	38.5	-6.5	32.5	23.5	45.5	22.5	-3.5	16.5	-4.5	21.5
2.91522	-3.125	-6.125	-4.125	-8.125	5.875	6.875	8.875	7.875	14.875	28.875	-5.125	46.875	8.875	18.875	2.875	4.875	23.875	14.875	-7.125	-6.125	-3.125
2.91452	1	-14	28	10	-4	19	33	-1	9	-2	-2	20	14	19	23	29	42	21	19	11	7
2.91382	2	9	-2	-9	-6	-2	4	3	5	7	19	5	12	20	17	18	20	1	-9	20	0
2.91312	-3.875	11.125	9.125	6.125	-7.875	10.125	0.125	38.125	30.125	32.125	28.125	34.125	9.125	38.125	8.125	43.125	35.125	23.125	-3.875	8.125	14.125
2.91242	21.5	9.5	-10.5	-0.5	7.5	11.5	9.5	22.5	21.5	34.5	16.5	15.5	6.5	29.5	24.5	14.5	29.5	19.5	-3.5	13.5	8.5
2.91172	17.625	2.625	-0.375	24.625	1.625	-0.375	31.625	30.625	9.625	9.625	25.625	0.625	21.625	26.625	38.625	1.625	25.625	-1.375	-6.375	8.625	14.625
2.91102	-14.25	-7.25	19.75	-16.25	2.75	-3.25	-14.25	3.75	-17.25	29.75	35.75	15.75	16.75	12.75	8.75	17.75	10.75	-11.25	-5.25	-2.25	-10.25
2.91033	14.125	12.125	9.125	7.125	21.125	14.125	13.125	15.125	35.125	23.125	22.125	10.125	18.125	14.125	6.125	34.125	28.125	25.125	27.125	29.125	-0.875
2.90963	19.5	7.5	5.5	-4.5	-4.5	10.5	17.5	11.5	7.5	17.5	21.5	48.5	-13.5	15.5	48.5	-0.5	4.5	18.5	24.5	4.5	-7.5
2.90893	2.375	-5.625	-6.625	5.375	-7.625	-7.625	3.375	4.375	-11.625	21.375	10.375	23.375	4.375	9.375	-2.625	16.375	18.375	-7.625	-0.625	-0.625	-2.625
2.90823	5.375	13.375	25.375	21.375	-5.625	5.375	33.375	-1.625	-19.625	11.375	28.375	12.375	-19.625	37.375	36.375	14.375	6.375	29.375	-16.625	5.375	-6.625
2.90754	7.875	22.875	-7.125	4.875	16.875	10.875	13.875	47.875	41.875	21.875	27.875	36.875	15.875	27.875	28.875	37.875	30.875	20.875	20.875	13.875	11.875
2.90684	-3.125	9.875	12.875	16.875	3.875	-15.125	3.875	20.875	22.875	28.875	-11.125	14.875	38.875	21.875	18.875	32.875	25.875	-1.125	31.875	-9.125	-7.125
2.90615	14.875	23.875	-21.125	21.875	31.875	22.875	-18.125	26.875	14.875	4972.9	17.875	15.875	31.875	19.875	18.875	15.875	32.875	8.875	13.875	-0.125	1.875
2.90545	-19.375	3.625	-3.375	11.625	45.625	18.625	20.625	10.625	12.625	94.625	16.625	9.625	24.625	48.625	19.625	42.625	30.625	28.625	16.625	25.625	42.625
2.90476	-9.75	4.25	29.25	-4.75	-9.75	-12.75	-13.75	-6.75	10.25	4.25	17.25	-0.75	1.25	40.25	10.25	6.25	13.25	7.25	-10.75	-2.75	8.25
2.90406	-2.125	0.875	0.875	12.875	0.875	-11.125	-0.125	9.875	13.875	24.875	25.875	18.875	19.875	28.875	20.875	9.875	31.875	-7.125	16.875	15.875	6.875
2.90336	19	-2	-6	-8	1	2	12	18	13	16	5	16	17	44	29	26	13	8	11	13	-4
2.90267	-5.25	-4.25	10.75	-0.25	3.75	42.75	11.75	9.75	27.75	17.75	1.75	11.75	22.75	-6.25	31.75	8.75	23.75	14.75	-7.25	22.75	-14.25
2.90198	0.25	11.25	22.25	2.25	11.25	-11.75	22.25	6.25	19.25	15.25	11.25	18.25	14.25	8.25	6.25	32.25	10.25	27.25	32.25	14.25	-6.75
2.90128	1.625	-13.375	1.625	8.625	-11.375	22.625	-14.375	7.625	3.625	34.625	28.625	7.625	13.625	25.625	31.625	1.625	13.625	7.625	13.625	8.625	-6.375
2.90059	-16.5	-4.5	13.5	-8.5	-18.5	13.5	-8.5	-8.5	27.5	11.5	11.5	11.5	35.5	10.5	34.5	2.5	26.5	-10.5	7.5	-11.5	12.5
2.8999	-1.125	1.875	-8.125	9.875	5.875	-17.125	-10.125	-8.125	19.875	18.875	26.875	20.875	10.875	24.875	3.875	6.875	-13.125	-6.125	-13.125	-4.125	-0.125
2.89921	3	5	10	23	18	-13	-6	6	7	13	9	2	31	42	14	34	9	2	5	-11	12
2.89852	17.375	-22.625	18.375	22.375	20.375	14.375	-1.625	36.375	16.375	5.375	24.375	-0.625	12.375	-26.625	14.375	25.375	6.375	-0.625	-4.625	6.375	-8.625
2.89783	-10.625	-8.625	6.375	-27.625	-20.625	2.375	21.375	6.375	7.375	17.375	-5.625	7.375	14.375	22.375	10.375	22.375	6.375	8.375	-17.625	1.375	5.375
2.89714	-13.375	-1.375	2.625	-7.375	4.625	-9.375	3.625	13.625	13.625	18.625	-8.375	10.625	10.625	-2.375	20.625	19.625	38.625	37.625	-5.375	9.625	25.625
2.89644	13.25	6.25	2.25	1.25	2.25	11.25	16.25	33.25	6.25	25.25	29.25	9.25	37.25	14.25	41.25	29.25	33.25	32.25	-3.75	-3.75	-8.75
2.89575	-6.125	5.875	-11.125	-7.125	11.875	-11.125	26.875	15.875	8.875	10.875	9.875	19.875	26.875	14.875	4.875	-5.125	-0.125	-2.125	4.875	11.875	6.875
2.89506	-5.25	2.75	-0.25	-8.25	-3.25	-9.25	20.75	4.75	-10.25	8.75	-6.25	18.75	22.75	2.75	9.75	15.75	26.75	6.75	-7.25	22.75	-21.25
2.89437	-3.375	-12.375	14.625	-3.375	6.625	1.625	5.625	24.625	0.625	30.625	22.625	-5.375	23.625	0.625	11.625	18.625	-11.375	14.625	9.625	2.625	13.625
2.89368	-2	2	-1	7	-1	-11	-16	25	5	13	18	21	16	8	32	7	33	2	-13	-13	-7
2.89299	-20	16	-11	3	21	18	10	11	-6	-7	-1	9	-2	7	23	2	19	17	-13	-7	-6
2.8923	6.375	-4.625	-5.625	14.375	-3.625	-4.625	25.375	29.375	-0.625	35.375	13.375	22.375	8.375	17.375	14.375	25.375	14.375	33.375	1.375	-10.625	4.375
2.89162	1.375	-4.625	14.375	20.375	24.375	30.375	6.375	8.375	13.375	31.375	8.375	11.375	21.375	36.375	51.375	12.375	-5.625	10.375	21.375	12.375	26.375
2.89093	0.125	13.125	-5.875	-1.875	9.125	7.125	23.125	2.125	7.125	7.125	6.125	12.125	5.125	41.125	-1.875	-1.875	11.125	0.125	2.125	11.125	7.125
2.89024	-17.625	-6.625	20.375	-3.625	-18.625	-35.625	17.375	18.375	3.375	17.375	23.375	0.375	11.375	26.375	22.375	31.375	20.375	24.375	22.375	8.375	-4.625
2.88955	19.875	9.875	4.875	7.875	4.875	32.875	7.875	4.875	-7.125	4.875	3.875	14.875	13.875	-14.125	16.875	-18.125	17.875	18.875	17.875	-10.125	23.875
2.88886	-4.75	11.25	-10.75	9.25	16.25	2.25	2.25	-7.75	30.25	9.25	3.25	6.25	20.25	21.25	35.25	33.25	38.25	25.25	11.25	-10.75	22.25
2.88817	0.75	31.75	21.75	20.75	19.75	18.75	16.75	16.75	26.75	19.75	39.75	30.75	28.75	40.75	22.75	30.75	37.75	2.75	17.75	10.75	12.75
2.88749	-8.5	24.5	-15.5	-5.5	7.5	28.5	20.5	13.5	24.5	30.5	29.5	13.5	7.5	8.5	9.5	8.5	2.5	8.5	-1.5	29.5	2.5
2.8868	-0.25	1.75	-1.25	-10.25	-4.25	-5.25	4.75	13.75	21.75	9.75	0.75	9.75	22.75	-1.25	34.75	19.75	33.75	659.75	3.75	17.75	35.75
2.88612	-8.125	-6.125	1.875	6.875	8.875	-6.125	16.875	9.875	6.875	21.875	23.875	-6.125	4.875	21.875	-1.125	-13.125	-13.125	124.88	2.875	3.875	0.875
2.88543	8.75	14.75	4.75	9.75	4.75	16.75	-2.25	-0.25	15.75	12.75	21.75	1.75	15.75	16.75	12.75	18.75	38.75	15.75	36.75	-3.25	-11.25
2.88475	16.625	-13.375	-16.375	15.625	-0.375	15.625	11.625	11.625	5.625	5.625	22.625	14.625	4.625	16.625	44.625	12.625	-0.375	18.625	8.625	-7.375	-12.375
2.88406	11.875	-8.125	15.875	-10.125	-13.125	-16.125	2.875	-6.125	4.875	-25.125	-14.125	19.875	17.875	31.875	27.875	-6.125	13.875	4.875	8.875	-4.125	-30.125
2.88338	16.75	-14.25	3.75	19.75	10.75	16.75	14.75	7.75	5.75	19.75	19.75	0.75	1.75	-2.25	14.75	-14.25	-4.25	29.75	4.75	-8.25	8.75
2.8827	-16.625	4.375	9.375	8.375	15.375	-11.625	-9.625	5.375	23.375	-3.625	3.375	13.375	-2.625	32.375	24.375	5.375	7.375	-18.625	3.375	-15.625	-3.625
2.88201	-10.875	2.125	5.125	3.125	11.125	26.125	16.125	11.125	12.125	19.125	6.125	41.125	17.125	13.125	43.125	12.125	2.125	9.125	3.125	-4.875	-0.875
2.88133	-2.25	-8.25	-3.25	-3.25	-18.25	5.75	13.75	4.75	2.75	41.75	-4.25	22.75	14.75	28.75	9.75	-9.25	26.75	8.75	4.75	3.75	4.75
2.88065	2	-3	-13	1	-1	9	2	-14	13	13	3	-9	11	33	7	51	9	11	4	-20	17
2.87996	8.75	-25.25	-14.25	11.75	1.75	8.75	-6.25	13.75	1.75	14.75	15.75	24.75	11.75	-12.25	24.75	10.75	14.75	5.75	-3.25	18.75	2.75
2.87928	-0.75	-0.75	11.25	-3.75	-4.75	-11.75	13.25	18.25	22.25	27.25	5.25	30.25	43.25	12.25	37.25	17.25	-0.75	22.25	4.25	6.25	-2.75
2.8786	18.5	-10.5	0.5	3.5	14.5	17.5	17.5	30.5	32.5	17.5	4.5	17.5	47.5	25.5	32.5	27.5	12.5	45.5	25.5	16.5	31.5
2.87792	5	5	7	5	18	6	10	-18	9	19	-5	26	30	9	17	1	42	21	11	15	8
2.87724	12.75	6.75	1.75	12.75	12.75	-11.25	25.75	28.75	28.75	-1.25	32.75	38.75	6.75	31.75	22.75	27.75	6.75	22.75	13.75	20.75	8.75
2.87656	-7.5	-6.5	7.5	4.5	-5.5	25.5	25.5	4.5	17.5	2.5	19.5	11.5	3.5	11.5	31.5	25.5	44.5	1.5	0.5	3.5	38.5
2.87588	22.25	24.25	-14.75	20.25	19.25	20.25	23.25	11.25	23.25	15.25	7.25	-1.75	15.25	23.25	31.25	32.25	29.25	18.25	24.25	30.25	33.25
2.8752	-6.25	-6.25	6.75	-6.25	3.75	3.75	-1.25	30.75	10.75	0.75	6.75	5.75	-5.25	15.75	28.75	9.75	-4.25	-0.25	16.75	3.75	-7.25
2.87452	5.125	15.125	9.125	8.125	4.125	1.125	1.125	-3.875	11.125	31.125	-1.875	10.125	1.125	13.125	-1.875	22.125	11.125	20.125	33.125	9.125	11.125
2.87383	13.75	21.75	11.75	37.75	0.75	17.75	11.75	11.75	-13.25	-4.25	-1.25	1.75	7.75	22.75	-13.25	32.75	-2.25	13.75	11.75	12.75	-5.25
2.87315	34.875	6.875	6.875	0.875	4.875	-21.125	2.875	17.875	7.875	14.875	30.875	26.875	14.875	0.875	24.875	32.875	30.875	5.875	3.875	-16.125	-10.125
2.87247	-10	-15	-7	12	5	14	10	-8	23	15	-18	5	10	1	-9	12	-5	-6	18	9	3
2.87179	-9	-1	-15	14	2	8	-12	-4	14	12	16	10	12	16	18	18	-4	17	-9	2	10
2.87111	-1.375	-5.375	-12.375	-22.375	-27.375	-18.375	0.625	31.625	-6.375	6.625	-12.375	-2.375	-13.375	14.625	24.625	24.625	1.625	-5.375	27.625	1.625	-10.375
2.87044	11.25	0.25	3.25	2.25	-5.75	8.25	6.25	11.25	0.25	35.25	13.25	10.25	33.25	13.25	10.25	27.25	6.25	4.25	11.25	-6.75	14.25
2.86976	-12.375	-0.375	-6.375	-6.375	7.625	6.625	14.625	11.625	22.625	16.625	1.625	21.625	44.625	29.625	18.625	47.625	26.625	11.625	21.625	18.625	5.625
2.86908	22	10	15	4	6	-4	18	-6	7	36	23	30	34	17	27	22	32	26	3	-6	-20
2.8684	-3	-11	-15	23	-23	4	4	-3	26	-9	14	-4	18	3	14	16	-11	15	13	5	4
2.86773	-0.5	-6.5	-9.5	25.5	-8.5	-5.5	11.5	11.5	13.5	10.5	13.5	16.5	31.5	37.5	41.5	14.5	0.5	3.5	34.5	20.5	11.5
2.86705	16.75	3.75	-2.25	14.75	13.75	8.75	-13.25	7.75	17.75	39.75	54.75	-13.25	14.75	5.75	17.75	13.75	14.75	14.75	19.75	15.75	-4.25
2.86638	19.375	0.375	4.375	29.375	19.375	-6.625	-1.625	-19.625	18.375	-12.625	15.375	13.375	2.375	17.375	19.375	32.375	-6.625	16.375	-21.625	3.375	-4.625
2.8657	4.75	13.75	3.75	2.75	0.75	-3.25	6.75	18.75	-2.25	21.75	28.75	22.75	31.75	23.75	1.75	23.75	19.75	31.75	21.75	3.75	12.75
2.86502	-14.375	-15.375	-5.375	-14.375	-4.375	4.625	12.625	-19.375	6.625	4.625	0.625	23.625	13.625	18.625	24.625	-3.375	-24.375	10.625	-12.375	-0.375	12.625
2.86435	-6.25	3.75	-0.25	6.75	-15.25	-19.25	-5.25	12.75	24.75	6.75	7.75	5.75	-10.25	4.75	-21.25	7.75	22.75	-4.25	9.75	21.75	-21.25
2.86368	-20.25	-0.25	18.75	-1.25	16.75	-6.25	-11.25	3.75	-4.25	-12.25	19.75	18.75	11.75	7.75	12.75	34.75	3.75	-1.25	-7.25	19.75	5.75
2.863	5	-16	-15	-3	-11	14	-1	5	19	0	12	18	-2	-6	29	-7	4	28	33	6	-10
2.86233	21	-11	11	3	29	4	22	9	27	3	14	14	29	20	12	28	1	8	17	-1	17
2.86165	3.25	14.25	4.25	9.25	9.25	5.25	15.25	23.25	27.25	14.25	33.25	30.25	18.25	13.25	8.25	3.25	25.25	14.25	20.25	22.25	-12.75
2.86099	-17	-27	14	-10	-2	-4	11	3	30	22	18	48	5	25	13	20	16	33	8	13	9
2.86031	-13.375	11.625	-1.375	-8.375	-10.375	18.625	-5.375	-3.375	6.625	12.625	17.625	25.625	-8.375	-1.375	3.625	14.625	16.625	2.625	40.625	21.625	20.625
2.85964	14.25	14.25	2.25	31.25	26.25	23.25	-1.75	0.25	13.25	5.25	8.25	32.25	9.25	23.25	11.25	17.25	26.25	10.25	-18.75	10.25	-3.75
2.85897	11.25	-15.75	-9.75	-11.75	-5.75	-4.75	12.25	-0.75	-5.75	11.25	-21.75	18.25	8.25	30.25	8.25	17.25	20.25	-7.75	21.25	-10.75	-16.75
2.8583	5.375	18.375	22.375	-7.625	21.375	-1.625	20.375	-11.625	29.375	8.375	7.375	30.375	35.375	27.375	17.375	28.375	24.375	40.375	3.375	15.375	16.375
2.85762	17.25	13.25	-3.75	5.25	-10.75	31.25	-8.75	24.25	10.25	14.25	22.25	30.25	10.25	23.25	31.25	33.25	3.25	24.25	23.25	-12.75	10.25
2.85695	-11.75	-6.75	9.25	-5.75	13.25	-5.75	5.25	17.25	11.25	46.25	22.25	3.25	15.25	-4.75	6.25	2.25	15.25	-11.75	30.25	3.25	-16.75
2.85628	-11.875	2.125	-7.875	-18.875	5.125	8.125	22.125	7.125	4.125	8.125	-3.875	-6.875	17.125	-7.875	8.125	3.125	24.125	17.125	8.125	-5.875	3.125
2.85561	-6.875	15.125	1.125	-3.875	-1.875	10.125	-15.875	5.125	33.125	-5.875	0.125	6.125	11.125	-12.875	8.125	13.125	14.125	5.125	1.125	2.125	24.125
2.85494	-2.75	-8.75	-7.75	5.25	21.25	-18.75	8.25	-3.75	18.25	9.25	-10.75	7.25	13.25	-2.75	3.25	8.25	26.25	18.25	14.25	24.25	5.25
2.85427	8.625	7.625	3.625	10.625	2.625	9.625	14.625	10.625	-14.375	39.625	19.625	18.625	16.625	45.625	4.625	5.625	35.625	6.625	-9.375	-0.375	6.625
2.8536	8.25	0.25	6.25	10.25	6.25	25.25	3.25	18.25	21.25	7.25	1.25	19.25	13.25	4.25	25.25	2.25	-9.75	13.25	12.25	14.25	-3.75
2.85293	-3.75	16.25	-0.75	9.25	14.25	-3.75	-11.75	22.25	40.25	8.25	22.25	14.25	4.25	-15.75	30.25	38.25	54.25	9.25	10.25	-2.75	13.25
2.85226	-3.375	-1.375	-6.375	-19.375	-1.375	-2.375	5.625	10.625	12.625	16.625	6.625	-8.375	41.625	17.625	1.625	17.625	23.625	24.625	4.625	19.625	-10.375
2.85159	-17.25	19.75	25.75	9.75	19.75	1.75	5.75	16.75	17.75	39.75	28.75	6.75	12.75	46.75	23.75	17.75	3.75	20.75	17.75	2.75	15.75
2.85092	29.25	4.25	29.25	1.25	18.25	22.25	-17.75	23.25	8.25	18.25	5.25	23.25	25.25	-7.75	27.25	20.25	3.25	20.25	9.25	12.25	8.25
2.85025	-18	-4	-5	-5	13	18	38	15	15	17	10	10	2	17	15	-1	-2	21	-10	8	16
2.84959	-10.25	4.75	4.75	-1.25	4.75	9.75	-5.25	2.75	12.75	5.75	30.75	16.75	13.75	10.75	21.75	32.75	18.75	8.75	35.75	-0.25	-14.25
2.84892	2.375	-16.625	-2.625	-9.625	-27.625	-14.625	-3.625	-5.625	0.375	18.375	4.375	19.375	7.375	-7.625	13.375	9.375	6.375	-2.625	-10.625	9.375	-9.625
2.84825	-23.75	12.25	-13.75	-5.75	-3.75	7.25	11.25	5.25	9.25	14.25	4.25	10.25	4.25	16.25	-6.75	20.25	9.25	16.25	10.25	-3.75	9.25
2.84758	-4.125	-5.125	9.875	17.875	-11.125	5.875	-6.125	7.875	-18.125	23.875	7.875	5.875	18.875	6.875	-14.125	16.875	-10.125	-3.125	5.875	-9.125	8.875
2.84692	14.5	-21.5	14.5	8.5	0.5	-19.5	-5.5	14.5	8.5	18.5	9.5	17.5	-4.5	6.5	4.5	21.5	1.5	-0.5	5.5	-6.5	12.5
2.84626	-17.25	-18.25	7.75	-10.25	3.75	-10.25	4.75	9.75	-4.25	-4.25	7.75	-7.25	10.75	38.75	17.75	-10.25	6.75	42.75	-6.25	-18.25	11.75
2.84559	4.25	7.25	21.25	9.25	-25.75	1.25	7.25	19.25	6.25	24.25	17.25	26.25	26.25	15.25	11.25	-1.75	19.25	14.25	3.25	-24.75	10.25
2.84492	-1.875	-3.875	25.125	7.125	23.125	3.125	12.125	14.125	22.125	3.125	27.125	45.125	7.125	14.125	16.125	54.125	15.125	13.125	25.125	15.125	3.125
2.84426	-8.125	0.875	-3.125	-7.125	9.875	15.875	8.875	-2.125	11.875	4.875	10.875	-0.125	18.875	-0.125	18.875	12.875	20.875	0.875	-0.125	14.875	13.875
2.84359	3.5	-16.5	-6.5	-1.5	-1.5	-6.5	-0.5	16.5	12.5	13.5	29.5	13.5	9.5	25.5	2.5	-7.5	10.5	-21.5	3.5	16.5	-13.5
2.84293	-12.25	7.75	4.75	-1.25	-1.25	3.75	12.75	-12.25	-2.25	4.75	25.75	25.75	-2.25	20.75	20.75	25.75	11.75	-3.25	4.75	8.75	-11.25
2.84226	0.125	5.125	5.125	6.125	-19.875	-14.875	-1.875	-1.875	5.125	9.125	-26.875	2.125	16.125	-15.875	8.125	8.125	0.125	-3.875	-9.875	-13.875	-11.875
2.8416	24	7	-5	14	0	-12	3	-23	14	15	10	15	15	29	13	26	-4	15	22	-5	12
2.84094	6.375	-16.625	10.375	3.375	-21.625	5.375	2.375	-0.625	5.375	1.375	26.375	-5.625	13.375	24.375	28.375	6.375	9.375	22.375	13.375	6.375	3.375
2.84027	4.5	-16.5	-0.5	10.5	17.5	20.5	4.5	8.5	17.5	3.5	7.5	19.5	40.5	19.5	22.5	17.5	10.5	-1.5	17.5	-6.5	18.5
2.83961	-12.75	6.25	25.25	6.25	9.25	-11.75	11.25	32.25	21.25	17.25	21.25	-0.75	16.25	9.25	13.25	12.25	19.25	6.25	0.25	12.25	9.25
2.83895	-4.625	16.375	11.375	0.375	-10.625	1.375	6.375	-9.625	-11.625	4.375	8.375	-2.625	0.375	2.375	5.375	-0.625	16.375	-4.625	12.375	-17.625	6.375
2.83829	-15.5	-13.5	-2.5	13.5	7.5	-8.5	6.5	-7.5	18.5	6.5	16.5	-10.5	12.5	2.5	-3.5	1.5	2.5	18.5	1.5	-30.5	3.5
2.83763	-5.625	-0.625	-23.625	1.375	22.375	0.375	4.375	-2.625	-0.625	29.375	23.375	21.375	32.375	22.375	18.375	20.375	21.375	0.375	-32.625	11.375	1.375
2.83696	-8.625	25.375	-16.625	22.375	25.375	22.375	6.375	21.375	35.375	31.375	32.375	24.375	30.375	5.375	30.375	54.375	37.375	14.375	-1.625	8.375	14.375
2.8363	-1	-2	14	15	8	11	13	13	18	6	10	1	-6	12	9	11	33	2	-14	4	14
2.83564	-3.75	-15.75	17.25	-25.75	8.25	1.25	-0.75	10.25	2.25	14.25	7.25	5.25	4.25	8.25	31.25	5.25	9.25	15.25	19.25	18.25	24.25
2.83498	-7.875	2.125	-6.875	-10.875	9.125	2.125	-6.875	-18.875	19.125	-3.875	12.125	22.125	3.125	10.125	9.125	4.125	0.125	-17.875	-15.875	5.125	-3.875
2.83432	3.5	13.5	11.5	28.5	8.5	11.5	15.5	25.5	19.5	15.5	6.5	17.5	18.5	34.5	17.5	-0.5	-0.5	32.5	20.5	33.5	-6.5
2.83366	6	-27	3	10	6	-7	-33	3	22	-3	12	-3	-17	36	-9	25	6	4	-6	3	0
2.833	-32	-9	12	10	-7	-12	7	19	-19	27	28	35	-3	10	26	10	23	5	27	5	-2
2.83234	0.125	-8.875	-8.875	-2.875	23.125	5.125	-13.875	14.125	13.125	6.125	-1.875	-4.875	9.125	9.125	8.125	32.125	-2.875	-6.875	-1.875	4.125	4.125
2.83168	-4.125	6.875	-26.125	-3.125	-23.125	-16.125	1.875	2.875	1.875	12.875	3.875	-3.125	-4.125	8.875	14.875	-22.125	17.875	-10.125	2.875	-12.125	-2.125
2.83102	11.75	6.75	-1.25	-6.25	2.75	18.75	27.75	0.75	5.75	10.75	14.75	41.75	33.75	18.75	17.75	31.75	33.75	34.75	30.75	1.75	16.75
2.83037	-13.875	-7.875	3.125	8.125	-7.875	9.125	7.125	35.125	28.125	4.125	11.125	23.125	14.125	17.125	5.125	-9.875	19.125	9.125	-0.875	16.125	-7.875
2.82971	1	23	9	4	25	18	9	-2	12	13	25	28	13	33	29	1	8	5	34	6	20
2.82905	3.375	29.375	3.375	22.375	18.375	16.375	22.375	19.375	4.375	22.375	45.375	11.375	9.375	7.375	16.375	28.375	14.375	13.375	3.375	-5.625	24.375
2.82839	-10.75	-5.75	-2.75	9.25	-16.75	-17.75	10.25	-18.75	9.25	7.25	1.25	37.25	13.25	9.25	-2.75	16.25	-2.75	15.25	-16.75	-9.75	12.25
2.82774	7.875	-2.125	-19.125	-4.125	14.875	11.875	-16.125	5.875	15.875	24.875	9.875	3.875	1.875	-5.125	21.875	0.875	6.875	15.875	2.875	23.875	19.875
2.82708	4.125	10.125	-10.875	14.125	4.125	2.125	10.125	-20.875	-2.875	-4.875	-6.875	-15.875	21.125	8.125	24.125	16.125	18.125	5.125	-0.875	14.125	7.125
2.82642	10.125	-2.875	23.125	0.125	15.125	7.125	19.125	-8.875	-7.875	13.125	36.125	32.125	34.125	10.125	28.125	40.125	9.125	19.125	8.125	21.125	17.125
2.82577	-15.875	5.125	5.125	-10.875	18.125	15.125	8.125	5.125	4.125	-0.875	8.125	2.125	26.125	4.125	25.125	8.125	10.125	8.125	15.125	-12.875	-14.875
2.82511	-8	10	-20	-5	12	4	-5	2	3	27	-8	3	12	11	-10	37	17	2	13	-1	4
2.82445	-6.75	2.25	-1.75	-9.75	-14.75	-2.75	12.25	0.25	6.25	18.25	12.25	-11.75	10.25	-1.75	19.25	7.25	10.25	-2.75	26.25	3.25	-2.75
2.8238	-26.375	-10.375	17.625	-17.375	16.625	5.625	2.625	6.625	-12.375	27.625	18.625	11.625	1.625	6.625	16.625	15.625	12.625	16.625	10.625	-5.375	-9.375
2.82315	11.75	7.75	2.75	7.75	-8.25	15.75	26.75	28.75	20.75	28.75	17.75	-6.25	20.75	36.75	22.75	7.75	2.75	7.75	27.75	13.75	19.75
2.82249	3.875	5.875	8.875	17.875	6.875	-0.125	-2.125	9.875	37.875	22.875	7.875	45.875	36.875	35.875	10.875	17.875	28.875	19.875	-5.125	12.875	19.875
2.82184	5.375	3.375	3.375	-7.625	-4.625	4.375	7.375	27.375	-14.625	7.375	-5.625	0.375	13.375	5.375	18.375	25.375	-1.625	-1.625	25.375	18.375	14.375
2.82118	-11.5	2.5	14.5	-13.5	-31.5	6.5	19.5	6.5	12.5	-7.5	16.5	7.5	-5.5	27.5	0.5	14.5	-3.5	-10.5	12.5	-11.5	-5.5
2.82053	6	-10	-4	-8	0	-5	8	-10	18	1	0	17	-17	12	19	-2	-8	0	0	7	-6
2.81987	-12.75	4.25	-6.75	8.25	-12.75	21.25	1.25	8.25	0.25	2035.3	0.25	-7.75	17.25	1.25	12.25	11.25	11.25	26.25	11.25	8.25	10.25
2.81922	-9.5	-2.5	-16.5	21.5	6.5	-1.5	-3.5	-5.5	-3.5	2544.5	18.5	7.5	2.5	-1.5	-2.5	-5.5	-1.5	-11.5	-1.5	2.5	-9.5
2.81857	-0.875	-6.875	6.125	-11.875	18.125	-23.875	9.125	1.125	-16.875	799.13	3.125	15.125	14.125	-13.875	3.125	26.125	16.125	13.125	4.125	19.125	-6.875
2.81792	19.625	2.625	11.625	21.625	12.625	2.625	8.625	-10.375	28.625	19.625	10.625	-14.375	6.625	16.625	-5.375	8.625	12.625	-8.375	11.625	-5.375	-13.375
2.81727	6.125	29.125	-0.875	11.125	-10.875	4.125	-7.875	-2.875	27.125	47.125	23.125	19.125	-3.875	-4.875	10.125	13.125	32.125	-5.875	11.125	15.125	9.125
2.81661	9	9	19	-5	8	2	18	4	21	-9	8	21	14	17	33	16	-1	0	8	14	1
2.81596	-5.25	-18.25	-10.25	-29.25	19.75	-6.25	1.75	2.75	0.75	15.75	34.75	6.75	-12.25	3.75	-1.25	18.75	10.75	-11.25	-4.25	2.75	4.75
2.81532	-20.75	33.25	-1.75	-3.75	23.25	33.25	17.25	-0.75	1.25	16.25	9.25	39.25	14.25	-15.75	14.25	8.25	-7.75	14.25	25.25	-5.75	12.25
2.81466	6.75	-0.25	4.75	-6.25	-17.25	33.75	21.75	-8.25	11.75	14.75	21.75	2.75	10.75	1.75	6.75	17.75	5.75	26.75	-22.25	13.75	-1.25
2.81401	-3.875	7.125	6.125	-14.875	15.125	26.125	8.125	8.125	14.125	12.125	17.125	10.125	6.125	7.125	26.125	3.125	4.125	3.125	1.125	8.125	12.125
2.81336	7.5	-2.5	22.5	-1.5	25.5	24.5	10.5	-0.5	27.5	40.5	8.5	8.5	23.5	6.5	37.5	29.5	27.5	28.5	19.5	8.5	23.5
2.81271	14.375	0.375	39.375	3.375	12.375	3.375	3.375	6.375	14.375	17.375	5.375	23.375	1.375	20.375	34.375	9.375	26.375	13.375	-10.625	1.375	-12.625
2.81206	-9.875	0.125	10.125	4.125	-4.875	4.125	-4.875	-15.875	-0.875	3.125	1.125	0.125	22.125	-1.875	-9.875	18.125	28.125	-3.875	11.125	-2.875	0.125
2.81142	-0.5	12.5	0.5	8.5	18.5	4.5	22.5	-2.5	10.5	33.5	22.5	29.5	10.5	12.5	14.5	20.5	31.5	19.5	10.5	11.5	11.5
2.81077	-10	-8	-14	2	4	-10	5	8	2	32	13	-1	1	7	7	-14	7	26	-2	2	17
2.81012	-5.375	9.625	5.625	-15.375	15.625	-6.375	15.625	18.625	0.625	1.625	-3.375	-13.375	4.625	26.625	-17.375	21.625	16.625	22.625	-2.375	-3.375	-20.375
2.80947	-11.25	11.75	25.75	10.75	-22.25	8.75	-7.25	11.75	17.75	10.75	0.75	7.75	-10.25	-6.25	-10.25	-10.25	-25.25	25.75	14.75	-18.25	6.75
2.80882	-18.25	16.75	7.75	3.75	3.75	12.75	3.75	3.75	-0.25	6.75	9.75	21.75	1.75	29.75	0.75	17.75	16.75	7.75	9.75	21.75	33.75
2.80817	-21.125	16.875	-3.125	22.875	19.875	-11.125	-18.125	-20.125	-3.125	25.875	10.875	13.875	-1.125	11.875	-9.125	12.875	5.875	5.875	-3.125	13.875	-11.125
2.80753	19.75	1.75	33.75	14.75	-6.25	2.75	-15.25	26.75	19.75	-6.25	23.75	-15.25	-5.25	10.75	8.75	0.75	10.75	23.75	3.75	-3.25	5.75
2.80688	-19.875	8.125	9.125	-5.875	-9.875	-27.875	17.125	6.125	4.125	0.125	10.125	8.125	11.125	-2.875	19.125	11.125	-3.875	14.125	11.125	-8.875	15.125
2.80623	-5.125	-10.125	-11.125	25.875	-21.125	10.875	11.875	15.875	-11.125	17.875	1.875	20.875	4.875	-9.125	32.875	12.875	-0.125	2.875	8.875	3.875	13.875
2.80558	-2.75	-14.75	6.25	-2.75	7.25	30.25	-0.75	18.25	31.25	14.25	-5.75	1.25	8.25	-16.75	-3.75	2.25	6.25	1.25	-2.75	11.25	2.25
2.80494	13	20	6	-5	-14	33	19	4	17	17	-7	13	3	18	14	37	19	10	0	-15	-9
2.80429	6.625	-1.375	-10.375	-6.375	27.625	-2.375	-14.375	5.625	29.625	38.625	16.625	9.625	18.625	9.625	-4.375	7.625	30.625	4.625	-0.375	15.625	3.625
2.80365	-9.5	-1.5	20.5	-0.5	8.5	18.5	23.5	9.5	13.5	18.5	-4.5	4.5	25.5	0.5	22.5	11.5	5.5	6.5	24.5	-4.5	-7.5
2.803	-11.375	13.625	-20.375	10.625	1.625	-2.375	-6.375	11.625	30.625	0.625	1.625	7.625	14.625	1.625	9.625	21.625	19.625	7.625	-0.375	-4.375	9.625
2.80236	-10.125	15.875	18.875	21.875	6.875	-4.125	21.875	-6.125	26.875	9.875	11.875	7.875	10.875	3.875	18.875	7.875	-5.125	-0.125	4.875	10.875	5.875
2.80172	-10.75	-13.75	-9.75	12.25	12.25	-10.75	-9.75	2.25	19.25	-8.75	18.25	12.25	-11.75	-2.75	1.25	1.25	30.25	-9.75	10.25	2.25	-9.75
2.80107	-0.25	4.75	3.75	-2.25	10.75	12.75	2.75	16.75	-6.25	17.75	17.75	13.75	1.75	3.75	8.75	28.75	1.75	12.75	23.75	12.75	3.75
2.80042	2.25	4.25	19.25	11.25	4.25	-3.75	-0.75	16.25	4.25	29.25	6.25	-5.75	-8.75	9.25	6.25	16.25	27.25	3.25	7.25	-10.75	17.25
2.79979	10.375	13.375	-3.625	17.375	8.375	38.375	15.375	0.375	5.375	12.375	0.375	29.375	23.375	-1.625	8.375	23.375	-3.625	6.375	27.375	0.375	4.375
2.79914	-13.875	6.125	23.125	13.125	-9.875	4.125	28.125	-5.875	18.125	7.125	17.125	-17.875	-21.875	7.125	1.125	7.125	-16.875	6.125	5.125	5.125	13.125
2.7985	-16	-2	2	12	7	24	2	-6	6	16	7	14	15	35	5	18	12	3	10	6	-8
2.79785	3.25	-0.75	5.25	7.25	-5.75	2.25	-6.75	8.25	5.25	14.25	8.25	5.25	13.25	19.25	34.25	30.25	10.25	0.25	-6.75	6.25	17.25
2.79721	-3.25	-10.25	3.75	-9.25	5.75	11.75	-20.25	-9.25	-6.25	7.75	2.75	11.75	10.75	-4.25	3.75	15.75	1.75	6.75	4.75	-3.25	14.75
2.79657	-11.375	-1.375	-13.375	-19.375	32.625	8.625	7.625	1.625	-3.375	16.625	23.625	-8.375	32.625	16.625	6.625	-4.375	10.625	-24.375	-4.375	-5.375	23.625
2.79593	6.375	3.375	21.375	4.375	-3.625	-3.625	0.375	-4.625	10.375	32.375	31.375	6.375	13.375	18.375	21.375	28.375	34.375	10.375	-11.625	-1.625	2.375
2.79529	-2.125	-5.125	7.875	13.875	3.875	-23.125	3.875	15.875	-1.125	3.875	12.875	-2.125	17.875	7.875	10.875	-17.125	8.875	-17.125	2.875	-7.125	-0.125
2.79464	17.375	0.375	-8.625	6.375	19.375	16.375	4.375	18.375	7.375	4.375	3.375	12.375	8.375	20.375	16.375	20.375	27.375	23.375	30.375	1.375	13.375
2.79401	12.25	7.25	3.25	-10.75	2.25	-13.75	26.25	8.25	4.25	14.25	21.25	-1.75	5.25	15.25	7.25	34.25	15.25	13.25	-24.75	-8.75	28.25
2.79337	-21.375	2.625	-10.375	-8.375	-0.375	14.625	2.625	8.625	11.625	9.625	8.625	8.625	12.625	9.625	7.625	9.625	18.625	14.625	14.625	-8.375	-13.375
2.79272	0.875	-22.125	6.875	-4.125	6.875	31.875	4.875	-4.125	-7.125	9.875	14.875	3.875	12.875	6.875	25.875	-12.125	12.875	-8.125	0.875	-21.125	-12.125
2.79209	12.625	3.625	41.625	21.625	-1.375	-1.375	-2.375	39.625	31.625	41.625	38.625	25.625	29.625	11.625	38.625	35.625	0.625	18.625	16.625	16.625	12.625
2.79145	17.125	-9.875	32.125	1.125	7.125	-14.875	22.125	-3.875	2.125	6.125	41.125	15.125	32.125	-9.875	-0.875	-1.875	2.125	10.125	-4.875	8.125	10.125
2.79081	-2.125	8.875	21.875	27.875	9.875	20.875	6.875	16.875	8.875	25.875	10.875	-4.125	5.875	23.875	15.875	-4.125	14.875	15.875	-28.125	13.875	4.875
2.79017	1.125	-15.875	-3.875	3.125	-5.875	14.125	5.125	22.125	2.125	-6.875	-8.875	-18.875	4.125	-11.875	-12.875	-4.875	-3.875	13.125	-11.875	0.125	-32.875
2.78953	-29.625	-5.625	-5.625	-12.625	7.375	-1.625	-7.625	-6.625	1.375	-9.625	-10.625	11.375	-7.625	16.375	28.375	8.375	-35.625	22.375	21.375	11.375	6.375
2.78889	19.875	0.875	9.875	2.875	27.875	15.875	8.875	10.875	-4.125	37.875	41.875	27.875	-4.125	33.875	12.875	9.875	44.875	12.875	31.875	-2.125	10.875
2.78825	1.375	-23.625	0.375	-2.625	3.375	0.375	-2.625	10.375	-9.625	23.375	27.375	28.375	6.375	16.375	-4.625	21.375	13.375	16.375	23.375	7.375	-7.625
2.78761	-1.625	-3.625	-3.625	-5.625	-0.625	4.375	4.375	12.375	15.375	-16.625	10.375	11.375	8.375	-4.625	15.375	12.375	-4.625	13.375	-8.625	3.375	8.375
2.78698	20.625	16.625	-2.375	-7.375	-9.375	-5.375	1.625	0.625	13.625	3.625	-11.375	-6.375	16.625	4512.6	1.625	-4.375	5.625	14.625	0.625	7.625	30.625
2.78634	0.125	-9.875	-0.875	23.125	15.125	27.125	18.125	34.125	6.125	21.125	13.125	24.125	19.125	16.125	27.125	10.125	3.125	25.125	2.125	-11.875	-1.875
2.7857	26.5	15.5	-10.5	-3.5	8.5	-7.5	10.5	15.5	20.5	14.5	13.5	13.5	20.5	12.5	29.5	-0.5	-8.5	3.5	-0.5	9.5	-5.5
2.78507	4.125	15.125	-0.875	19.125	16.125	16.125	14.125	12.125	-3.875	30.125	7.125	14.125	26.125	20.125	-0.875	-4.875	24.125	24.125	5.125	8.125	18.125
2.78443	11	-1	-6	-2	-2	-6	11	3	1	16	3	14	5	21	22	16	10	-2	9	2	7
2.7838	3.375	-0.625	28.375	7.375	-1.625	-6.625	-5.625	6.375	14.375	5.375	26.375	9.375	9.375	7.375	15.375	21.375	16.375	13.375	3.375	17.375	4.375
2.78316	8.625	10.625	15.625	-15.375	9.625	4.625	-1.375	-5.375	12.625	26.625	14.625	0.625	-12.375	18.625	35.625	-10.375	6.625	-9.375	-14.375	11.625	6.625
2.78253	12.875	3.875	4.875	-9.125	16.875	16.875	17.875	2.875	26.875	14.875	4.875	21.875	24.875	21.875	12.875	31.875	24.875	10.875	11.875	12.875	8.875
2.78189	-3.375	-4.375	-14.375	-0.375	-3.375	-13.375	5.625	-1.375	-1.375	21.625	-1.375	13.625	-4.375	5.625	2.625	8.625	-0.375	10.625	-13.375	-12.375	22.625
2.78125	-1.875	25.125	-8.875	10.125	20.125	17.125	19.125	25.125	11.125	-6.875	3.125	0.125	8.125	9.125	5.125	31.125	-14.875	-7.875	-2.875	-14.875	18.125
2.78062	-9.25	-16.25	11.75	-1.25	-27.25	-9.25	-13.25	-1.25	-12.25	-0.25	3.75	-6.25	5.75	1.75	-3.25	12.75	19.75	-12.25	-13.25	-1.25	-14.25
2.77999	-19	-3	-5	1	-1	10	-2	4	19	-8	22	16	21	15	21	-1	11	2	3	-5	-8
2.77935	9	4	-11	-12	-11	9	2	17	3	39	7	26	3	4	23	-2	4	17	-1	-10	4
2.77872	16.25	3.25	9.25	-7.75	1.25	13.25	-27.75	8.25	4.25	23.25	-0.75	14.25	7.25	3.25	13.25	0.25	20.25	-26.75	12.25	5.25	-15.75
2.77809	-15.75	-16.75	11.25	18.25	18.25	9.25	-21.75	9.25	-10.75	10.25	13.25	-0.75	8.25	18.25	5.25	-10.75	12.25	-2.75	7.25	-3.75	13.25
2.77745	-3.125	-0.125	-17.125	6.875	1.875	-13.125	-3.125	-0.125	23.875	33.875	6.875	27.875	13.875	5.875	17.875	26.875	16.875	17.875	16.875	-17.125	9.875
2.77682	12.5	-10.5	-6.5	-7.5	-3.5	-7.5	-15.5	-29.5	18.5	-11.5	14.5	19.5	-15.5	0.5	19.5	-15.5	26.5	-10.5	0.5	-23.5	-8.5
2.77619	-10.625	7.375	14.375	-2.625	-7.625	-3.625	12.375	-6.625	-19.625	-9.625	10.375	4.375	26.375	33.375	6.375	-5.625	-10.625	29.375	-6.625	19.375	6.375
2.77556	3.5	-8.5	-12.5	-14.5	5.5	-4.5	-0.5	9.5	26.5	-1.5	41.5	-19.5	10.5	-1.5	-8.5	1.5	23.5	-0.5	22.5	-5.5	19.5
2.77492	-7.375	-6.375	5.625	8.625	3.625	-3.375	6.625	8.625	-4.375	-0.375	17.625	-12.375	9.625	14.625	5.625	-11.375	2.625	-6.375	-3.375	-30.375	-11.375
2.7743	1.375	18.375	1.375	24.375	-13.625	-8.625	-12.625	8.375	19.375	3.375	12.375	10.375	21.375	21.375	10.375	18.375	1.375	7.375	1.375	-11.625	-23.625
2.77366	30.875	25.875	-7.125	-3.125	2.875	-2.125	21.875	11.875	-4.125	26.875	32.875	27.875	2.875	12.875	33.875	27.875	37.875	19.875	42.875	12.875	26.875
2.77303	-8.375	12.625	21.625	2.625	9.625	-15.375	5.625	-17.375	9.625	18.625	11.625	16.625	7.625	-2.375	7.625	-1.375	-10.375	22.625	-9.375	-22.375	4.625
2.77241	-5.375	-11.375	-2.375	38.625	-5.375	8.625	-19.375	24.625	-5.375	16.625	12.625	17.625	3.625	11.625	17.625	13.625	21.625	26.625	-8.375	12.625	-2.375
2.77177	18.625	10.625	8.625	0.625	-6.375	-7.375	-1.375	-17.375	43.625	23.625	6.625	4.625	-16.375	-8.375	-8.375	4.625	14.625	8.625	-0.375	9.625	-5.375
2.77114	1.875	3.875	-17.125	4.875	-5.125	12.875	-0.125	0.875	-5.125	-3.125	-4.125	17.875	2.875	8.875	8.875	-3.125	8.875	29.875	10.875	7.875	9.875
2.77052	12.375	7.375	23.375	1.375	-2.625	11.375	9.375	16.375	8.375	12.375	0.375	-4.625	19.375	27.375	1.375	13.375	29.375	-14.625	13.375	1.375	-0.625
2.76989	-2.625	-5.625	4.375	-7.625	5.375	-4.625	31.375	13.375	24.375	8.375	26.375	16.375	29.375	8.375	32.375	12.375	15.375	20.375	0.375	-2.625	15.375
2.76925	10.875	0.875	46.875	-1.125	-0.125	14.875	-3.125	19.875	-9.125	19.875	9.875	44.875	16.875	35.875	21.875	22.875	21.875	9.875	-12.125	-15.125	14.875
2.76863	-6.5	-24.5	4.5	-2.5	3.5	4.5	-4.5	9.5	26.5	19.5	8.5	-13.5	2.5	34.5	25.5	-0.5	22.5	18.5	-7.5	1.5	-0.5
2.768	-0.125	-4.125	17.875	8.875	27.875	2.875	17.875	14.875	-8.125	-4.125	15.875	16.875	7.875	6.875	-0.125	4.875	19.875	1.875	7.875	-4.125	9.875
2.76738	24	2	3	1	18	-7	34	5	32	-4	31	-4	19	6	17	0	-3	40	-16	9	11
2.76675	-15.375	9.625	8.625	26.625	23.625	18.625	7.625	14.625	22.625	13.625	22.625	16.625	30.625	3.625	21.625	23.625	-14.375	12.625	11.625	26.625	4.625
2.76612	11.5	13.5	-0.5	2.5	16.5	8.5	16.5	11.5	5.5	31.5	19.5	-2.5	17.5	20.5	7.5	19.5	22.5	24.5	4.5	1.5	10.5
2.76549	-9.375	32.625	3.625	-8.375	29.625	24.625	5.625	16.625	6.625	31.625	10.625	-2.375	3.625	13.625	1.625	-14.375	12.625	15.625	19.625	7.625	-7.375
2.76486	22.875	-21.125	0.875	3.875	-8.125	-7.125	3.875	0.875	12.875	21.875	8.875	-16.125	1.875	5.875	24.875	13.875	13.875	1.875	-4.125	12.875	9.875
2.76424	11.25	11.25	22.25	37.25	-12.75	9.25	5.25	0.25	17.25	1.25	6.25	16.25	-4.75	23.25	10.25	22.25	-10.75	35.25	6.25	16.25	8.25
2.76361	-7.625	19.375	-7.625	-11.625	2.375	6.375	10.375	16.375	7.375	25.375	-2.625	18.375	10.375	29.375	31.375	27.375	21.375	-0.625	9.375	4.375	5.375
2.76298	-22.5	-6.5	4.5	4.5	9.5	-5.5	-0.5	9.5	23.5	8.5	9.5	-7.5	10.5	13.5	20.5	7.5	-0.5	20.5	-6.5	-0.5	38.5
2.76236	-5.875	4.125	24.125	28.125	-5.875	9.125	8.125	-2.875	6.125	0.125	40.125	37.125	8.125	17.125	15.125	16.125	-0.875	31.125	17.125	16.125	24.125
2.76174	9.125	-0.875	-5.875	21.125	-11.875	-0.875	-5.875	19.125	22.125	27.125	-8.875	33.125	19.125	1.125	7.125	16.125	28.125	13.125	21.125	-1.875	7.125
2.76111	-3	6	3	23	25	-16	12	26	10	21	27	24	42	-5	16	-3	8	-5	1	-2	19
2.76049	-12.875	-3.875	1.125	-6.875	-11.875	9.125	13.125	19.125	25.125	14.125	29.125	22.125	-0.875	15.125	-13.875	11.125	43.125	14.125	-15.875	-8.875	31.125
2.75986	3	1	11	-12	-10	-18	-1	20	14	18	11	31	10	5	24	10	13	2	10	4	24
2.75923	-8.25	-7.25	-20.25	-17.25	3.75	-5.25	-12.25	-14.25	-6.25	-11.25	1.75	-20.25	11.75	-0.25	10.75	1.75	-2.25	1.75	-1.25	-3.25	0.75
2.75861	-4.25	11.75	6.75	-4.25	12.75	-16.25	3.75	-14.25	-4.25	-16.25	-1.25	10.75	-19.25	15.75	4.75	15.75	14.75	-3.25	9.75	5.75	10.75
2.75799	-6.25	5.75	21.75	2.75	29.75	-7.25	3.75	9.75	-9.25	24.75	18.75	3.75	29.75	8.75	7.75	29.75	27.75	14.75	21.75	7.75	11.75
2.75736	5.25	6.25	-17.75	-2.75	-0.75	-0.75	-3.75	-3.75	12.25	-3.75	6.25	1.25	19.25	6.25	0.25	12.25	4.25	23.25	14.25	14.25	2.25
2.75674	0.5	10.5	-16.5	-19.5	-6.5	-8.5	-7.5	18.5	3.5	9.5	-7.5	-5.5	3216.5	9.5	8.5	-16.5	4.5	-9.5	10.5	-12.5	-2.5
2.75612	23.25	-20.75	8.25	19.25	2.25	35.25	-3.75	0.25	18.25	0.25	13.25	2.25	36372	-0.75	9.25	39.25	7.25	8.25	-3.75	-4.75	19.25
2.7555	-6.25	16.75	21.75	9.75	-3.25	22.75	10.75	0.75	15.75	26.75	2.75	11.75	8331.8	8.75	10.75	4.75	4.75	1.75	-1.25	7.75	18.75
2.75488	21.625	3.625	14.625	-3.375	9.625	-2.375	-32.375	18.625	4.625	6.625	0.625	13.625	-6.375	16.625	-2.375	0.625	31.625	9.625	16.625	-4.375	28.625
2.75425	-10.25	7.75	-16.25	-13.25	-3.25	-25.25	6.75	11.75	-7.25	-4.25	-0.25	5.75	-2.25	2.75	-10.25	7.75	20.75	1.75	-13.25	-24.25	-2.25
2.75363	-6.75	6.25	17.25	5.25	5.25	-1.75	29.25	12.25	12.25	35.25	10.25	23.25	42.25	16.25	19.25	9.25	17.25	-16.75	-14.75	-9.75	7.25
2.75301	10	2	-4	22	6	-20	8	1	6	11	46	4	11	35	9	2	24	17	22	5	-4
2.75239	-10.625	-2.625	29.375	-18.625	2.375	-5.625	12.375	15.375	17.375	-5.625	15.375	8.375	-13.625	1.375	4.375	-31.625	-14.625	14.375	-10.625	7.375	-20.625
2.75177	2.625	-7.375	-4.375	22.625	-5.375	2.625	-1.375	28.625	6.625	14.625	0.625	-9.375	24.625	11.625	8.625	-0.375	24.625	26.625	24.625	-7.375	5.625
2.75115	1.5	11.5	2.5	13.5	15.5	-18.5	24.5	14.5	27.5	10.5	17.5	28.5	29.5	26.5	2.5	9.5	39.5	24.5	27.5	18.5	35.5
2.75053	13.375	5.375	-0.625	-13.625	-4.625	17.375	1.375	8.375	-2.625	-1.625	-6.625	11.375	17.375	-2.625	6.375	4.375	14.375	10.375	15.375	9.375	-2.625
2.74991	-4	-16	-18	-1	-1	-3	18	-4	-7	20	13	-1	-5	22	25	17	11	10	-5	-10	-11
2.74929	-12.625	7.375	14.375	3.375	-6.625	4.375	14.375	-5.625	-4.625	8.375	-9.625	11.375	12.375	40.375	15.375	3.375	38.375	19.375	10.375	19.375	13.375
2.74867	7.375	-11.625	9.375	4.375	12.375	25.375	1.375	13.375	14.375	15.375	21.375	13.375	20.375	28.375	10.375	28.375	32.375	-0.625	29.375	14.375	22.375
2.74806	-10.625	6.375	6.375	-12.625	3.375	-16.625	8.375	2.375	5.375	-10.625	2.375	11.375	-15.625	11.375	-7.625	11.375	23.375	-5.625	-3.625	-1.625	-1.625
2.74744	9.625	-2.375	5.625	4.625	11.625	15.625	2.625	13.625	1.625	18.625	-17.375	27.625	19.625	43.625	0.625	-1.375	27.625	-5.375	8.625	-14.375	16.625
2.74681	15.75	-13.25	-10.25	-6.25	11.75	-15.25	3.75	4.75	-1.25	-9.25	5.75	3.75	24.75	-0.25	36.75	13.75	5.75	38.75	1.75	-5.25	-17.25
2.7462	-10.875	19.125	20.125	-13.875	30.125	8.125	16.125	3.125	17.125	23.125	48.125	31.125	12.125	34.125	14.125	1.125	17.125	14.125	4.125	18.125	15.125
2.74558	-3.875	0.125	5.125	13.125	-28.875	15.125	30.125	24.125	11.125	15.125	-10.875	17.125	21.125	12.125	-1.875	-4.875	-11.875	7.125	12.125	12.125	8.125
2.74497	7.125	-2.875	2.125	5.125	-10.875	-6.875	1.125	5.125	-14.875	0.125	-0.875	-3.875	18.125	-12.875	12.125	-9.875	22.125	3.125	6.125	-15.875	-13.875
2.74435	3.5	13.5	-20.5	12.5	17.5	-2.5	12.5	22.5	-8.5	12.5	40.5	17.5	12.5	14.5	34.5	3.5	21.5	3.5	0.5	5.5	17.5
2.74373	2.625	27.625	11.625	-1.375	23.625	21.625	-8.375	23.625	11.625	20.625	20.625	2.625	34.625	16.625	11.625	25.625	14.625	17.625	11.625	17.625	8.625
2.74311	8.375	-18.625	-0.625	-2.625	-0.625	2.375	12.375	7.375	15.375	20.375	12.375	-14.625	13.375	15.375	4.375	22.375	-0.625	1.375	-3.625	-4.625	14.375
2.7425	-9.75	25.25	7.25	7.25	5.25	-9.75	6.25	17.25	2.25	7.25	6.25	30.25	26.25	21.25	6.25	9.25	-10.75	8.25	-8.75	32.25	8.25
2.74188	-23.875	11.125	1.125	25.125	-1.875	16.125	-2.875	30.125	8.125	-0.875	-4.875	-0.875	14.125	13.125	-23.875	11.125	22.125	-2.875	6.125	-28.875	-0.875
2.74126	0.125	16.125	13.125	-8.875	9.125	-2.875	-5.875	11.125	3.125	9.125	4.125	30.125	25.125	-2.875	19.125	11.125	18.125	27.125	6.125	11.125	16.125
2.74065	0.75	-4.25	19.75	-4.25	21.75	10.75	25.75	3.75	10.75	14.75	26.75	-5.25	-15.25	-9.25	6.75	20.75	10.75	6.75	8.75	-0.25	-8.25
2.74003	7.5	3.5	-11.5	-5.5	6.5	1.5	23.5	8.5	16.5	22.5	41.5	11.5	11.5	28.5	18.5	15.5	28.5	9.5	11.5	5.5	7.5
2.73942	-1	9	7	5	-2	-14	22	12	8	18	47	10	26	19	15	47	-14	19	8	-5	18
2.73881	9.75	5.75	14.75	9.75	-3.25	11.75	32.75	3.75	-1.25	19.75	12.75	-0.25	22.75	41.75	-1.25	2.75	19.75	5.75	20.75	17.75	-7.25
2.7382	-4	1	-3	20	16	26	-16	-6	-2	8	10	31	12	33	30	15	22	5	13	-9	-1
2.73758	-14.375	-1.375	-4.375	1.625	19.625	20.625	-17.375	22.625	2.625	-11.375	31.625	9.625	14.625	-0.375	16.625	-8.375	15.625	-11.375	-1.375	6.625	-6.375
2.73697	-8.75	1.25	1.25	15.25	-0.75	10.25	9.25	13.25	-1.75	27.25	30.25	28.25	9.25	2.25	1.25	16.25	9.25	-14.75	-12.75	17.25	5.25
2.73635	8.5	27.5	16.5	18.5	0.5	30.5	8.5	14.5	19.5	33.5	28.5	16.5	13.5	19.5	21.5	28.5	29.5	25.5	21.5	11.5	26.5
2.73574	-3.5	1.5	1.5	-3.5	8.5	0.5	-3.5	4.5	-0.5	33.5	23.5	10.5	-3.5	4.5	-5.5	12.5	0.5	18.5	6.5	7.5	9.5
2.73513	8.375	4.375	-11.625	-9.625	-18.625	14.375	6.375	32.375	0.375	11.375	17.375	-6.625	-13.625	22.375	18.375	5.375	3.375	-16.625	8.375	11.375	-8.625
2.73451	32.5	7.5	19.5	17.5	12.5	8.5	-0.5	34.5	30.5	38.5	8.5	19.5	26.5	3.5	35.5	30.5	17.5	8.5	-7.5	14.5	27.5
2.7339	-5.625	4.375	-7.625	23.375	-2.625	5.375	23.375	-5.625	20.375	6.375	2.375	21.375	6.375	21.375	8.375	14.375	8.375	-5.625	-2.625	-14.625	-22.625
2.73329	14	9	18	23	-12	8	-4	19	20	25	14	19	3	26	18	12	-12	4	12	-7	11
2.73268	-13.75	-7.75	-1.75	5.25	-12.75	-11.75	2.25	-2.75	18.25	6.25	19.25	3.25	13.25	31.25	16.25	-13.75	-1.75	-8.75	2.25	0.25	-21.75
2.73207	20.5	35.5	3.5	19.5	-5.5	2.5	6.5	19.5	23.5	18.5	-9.5	6.5	4.5	29.5	3.5	19.5	16.5	15.5	0.5	7.5	31.5
2.73146	15.375	0.375	-0.625	5.375	-3.625	0.375	5.375	-19.625	23.375	6.375	19.375	4.375	25.375	17.375	24.375	-6.625	13.375	5.375	-10.625	15.375	-0.625
2.73084	18.25	-3.75	-20.75	8.25	2.25	1.25	19.25	17.25	37.25	-4.75	7.25	17.25	0.25	22.25	15.25	7.25	28.25	6.25	10.25	-15.75	11.25
2.73024	-7.875	-8.875	5.125	-2.875	20.125	-12.875	14.125	8.125	25.125	56.125	19.125	9.125	19.125	5.125	9.125	31.125	8.125	20.125	13.125	6.125	2.125
2.72962	19.5	22.5	3.5	-5.5	23.5	12.5	48.5	16.5	15.5	10.5	19.5	14.5	15.5	19.5	23.5	20.5	44.5	7.5	34.5	32.5	36.5
2.72902	-18.625	-23.625	-5.625	-0.625	-8.625	-14.625	6.375	20.375	2.375	17.375	-1.625	17.375	11.375	25.375	3.375	6.375	38.375	14.375	4.375	-19.625	8.375
2.7284	7.875	10.875	22.875	1.875	21.875	-3.125	18.875	-10.125	32.875	-0.125	9.875	18.875	22.875	1.875	34.875	12.875	19.875	-8.125	11.875	11.875	-4.125
2.7278	8.75	-1.25	-3.25	13.75	-11.25	14.75	-11.25	-6.25	20.75	33.75	12.75	-9.25	-3.25	18.75	10.75	9.75	37.75	8.75	4.75	-9.25	28.75
2.72719	0.375	1.375	-11.625	12.375	11.375	-2.625	-9.625	10.375	7.375	7.375	31.375	-5.625	6.375	22.375	-8.625	18.375	7.375	-1.625	-6.625	-1.625	7.375
2.72658	8.5	15.5	-11.5	2.5	-1.5	12.5	30.5	21.5	15.5	28.5	17.5	8.5	6.5	9.5	27.5	22.5	26.5	13.5	40.5	20.5	20.5
2.72597	1.375	0.375	13.375	18.375	-9.625	-10.625	14.375	29.375	25.375	27.375	-9.625	25.375	30.375	27.375	15.375	-8.625	10.375	12.375	21.375	20.375	-24.625
2.72536	-6.25	3.75	3.75	-10.25	-6.25	13.75	11.75	8.75	22.75	-1.25	11.75	-9.25	1.75	30.75	21.75	14.75	16.75	39.75	12.75	9.75	-1.25
2.72475	4.875	2.875	28.875	0.875	3.875	16.875	14.875	9.875	12.875	24.875	-9.125	15.875	3.875	12.875	5.875	15.875	4.875	14.875	22.875	-0.125	5.875
2.72415	-13.625	-2.625	0.375	-10.625	17.375	7.375	24.375	-0.625	-2.625	24.375	28.375	43.375	19.375	11.375	21.375	34.375	13.375	21.375	20.375	21.375	-4.625
2.72354	-10.625	0.375	-13.625	9.375	-11.625	-27.625	-1.625	-4.625	-24.625	5.375	9.375	16.375	-1.625	15.375	27.375	12.375	-13.625	11.375	-4.625	17.375	-1.625
2.72293	6	10	3	11	-11	0	5	-11	32	29	14	10	23	-6	5	-2	6	-11	7	11	2
2.72233	7.875	-14.125	0.875	1.875	8.875	8.875	9.875	18.875	-5.125	-1.125	45.875	-2.125	-4.125	8.875	8.875	20.875	-9.125	-3.125	0.875	-10.125	-18.125
2.72172	7.375	6.375	3.375	11.375	7.375	3.375	5.375	19.375	1.375	22.375	24.375	-7.625	14.375	2.375	36.375	15.375	16.375	8.375	13.375	20.375	-24.625
2.72111	31.25	-8.75	11.25	11.25	12.25	8.25	8.25	9.25	37.25	16.25	3.25	12.25	24.25	2.25	-7.75	34.25	22.25	-5.75	4.25	-12.75	18.25
2.72051	6.75	16.75	-3.25	23.75	9.75	-3.25	11.75	44.75	2.75	45.75	6.75	-0.25	-2.25	9.75	49.75	16.75	25.75	7.75	5.75	-19.25	16.75
2.7199	-14.25	-10.25	-5.25	2.75	2.75	3.75	6.75	-8.25	-6.25	-5.25	0.75	-12.25	3.75	-3.25	9.75	5.75	16.75	5.75	3.75	-2.25	-5.25
2.7193	-4.25	-10.25	-3.25	16.75	-5.25	-0.25	1.75	-8.25	23.75	12.75	-4.25	7.75	26.75	10.75	26.75	24.75	16.75	12.75	2.75	0.75	11.75
2.71869	7.375	21.375	-3.625	22.375	-2.625	40.375	14.375	13.375	24.375	27.375	25.375	48.375	33.375	18.375	35.375	16.375	22.375	37.375	-0.625	-1.625	-9.625
2.71809	19.75	-10.25	-13.25	24.75	8.75	-0.25	-9.25	18.75	0.75	41.75	44.75	24.75	3.75	20.75	1.75	17.75	21.75	21.75	15.75	-5.25	-7.25
2.71749	-0.25	6.75	-0.25	-25.25	16.75	13.75	10.75	19.75	0.75	6.75	12.75	-2.25	10.75	19.75	14.75	-2.25	-2.25	19.75	38.75	-5.25	-26.25
2.71688	13.25	18.25	26.25	6.25	7.25	13.25	13.25	3.25	2.25	28.25	9.25	15.25	1.25	9.25	6.25	17.25	7.25	10.25	23.25	22.25	20.25
2.71628	10.75	-2.25	15.75	-6.25	-22.25	-8.25	7.75	24.75	7.75	9.75	-2.25	37.75	24.75	14.75	17.75	15.75	35.75	30.75	-13.25	5.75	-6.25
2.71567	25.75	-4.25	2.75	-4.25	5.75	11.75	9.75	-1.25	7.75	19.75	30.75	18.75	23.75	37.75	16.75	8.75	18.75	17.75	35.75	7.75	21.75
2.71507	-0.75	-1.75	1.25	0.25	0.25	22.25	5.25	12.25	1.25	20.25	23.25	35.25	-2.75	15.25	-1.75	18.25	18.25	-10.75	-0.75	28.25	8.25
2.71446	0.25	-5.75	1.25	-8.75	-0.75	9.25	-16.75	-10.75	35.25	9.25	4.25	11.25	-3.75	26.25	21.25	23.25	-7.75	8.25	-5.75	2.25	-2.75
2.71386	-4.375	5.625	-2.375	-2.375	15.625	40.625	2.625	15.625	13.625	0.625	17.625	17.625	16.625	8.625	33.625	14.625	17.625	-3.375	14.625	15.625	-15.375
2.71326	-0.375	4.625	4.625	6.625	-5.375	-20.375	10.625	-3.375	13.625	-4.375	-5.375	28.625	9.625	19.625	4.625	-0.375	-12.375	-13.375	3.625	4.625	2.625
2.71266	-0.75	2.25	-1.75	-19.75	-5.75	1.25	15.25	7.25	-4.75	21.25	13.25	8.25	-9.75	14.25	33.25	9.25	-4.75	-6.75	15.25	12.25	9.25
2.71205	14	11	9	37	22	7	6	-12	9	31	27	28	42	7	27	14	43	7	9	-8	6
2.71146	3.375	-1.625	14.375	18.375	14.375	-2.625	12.375	10.375	23.375	5.375	8.375	14.375	28.375	-2.625	21.375	16.375	26.375	11.375	11.375	4.375	-3.625
2.71086	3.125	-3.875	9.125	7.125	20.125	-9.875	-3.875	0.125	1.125	7.125	7.125	11.125	-5.875	30.125	11.125	15.125	-3.875	12.125	9.125	6.125	-18.875
2.71025	9.875	1.875	0.875	-8.125	8.875	5.875	5.875	6.875	-3.125	9.875	10.875	13.875	-10.125	-13.125	27.875	25.875	16.875	15.875	-27.125	-2.125	28.875
2.70965	-11.25	-21.25	8.75	-19.25	-16.25	26.75	8.75	3.75	-1.25	7.75	35.75	19.75	0.75	-7.25	7.75	10.75	-1.25	-24.25	4.75	15.75	9.75
2.70905	1.625	-3.375	19.625	22.625	-14.375	-0.375	8.625	34.625	10.625	5.625	21.625	16.625	3.625	26.625	27.625	28.625	16.625	11.625	8.625	11.625	3.625
2.70845	7.625	18.625	0.625	8.625	-3.375	25.625	11.625	16.625	0.625	15.625	21.625	0.625	-3.375	12.625	7.625	-9.375	10.625	5.625	-15.375	22.625	-15.375
2.70785	-8.625	-10.625	4.375	-22.625	7.375	-2.625	-15.625	14.375	16.375	18.375	21.375	4.375	-2.625	12.375	4.375	-5.625	-1.625	-10.625	-17.625	15.375	-19.625
2.70725	19	6	-19	1	6	22	2	5	16	-9	21	13	26	11	17	37	40	18	23	24	14
2.70666	0.625	24.625	31.625	2.625	-14.375	12.625	35.625	3.625	12.625	12.625	24.625	29.625	30.625	19.625	14.625	31.625	8.625	21.625	20.625	2.625	-3.375
2.70605	4.75	1.75	12.75	-8.25	26.75	23.75	6.75	6.75	9.75	10.75	34.75	47.75	5.75	10.75	4.75	-7.25	21.75	7.75	33.75	22.75	24.75
2.70546	8.625	10.625	3.625	21.625	14.625	12.625	-4.375	4.625	2.625	12.625	1.625	24.625	-8.375	5.625	23.625	5.625	17.625	7.625	-4.375	14.625	1.625
2.70485	11.5	4.5	-7.5	-2.5	5.5	-29.5	22.5	13.5	14.5	27.5	5.5	4.5	14.5	-4.5	8.5	11.5	11.5	15.5	3.5	8.5	15.5
2.70426	13.5	3.5	3.5	11.5	-20.5	10.5	-14.5	1.5	19.5	10.5	-2.5	11.5	30.5	-4.5	2.5	12.5	-0.5	3.5	18.5	11.5	2.5
2.70366	-16.75	-0.75	2.25	3.25	4.25	-23.75	0.25	7.25	13.25	0.25	45.25	16.25	-12.75	17.25	7.25	33.25	9.25	21.25	-7.75	15.25	-1.75
2.70306	16.875	2.875	2.875	-13.125	3.875	21.875	14.875	12.875	11.875	54.875	7.875	14.875	-3.125	10.875	3.875	-18.125	13.875	-5.125	5.875	10.875	9.875
2.70247	-33.375	5.625	18.625	-10.375	4.625	-12.375	0.625	7.625	4.625	-9.375	-10.375	-6.375	0.625	8.625	17.625	24.625	-14.375	3.625	5.625	-4.375	-18.375
2.70187	10.25	4.25	-8.75	8.25	21.25	-0.75	0.25	29.25	3.25	9.25	13.25	13.25	3.25	39.25	27.25	45.25	2.25	29.25	17.25	14.25	23.25
2.70127	-12.25	-28.25	2.75	3.75	-25.25	-2.25	14.75	20.75	-4.25	13.75	17.75	-23.25	9.75	-3.25	-1.25	4.75	26.75	5.75	14.75	2.75	-6.25
2.70067	-11.375	3.625	-4.375	12.625	22.625	-8.375	11.625	14.625	8.625	33.625	5.625	16.625	10.625	18.625	5.625	-2.375	19.625	10.625	14.625	-4.375	-11.375
2.70008	23.375	-18.625	-7.625	27.375	14.375	26.375	14.375	22.375	-7.625	43.375	14.375	18.375	-2.625	-7.625	39.375	56.375	8.375	20.375	-12.625	4.375	19.375
2.69948	2.75	11.75	4.75	-5.25	-7.25	-18.25	8.75	3.75	18.75	11.75	17.75	-30.25	17.75	-1.25	38.75	3.75	10.75	21.75	21.75	14.75	-10.25
2.69888	32.375	16.375	10.375	10.375	-24.625	-5.625	-1.625	32.375	-13.625	10.375	4.375	15.375	21.375	23.375	2.375	35.375	-3.625	9.375	20.375	25.375	17.375
2.69829	0.875	-8.125	2.875	5.875	-25.125	4.875	8.875	3.875	31.875	13.875	21.875	24.875	7.875	-11.125	34.875	-13.125	17.875	9.875	-4.125	-8.125	13.875
2.6977	-10.625	14.375	-2.625	19.375	0.375	32.375	26.375	2.375	17.375	5.375	18.375	15.375	5.375	-10.625	24.375	38.375	14.375	11.375	16.375	12.375	6.375
2.6971	23.625	5.625	27.625	22.625	26.625	42.625	15.625	27.625	15.625	25.625	10.625	35.625	34.625	30.625	18.625	32.625	10.625	20.625	22.625	11.625	18.625
2.69651	0	17	-3	3	-13	18	16	29	26	13	10	1	32	2	14	5	14	11	-23	-14	-1
2.69591	-1.375	43.625	21.625	12.625	-18.375	-10.375	13.625	21.625	2.625	18.625	14.625	25.625	-11.375	32.625	22.625	19.625	13.625	12.625	16.625	7.625	11.625
2.69532	-9.25	5.75	3.75	14.75	-14.25	19.75	4.75	22.75	24.75	13.75	27.75	-16.25	23.75	0.75	13.75	13.75	13.75	-6.25	25.75	-4.25	-2.25
2.69473	9.375	-5.625	-3.625	-6.625	-1.625	-18.625	16.375	-3.625	-5.625	39.375	8.375	-3.625	2.375	9.375	4.375	-4.625	4.375	12.375	11.375	-9.625	-0.625
2.69413	3.625	1.625	0.625	-0.375	-0.375	14.625	25.625	-6.375	-1.375	2.625	23.625	-9.375	9.625	17.625	17.625	13.625	16.625	13.625	6.625	24.625	17.625
2.69354	-24.375	8.625	14.625	18.625	-11.375	6.625	1.625	6.625	26.625	20.625	5.625	-2.375	9.625	13.625	6.625	16.625	26.625	-6.375	0.625	13.625	15.625
2.69295	-0.375	-18.375	5.625	17.625	-6.375	10.625	-5.375	20.625	15.625	10.625	43.625	17.625	-1.375	8.625	-5.375	22.625	7.625	17.625	6.625	12.625	18.625
2.69235	27.125	-3.875	5.125	-2.875	-15.875	-6.875	5.125	15.125	4.125	1.125	-2.875	5.125	47.125	21.125	29.125	20.125	4.125	11.125	-2.875	3.125	7.125
2.69176	1.125	9.125	8.125	8.125	16.125	9.125	32.125	18.125	14.125	14.125	51.125	10.125	18.125	2.125	31.125	14.125	19.125	21.125	3.125	28.125	-1.875
2.69116	3.125	4.125	-16.875	7.125	2.125	-1.875	5.125	16.125	18.125	40.125	23.125	-8.875	9.125	20.125	9.125	13.125	38.125	-5.875	1.125	-16.875	-4.875
2.69058	-9.5	7.5	10.5	0.5	30.5	9.5	-3.5	-5.5	-4.5	15.5	8.5	5.5	-6.5	0.5	-0.5	13.5	-14.5	1.5	14.5	-23.5	-9.5
2.68999	-11.375	-1.375	16.625	-9.375	5.625	-7.375	36.625	5.625	28.625	-5.375	-8.375	7.625	20.625	11.625	30.625	19.625	33.625	6.625	4.625	13.625	29.625
2.68939	7.75	5.75	-7.25	-6.25	1.75	6.75	14.75	14.75	3.75	6.75	13.75	26.75	-7.25	1.75	11.75	9.75	21.75	3.75	31.75	19.75	25.75
2.6888	0	19	7	11	3	-9	-7	-22	18	17	29	9	33	11	-8	18	-6	4	2	-17	0
2.68821	-13.5	8.5	13.5	-7.5	-8.5	-21.5	0.5	6.5	1.5	25.5	1.5	20.5	8.5	3.5	26.5	34.5	34.5	29.5	11.5	-17.5	-0.5
2.68762	8.625	-6.375	19.625	16.625	1.625	1.625	5.625	-2.375	0.625	-8.375	13.625	15.625	8.625	26.625	29.625	6.625	3.625	-0.375	-6.375	13.625	-7.375
2.68703	-2	-6	14	-22	15	-25	6	22	-10	-3	23	42	21	12	34	40	6	-8	35	28	26
2.68644	-5.5	-16.5	15.5	-7.5	-5.5	43.5	24.5	10.5	12.5	11.5	7.5	-8.5	27.5	26.5	26.5	15.5	24.5	11.5	14.5	3.5	24.5
2.68585	1	-7	22	-17	14	21	29	13	3	0	4	4	7	39	4	-4	6	11	-9	22	-10
2.68526	-8.5	-23.5	2.5	-9.5	-10.5	8.5	-1.5	-6.5	41.5	19.5	16.5	24.5	3.5	15.5	20.5	19.5	25.5	40.5	20.5	9.5	11.5
2.68467	-1.375	5.625	-25.375	17.625	16.625	-17.375	12.625	8.625	29.625	16.625	6.625	14.625	29.625	18.625	14.625	26.625	4.625	3.625	14.625	16.625	-7.375
2.68408	5.75	-18.25	17.75	21.75	11.75	3.75	10.75	23.75	23.75	28.75	9.75	29.75	32.75	14.75	20.75	14.75	8.75	7.75	8.75	3.75	-20.25
2.68349	0.875	-9.125	23.875	5.875	9.875	-0.125	-6.125	18.875	28.875	18.875	35.875	8.875	19.875	29.875	7.875	23.875	28.875	21.875	33.875	-6.125	-6.125
2.68291	25.75	17.75	7.75	-0.25	6.75	9.75	-0.25	22.75	24.75	18.75	30.75	7.75	-2.25	16.75	10.75	32.75	11.75	19.75	14.75	-5.25	26.75
2.68232	16.75	9.75	2.75	10.75	6.75	-11.25	-7.25	14.75	7.75	29.75	21.75	22.75	24.75	28.75	16.75	20.75	9.75	10.75	17.75	14.75	12.75
2.68173	-2.75	-2.75	15.25	-3.75	0.25	8.25	-8.75	10.25	21.25	15.25	23.25	33.25	31.25	11.25	27.25	32.25	27.25	30.25	4.25	9.25	13.25
2.68114	-17.375	-0.375	6.625	-17.375	-2.375	2.625	18.625	9.625	-1.375	-6.375	5.625	-19.375	8.625	-6.375	-1.375	-3.375	-13.375	4.625	-9.375	7.625	-3.375
2.68055	-19.875	-11.875	-4.875	-3.875	11.125	-2.875	7.125	2.125	26.125	14.125	8.125	20.125	19.125	-6.875	14.125	26.125	17.125	-0.875	26.125	11.125	31.125
2.67997	12.125	-14.875	16.125	1.125	17.125	8.125	6.125	28.125	-7.875	13.125	-6.875	17.125	13.125	14.125	32.125	23.125	17.125	5.125	-1.875	27.125	-8.875
2.67938	-15.875	-7.875	33.125	22.125	15.125	14.125	24.125	4.125	46.125	27.125	37.125	24.125	42.125	29.125	16.125	22.125	1.125	-0.875	22.125	20.125	-2.875
2.67879	8.75	2.75	14.75	15.75	18.75	-1.25	-3.25	17.75	22.75	18.75	29.75	9.75	14.75	25.75	31.75	27.75	-0.25	21.75	16.75	25.75	1.75
2.67821	-28	8	4	18	-14	-10	-5	10	17	31	-13	11	19	25	24	29	32	16	9	-6	1
2.67762	10.375	0.375	25.375	12.375	-12.625	10.375	13.375	23.375	-3.625	7.375	28.375	11.375	0.375	-2.625	10.375	9.375	23.375	36.375	14.375	-3.625	0.375
2.67704	-4.625	8.375	14.375	19.375	24.375	-1.625	15.375	-6.625	30.375	29.375	7.375	21.375	24.375	23.375	18.375	26.375	21.375	7.375	3.375	21.375	7.375
2.67645	4.875	8.875	-9.125	0.875	4.875	23.875	-10.125	24.875	3.875	1.875	22.875	39.875	3.875	33.875	10.875	61.875	11.875	26.875	5.875	-4.125	4.875
2.67587	-1.625	2.375	9.375	-2.625	6.375	19.375	3.375	3.375	19.375	11.375	21.375	20.375	16.375	3.375	22.375	21.375	40.375	20.375	20.375	12.375	0.375
2.67528	13.625	0.625	26.625	14.625	5.625	12.625	13.625	7.625	6.625	38.625	9.625	19.625	35.625	28.625	34.625	30.625	21.625	16.625	11.625	24.625	13.625
2.6747	12.75	9.75	14.75	13.75	1.75	10.75	28.75	34.75	10.75	20.75	26.75	17.75	31.75	24.75	7.75	-3.25	4.75	3.75	16.75	35.75	7.75
2.67411	-6.875	8.125	-10.875	-6.875	4.125	-14.875	-2.875	6.125	32.125	10.125	10.125	16.125	36.125	15.125	16.125	0.125	8.125	4.125	-12.875	-8.875	23.125
2.67353	15.625	-6.375	0.625	35.625	0.625	9.625	17.625	7.625	10.625	28.625	12.625	37.625	12.625	20.625	42.625	11.625	21.625	21.625	20.625	-7.375	0.625
2.67294	0.25	10.25	22.25	19.25	7.25	0.25	8.25	16.25	18.25	7.25	-0.75	14.25	17.25	40.25	24.25	-2.75	13.25	26.25	16.25	-4.75	15.25
2.67236	13.875	7.875	18.875	-7.125	2.875	1.875	-0.125	7.875	26.875	16.875	21.875	-2.125	19.875	-2.125	10.875	20.875	26.875	-5.125	-7.125	-5.125	0.875
2.67178	2.25	15.25	-9.75	8.25	16.25	1.25	-1.75	-2.75	14.25	16.25	36.25	25.25	22.25	21.25	21.25	3.25	-7.75	34.25	2.25	10.25	5.25
2.67119	17.625	1.625	17.625	10.625	21.625	1.625	20.625	-3.375	13.625	37.625	43.625	13.625	25.625	12.625	21.625	18.625	26.625	3.625	21.625	28.625	-7.375
2.67061	-7.375	2.625	14.625	1.625	6.625	4.625	23.625	13.625	16.625	12.625	-0.375	-3.375	20.625	6.625	34.625	24.625	32.625	8.625	7.625	-7.375	3.625
2.67003	12.875	-20.125	10.875	6.875	7.875	9.875	13.875	-4.125	18.875	19.875	30.875	-6.125	18.875	15.875	11.875	24.875	32.875	7.875	3.875	20.875	2.875
2.66945	15.75	24.75	4.75	3.75	28.75	18.75	17.75	11.75	23.75	23.75	5.75	16.75	2.75	21.75	23.75	21.75	8.75	43.75	37.75	-0.25	-13.25
2.66886	-11.375	14.625	4.625	-11.375	8.625	2.625	12.625	9.625	7.625	34.625	10.625	21.625	19.625	9.625	-16.375	24.625	-13.375	18.625	4.625	8.625	-0.375
2.66828	10.75	-4.25	18.75	12.75	-0.25	15.75	-1.25	12.75	14.75	6.75	31.75	13.75	17.75	19.75	23.75	34.75	19.75	11.75	2.75	27.75	4.75
2.66771	-4	5	-3	4	30	14	4	14	17	1	32	-1	27	8	-9	33	34	7	16	-12	15
2.66713	-1	31	13	6	10	10	9	12	26	9	24	29	23	18	31	11	1	23	1	10	13
2.66654	20.125	15.125	13.125	11.125	10.125	24.125	19.125	7.125	31.125	37.125	24.125	34.125	20.125	27.125	20.125	22.125	8.125	22.125	14.125	0.125	21.125
2.66596	-17.75	15.25	-13.75	2.25	9.25	5.25	19.25	1.25	14.25	20.25	19.25	29.25	14.25	10.25	5.25	12.25	14.25	15.25	18.25	13.25	10.25
2.66538	8.125	5.125	11.125	-14.875	-21.875	14.125	24.125	17.125	-16.875	25.125	17.125	-2.875	9.125	23.125	-3.875	12.125	5.125	9.125	-12.875	1.125	4.125
2.6648	25.625	2.625	7.625	9.625	16.625	-0.375	6.625	18.625	15.625	12.625	14.625	21.625	24.625	40.625	31.625	22.625	22.625	16.625	21.625	31.625	-1.375
2.66422	12.5	-0.5	-3.5	-3.5	12.5	-3.5	22.5	15.5	23.5	12.5	18.5	7.5	11.5	12.5	12.5	11.5	27.5	6.5	17.5	5.5	21.5
2.66364	-1.125	-31.125	-22.125	-18.125	9.875	-6.125	18.875	13.875	12.875	25.875	14.875	-3.125	8.875	-4.125	15.875	-4.125	-10.125	6.875	7.875	0.875	2.875
2.66306	16.5	2.5	0.5	-14.5	-1.5	11.5	2.5	-2.5	3.5	-0.5	19.5	-7.5	9.5	12.5	3.5	-0.5	7.5	3.5	-26.5	-8.5	-5.5
2.66248	-3.875	-7.875	0.125	-10.875	21.125	26.125	20.125	-0.875	11.125	56.125	50.125	8.125	20.125	19.125	6.125	-14.875	-0.875	32.125	5.125	-5.875	28.125
2.6619	2.375	6.375	3.375	-10.625	1.375	13.375	-2.625	-15.625	1.375	9.375	-1.625	-9.625	9.375	25.375	15.375	19.375	44.375	15.375	9.375	-16.625	-3.625
2.66133	20.625	15.625	6.625	-6.375	-1.375	-2.375	27.625	-13.375	33.625	31.625	6.625	23.625	11.625	30.625	31.625	-9.375	2.625	14.625	-0.375	14.625	34.625
2.66075	-17.375	-5.375	-3.375	-17.375	-1.375	-3.375	-11.375	20.625	-6.375	16.625	36.625	-9.375	11.625	1.625	13.625	26.625	24.625	31.625	22.625	3.625	13.625
2.66017	-9.125	20.875	8.875	28.875	-4.125	27.875	-5.125	17.875	10.875	39.875	23.875	31.875	13.875	26.875	16.875	43.875	21.875	22.875	49.875	40.875	9.875
2.65959	8.25	-8.75	-2.75	1.25	-0.75	-12.75	6.25	-10.75	-2.75	18.25	11.25	3.25	17.25	17.25	5.25	15.25	23.25	4.25	13.25	-9.75	16.25
2.65902	14.125	0.125	-13.875	13.125	-5.875	7.125	14.125	19.125	27.125	32.125	13.125	3.125	23.125	11.125	28.125	25.125	14.125	33.125	16.125	12.125	-10.875
2.65844	24	11	-1	29	1	13	-11	13	23	26	20	12	16	6	46	23	29	26	8	2	-17
2.65786	1.75	15.75	-28.25	10.75	9.75	37.75	11.75	-9.25	12.75	23.75	-0.25	12.75	3.75	32.75	32.75	20.75	25.75	6.75	25.75	26.75	10.75
2.65728	-1.5	-3.5	-15.5	-10.5	-7.5	-1.5	-4.5	8.5	-1.5	1.5	7.5	-1.5	11.5	-14.5	14.5	14.5	18.5	12.5	-2.5	19.5	-8.5
2.65671	-0.875	1.125	-6.875	3.125	-27.875	9.125	2.125	30.125	21.125	38.125	-6.875	34.125	20.125	11.125	26.125	18.125	14.125	15.125	3.125	13.125	21.125
2.65613	3.5	-3.5	13.5	8.5	11.5	4.5	-14.5	8.5	22.5	7.5	25.5	44.5	-5.5	28.5	33.5	0.5	19.5	33.5	11.5	20.5	5.5
2.65556	33	-22	-26	-6	14	-7	11	9	26	25	14	11	22	31	-11	11	-10	-9	9	1	-9
2.65498	9.25	-0.75	3.25	6.25	19.25	3.25	3.25	18.25	28.25	35.25	8.25	15.25	10.25	32.25	17.25	18.25	27.25	10.25	22.25	10.25	0.25
2.65441	-3.625	2.375	21.375	-7.625	-5.625	-2.625	9.375	26.375	-0.625	29.375	18.375	-3.625	19.375	30.375	9.375	20.375	25.375	41.375	24.375	14.375	9.375
2.65383	5.875	8.875	13.875	14.875	10.875	16.875	22.875	23.875	12.875	4.875	20.875	41.875	12.875	32.875	23.875	19.875	39.875	27.875	15.875	8.875	3.875
2.65326	-13.375	14.625	-19.375	8.625	16.625	-7.375	-19.375	12.625	19.625	8.625	7.625	18.625	-16.375	8.625	24.625	21.625	17.625	16.625	-3.375	18.625	-27.375
2.65268	9.375	22.375	8.375	-3.625	6.375	22.375	36.375	29.375	11.375	32.375	16.375	31.375	27.375	8.375	11.375	32.375	13.375	9.375	16.375	25.375	24.375
2.65211	4.75	20.75	-0.25	-2.25	12.75	0.75	-1.25	15.75	37.75	-4.25	30.75	27.75	-8.25	12.75	30.75	14.75	16.75	19.75	10.75	-12.25	3.75
2.65153	-5.25	-3.25	2.75	5.75	16.75	14.75	-2.25	2.75	0.75	12.75	17.75	23.75	18.75	1.75	15.75	10.75	3.75	5.75	32.75	8.75	5.75
2.65096	-3.75	3.25	20.25	-6.75	-9.75	39.25	13.25	-0.75	11.25	6.25	33.25	9.25	19.25	32.25	23.25	10.25	40.25	23.25	-0.75	10.25	11.25
2.65039	11.5	6.5	18.5	16.5	10.5	14.5	30.5	41.5	11.5	24.5	21.5	24.5	26.5	4.5	41.5	29.5	22.5	9.5	6.5	9.5	-0.5
2.64981	14	-4	-22	4	13	-5	11	3	16	27	9	13	16	8	4	22	27	39	11	17	27
2.64924	-27.625	9.375	-11.625	-1.625	-7.625	10.375	-1.625	3.375	38.375	17.375	5.375	15.375	15.375	32.375	38.375	10.375	2.375	8.375	15.375	19.375	-19.625
2.64867	4.375	-6.625	-2.625	0.375	3.375	-13.625	0.375	13.375	17.375	-3.625	-2.625	33.375	-0.625	6.375	9.375	27.375	46.375	1.375	-0.625	-10.625	15.375
2.6481	4.5	3.5	-6.5	-5.5	19.5	2.5	15.5	3.5	-8.5	37.5	36.5	7.5	8.5	31.5	16.5	24.5	13.5	13.5	10.5	22.5	5.5

## Sheet: Fig. 2c
	1	0.9	0.8	0.7	0.6	0.5	0.4	0.3	0.2	0.1	0	-0.1	-0.2	-0.3	-0.4	-0.5	-0.6	-0.7	-0.8	-0.9	-1
3.74947	0.06452	-0.06701	0.03516	-0.19383	-0.08607	0.24737	0.01439	-0.13065	0	0.2905	-0.07254	-0.43575	0.04739	-0.09444	-0.04484	0.10241	0	-0.14108	-0.08621	-0.13974	-0.11707
3.74828	0.24085	-0.06495	-0.07084	-0.01107	0.16023	0.28986	0.2362	0.04981	-0.20779	0.00783	-0.01993	-0.09227	0.21227	0.03467	-0.05634	0.04631	0.02528	0.0937	-0.09674	-0.35392	-0.07569
3.74711	-0.06688	-0.13217	-0.33501	-0.04777	-0.04287	0.10593	0.03316	0	0.0579	0.20079	0.39102	-0.16736	0.06365	0.28518	0.0579	0.08687	-0.08649	0.02164	-0.03556	0.25725	-0.07524
3.74593	-0.19365	0.10704	-0.28294	-0.11471	-0.01907	0.07433	-0.02766	0.07415	0.08285	-0.10084	0.20463	-0.21027	0.02814	-0.06735	0.0135	-0.07245	0.03778	0.06548	-0.20513	0.20567	0.18158
3.74475	0.60917	-0.12349	-0.09132	-0.0051	0.12943	-0.10701	-0.16637	-0.12943	-0.05585	-0.06833	-0.05821	0.24727	-0.03373	0.07989	-0.50728	-0.20619	-0.11602	0.11155	-0.19835	0.07636	-0.02744
3.74357	-0.05231	-0.04598	0.00964	0.20785	0.20241	-0.03612	0.07018	-0.28278	-0.02681	0.08651	0.18028	0.18913	0	-0.10411	-0.01484	-0.03712	0.25293	0.14815	0.09611	-0.09809	-0.1409
3.74239	0.15045	0.27871	0.1741	0.16516	-0.36072	0.02781	-0.04851	-0.18806	0.19777	-0.0673	0.10292	-0.08401	-0.17435	-0.04635	0.07398	-0.03814	0.08607	0.05606	0.0864	-0.04307	0.05412
3.74122	-0.05405	-0.2027	0.17188	0.11168	-0.10788	0.21196	0	0.14857	0.09249	-0.15421	0.06579	-0.09551	0.01951	-0.24865	0.01563	0.05729	0	-0.16355	0.05761	-0.2293	0.01105
3.74004	-0.07982	-0.00731	-0.07335	-0.08315	0.21235	-0.10501	0.01846	0.13909	0.20045	-0.03458	-0.0595	0.14831	-0.04178	-0.10926	0.09014	0.16703	0.08845	0.19839	0.09422	-0.11028	0.03491
3.73886	-0.01869	0.09368	-0.14044	-0.14887	0.14933	-0.34109	0.11679	0.11139	0.06076	-0.10765	-0.03181	-0.01399	-0.11139	0.12938	-0.0233	0.00911	0.17251	-0.26667	-0.02545	0.05158	0.16066
3.73769	0.24184	-0.17983	0.14237	-0.07336	0.25031	0.08966	-0.08183	-0.07905	-0.25674	0.01615	0.11747	0.03013	-0.05859	0.23208	-0.00481	-0.1554	-0.14073	0.12371	0.36476	0.07211	-0.04172
3.73652	0.03166	0.27129	0.19694	0.09742	0.0274	-0.01044	0.13823	0.08389	0.06681	-0.05714	-0.16545	-0.14437	-0.10298	0.01425	0.00484	-0.19619	-0.18845	-0.08269	-0.1853	0.05369	-0.25316
3.73534	-0.05115	-0.12938	0	-0.12466	-0.16949	-0.12691	-0.06015	0.05013	-0.05839	-0.06497	-0.04534	0.07453	-0.19023	-0.1549	0.12533	-0.17971	0.02331	0.08719	0.21235	-0.21932	0.02948
3.73416	-0.12683	-0.19718	0.26341	0.08898	-0.01702	0	0.01596	-0.07373	-0.0543	-0.01544	-0.15814	-0.09852	0.13866	0.08482	0.05993	-0.08649	-0.06135	0.08969	0.07169	0.27119	0.20982
3.73299	0.11502	0.15724	0.08421	-0.01682	0.23412	0.1641	0.02908	-0.05832	0.17373	0.0867	-0.15105	-0.01001	0.15947	0.15403	-0.17904	0.31291	-0.08859	-0.04528	0.28929	0.14178	-0.16773
3.73183	-0.08685	-0.01968	-0.01046	0.05906	-0.01303	0.13776	0.15365	-0.09991	-0.10959	-0.17316	0.07852	-0.20061	0.00515	-0.02081	0.12148	0.1171	-0.20463	-0.13008	-0.26367	0.20809	-0.20279
3.73066	0.03313	-0.25495	0.02469	-0.26269	0.01609	-0.09119	0.24127	0.24806	-0.02398	-0.06948	0.28338	0.17211	0.12742	-0.17635	-0.03526	-0.13223	0.04775	-0.07775	0.15054	0.12827	-0.03357
3.72948	0.28277	0.18774	-0.11803	-0.05326	0.1837	0.15304	0.02186	-0.12841	0.08705	0.1073	-0.03965	-0.13585	0.13529	-0.00814	0.25129	-0.06768	0.0995	-0.15678	-0.02545	-0.00821	0.05648
3.72831	0.02781	-0.2324	0.1405	-0.04356	0.16407	0.02916	-0.09428	0.01854	-0.01602	-0.14913	-0.22515	-0.08344	0.08501	0.06476	-0.21494	0.10114	-0.11124	-0.14891	0.08749	0.17227	0.07151
3.72715	0.12052	0.09121	-0.00896	0.02775	-0.12705	0	-0.15369	-0.17712	0.17839	-0.07041	0.23936	0.07503	-0.00387	-0.27366	-0.15584	0.06385	0.01982	-0.2287	0.17555	0.00442	0.03159
3.72598	-0.69421	0.12551	-0.01009	-0.10685	-0.02854	-0.13524	0.01448	-0.0604	-0.16646	-0.02038	-0.04385	-0.34379	0.07034	-0.036	0.23881	0.00839	-0.06551	-0.04485	0.11825	-0.15887	0.05219
3.72482	-0.08021	0.08213	0.05473	0.09322	0.18593	0.03922	0.03863	0.12963	0.15102	0.06468	0.07692	-0.01333	-0.02703	-0.12863	-0.03226	-0.00952	0.02222	-0.09502	0.25926	-0.16201	-0.01852
3.72365	0.03678	0.01592	-0.08805	-0.22482	0.13365	0.12065	-0.10706	0.00937	-0.02685	-0.16703	0.01361	-0.03423	0.05962	0.31776	-0.03343	0.02208	-0.05955	-0.22284	-0.23881	0.02208	0.00828
3.72248	0.15423	0.17949	0.16102	0.17647	-0.18519	0.07285	-0.24719	0.00513	-0.04813	-0.11494	-0.31915	-0.07692	0.34043	-0.06604	-0.10112	-0.05366	-0.10891	0.06849	-0.07853	0.07217	-0.04478
3.72132	-0.03218	0.06181	-0.0331	0.13712	-0.13268	-0.24691	-0.14545	0.07539	-0.09897	0.02299	-0.0322	-0.07127	-0.32373	0.01735	-0.04415	-0.08521	0.1785	-0.0331	0.03618	0.03279	0.10526
3.72016	0.1741	-0.19769	0.0166	-0.09369	-0.15094	-0.09331	-0.11803	-0.01556	-0.45042	0.08344	-0.01964	0.17221	-0.04148	0.07782	-0.05816	-0.03743	-0.0724	0.11394	-0.14964	-0.06019	-0.01391
3.719	-0.02947	0.07423	0.02198	0.2494	0.19331	-0.1174	-0.02237	-0.07098	-0.05038	-0.06417	0.00421	0.12591	-0.05301	-0.01798	0.02626	0.07833	-0.04719	0.05868	-0.19672	0.00468	-0.17848
3.71783	-0.17846	-0.30363	-0.17564	0.00504	0.18234	0.23058	-0.05735	0.13994	0.07625	0.09855	0.06176	-0.20906	0.16024	0.19629	0.29206	-0.07942	0.12276	0	0.14837	-0.13437	0.10824
3.71667	0.23398	-0.01806	-0.09971	-0.04814	0.07194	-0.08914	-0.02784	0.05896	0.16794	0.06803	0.04361	-0.05486	0.08307	0.21652	-0.14553	-0.00587	0.11348	-0.10592	0.11471	0.01003	0.06048
3.71551	0.14309	0.08468	-0.0517	0.12444	-0.18418	0.06412	0.17099	0.13237	-0.02861	-0.03301	0.15364	-0.06394	-0.11245	0.09618	0.12444	0.0553	-0.04293	-0.06086	-0.03414	-0.15756	0.09816
3.71435	-0.09335	-0.02323	-0.02038	0.0761	-0.12729	0.22758	0.16209	0.1626	-0.31799	0.03108	0.19612	0.09378	0.02302	0.17814	0.26481	0.09788	0.08561	0.22887	-0.26486	-0.03842	0.02281
3.7132	-0.09801	0.09931	-0.10893	-0.03242	0.00836	0.03721	0.26374	-0.02952	-0.25616	0.10538	0.02336	0.2135	-0.1165	-0.0331	0.15405	0.07574	0.16249	0.03082	0.05906	-0.09725	-0.04872
3.71204	-0.06091	-0.125	-0.11275	0.25616	0.02116	0.10748	0.03977	-0.15	0	0.11682	0	0.02116	-0.02051	-0.02247	-0.00922	0.06557	-0.09048	-0.065	0.17617	0.14978	0.04898
3.71087	-0.11862	0	-0.06745	-0.03575	-0.20779	0.15238	0.23672	0.17607	0.08032	-0.06041	-0.091	-0.10845	-0.21719	-0.14641	0.0201	0.0928	-0.0589	0.28439	-0.25263	0.00449	0.00498
3.70972	0.10242	0.09445	0.07771	-0.05316	-0.2371	0.05842	0	-0.04726	0.02003	-0.0882	-0.04592	-0.06228	0.03453	-0.06726	0.07181	0.16151	0.05538	0.03087	0.33383	-0.00566	-0.01606
3.70857	0.01286	0.02561	-0.01752	-0.16573	-0.16979	-0.15877	0.06659	0	0.13169	-0.11614	-0.0209	-0.02853	0.02652	-0.06423	-0.05771	-0.08288	0.12875	-0.01434	-0.01619	0.02938	-0.21156
3.70741	0.06973	0.04211	0.04856	0.23161	-0.09325	0.05007	0.04981	0.03306	0.13793	-0.07989	-0.03337	-0.41767	-0.11871	-0.02054	0.01829	0.11713	0.03983	-0.10619	-0.11656	0.0671	0.07382
3.70626	-0.05236	-0.09896	0.02844	0	-0.01685	-0.01765	-0.0553	0.13426	-0.02212	-0.05687	0.03509	-0.09135	0.25514	-0.07254	-0.15049	0.12054	-0.02174	-0.05556	0.03271	0.06926	-0.13636
3.7051	0.16452	-0.00924	0.03053	0.20596	0.07932	0.11414	0.12048	-0.22819	-0.13151	-0.06197	-0.13652	0.19512	-0.10133	-0.15059	0.29462	0.15512	-0.08488	-0.03053	-0.40519	0.04923	0.02506
3.70395	-0.00426	-0.09917	0.15213	0.13165	-0.18809	-0.12293	0.02005	-0.21846	0.11499	-0.13882	-0.19552	0.22715	0.04073	-0.11329	0.03175	0.12776	0.03794	-0.01055	-0.05791	0.0771	-0.10526
3.7028	-0.06674	-0.02974	0.16275	0.02245	0.01552	0.011	0.04198	-0.00782	0.18321	-0.07547	0.07537	-0.02418	-0.01011	-0.08766	-0.06258	-0.06324	0.03393	-0.01509	-0.07348	0.19835	0.12231
3.70165	0.04479	-0.02774	-0.09894	0.17391	0.17491	-0.08089	-0.004	-0.06697	-0.06557	-0.15977	0.04921	-0.04251	-0.34701	-0.08915	-0.01024	-0.16467	-0.11038	-0.0507	-0.10093	0	-0.20067
3.7005	-0.07656	0.03175	-0.16875	-0.01485	-0.07004	0.0793	0.09945	0.16754	-0.00543	0.18378	0.03271	-0.00568	-0.12136	0.36923	0.02235	0.10096	0.20853	-0.12903	0.13665	0.13575	0.0163
3.69935	-0.15847	0.01523	-0.01409	-0.05116	0.09013	0.06957	0.02655	0.04255	-0.02062	0.10465	-0.0885	-0.04459	-0.19577	-0.10256	0.06557	-0.06173	0.01639	-0.21782	0.05641	0.08654	-0.09502
3.69819	0.05292	-0.02646	0.09512	0.13038	0.32832	0.16776	0.10952	-0.10454	-0.16992	0.06974	0.1757	0.02959	0.01391	-0.18773	-0.13517	-0.13038	0.10839	-0.03434	0.02275	-0.18311	-0.1519
3.69705	0.06796	0.04717	-0.27568	0.02326	0.12102	-0.16484	0.1773	0.17241	0	0.0582	0.05028	0.12953	-0.04865	0.00529	-0.14706	0.04673	-0.01075	0.0241	-0.14027	0.07246	0.13846
3.6959	-0.08416	0.00985	0.00549	0.03947	0.06471	-0.07968	-0.06751	-0.12322	0.05797	0	-0.08658	0.07732	-0.04487	0	0.08531	0.0262	0.05242	0.04219	-0.14904	-0.08372	0.09292
3.69475	0.08283	0.21879	0.1522	-0.1792	-0.28664	-0.06534	-0.11611	-0.19363	-0.09604	0.25573	-0.03358	0.09513	-0.09461	-0.20214	0.02801	-0.13993	0.20713	0.00523	-0.14424	-0.07169	0.10423
3.69361	-0.22901	0.2963	-0.0277	-0.09121	0.05571	0.06377	-0.14634	0.09014	0.10526	0.10462	0.07407	0.23587	0.05654	-0.21798	0.17631	-0.07365	-0.21483	-0.07029	-0.0831	0.07018	0.07283
3.69247	-0.19572	-0.0621	0.08279	0.04272	-0.03842	-0.21201	-0.03373	0.02401	-0.25825	0	-0.11503	-0.00434	0.08662	-0.13948	0.20084	0.04364	0.12539	0.00994	0.11511	-0.18018	0.09379
3.69132	0.13065	0.13333	0.16915	-0.16818	0.14365	-0.03977	-0.01563	0.12335	-0.09662	-0.05	0.108	-0.14362	-0.09239	-0.07254	-0.14592	0.27604	-0.07035	0.1592	0.03947	0.1768	0.09914
3.69017	0.15263	0.05742	-0.13873	0.09816	0.07735	0.0081	0.00778	-0.02252	0.05978	-0.01579	-0.20526	0.02359	-0.08955	-0.15569	0.07035	-0.13964	0.18009	-0.02312	-0.12571	0.02871	0.0973
3.68903	0.05076	0.05417	-0.04737	-0.01442	-0.11194	-0.0787	0.06487	0.01456	-0.03684	-0.20588	-0.05172	-0.08811	0.04878	0.02553	-0.12136	-0.06369	-0.05851	0.14493	-0.0362	-0.03279	-0.05039
3.68789	-0.09483	0.05556	0.08333	0.08911	-0.27363	0.21088	-0.14286	0.15278	-0.08791	-0.13812	0.15116	0.20442	0.03101	-0.03636	-0.12791	-0.07463	-0.1	-0.03415	-0.18812	-0.04762	-0.08458
3.68675	-0.32857	0.11561	0.03571	0.10674	0.04167	0.04867	0.05729	0.14508	0.09955	0	-0.17788	-0.21005	0.0603	-0.14535	-0.19231	-0.02927	0.09829	-0.19068	-0.0548	0.03279	0.13107
3.68561	0.04878	0.10773	-0.01187	-0.00959	-0.02746	0.14781	0.04338	0.23096	-0.01709	-0.10724	-0.08305	-0.07125	-0.24935	-0.02105	-0.03581	0.0489	0.02725	-0.01583	0.07163	0.34688	-0.10682
3.68447	-0.0097	-0.06415	-0.06273	-0.0775	0.11747	-0.26927	-0.21401	-0.01097	0.16413	-0.04517	-0.09624	-0.12026	0.04591	-0.08319	0.10967	0.14139	-0.13811	0.02281	-0.00552	-0.04499	0.16041
3.68333	-0.0995	-0.165	0.3	-0.07143	0	-0.01613	-0.03243	0.08252	0.05442	0	0.15166	0.1875	-0.09722	-0.05556	0.06875	0.13065	0.08879	-0.1547	-0.0226	0.22857	-0.16667
3.68219	-0.0583	-0.03965	-0.0708	0.20231	0.2807	-0.00513	0.04478	0.12568	-0.02203	-0.11013	0.04865	-0.02521	0.09091	-0.15068	-0.07619	0.04478	0.18631	-0.133	-0.01887	0.21978	0.02203
3.68104	-0.01938	-0.00995	-0.05851	-0.16438	-0.08295	0.03922	-0.16337	-0.02339	-0.10582	-0.12981	-0.10593	-0.1048	0.19903	0.0042	-0.1809	0.10056	-0.01861	0.06452	-0.01878	0.115	-0.13873
3.67991	0.03763	0.14948	-0.02073	0.01843	-0.15544	0.02404	0.09231	0.29442	0.05229	0.0221	0.05911	0.08589	0.00446	0.04639	0.3481	-0.02235	-0.20339	-0.14904	-0.06283	0.00873	-0.17316
3.67877	-0.05047	-0.18088	-0.23009	0.25337	0.15267	0.016	0.13953	0.13505	0.23848	0.0592	0.08547	-0.09255	0.047	-0.12618	0.02122	0.01663	0.08984	-0.00491	0.17565	-0.07074	-0.0665
3.67764	-0.00527	-0.05496	-0.11306	0.13839	-0.24615	-0.08104	0.11949	0.17929	-0.06162	0.12447	-0.02343	0.04745	0.01038	-0.04124	0.06291	-0.21116	0.0181	-0.14374	-0.07018	-0.16954	-0.15721
3.6765	-0.06771	0.23729	-0.29185	0.03902	-0.0199	0.10695	-0.12778	0.1875	-0.21302	-0.03271	-0.103	-0.01762	0.14925	-0.0678	0.09746	-0.1934	-0.07742	0.07282	-0.19022	0.21138	0.19375
3.67537	0.32268	-0.14192	0.06692	0.11726	-0.07802	-0.14341	-0.06192	-0.12108	-0.09282	0.07861	-0.02617	-0.05087	-0.06341	0.11044	-0.03067	-0.15797	0.09488	0.19137	0.09894	-0.12388	0.1103
3.67424	-0.02553	0	-0.01304	-0.15761	0.10625	-0.16	0.18009	0.107	-0.07738	-0.03086	-0.05856	0.01005	0.05556	-0.1375	0.20541	0.08019	-0.07282	-0.09794	0.1592	0.02721	0.03431
3.67311	0.01633	-0.0317	-0.06886	0.06999	-0.26794	-0.17983	0.02911	0.12442	0.14225	-0.00931	-0.12044	-0.29563	0.1757	0.0378	0.04657	-0.02751	-0.12771	-0.17842	-0.07939	0.11994	-0.04089
3.67197	0.02146	0.0628	0.16335	0.12037	-0.10383	-0.00862	0.15349	0.03896	-0.05303	-0.03396	-0.05628	-0.07317	-0.06787	-0.21461	0.16379	0.03604	-0.00877	-0.02347	0.01681	0.22613	0.10145
3.67083	-0.30563	0.21563	0.04534	-0.26415	-0.12613	0.11024	0.12923	0	0.36202	0.06027	-0.03966	-0.05042	0	0.42136	0.00548	-0.12466	0.08269	-0.04986	0.11268	0.1671	-0.07018
3.6697	0.02083	0.00606	-0.0885	-0.13889	-0.12438	0.21333	0.14537	0.2243	0.03	0.05579	-0.07104	-0.08085	-0.2356	0.09615	-0.17	-0.02479	-0.08989	0.13043	-0.02299	0.14706	-0.04225
3.66857	0.11594	0.13885	0.09256	-0.02049	-0.1472	0.17734	0.07619	0.09227	-0.16021	-0.03008	0.10349	-0.05457	0.01196	-0.07442	-0.01358	0.04781	-0.09314	-0.40342	0.18839	-0.15308	-0.09343
3.66745	-0.025	0.07175	-0.0579	0.05298	-0.18301	-0.01105	0.17751	-0.88271	-0.07186	0.08152	0.01325	-0.015	-0.05556	-0.02817	-0.05988	0.01227	0.10732	0.14925	-0.02404	0.09896	0.16292
3.66632	-0.05742	-0.20779	0.01316	-0.10294	0.03913	-0.09829	0.08969	-0.8909	0.04233	0.13333	-0.0898	-0.04911	0.11413	-0.13021	0.11163	-0.16268	0.02475	-0.07143	-0.23704	-0.05848	-0.05093
3.66519	0.01744	0.06075	-0.0061	-0.1	0.0051	-0.12626	-0.06987	-0.85702	-0.03141	0.06311	-0.02577	0.04278	-0.06311	0.05911	0	-0.02844	-0.06349	0	-0.10849	-0.0625	0.16268
3.66406	-0.06478	-0.17834	0	-0.04362	-0.17274	0.24566	0	-0.09802	-0.02867	0.07643	-0.14184	-0.02685	0.00938	-0.13172	-0.18646	-0.04736	0.04161	-0.04056	0.12004	-0.02688	0.03649
3.66294	-0.0671	-0.04284	-0.19257	0.01132	0.07336	-0.00958	0.10207	0.07585	0.21374	-0.19405	0.12517	-0.03113	-0.12257	-0.10409	0.00491	0.03592	-0.14238	0.09564	0.04657	0.12107	-0.02454
3.66181	-0.13058	-0.00586	-0.00894	0.2473	0.05889	0.03097	0.00918	-0.09405	-0.07789	0.03034	-0.24754	-0.02567	-0.27099	-0.0451	-0.24273	-0.09015	-0.26122	0.12316	0.06283	-0.00945	0.00945
3.66069	0.2276	0.14614	-0.01178	-0.10652	-0.16516	-0.05648	-0.35532	-0.07497	-0.24009	-0.04686	-0.04551	-0.04827	-0.04635	-0.17329	0.01963	0.05215	0.054	0.00393	-0.12706	-0.03453	-0.01837
3.65957	0.15947	-0.18331	0.02003	0.13317	-0.04552	0.05271	0.04494	0.11594	-0.0864	-0.08782	0	0.13058	-0.10174	0.24096	0.10157	-0.08614	0.09627	-0.0589	-0.07564	0.13532	-0.01138
3.65843	0.12751	-0.03101	0.05865	0.02472	-0.00417	0.08011	0.24343	0.09768	-0.10188	-0.00986	-0.08743	-0.14922	0.09756	-0.07585	-0.09138	-0.06934	-0.04987	-0.0671	-0.08476	0	-0.067
3.65731	-0.03888	0.08729	-0.06324	0.01226	-0.11125	0.02395	-0.06531	0.00445	-0.04871	0.02065	0.02418	0.05184	0.00498	0.04353	0.00579	0.11344	-0.0712	-0.054	-0.16347	-0.02807	-0.10011
3.65619	0.07245	0.15696	0.09119	-0.03461	0.16953	0.0396	0.0877	-0.01872	0.03682	0.044	0.01577	0.02363	0.13181	0.13201	-0.04603	0.07351	-0.12036	-0.00555	0.0245	-0.17414	0.06755
3.65507	-0.18107	0.04479	-0.04494	0.03898	-0.16988	-0.01876	0.17963	-0.08662	-0.02283	-0.15726	0.00561	0.11817	0.1224	-0.08952	-0.10443	-0.05286	0.04646	-0.02401	-0.15481	0	0.02424
3.65395	0.03708	0.03087	-0.15658	-0.08342	0.24431	-0.21635	0.13652	-0.03778	0.08342	-0.16945	-0.15906	0.00918	-0.09015	0.03608	0.15442	0.10066	-0.02685	-0.02112	0.11029	-0.00963	0.18774
3.65283	0.03678	0.11019	0.06452	0.04878	0.16024	0.20267	0.12993	0.07712	0.07251	-0.01412	-0.20795	0.14887	0.04082	-0.00519	0.10706	0.08539	-0.13953	-0.1589	0.05418	0	-0.18391
3.65171	-0.03081	-0.0612	0.01767	0.16759	0.01365	0.10965	-0.04526	-0.08105	-0.07415	-0.04022	-0.03436	0.04489	0.05496	-0.0293	-0.05694	-0.04172	-0.01487	-0.02339	-0.01863	-0.04506	-0.14368
3.65059	-0.21149	0.02268	0.15012	0.15954	-0.06928	-0.1352	-0.29565	0.06061	-0.09611	-0.02005	-0.20672	0.04157	-0.12317	0.03893	0.11948	0.05276	-0.07557	-0.10028	-0.0114	-0.02685	-0.02067
3.64947	-0.05256	0	0.0775	-0.03632	0.04047	0.12952	0.1178	-0.02881	-0.01434	-0.01794	0.03956	0.11723	-0.1849	-0.01637	0.19746	0	-0.05692	-0.10403	0.02886	-0.04488	-0.106
3.64836	-0.10184	0.12392	0.01533	0.15832	-0.00533	-0.13922	-0.06641	0.0678	0.18741	-0.10971	0.02989	0.20129	0.07399	0.01734	0.01229	0.03074	-0.19499	0.16769	0.0354	0.08455	0.11288
3.64724	0.12872	0.0282	0.09674	0.08439	0.02428	0.03275	0.04238	-0.08889	0.10619	0.08426	0.0722	-0.03624	0.02663	-0.15366	0.08253	0.09784	-0.00773	0.02013	0	-0.13278	-0.05244
3.64613	0.00513	0.00475	0.03674	-0.04005	-0.11239	0.15061	-0.04242	0	0.2086	-0.11239	0.09029	0.0451	0.03888	-0.22142	0.02945	0.04851	0.06489	-0.03143	0.14018	-0.2114	0.06887
3.64501	0.03256	-0.09302	-0.15538	-0.01175	0.13026	-0.16646	0.10512	-0.08247	-0.14268	0.05096	0.02909	0.04757	-0.02039	0.05148	0.00456	0.03222	-0.12729	0.07062	0.02801	-0.11778	0.03386
3.6439	0.00522	0.03179	0.04898	-0.00486	0.16101	-0.03514	0.11297	-0.03592	0	-0.08081	-0.08685	-0.05916	-0.11533	0.16101	0.05244	-0.0612	0.01662	-0.04489	-0.02528	-0.02608	-0.13413
3.64278	-0.15617	-0.01496	-0.04944	-0.10643	0.00531	0.07711	-0.09547	-0.17035	0.27548	0.10496	-0.02519	0.18705	-0.16296	0.01003	-0.1253	0.05898	0.06623	0.09828	0.02863	-0.15242	-0.04157
3.64167	-0.14553	0.19839	-0.19687	0.0277	0.0114	0.01928	-0.11034	-0.03893	0.05063	0.01965	0.14687	0.09281	0.07835	-0.00993	-0.05231	0.10155	-0.02375	-0.01966	0.10402	0.23529	0.097
3.64056	-0.19048	-0.0514	0.02525	0.095	-0.07035	-0.05372	-0.13527	0.09722	-0.06349	0.25414	-0.06044	0.19689	-0.0786	-0.04455	-0.02992	-0.15934	-0.28718	-0.0796	0.05556	0.06818	0.04592
3.63945	0.02176	-0.02718	-0.01129	-0.12075	0.04873	0.11568	-0.12715	-0.00596	0.07938	-0.00949	-0.0947	0.21454	-0.05864	-0.04189	0	-0.08899	-0.06995	-0.12903	0.02513	0.00949	0.03116
3.63833	-0.08944	0.20892	-0.15334	-0.10568	-0.01529	-0.1335	-0.11261	-0.01968	0.18294	0.17712	0.2795	-0.27466	-0.07344	0.04646	-0.06888	-0.11749	-0.0284	0.03778	0.10077	0.11876	-0.04736
3.63722	0.10026	0.17303	0.1196	0.00501	0.02558	-0.36676	-0.11196	0.14385	-0.09255	0.12461	-0.09246	-0.08023	-0.05089	-0.07869	-0.09975	-0.05178	0.01617	0.06265	-0.05985	-0.03252	0.05249
3.63611	0.01567	-0.12698	0.03532	-0.13842	0.01342	-0.11736	-0.14987	-0.02433	-0.00487	0.13333	0.11933	-0.00907	0.22738	0.08817	-0.10826	0.18381	-0.11549	0.02122	0.17266	-0.15145	-0.04423
3.635	0.04474	-0.11634	0.03368	-0.11587	-0.04534	-0.01774	0.02417	-0.02332	-0.01356	-0.05774	0.14464	-0.08675	-0.08719	0.39146	0.06138	0.0813	-0.01102	0.06761	0.02571	-0.02837	-0.09809
3.63389	-0.13793	-0.06208	-0.06202	-0.16708	-0.16368	-0.02445	-0.05689	0.17349	-0.01856	-0.19023	-0.11898	-0.01626	0.09201	-0.14634	-0.19656	0.0397	-0.01453	-0.12276	-0.0292	-0.02067	0.07712
3.63278	0.00494	-0.03966	-0.16901	-0.09026	-0.10462	0.22164	-0.1008	-0.00849	0.08732	-0.08431	0.02469	0.07843	0.03235	-0.02025	0.08395	-0.13867	-0.02948	0.1549	-0.1008	0.00531	-0.05523
3.63168	0.04638	0.01187	0.01791	-0.06309	0.0554	-0.1937	-0.13445	-0.05373	0.26168	0.10356	0.04432	-0.0315	0.0531	0.1061	0.01405	-0.13055	-0.15498	0.12534	-0.30769	-0.16628	-0.304
3.63057	-0.03846	0.07692	0.16867	0.02128	-0.01681	-0.04951	0.01709	0.1122	0.03004	-0.05217	0.02674	-0.21182	0.0101	-0.14407	-0.04348	-0.01478	0.02959	-0.10502	0.07763	-0.06061	0.00498
3.62947	-0.07317	-0.01124	-0.02793	-0.08293	-0.03125	-0.0411	-0.08081	-0.12102	-0.10048	0.11881	-0.01622	0.05882	-0.23377	0.08075	0.03192	0.19598	-0.04306	-0.01554	0.15924	0.26042	0.07619
3.62836	0.11415	-0.0442	0.10933	0.022	-0.04834	-0.05044	0	0.05148	0	-0.0366	0.15534	-0.10211	-0.05257	0.08511	0.08927	0.15252	-0.13641	-0.08247	0.07481	-0.01885	-0.09534
3.62726	0.12019	0.11255	-0.02101	0.19209	-0.03049	0.07076	-0.10945	0	0.065	0.10674	-0.29054	0.12785	-0.08649	-0.02747	-0.09132	0.33523	-0.02871	0.14508	-0.03941	0.06633	0.04839
3.62616	-0.02339	-0.09917	-0.16837	0.1393	0.05357	0.05556	0.22111	0.03684	-0.06019	-0.00495	0.06154	0.03681	0.14486	-0.10363	-0.00481	0.01843	0.11268	0.11518	-0.24	-0.06278	0.07186
3.62505	0.0104	0.03917	0.02485	-0.01537	-0.04205	-0.23043	-0.07898	0.06423	-0.16856	0.13902	0.03862	-0.13385	0.12937	-0.05521	0.1943	-0.05257	0.03585	0.11594	-0.07682	0.08707	-0.10296
3.62395	0.1054	0.01434	0.11985	-0.01506	0.02288	0.20355	0.00558	-0.02162	0.05708	-0.17473	-0.11415	0.07169	-0.03666	-0.04757	-0.05926	-0.05158	0.00456	0.13209	0.00546	-0.08532	-0.02367
3.62285	-0.04129	0.09019	0.05474	-0.03255	-0.0517	0.11862	-0.05943	0.02307	0.24374	0.09357	0.05047	0.17778	0.13559	-0.11877	-0.1039	0.03452	0.0404	0.13793	0.0423	-0.0882	0.08066
3.62175	-0.11747	0.07288	0.20513	0.02345	0.21243	0.1166	-0.2741	-0.12937	0.09289	-0.15621	-0.01712	0.2232	-0.02699	-0.0299	0.00605	-0.04812	0	-0.15887	0.1098	0.01462	-0.1641
3.62065	-0.04255	-0.08602	-0.0161	-0.03695	0.11973	0.09231	-0.03655	0.1766	0.07809	-0.17716	0.03219	-0.06772	-0.07606	-0.05589	-0.07833	-0.01253	0.05959	-0.04706	0.12766	-0.24842	-0.12646
3.61955	-0.08633	-0.09672	-0.06174	-0.01727	-0.10079	0.11067	-0.12516	0.13839	-0.16398	0.03434	-0.16238	0.06052	0.08011	0.03146	-0.18898	0.00447	0.0984	0.13237	-0.00967	0.23426	-0.03248
3.61845	-0.08145	-0.11982	0.03365	0.04405	0.03521	0.20091	0.15816	-0.06512	0.05917	0.02051	0.10648	-0.04145	-0.04023	-0.24074	-0.24365	-0.02073	-0.0773	0.13158	-0.00442	-0.01786	-0.02927
3.61735	0.21256	-0.19562	-0.06115	-0.02323	0.16723	-0.16539	0.07682	0.01838	0.06525	0.09257	0.17558	0.07199	-0.06922	-0.08559	0.04076	0	-0.27238	-0.09079	0.04711	-0.20414	0.10187
3.61626	0.16107	0.1781	0.28309	-0.06258	0.07953	0.03395	-0.0267	0	-0.2696	0.01863	0.04151	-0.16598	-0.06581	0.0797	0.00428	-0.11069	0.05677	0.09831	-0.14608	-0.1888	0.01276
3.61516	0.02663	0.13989	0.11778	-0.02959	0.0188	0.08889	-0.22661	0.19214	-0.14112	0.07663	-0.0678	-0.13893	-0.00949	-0.05387	-0.04154	0.07084	0.08132	-0.13133	0.08568	-0.09963	-0.17891
3.61406	-0.25371	-0.02587	0.02821	-0.04143	0	0.10464	0.13349	0.04118	0.01062	-0.13947	0.08863	-0.18796	0.21477	0.13192	-0.04301	-0.05136	0.18605	0.02345	0.08163	-0.17189	-0.20812
3.61297	0.19474	-0.07353	0.1393	-0.04701	-0.11165	-0.12565	0.08743	0.25949	-0.06557	0.0181	-0.12435	0.18452	-0.12963	0.11892	-0.03493	0.11735	0.21463	-0.02137	0.12121	-0.12255	-0.16848
3.61187	-0.32941	0.07901	0.03183	0.01567	0.1488	-0.019	0.0557	0.06957	-0.21554	-0.09396	-0.00451	-0.0241	-0.23163	0.12081	-0.07371	0.05353	0.05594	-0.06467	0.00832	0.22222	0.01039
3.61078	-0.13809	-0.04189	0.01057	-0.06084	0.11544	-0.01872	-0.09869	-0.24037	0.24477	-0.16559	0.02114	-0.00703	0.0576	-0.01035	-0.00836	-0.13695	0.01968	0.2269	-0.09023	-0.10458	-0.10811
3.60969	-0.08564	0.20937	-0.01839	0.03069	-0.00993	0.01044	-0.07547	0.0127	-0.08126	0.02228	0.00567	0.0432	0.01558	0.01067	0.02046	0.06118	-0.09383	0.28418	-0.0874	-0.12317	0.10765
3.6086	0.11355	0.03065	0.2516	0.0383	0.07624	-0.00559	-0.07947	0.07457	0.12725	0.00927	0.07152	-0.04814	-0.00475	0.05784	-0.16044	0.02974	-0.02516	0.12662	-0.08266	0.1221	0.09796
3.6075	0.01914	0.17877	0.10363	-0.05625	-0.16993	0.03049	-0.00976	-0.01117	0.02395	0.02907	0.15029	-0.03828	-0.15104	-0.01442	-0.02174	-0.06915	-0.04624	-0.01093	-0.08065	-0.02116	-0.1641
3.60641	0.03122	0.06428	0.07503	-0.06689	0.01387	0.01413	-0.11229	-0.02617	0.14941	-0.00984	-0.07098	-0.11268	-0.00836	-0.00476	0.02291	0.10042	0.02183	-0.03552	0.20077	0.06686	-0.01469
3.60532	-0.03443	-0.02881	0.14269	0.02535	0.11285	0.02614	-0.12482	-0.01537	0	0.01921	-0.12976	0.08128	-0.08071	0.13902	0.00598	0.00478	0.11326	0.21272	0.07517	0.02244	-0.19291
3.60424	-0.09961	-0.02108	-0.17227	-0.08614	-0.08119	0.07796	-0.17292	-0.01138	0.1444	-0.12585	-0.23275	-0.02861	-0.03162	0.02442	0.0589	-0.15057	0.12568	-0.0091	-0.05614	0.10074	0.15276
3.60315	-0.01988	0.04504	-0.08112	-0.01594	0.00929	0.05634	-0.07514	-0.02981	0.01209	0.15243	0.08843	0.0444	0.05386	0.0049	0.00462	-0.10202	-0.06107	-0.07719	0.05375	-0.13483	-0.0795
3.60206	0.04444	-0.08076	-0.01629	-0.11765	-0.14035	-0.05839	0.02759	-0.09112	-0.17631	0.09112	-0.10899	0.02892	0.1194	0.02734	0.12202	0.0167	0.01966	0.10624	0.05177	-0.09669	-0.0218
3.60098	-0.03019	0.06331	-0.10811	-0.07116	0.08568	0.03657	-0.08388	0.18862	0.02692	-0.06713	0.09864	0.04034	-0.06038	0.08439	-0.07569	0.02981	0.12684	0.0089	-0.05859	0.01401	-0.04173
3.59989	0.04469	-0.09101	-0.06618	0.16929	-0.11233	-0.06147	0.00982	-0.09634	0.07398	0.07702	-0.08708	0.08144	0.02023	-0.01525	-0.17666	0.05445	0.04216	0	0	0	0.05562
3.5988	0.0225	0.0235	-0.0589	0.04466	0.02567	-0.0323	-0.03647	0.05372	-0.11127	0.11004	0.04819	-0.07702	0.05035	-0.07547	-0.0589	0.04172	-0.03452	0.09015	0.09745	0.21669	0.08144
3.59772	0.02746	0.00969	0.01919	0.15113	-0.15562	-0.021	0.04938	0.0413	0.0285	0.04706	0.06061	-0.08314	-0.13055	0.03837	0.20822	0.05014	0.14566	-0.08964	-0.0285	0.14925	0.1387
3.59663	0.01507	-0.1604	-0.18529	-0.01467	0.017	-0.11134	-0.08732	-0.11514	0.12526	0	0.05229	0.16076	0.06202	0.06295	0.00955	0.06865	0.08054	-0.15827	0.08313	-0.06526	0.04092
3.59555	-0.12063	0.05353	0.09288	-0.01831	0.10198	0.11529	-0.10468	0.04638	-0.01919	-0.1084	-0.0507	0.10979	-0.11924	0.25175	-0.14099	-0.05731	0.35772	0.06186	-0.26016	-0.02374	-0.11302
3.59446	-0.06429	0.07114	-0.04356	0.02945	-0.02945	0.32949	0.02131	-0.011	0.15074	-0.06759	0.17271	-0.07876	0.07152	-0.04439	0.13162	-0.14304	0.07547	0.06054	0.11923	-0.06887	-0.09209
3.59338	-0.02162	0.04563	0.12606	-0.01462	0.0841	0.01768	-0.11096	-0.01062	-0.02652	0.14688	-0.05427	0.27321	-0.018	-0.05167	0.0439	-0.07135	0.14734	0.04896	-0.20974	0	-0.22251
3.5923	-0.15034	-0.07758	0.11098	0.04428	-0.07136	0.04699	0.08401	0.12223	0.08047	0.04667	0.08989	0.08561	-0.12441	0.06474	-0.08247	0.25478	-0.08008	0.19976	-0.01491	-0.03386	-0.10624
3.59122	0.01676	0.11475	-0.12169	-0.00877	0.10059	0.17703	0.07429	-0.07981	0.09	0.14953	-0.09845	-0.07339	0.03382	0.10314	-0.12264	0.03286	-0.07463	-0.06952	0.15	0.23148	-0.01186
3.59013	-0.09065	-0.06263	0	-0.10875	0.17445	0.18734	-0.03324	0.06811	-0.04216	0.0339	-0.09745	0.07767	0.18136	0.12048	0.11869	0.05492	-0.02746	-0.03441	0.06575	0.10133	0.17544
3.58905	-0.07	0.07826	-0.0614	0.02632	0.02929	-0.02183	-0.01786	0.24138	-0.10314	-0.02326	0.02564	-0.04453	0.02857	-0.04615	-0.04951	0.1308	-0.09901	0.00952	0.14151	-0.11297	0.03286
3.58797	-0.17249	0.04178	-0.00531	0.01023	-0.03118	0.1513	-0.01439	0.04358	0.18767	0.05539	-0.09882	0.2137	-0.12202	0.02025	-0.09281	-0.13494	0.1137	-0.10824	0.02375	-0.01302	-0.05222
3.58689	0.01861	-0.1608	0.0773	0.09778	-0.00485	-0.00467	-0.02273	0.03109	0.01778	-0.03608	0.08466	-0.105	-0.07576	0.03376	-0.10331	0.07328	0.03571	0.05556	0.19289	0.11468	0.08674
3.58582	-0.06548	0.13619	-0.27552	-0.01292	-0.25825	0.0193	0.13049	-0.04885	-0.03427	0.16389	0.13641	-0.01498	-0.09645	-0.00912	0.00836	-0.00504	0.01644	0.03207	0.04603	0.18068	0.03758
3.58475	-0.09852	0.04975	-0.14365	-0.06132	-0.10106	-0.00532	0.00472	0.23529	0.05978	0.03398	0.05848	-0.0884	0.01212	-0.02688	0.22703	0.07792	0.08621	-0.03468	0.02367	-0.02765	0.04624
3.58367	-0.09114	-0.06163	0.00509	-0.07792	0.01114	-0.01626	-0.21317	-0.06497	-0.14888	0.12298	-0.05222	0.21932	-0.11471	0.09354	-0.02712	0.14458	-0.24416	-0.05839	0.00639	0.23229	-0.0794
3.58259	0.13935	-0.05986	0.09536	0.13675	-0.05365	-0.1791	0.10513	0.04884	-0.04657	0.08545	0.05039	-0.19021	0.1363	-0.02097	0.01071	-0.0788	0.18157	-0.0678	-0.11069	0.05295	-0.14377
3.58152	-0.05536	-0.06358	0.05804	0.06082	-0.04449	0.02721	0.03215	0	-0.06851	0.04856	-0.04124	0.03402	0.14056	0.16308	0.23639	-0.11806	-0.09581	-0.00511	0.0985	0.11837	-0.01581
3.58044	-0.28336	-0.14073	-0.04426	-0.0481	0.02946	-0.03467	0.05533	-0.11894	0.06713	0.12918	0.01241	-0.03528	0.00481	-0.04076	0.11483	0.02902	-0.02528	0.02534	0.13711	-0.05104	0.01662
3.57937	-0.08878	0.15227	-0.05112	-0.06459	-0.03275	-0.02235	-0.05468	0.07598	-0.01488	-0.09354	-0.12996	-0.06537	-0.05863	-0.12348	0.10619	-0.01404	0.10099	-0.09756	0.07598	0.03657	-0.04884
3.57829	0.09481	-0.04337	0.05811	-0.05868	0.29179	0.048	-0.21374	-0.00545	-0.08408	0.02916	0.05923	-0.20972	0.06107	0.231	0.02292	-0.11075	0.08696	0.22222	0.10315	-0.22691	0.02695
3.57722	-0.08521	-0.16327	0.13093	0.08426	0.09819	-0.10162	0.07198	0	-0.08802	0.00875	0	-0.96783	0.02649	0.0379	0.18182	-0.01018	0.01084	0.01296	0.01691	0.12591	0.07191
3.57615	0.11577	0.22503	-0.1388	-0.02503	0.02663	0.04066	-0.04916	-0.1451	0.11631	0.18031	0.07084	-0.97455	0.07742	0.07336	-0.10382	0.01651	0.02663	0.01006	-0.05298	-0.13948	0.06189
3.57507	-0.19946	-0.13232	0.047	0.21253	0.12285	-0.10794	-0.08814	-0.06299	-0.0146	0.01262	-0.01028	-0.18088	-0.02319	-0.06089	-0.25249	-0.07671	-0.05251	0.11192	-0.07601	-0.1958	0.06983
3.574	-0.00947	0.03583	0.04287	0.01876	0.06755	0.03329	0.11412	0.11447	-0.06689	-0.07724	-0.02424	0.02937	0.01128	-0.22602	0.08112	0.17198	0.05366	-0.15147	0.0504	0.06386	-0.02472
3.57294	0.0678	0.05875	-0.0678	0.027	-0.03445	-0.15402	0.02808	0.01903	-0.12922	0.01784	-0.02561	0.1672	0.07956	-0.04667	-0.02938	-0.14139	0.00512	0.08188	-0.0511	-0.08927	-0.07682
3.57187	-0.2481	0.02292	0.06236	0.01296	-0.05647	-0.05201	0.03279	-0.03077	-0.02481	0.07127	-0.042	0.01706	-0.12531	-0.20356	-0.01342	-0.09767	-0.15144	-0.08608	-0.07229	0.0978	-0.16327
3.5708	0.0241	0.07963	-0.01008	-0.23095	-0.01319	0	0.07843	-0.03694	0.02721	0.10998	-0.08547	0.0587	-0.01583	0.02078	0.01392	-0.00959	0.06941	-0.05405	-0.1741	0.00487	-0.0373
3.56973	0.01548	-0.26696	-0.06586	0.02428	-0.01244	-0.06259	0.114	0.02721	0.02165	-0.00569	0.06936	-0.05413	-0.28683	-0.03146	0.14652	0.06291	-0.0089	-0.04526	0.05188	0.00496	0.1519
3.56866	-0.00468	0.05459	0.01133	0.22222	0.07756	-0.08471	-0.2801	-0.15013	-0.05249	-0.21148	-0.00517	0.08786	-0.05647	-0.17711	-0.06022	0.05104	0.01432	0.18667	-0.14247	0.04604	-0.32274
3.5676	-0.09102	0.0929	-0.00878	-0.01437	-0.09857	-0.06607	0.01384	0.11832	0.02682	-0.24518	0.12092	0.01022	-0.0527	-0.06371	-0.10299	-0.07181	0.1376	0.03641	0	0.05667	0.05511
3.56653	-0.11979	0.08252	0.09756	0.07273	-0.02073	0.02294	-0.04324	-0.00905	0.17742	0.10748	-0.19159	-0.01914	-0.18571	-0.25248	-0.09626	-0.02871	0.13873	0.05	0.135	0.14024	0.10795
3.56546	-0.1297	0.006	-0.06804	0	0.1065	0.13314	0.12185	-0.09535	0.03265	0.13205	0.01165	-0.02225	0.03414	0	-0.09015	-0.19024	-0.00453	0.18632	-0.09618	0.02043	-0.06194
3.5644	-0.14485	0.12776	0.12256	-0.11587	-0.059	-0.19104	0.01023	0.02545	0.20579	0.0339	0.03077	-0.14173	0.10526	0.12652	-0.11733	0.01034	-0.09932	-0.22222	0.05898	0.08443	0.01467
3.56334	0.00851	-0.10096	0.05286	0.00505	0.1	-0.04787	-0.18433	-0.14762	-0.08051	0.04739	-0.02691	0.07738	-0.10714	0.01429	0.01914	0.07456	-0.04233	-0.21538	-0.03241	0.01304	-0.02765
3.56228	0.16934	-0.08034	0.00605	-0.02436	0.08658	-0.04342	0.03905	0.06905	0.09832	0.00979	-0.14564	0.04896	0.12485	0.04295	0.09188	-0.1269	0.23045	0.21156	0.1146	0.05739	0.10173
3.56121	-0.17442	0.03636	-0.02326	-0.19318	-0.06383	-0.12371	-0.13876	-0.07109	0.09375	-0.15026	0.04301	0.07042	-0.06306	0.01802	-0.0431	0.14583	0.01053	-0.02564	0.13295	0.07609	-0.02283
3.56015	-0.1027	-0.1848	-0.07435	0.28692	-0.13354	0.02189	0.02075	0.15491	0.00967	-0.0805	-0.00511	0.01565	-0.03019	-0.10376	-0.20132	-0.03514	-0.14694	0.0381	-0.04845	0.1451	-0.07189
3.55909	-0.04605	-0.21053	-0.10556	-0.08377	-0.07273	-0.07732	0.01515	-0.0049	-0.11538	-0.15	0.00995	-0.16146	0.00581	0.10241	0.16754	-0.02212	0.1039	-0.01827	0.03524	0.04975	0.03333
3.55802	-0.02561	0.18453	0.17255	0.08483	0.01407	-0.01407	-0.07854	-0.05812	-0.0597	-0.02018	0.11198	-0.03411	-0.00502	0.10573	-0.08203	-0.02219	-0.15287	-0.12749	-0.07573	0.0103	0.21215
3.55696	0.01767	0.15884	0.08568	-0.17582	-0.17522	0.15321	0.08199	-0.01071	0.17084	-0.02874	-0.01137	-0.00986	-0.14229	-0.02407	0.0949	-0.07938	0.08791	0.07938	-0.07314	-0.01796	0.03402
3.55591	-0.01472	-0.00949	0	-0.047	-0.05533	0.08908	0.06953	-0.13893	-0.19929	0.10063	-0.16039	-0.15894	-0.0347	0.08344	0.16039	0.01829	0.08646	-0.11179	0.11886	-0.10851	0.02213
3.55485	0.05246	-0.08889	-0.04551	-0.00428	0.064	-0.04378	-0.07399	-0.00914	-0.08382	0.14238	0.05188	-0.07464	0.0797	-0.07153	-0.22305	-0.07091	-0.11077	0.00486	-0.00522	-0.09165	0.11069
3.55379	0.12565	0.03209	-0.05752	-0.12322	-0.005	0.12736	0.21528	-0.02116	0.06373	0.00948	-0.06218	-0.04624	0.15075	-0.0307	-0.14216	0.01878	0.02427	-0.08333	-0.02532	-0.26471	-0.19022
3.55273	-0.0403	-0.14925	0.10149	0.05152	-0.01504	-0.04255	-0.04334	-0.12747	-0.11079	0	0.02532	-0.08746	0.06582	-0.07371	-0.06452	-0.05811	0	-0.06326	-0.01995	0.08899	-0.09412
3.55168	-0.02572	0.06762	0.1711	-0.07491	0	-0.05016	0.05375	-0.04281	0.01513	-0.12739	0.12259	0.06688	0.06906	0.02952	-0.06461	0.05722	-0.03875	-0.00485	0	-0.10139	-0.08242
3.55062	0.17231	0.01108	0	-0.02168	-0.07459	-0.01108	0.02558	0.06299	-0.07229	0.0177	0.29907	-0.16613	-0.08279	0.03738	0.03774	0.01342	0.1596	0.01535	-0.09819	-0.2268	-0.00978
3.54956	-0.02086	-0.05363	0.07255	-0.04819	-0.09921	0.02974	-0.03851	-0.03322	0.14452	0.08749	-0.03034	-0.03708	0.07702	-0.04402	0.02086	-0.08303	-0.00415	-0.05445	0.14178	-0.11125	0.00475
3.54851	0.00453	0.02829	0.07704	0.00535	0.1837	0.06339	0.13245	-0.00586	-0.02201	0.0323	-0.02594	0.09202	0.02225	0.15057	0.03873	0.18916	-0.12921	0.01788	0.07916	-0.06392	0.02635
3.54746	0.10454	-0.1788	0.04657	0.00439	0.01863	0.13175	-0.09152	0.02581	0.0354	0.06495	-0.01417	-0.01829	0.11414	-0.01651	0.12996	-0.03689	-0.03907	-0.17458	-0.06581	0.07668	-0.08593
3.5464	-0.18133	0.12698	-0.10899	-0.05539	0.07921	0	0.10926	0.02025	0.03343	-0.08101	-0.00895	-0.11634	0.07506	0.1433	0.22769	-0.05689	-0.14915	0.04457	0.01453	-0.27154	0
3.54535	0	-0.02105	-0.11	-0.09524	0.11675	-0.01587	0.04951	-0.15508	-0.04274	-0.0614	-0.03553	-0.09434	0.04615	-0.15789	-0.08421	0.03226	0.08876	-0.01111	-0.02242	0.12621	-0.04546
3.5443	0.01958	-0.03622	-0.07911	-0.0235	-0.08779	-0.12308	0.02485	0.12729	0.05078	0.27516	-0.1841	-0.06299	0.12626	-0.10159	0.08203	0.00571	0.02587	0.00989	0.07094	-0.07018	-0.08421
3.54324	0.07563	0.09091	0.05714	0.13861	-0.12775	0.09189	0.04072	-0.05455	0.05778	-0.26667	0.16923	0.19643	-0.00465	-0.09502	0.02857	0.02463	-0.04615	0.09677	-0.05505	0.09	0.43956
3.5422	0.00914	-0.06342	0.14993	-0.08009	0.00576	-0.04417	-0.16697	-0.07559	0.05563	0.00414	-0.06285	0	0.08388	0.00414	-0.00506	0.03651	0.22252	0.21195	-0.01132	-0.10839	0.0184
3.54115	0.04513	0.02512	0.08086	-0.23744	0.06461	0.01469	0.07293	-0.1328	-0.09139	0.22907	-0.16327	0.09365	0.11021	0.03841	0.02548	-0.22136	0.17655	0.01091	0.05289	0.01479	-0.04414
3.5401	0.04317	-0.21378	0.05034	-0.11898	-0.01681	0.13466	-0.017	0.09019	-0.17755	-0.06295	-0.12665	0.05728	0.12766	0.04819	-0.06163	-0.09632	-0.13165	-0.08	-0.09932	-0.09901	-0.19477
3.53905	0.04523	-0.02941	-0.29348	0.20213	0.23301	-0.02	0.06667	0.95747	0.04036	-0.07853	0.07563	-0.15686	-0.0852	0.08108	0.20856	-0.13143	-0.06047	0.06364	-0.0622	-0.02674	-0.15508
3.53799	-0.15584	-0.07324	0.06388	-0.01008	0.06006	0.12747	-0.04071	0.02278	0.05865	-0.05117	0.15267	0.09068	0.02786	-0.06715	0.08802	-0.09687	0.01018	0.10742	0	0.04216	0.10742
3.53695	-0.23636	-0.03627	-0.03158	-0.21053	0.09677	0.125	0.19101	0.00524	-0.05941	0.0137	-0.06383	0.03371	-0.03704	0.01087	-0.0625	0.05941	0.11818	0.05102	0.17647	-0.14595	-0.15344
3.53591	0.05733	-0.17669	-0.25324	0.11718	-0.1043	0	-0.07537	-0.02373	-0.00547	0.05591	-0.02307	-0.00535	-0.0141	-0.02466	0.00493	0.1277	0.03743	0.11124	-0.07355	0.07472	0.07152
3.53486	-0.21305	-0.04087	-0.06828	-0.22633	-0.08208	-0.09796	-0.02709	-0.07547	0.20839	-0.05397	0.09302	0.25039	0.04528	-0.04957	0.06961	0.01624	0.01642	0.29222	0.12837	-0.26475	-0.00936
3.53381	0.00543	-0.07026	-0.07245	-0.24815	0.09985	0.17432	-0.13097	-0.02183	-0.05681	-0.01702	0.18018	-0.01498	0.06036	0.21785	-0.10893	-0.0732	0.19283	0.03972	-0.08454	0.08549	0.07133
3.53276	0.06639	-0.02845	-0.06198	0.17983	0.09706	-0.00986	0.07814	-0.14056	0.10063	-0.06566	0.08685	0.03894	0	0.0354	0.10207	-0.15491	-0.12824	-0.02284	0.00563	-0.06162	-0.09149
3.53172	-0.05594	-0.13055	-0.01975	-0.02481	0.02667	0.03053	0	0.08877	0.08193	0.14815	0.08696	-0.00832	0.00506	0.02993	-0.01418	-0.0046	-0.22757	-0.05195	-0.00868	-0.12081	-0.01072
3.53068	0.2271	-0.03414	0.06985	-0.07876	0.26122	0.03487	-0.03419	-0.02186	0.03453	-0.13864	-0.05316	-0.1444	0.0306	-0.06008	0.05326	-0.08584	-0.09796	-0.06054	0.05744	-0.11534	0.06751
3.52964	0.05683	0	-0.03802	0.01312	0.06231	0.08223	-0.091	-0.02612	0.1018	-0.05784	0.05889	0.0213	0.0863	-0.08848	0.09964	-0.01267	-0.1466	0.04152	0.12834	-0.06871	-0.06179
3.52859	0.0778	0.02332	0.04728	-0.02709	-0.10846	0	-0.00895	-0.0771	0.01325	-0.02526	-0.10482	0.01592	-0.17412	0.0688	-0.02188	-0.04358	-0.05099	0.00494	0.08845	0.12874	-0.05333
3.52755	-0.08674	0.24309	0.05381	-0.11168	0.01442	0.00521	-0.05729	0.0199	-0.13918	-0.04372	0.07391	0.15301	-0.04737	0.10965	-0.02632	0.00505	0.14815	0.21858	-0.09852	0.11399	0.07738
3.5265	0.1326	0.18878	-0.03376	-0.01015	0.0766	-0.16744	-0.02817	0.10938	-0.12227	0.03913	-0.0553	-0.06701	0.01843	0.21714	0.04945	0.07512	0.09341	-0.06584	0.02031	0	0.18932
3.52547	-0.08541	-0.13078	0.12221	-0.03296	-0.23329	-0.07814	-0.08305	0.20322	-0.15404	0.01317	0.02989	-0.07451	0.13714	-0.1257	0.03987	-0.11297	0.05658	-0.0483	-0.04022	-0.10944	-0.05602
3.52443	0.03983	0.12447	-0.0729	0.12358	0.12516	0.20322	0	0.12565	-0.09146	-0.1257	-0.06566	0.01171	-0.00477	-0.04426	0.23561	-0.05916	0.02384	0.0479	-0.0518	-0.07339	-0.03832
3.52339	-0.02235	-0.11585	0.03535	-0.11616	0.11441	0.0061	-0.33103	-0.20098	0.01156	-0.06191	0.07653	0.06915	0.29452	-0.03209	-0.02809	-0.14063	0.06373	-0.17105	0.12429	0.00515	0.06154
3.52235	-0.05035	-0.1368	-0.04117	0.08258	0.04271	0.03453	0.1221	0.03916	-0.23898	-0.05828	-0.10174	-0.03376	-0.18268	0.1487	0.19556	-0.07051	-0.02706	0.00547	0.07853	-0.06258	-0.0532
3.52131	0.13182	0.08152	0.00837	0.05056	-0.10909	0.10667	0	0.02139	0.03046	-0.04785	-0.03865	0.18009	0.01648	-0.06009	-0.07724	0.06573	0.01974	0.2439	-0.24084	-0.0226	0.03241
3.52028	0.11982	0.07282	0.07186	-0.02294	-0.10732	-0.01827	0.13636	-0.08163	-0.16447	0.0578	0.04167	0.01316	0.03804	-0.02381	0.09143	0.06857	0.06218	0.08556	0.07049	-0.1164	-0.10119
3.51924	0.1044	-0.06132	0.06417	0.0579	0.01364	0.03153	0.02525	0.0197	-0.03871	0.0579	-0.0578	0.06373	0.00957	0.02817	0.145	0.06075	-0.06987	0.03352	0.12155	-0.03846	-0.1194
3.5182	0.03457	0.04051	-0.16229	-0.05797	0.06452	0.12623	-0.08933	-0.11142	-0.09476	0.02156	-0.0794	0.12533	0.12178	0.00462	0.01511	0.04773	-0.04499	0.05099	-0.03003	-0.0292	0.04401
3.51716	0	0.02005	0.07925	-0.05774	0.07481	-0.06747	-0.04857	0	0.0109	-0.11136	0.08533	0.04684	-0.09114	-0.14173	0.06616	-0.01013	0.20609	-0.04684	0.02156	0.08395	0.01662
3.51612	0.03679	0.09781	-0.04364	0.03823	-0.04319	0.16162	0.09219	-0.00515	-0.11964	0.05517	-0.10458	0.11441	-0.12646	-0.0386	0.02867	0.12549	0.04414	-0.05687	-0.14616	0.08682	-0.22857
3.5151	0	0.18648	0.02649	0.06527	0.10435	-0.08038	-0.2087	-0.19074	-0.08551	-0.16894	-0.01635	-0.07324	-0.05251	-0.07053	-0.18088	0.01096	0.20896	-0.0241	-0.0962	0.01835	-0.15978
3.51406	-0.01175	-0.07308	-0.1883	-0.04342	-0.14771	-0.11687	0.04035	-0.10302	0.13026	-0.11525	-0.01135	-0.21562	0.02485	-0.01264	-0.0235	-0.02367	-0.1218	-0.13317	-0.01732	-0.07758	-0.07018
3.51303	-0.19011	0.13692	0.15534	0.01671	0.10794	-0.0315	0.11899	-0.06582	0.08615	0.12245	-0.0059	0.08889	-0.2465	-0.15633	-0.02611	-0.06846	-0.13333	-0.01617	-0.08	-0.08457	0.19002
3.51199	-0.10884	-0.01072	0.10024	0.0489	0.06718	0.07816	-0.0634	-0.03733	0.00512	-0.02036	-0.09429	0.02433	-0.09069	0.04557	0.10853	-0.05201	0.07675	0.03509	-0.09412	-0.02695	-0.03655
3.51097	0	-0.02902	0.02289	-0.07585	-0.04961	0.02581	-0.10108	0.10376	0.18359	-0.07263	-0.15664	0.02289	0.0106	-0.10207	0.08791	-0.20584	-0.08966	0.02581	-0.03179	0.12323	0.07531
[truncated: 1,123 more rows]

## Sheet: Fig. 2d, 2e, 2f
	0.2 V	0.2 V	-0.15 V	-0.15 V	-0.5 V	-0.5 V
	σ+/σ+	σ+/σ-	σ+/σ+	σ+/σ-	σ+/σ+	σ+/σ-
3.74947	-13.5	-13.5	3.5	-0.5	-8.5	-25.5
[truncated: 1,339 more rows]
