# Supplementary material for: High-lying valley-polarized trions in 2D semiconductors
Source: Nat Commun. 2022 Nov 15;13:6980. doi: 10.1038/s41467-022-33939-w (PMC9666447; doi:10.1038/s41467-022-33939-w)
Supplement: Supplementary file 3 — Source Data [file 41467_2022_33939_MOESM3_ESM.zip › Figure 3.xlsx]

## Sheet: Fig. 3a
	-3	-2.5	-2	-1.5	-1	-0.5	-0.25	0	0.25	0.5	1	1.5	2	2.5	3
1.81225	11	-4	4	8	1	-14	0	3	7	7	6	-8	7	3	-3
1.81199	-9	8	5	4	12	-3	5	7	3	-10	0	-2	-5	-9	22
1.81173	8	-2	7	11	-6	-5	3	1	-6	-6	4	1	-1	0	-2
1.81146	1	-5	8	1	-6	3	0	4	2	3	3	3	-2	-7	2
1.8112	3	-4	-4	-8	7	-1	0	-9	9	-9	0	4	-5	1	-1
1.81094	0	0	4	11	5	6	0	-1	1	0	3	4	-6	1	2
1.81068	-7	0	-4	-5	2	2	-11	2	-5	11	10	1	-4	5	2
1.81041	-7	0	6	-9	0	5	14	-7	11	1	7	-6	3	-8	-6
1.81015	-1	-2	-9	1	3	-1	-9	3	-3	4	4	3	-1	-6	-1
1.80989	-6	10	8	2	-7	11	-3	1	-6	-5	-5	6	-7	4	-3
1.80963	5	10	7	-1	5	12	3	-10	1	0	11	-1	4	-1	10
1.80937	-2	15	-4	-5	3	-2	-7	1	-6	1	-6	4	-3	1	10
1.8091	7	-2	-7	-7	13	-4	2	11	3	-9	-2	4	-4	6	-12
1.80884	-4	2	6	-4	-2	4	2	-1	1	5	5	0	-6	-1	5
1.80858	5	4	4	-3	-2	-3	0	10	-3	-6	5	7	-1	2	-2
1.80832	5	-3	4	9	6	2	10	2	-2	0	-3	4	4	6	7
1.80806	-6	-7	-4	-3	9	-3	7	11	13	-8	0	7	8	-10	3
1.8078	5	5	4	3	4	2	9	0	-6	3	0	0	0	-6	4
1.80754	7	-8	8	12	-7	-11	2	8	2	-9	3	3	1	8	-2
1.80727	-8	3	5	9	-6	1	-2	-3	-4	10	-5	-3	-11	3	1
1.80701	4	1	5	4	-6	18	-13	7	7	-5	-2	2	4	-5	-1
1.80675	-2	0	6	12	-4	-3	9	4	5	4	3	-13	10	4	7
1.80649	0	5	5	0	-7	-4	11	7	10	-1	2	7	-1	-4	-7
1.80623	-5	-8	-1	0	2	-3	14	9	2	6	-3	0	0	-9	-5
1.80597	0	0	3	-4	6	-8	9	9	1	1	3	2	5	9	-2
1.80571	-1	3	9	4	7	-5	-8	3	4	-1	6	-9	0	-1	1
1.80545	0	11	3	14	-11	8	2	7	0	6	2	4	-2	-3	6
1.80519	0	1	0	2	-2	-9	-1	-5	-4	7	3	1	0	1	7
1.80493	-3	3	-1	-3	2	-10	-6	6	0	1	1	2	5	13	4
1.80466	-5	-4	7	-1	-4	1	-4	4	-1	-7	1	1	6	0	8
1.8044	3	4	-5	6	-3	-9	7	-8	-3	4	-3	3	2	-11	4
1.80414	6	10	2	6	4	3	-8	3	-1	4	6	6	-1	-15	3
1.80388	-9	2	-11	4	5	-4	-1	1	-6	11	-1	2	0	-4	-2
1.80362	5	-4	3	-6	9	0	3	8	7	-2	2	-7	1	6	-7
1.80336	-3	1	3	8	-1	7	-6	3	0	7	-1	-12	-2	7	5
1.8031	4	-4	7	3	-3	-4	5	-8	5	0	-2	13	-1	1	2
1.80284	4	6	15	-2	4	3	6	7	7	6	10	8	-7	-6	-2
1.80258	9	-3	-3	-5	1	-2	7	8	-5	-2	6	5	0	5	4
1.80232	-9	-9	-5	5	-4	2	7	3	2	5	2	2	0	-3	4
1.80206	-4	-2	6	-8	-10	4	1	4	2	4	3	-12	0	-5	-4
1.8018	-7	5	6	-4	-1	1	1	-13	-1	-4	8	-3	-8	2	4
1.80155	-4	-3	-6	8	12	4	3	2	-2	0	0	-6	0	-2	7
1.80128	3	-6	1	-11	-12	-4	0	-7	-4	1	8	7	5	2	-2
1.80102	4	-3	-4	-8	3	-6	1	2	0	6	2	-9	-6	-3	-9
1.80077	3	-3	2	-3	-3	5	4	-7	15	-1	-1	-8	-12	1	4
1.80051	8	-4	-2	-2	2	-2	11	-5	-6	9	-2	3	4	-4	-1
1.80025	-3	-3	1	-9	6	2	4	2	4	1	1	3	9	2	-4
1.79999	8	1	-6	-6	-5	3	-1	-4	8	3	6	-1	-2	-1	15
1.79973	7	-2	5	-1	9	-4	-4	11	1	0	2	-9	-3	11	-10
1.79947	6	3	6	-8	0	-1	10	10	-9	-7	-2	-4	3	2	-9
1.79921	2	-8	-2	1	-3	7	-6	2	-4	0	-1	-1	-5	-4	4
1.79895	-1	-8	4	-4	-8	9	1	-3	1	10	2	-3	1	1	3
1.79869	-6	0	-5	3	2	4	2	8	0	4	-1	-2	4	2	-5
1.79844	3	-7	-1	5	0	2	6	6	6	-1	-2	-1	2	12	3
1.79818	3	0	4	1	-5	5	0	-1	1	-1	-1	-3	-4	0	-2
1.79792	7	-2	0	10	-4	-2	6	-5	10	1	6	-5	5	-4	-3
1.79766	-4	8	0	-10	4	10	-4	4	-2	-12	5	7	-6	2	6
1.7974	0	1	2	5	-4	1	2	5	3	9	4	4	1	-6	5
1.79715	2	-4	12	-4	4	6	3	3	1	-8	0	11	-1	-1	-2
1.79689	15	-4	-1	-5	7	-5	5	5	-5	-2	-5	1	7	-6	-5
1.79663	4	-6	4	-2	-4	2	3	10	6	1	7	-6	3	8	-5
1.79637	1	-4	-12	8	-8	-4	5	-15	-3	-8	-8	3	-1	-2	0
1.79611	-14	1	9	-9	5	-7	5	6	1	-4	0	-3	-1	-8	-7
1.79585	1	6	-5	-5	6	4	1	-14	-3	-6	-3	0	8	1	7
1.7956	-9	6	0	-3	0	9	3	5	-1	0	8	-2	-8	-1	-6
1.79534	4	8	6	1	0	-3	-4	4	-5	-2	-3	-1	-2	-2	-8
1.79508	3	-8	2	9	-5	-4	9	-5	11	-11	-1	3	0	10	4
1.79483	3	-7	-1	0	8	-1	4	12	2	1	2	5	-6	0	6
1.79457	-2	4	-4	-1	0	-4	-1	-4	3	-12	9	1	-1	2	7
1.79431	10	2	10	0	-5	-3	7	5	-4	2	8	2	2	5	7
1.79405	-8	3	3	2	-1	-3	8	4	7	5	3	5	5	2	6
1.7938	-3	15	-4	-5	1	-1	7	-10	-3	8	4	4	3	3	1
1.79354	-7	-9	-1	7	3	-7	5	4	-3	1	0	-5	10	-1	7
1.79328	-3	11	-3	-2	-6	4	7	5	9	-3	4	2	-6	-4	-5
1.79303	0	6	4	2	-3	-3	1	1	6	0	-6	1	-2	-9	6
1.79277	5	-7	10	-5	1	3	4	-2	7	4	-5	-3	-7	-2	3
1.79251	-4	-4	10	2	-3	7	7	-3	-2	-2	14	-8	7	9	-5
1.79226	-3	2	-6	-3	-3	7	0	4	-2	-2	-1	-7	-2	2	-1
1.792	-8	-1	7	4	3	-5	-4	-3	8	2	-3	3	-7	4	0
1.79174	8	5	-3	-4	-2	-3	-2	-2	-4	-2	0	-3	-10	-8	-2
1.79149	-1	-2	-10	-7	-3	3	8	3	-1	15	7	0	4	-6	-5
1.79123	3	3	-7	-2	-6	-7	1	6	-3	-8	4	-1	1	6	-4
1.79098	-6	12	-3	-3	7	-6	4	1	6	-2	-6	8	0	1	-1
1.79072	-2	-6	-1	10	5	-2	-4	7	-3	-2	4	-6	0	-3	5
1.79046	1	-8	2	-8	-4	-1	5	11	0	0	0	3	1	6	16
1.79021	-1	2	-8	2	4	-12	-8	1	-1	-8	2	3	11	-1	-4
1.78995	6	-3	-6	0	-4	0	8	-3	0	-6	3	-12	4	-1	1
1.78969	-3	0	-1	7	-6	-1	-8	0	2	-2	2	3	-7	-1	2
1.78944	0	-9	-3	-6	3	-5	7	-3	-3	3	1	-18	-3	-13	-8
1.78918	1	3	4	5	-7	-3	-6	4	8	0	-8	-6	2	0	-5
1.78893	4	3	14	7	7	1	-11	1	5	2	-2	3	3	16	7
1.78867	-2	4	-5	9	3	-7	5	5	7	1	2	-8	-4	-8	4
1.78842	-1	2	6	4	4	4	-4	1	7	11	-1	0	-11	-6	-4
1.78816	4	10	0	8	7	0	-1	3	-5	0	1	-3	-6	-7	6
1.78791	-9	-12	0	8	-9	7	-6	-5	-1	0	5	-9	-2	3	9
1.78765	-10	-11	-9	-7	-7	4	3	4	0	-6	16	2	-13	-9	8
1.7874	7	1	2	6	-7	-4	4	7	-1	2	-7	-1	1	-1	-2
1.78714	-5	4	-4	-1	5	-2	3	-4	-4	6	0	-1	-3	1	1
1.78689	3	-9	5	-4	-5	0	-2	-2	8	2	-6	-6	7	3	0
1.78663	-5	7	-2	2	-4	-5	1	4	3	-2	5	13	-3	6	15
1.78638	-1	-1	7	17	3	0	7	2	0	0	-2	-2	9	-5	3
1.78612	3	4	-6	6	2	-4	3	13	-8	-6	2	-5	1	14	-2
1.78587	-4	-5	4	-5	1	7	6	1	10	6	7	-9	9	4	1
1.78561	-6	-2	6	-7	3	-7	7	-5	4	-13	2	8	0	0	1
1.78536	-3	8	2	-2	5	-3	4	-2	2	5	2	-3	-4	-1	-8
1.78511	5	-4	-8	6	-5	-3	0	-2	3	5	2	-3	-6	4	6
1.78485	-1	12	-4	2	5	15	7	-1	2	-4	-2	1	2	-2	7
1.7846	2	1	-1	5	-2	1	6	5	-4	3	4	9	-4	-4	11
1.78434	4	2	0	1	7	2	1	4	-2	1	4	-4	-3	7	0
1.78409	-9	5	9	-1	-2	-7	6	4	-9	-2	-7	-3	0	4	5
1.78383	10	4	-3	-2	-8	1	6	7	-7	6	-4	2	-9	-5	1
1.78358	3	3	-4	-1	-5	4	-5	5	6	-1	5	-3	-6	-1	3
1.78333	10	0	1	-2	-1	5	10	11	-4	7	0	0	-1	4	4
1.78307	8	-3	6	-1	1	7	-5	-5	5	3	-9	-8	4	12	0
1.78282	-11	-2	2	5	-8	2	0	2	-5	7	5	-11	-5	0	-13
1.78257	3	-3	0	2	2	0	2	-2	3	3	6	4	-4	-1	-7
1.78231	2	1	-7	-3	-6	4	1	9	3	3	-4	5	5	10	7
1.78206	2	-4	-3	10	3	-10	5	10	7	4	-1	-1	3	9	-9
1.78181	8	-2	3	0	2	7	1	1	-2	8	-3	-6	4	3	3
1.78155	4	4	0	2	-10	8	0	7	-7	-8	-3	4	4	0	-7
1.7813	-1	-2	-5	2	-3	-2	2	-2	-11	3	-1	1	5	-2	10
1.78105	-3	2	8	8	3	-6	-10	0	3	-6	5	6	8	14	3
1.7808	-3	-1	-2	-1	-6	-6	-3	-3	-5	2	-3	4	-7	-9	-10
1.78054	-5	6	-5	-6	4	7	-10	-6	-2	-4	3	0	10	4	2
1.78029	0	3	4	2	-2	6	5	-6	-2	4	1	9	6	0	-3
1.78004	-6	-7	-9	-2	-2	2	3	-7	2	4	-4	-2	-4	0	2
1.77978	4	-5	4	1	3	-2	-2	4	-1	-5	-2	-4	9	-4	3
1.77953	-1	3	6	2	-1	0	4	1	8	3	5	9	-4	2	-5
1.77928	-2	-3	-6	2	-4	2	1	-9	-3	1	-5	-4	3	-3	1
1.77903	14	6	10	3	0	-3	-2	-2	2	-4	-6	7	3	0	4
1.77877	-2	-2	5	10	-6	1	12	-5	-3	-7	8	1	2	9	-4
1.77852	-9	3	8	6	0	12	0	8	-6	3	-4	5	1	-1	-3
1.77827	-6	2	6	-2	-4	-6	-10	0	10	-1	-3	3	2	6	8
1.77802	4	-2	-4	4	2	1	0	-7	13	-1	2	-5	7	1	-5
1.77777	-3	0	6	2	-1	3	-3	2	0	1	1	-7	-2	6	-2
1.77751	1	4	1	2	1	-4	-5	10	-6	-5	-3	-2	9	4	12
1.77726	-9	5	5	2	-7	4	-3	-5	0	-1	11	8	0	-4	1
1.77701	3	8	1	3	0	1	9	14	-6	5	9	1	-5	0	-2
1.77676	-6	-3	9	3	-6	-5	0	-5	1	-2	1	0	0	0	3
1.77651	-2	4	-2	-6	3	-3	-3	6	-2	-1	-4	2	2	9	-7
1.77625	5	1	-4	1	-3	4	-7	5	4	-4	0	1	4	-4	4
1.776	-4	7	10	4	-4	1	0	-2	9	3	-15	-8	1	4	3
1.77575	-7	2	1	-1	-2	7	-12	7	1	8	2	-2	1	13	-6
1.7755	-3	1	-3	0	0	-1	4	0	-1	4	-9	5	3	4	4
1.77525	5	5	10	-5	0	0	-3	4	5	-3	2	-2	1	-9	-5
1.775	5	-3	9	-7	1	0	7	0	7	0	11	6	-1	-2	-4
1.77475	6	-7	6	-13	-3	-4	0	-2	0	-3	2	-5	-1	-1	-1
1.7745	7	-3	-2	7	-1	3	-1	5	-3	2	8	-1	1	-7	2
1.77424	-7	0	3	0	3	0	1	12	6	3	-8	-2	0	-9	2
1.774	-1	2	-4	-4	0	8	6	-5	-9	0	10	3	4	8	1
1.77374	5	0	3	0	-1	-3	11	2	10	3	-2	1	3	-1	-10
1.77349	6	10	3	-3	-1	-1	2	3	5	1	-3	4	2	0	10
1.77324	6	1	8	3	4	0	7	-1	-8	-6	5	4	2	3	2
1.77299	2	6	15	3	0	-2	0	-2	1	5	1	-4	3	2	3
1.77274	1	1	1	-2	3	6	-6	-2	-2	11	5	9	-4	2	4
1.77249	7	-11	1	-3	7	3	-1	-6	-4	0	3	10	3	6	-3
1.77224	1	1	10	-3	0	-9	8	0	-6	-2	-7	-1	14	3	-4
1.77199	-1	9	7	4	3	1	-2	7	9	1	2	-2	-2	0	10
1.77174	5	9	-4	6	-5	5	-3	-1	5	-3	7	11	3	1	-2
1.77149	3	8	-6	-3	-5	-1	1	-8	3	1	-1	-7	-4	-3	3
1.77124	2	9	1	-4	3	3	-1	0	-14	13	-9	3	14	3	0
1.77099	-4	4	-4	10	1	1	5	3	1	-8	-2	-4	-5	-7	4
1.77074	3	10	-8	-3	-2	-4	-7	-1	2	0	5	8	6	3	-1
1.77049	-4	-3	0	-1	10	-9	0	-2	-9	0	7	-2	-1	4	-2
1.77024	2	-4	5	9	4	-3	-6	3	-10	5	-1	5	0	-4	1
1.76999	3	2	8	4	-3	0	-2	0	6	0	-4	-2	-5	5	5
1.76974	-1	-4	-6	6	3	0	1	-1	1	-2	-9	8	2	4	10
1.76949	12	-13	-4	1	8	2	7	-1	0	6	2	-1	-2	14	-5
1.76924	0	5	2	4	-3	0	-3	-1	-7	-5	1	-1	-4	-4	3
1.76899	0	-3	3	6	4	10	3	2	4	-2	7	2	1	-4	4
1.76875	-4	4	3	3	6	7	1	7	0	6	3	-4	9	-1	0
1.7685	2	3	7	6	-4	5	6	4	1	-3	2	7	3	-10	0
1.76825	-3	2	-2	-2	1	0	-4	1	-9	4	5	-7	1	-1	4
1.768	6	-6	-4	3	-2	-1	-5	4	1	2	2	4	-7	0	0
1.76775	7	0	-7	1	4	5	2	-1	8	-5	1	-5	3	-1	1
1.7675	-8	-7	3	3	-8	-2	9	0	10	1	-2	-1	1	7	-3
1.76725	2	1	3	1	0	4	-4	1	-1	1	-4	1	6	3	4
1.767	-5	10	2	-2	4	-3	5	-10	-5	-3	9	4	0	-11	-11
1.76676	0	6	-5	4	3	-2	-3	8	-6	-4	-1	-7	-8	5	18
1.76651	-3	3	5	4	0	-3	-3	-12	-4	3	2	4	-5	3	-4
1.76626	5	-4	9	2	-2	1	-6	-3	6	3	5	0	4	-12	0
1.76601	2	3	-8	2	9	6	4	2	20	-5	6	11	4	4	-4
1.76576	6	1	5	-10	2	-1	-3	4	-12	1	0	5	-6	7	-11
1.76551	6	-8	-4	-3	0	-1	1	2	9	1	2	-9	-5	4	-2
1.76527	3	15	6	-2	2	2	1	-1	-3	4	-3	5	18	5	6
1.76502	5	10	5	11	-12	4	9	-4	4	-2	4	-3	7	-6	-5
1.76477	-4	-1	2	10	-6	2	-4	1	0	-9	3	2	3	3	3
1.76452	-1	-5	-3	-3	7	1	-1	10	-1	-2	-8	-1	11	14	-2
1.76428	2	5	1	-1	4	-4	3	1	-2	-7	7	-2	7	-3	2
1.76403	-6	10	-4	-4	-2	-13	-8	-1	6	-1	-1	-2	9	4	0
1.76378	3	-2	4	1	1	-4	1	5	5	-7	4	-2	8	2	2
1.76353	4	1	0	-1	5	4	5	0	2	-1	-4	-2	3	6	4
1.76328	6	-5	3	4	-5	-6	-2	-5	-7	12	-8	10	2	6	2
1.76304	1	-1	4	-6	0	13	2	2	7	3	0	-9	4	7	4
1.76279	1	-10	10	0	7	0	-3	9	0	6	8	-4	-2	1	8
1.76254	-1	-1	-1	8	-4	3	-6	10	13	2	-9	1	-1	7	6
1.76229	0	8	4	2	3	-8	0	9	-2	-13	4	-1	4	-7	8
1.76205	11	-1	-5	3	8	5	-7	1	-6	10	-2	3	2	-2	-11
1.7618	4	3	5	2	2	-4	-6	7	-3	2	4	-9	-9	0	3
1.76155	-7	10	1	-8	5	-1	6	4	-5	3	2	10	7	6	2
1.76131	0	5	-12	5	-1	3	-4	-7	-2	0	13	-3	7	12	-3
1.76106	-3	-4	1	3	-4	-1	0	-1	-2	-1	-7	8	4	-6	-5
1.76081	-8	2	3	-4	6	7	-5	12	-3	6	3	11	2	-8	-7
1.76057	-2	2	-9	-3	9	10	-9	-7	4	-11	-6	7	1	-11	3
1.76032	3	-3	10	4	-3	-1	7	4	0	-1	4	4	3	4	-9
1.76007	1	-3	10	6	-8	1	-1	-1	6	0	9	-5	-7	-2	-1
1.75983	9	9	2	-7	-1	1	-1	-4	-4	-9	-11	-3	1	12	-4
1.75958	4	3	0	4	2	-7	5	-9	-4	0	6	-5	3	8	-2
1.75933	-2	1	1	8	3	-4	-3	6	14	5	-10	5	1	-4	3
1.75909	-4	3	-7	-1	0	5	9	3	2	-7	5	10	3	-4	-2
1.75884	16	-1	14	2	-1	5	0	7	-1	-4	-4	0	-4	-3	5
1.7586	2	-2	2	2	1	-4	2	1	7	-3	-2	5	9	-1	0
1.75835	-6	5	-3	-1	1	9	-3	-1	3	-1	1	6	2	3	0
1.7581	5	3	3	2	6	1	-11	0	-10	4	4	7	2	-4	7
1.75786	2	-2	4	4	-2	-6	-1	4	-4	-1	-1	-3	3	0	-10
1.75761	-7	5	6	-13	4	-4	4	-1	-4	-3	3	1	9	5	2
1.75737	4	12	-4	-3	2	7	3	4	4	7	-16	5	-2	-1	-4
1.75712	2	-6	1	-6	-1	0	5	5	-6	-1	1	4	8	4	1
1.75688	1	-8	11	-3	-7	-1	-7	0	0	5	16	6	2	6	-7
1.75663	3	-2	-6	-5	-2	6	6	2	9	3	-8	-4	-8	4	0
1.75639	2	1	5	-7	1	-3	-1	0	1	6	-4	-3	2	2	0
1.75614	-6	-3	-7	-1	6	-4	-2	0	4	-10	4	1	7	6	0
1.7559	-2	2	-3	5	-1	3	-7	1	8	-1	3	-1	-3	-1	5
1.75565	2	9	6	11	0	-1	9	11	2	-3	2	-4	0	-2	-1
1.75541	-5	-2	9	3	-3	-3	0	1	2	0	1	13	-7	-8	4
1.75516	-5	2	14	-7	1	4	-6	-1	-2	8	-6	-2	5	1	2
1.75492	-1	-5	4	-9	-1	-9	-7	7	-7	-6	2	-1	-10	-9	11
1.75467	4	1	-7	7	9	2	-1	-7	3	0	-5	-9	1	7	-4
1.75443	-6	9	-10	-1	-6	9	1	7	3	-5	-6	7	2	-2	-5
1.75418	0	6	5	-7	4	-4	3	2	8	4	5	2	3	2	-14
1.75394	-2	2	-5	-1	-3	3	8	-3	3	4	-3	-5	0	-4	-4
1.75369	6	-1	-5	-1	2	-1	-3	-6	-5	5	3	2	3	10	3
1.75345	-3	-4	8	2	-7	0	0	10	-4	-1	0	6	16	7	-2
1.75321	-4	-2	-1	6	-5	-9	-8	2	-4	-7	9	7	1	-1	-2
1.75296	-3	10	-2	-3	0	-8	3	-5	-6	-3	9	-2	0	0	0
1.75272	1	5	0	-3	0	0	-2	-4	2	-1	3	1	7	-5	0
1.75247	-2	-1	8	0	-5	1	0	1	4	12	-9	5	3	5	3
1.75223	-2	7	2	9	-1	8	-7	-2	1	-5	1	-2	2	-2	0
1.75198	-4	3	1	1	7	-4	3	2	5	-4	0	4	11	-2	4
1.75174	1	-3	0	-7	3	9	3	2	-1	2	-5	5	2	5	0
1.7515	3	2	-6	-1	-3	3	8	-3	2	2	1	-10	-2	-2	-1
1.75125	-8	4	2	7	0	-5	4	4	-4	0	6	3	-2	-1	-3
1.75101	2	0	-3	3	4	-1	-4	7	2	-4	14	0	0	-7	-7
1.75076	1	-3	-3	-1	5	-5	-4	10	-7	-3	-6	7	6	8	3
1.75052	-5	-3	-3	-5	-2	7	-1	5	-5	6	-7	2	5	-2	-13
1.75028	-5	2	2	13	7	-13	1	3	6	2	6	-2	-4	3	-1
1.75004	1	-4	-11	2	5	4	2	-11	-8	3	1	1	-5	1	2
1.74979	0	-4	-1	6	1	-2	1	-11	1	-2	-5	-4	2	2	-3
1.74955	-7	2	5	-2	2	-5	2	13	6	-3	6	4	-9	-5	2
1.7493	0	-6	10	-3	2	1	-7	7	0	1	-5	7	-5	0	1
1.74906	-4	-3	-7	11	-8	-10	-8	-8	7	-4	9	6	-2	6	-10
1.74882	6	-9	-8	-4	6	12	3	6	3	9	-11	1	10	0	-5
1.74858	-4	6	3	5	1	-4	7	-7	-1	-2	-1	-1	6	2	-9
1.74833	-7	-5	4	-3	3	11	2	4	-4	-9	-3	-5	-3	-10	-6
1.74809	-12	-2	-3	6	1	-4	-1	-5	-5	3	8	-1	-7	-7	-6
1.74785	3	-1	-7	-3	11	2	-1	3	2	-5	7	1	-5	-1	2
1.74761	3	6	10	6	-7	7	4	-7	-4	-3	3	-9	-8	4	-4
1.74736	1	-2	3	3	5	-3	2	-1	5	3	-4	5	0	8	0
1.74712	-8	-8	-5	-2	5	-3	0	8	-10	-6	-2	6	5	10	9
1.74688	0	4	6	-1	-5	4	-2	-4	6	-4	4	2	-2	1	1
1.74664	9	4	-4	-1	-2	5	2	2	0	-3	1	-3	2	4	-2
1.7464	-8	8	1	-6	-4	0	8	-5	2	7	12	6	-3	3	-4
1.74615	5	0	-1	-2	2	6	-2	8	4	-1	-6	-2	3	0	2
1.74591	3	-1	5	10	5	-2	-3	1	0	-7	7	0	-3	2	3
1.74567	8	13	-2	-1	3	-5	-3	1	-4	-6	1	4	-1	1	5
1.74543	-1	-4	-1	3	0	0	6	-2	-3	2	1	0	-6	-1	6
1.74518	-1	-3	0	-8	-9	-4	-1	8	4	-10	-6	0	4	3	-9
1.74494	-3	-6	2	7	-4	3	-4	-7	4	5	10	0	2	8	-5
1.7447	1	-4	-6	10	-11	6	8	5	0	4	0	-4	9	5	-2
1.74446	-1	2	-1	-1	1	-2	1	-4	-1	4	-2	-5	9	-4	3
1.74422	-3	8	0	11	-6	-8	7	-3	-7	6	-1	6	0	4	-9
1.74398	3	3	0	-3	-2	7	2	-4	-6	0	4	2	-6	-4	4
1.74374	4	-2	-6	-12	0	1	-2	-4	7	6	-8	3	-3	8	-5
1.74349	4	0	1	1	-6	0	3	0	-7	6	3	0	2	-2	2
1.74325	-7	2	-3	-3	-4	5	-6	-1	-1	-2	-2	9	0	0	-3
1.74301	5	0	1	-2	0	2	10	12	-2	3	0	7	-2	-10	-3
1.74277	5	3	3	-6	-5	-5	-8	-6	3	7	-1	3	1	6	-1
1.74253	1	5	-2	15	-4	0	1	6	6	3	9	0	7	-2	-5
1.74229	7	0	5	3	8	9	-6	5	1	9	4	6	3	8	-4
1.74205	-7	7	-8	3	-6	0	8	-6	-4	-2	2	5	5	8	7
1.74181	-1	1	-9	9	1	-4	-11	14	0	-1	5	-1	-6	4	1
1.74157	3	3	6	7	4	8	4	-2	4	-2	3	6	-1	2	1
1.74133	0	2	3	-9	3	-8	14	-6	-5	-1	5	3	7	2	6
1.74108	2	-1	3	-4	2	5	-3	-5	6	-1	-5	-4	-6	7	6
1.74084	-2	-4	3	4	4	3	3	8	8	-4	-2	-2	0	-4	7
1.7406	-11	-9	-1	7	4	0	-3	-9	-2	-5	-1	9	-2	-4	4
1.74036	-6	1	0	3	-10	-8	-3	-4	1	1	1	9	6	0	-2
1.74012	1	-3	5	7	-6	-5	-7	-2	-2	1	-3	-5	-1	-3	6
1.73988	12	6	-4	2	2	-3	5	-4	3	-4	5	0	0	-2	-2
1.73964	-1	-2	-7	0	-6	-9	4	8	-4	8	0	-5	0	8	-4
1.7394	-2	-3	-1	2	-6	-4	6	-1	-16	-4	0	2	5	-4	11
1.73916	2	9	1	1	7	1	-2	1	-4	-8	-3	-3	-2	-8	1
1.73892	-2	3	-6	-4	-1	-9	4	8	-4	-8	-4	-1	-3	-2	-2
1.73868	7	5	4	-2	2	6	3	-1	-7	-8	-6	-2	-3	6	-1
1.73844	18	0	2	5	4	-5	-4	6	12	7	-5	5	10	9	6
1.7382	4	1	2	-10	-2	-2	-6	4	3	3	-2	-1	1	-10	-1
1.73796	-3	-1	-6	1	-3	-4	-1	-4	0	-8	5	3	0	-1	-3
1.73772	3	8	5	6	6	3	1	8	8	0	7	4	2	3	0
1.73749	8	7	0	1	-9	-1	2	14	1	-2	6	-2	6	0	-7
1.73724	12	-4	-3	0	2	-5	4	-3	2	1	0	3	2	-4	2
1.73701	0	-1	-5	-2	8	3	-1	6	-1	-1	4	7	-1	2	1
1.73677	2	4	8	1	0	10	-1	2	0	8	5	1	12	-4	0
1.73653	-4	-3	0	2	12	4	-1	-1	-5	4	-4	-6	8	-3	4
1.73629	2	4	-4	2	4	0	14	-6	-1	-4	5	5	1	6	-3
1.73605	-6	-4	3	-5	-2	4	3	0	-10	3	-6	-1	-12	-4	2
1.73581	7	-10	2	6	5	0	-5	-1	-4	-9	-3	-4	2	-4	-1
1.73557	-5	1	-1	0	-7	9	5	1	1	-7	0	-3	3	-4	-6
1.73533	2	-1	-1	8	-7	-2	-1	-2	0	0	-1	-2	-4	1	3
1.73509	0	-3	1	2	8	2	5	5	0	7	-4	3	-7	-2	7
1.73486	1	-1	11	8	-1	3	4	-5	3	3	0	-2	-3	0	4
1.73462	2	7	-2	6	14	4	-1	-3	-3	3	11	4	-4	7	-4
1.73438	2	-3	0	7	7	4	7	2	-6	-11	3	9	-7	-2	-4
1.73414	-5	11	2	-2	-1	9	8	-9	8	1	2	3	-5	14	-4
1.7339	1	-6	-6	5	-13	8	15	-7	-3	5	1	-7	8	-1	-5
1.73366	4	1	4	1	-7	-4	6	5	-4	8	0	3	-3	1	3
1.73342	1	-7	-3	0	1	14	-1	3	4	-3	-9	-2	9	-5	-13
1.73319	-1	-6	-7	-2	-4	-4	2	0	1	-3	4	3	-1	-2	3
1.73295	-3	-6	3	0	1	2	3	3	-5	2	1	-4	2	-3	0
1.73271	-4	0	7	0	5	-1	4	2	-6	0	11	9	2	-4	2
1.73247	4	4	6	2	-11	4	4	1	-3	-1	1	-1	-3	2	-2
1.73224	-8	8	1	-5	6	2	2	10	1	-8	-4	-3	2	2	6
1.732	-14	-1	5	-6	2	0	2	9	1	-6	3	-1	-6	-4	-7
1.73176	3	2	9	2	8	-7	-7	1	-6	5	1	6	9	10	-1
1.73152	-1	-3	2	-2	-7	-8	-1	-9	-5	-3	-1	0	3	-5	0
1.73129	-1	3	-7	0	4	3	-6	2	7	-1	-6	-1	0	1	-6
1.73105	-4	3	-1	1	-1	-12	-1	-13	-11	2	1	-8	-3	5	-3
1.73081	-3	1	-1	-3	0	-3	-1	1	-3	3	-2	1	-3	-3	-10
1.73057	0	5	1	7	6	4	-3	-5	1	12	-8	6	-3	6	13
1.73034	-10	-3	6	-2	-2	9	8	3	-3	-1	7	1	-1	-1	7
1.7301	4	-3	-1	6	7	1	2	0	1	-3	-3	6	1	-6	-2
1.72986	4	-1	4	-5	-8	7	-7	-2	9	0	-1	-5	-8	8	3
1.72962	1	-2	-4	4	0	9	4	-1	3	4	-3	0	2	0	-6
1.72939	-4	-3	8	-8	4	4	0	1	6	0	-7	0	-1	-2	13
1.72915	7	2	-3	3	-2	0	9	2	5	6	-1	-3	14	-4	-8
1.72891	2	-1	-4	-1	1	7	-5	-2	4	3	-3	3	7	4	12
1.72868	4	-7	-7	-3	-1	-2	-5	4	0	0	-6	-2	-1	4	-1
1.72844	-2	3	3	11	-2	-10	9	4	-3	7	3	7	10	1	4
1.7282	2	-1	-5	0	-4	1	2	7	8	3	3	7	1	-6	-4
1.72797	1	-2	-9	3	-5	-3	-2	10	2	14	-4	-3	-1	-2	6
1.72773	-6	-2	-1	2	-9	0	-2	-6	3	-5	-6	-1	2	13	-3
1.72749	8	0	5	7	6	8	-3	9	-10	17	-9	-5	-7	0	-3
1.72726	-1	-3	-4	1	-5	3	0	-4	-2	-8	-4	4	-3	-2	-10
1.72702	6	0	6	3	4	0	8	-8	8	-3	9	3	-1	8	6
1.72678	-5	8	6	-5	-2	4	-1	-2	0	4	2	1	6	-1	1
1.72655	0	-9	-2	-2	9	2	2	-3	-13	-4	-10	5	0	2	5
1.72631	-4	10	6	8	3	-5	-3	0	5	-8	4	6	-5	2	4
1.72607	-10	-7	-4	8	2	0	12	5	5	9	-3	10	-9	1	8
1.72584	7	-2	-6	4	-3	-3	-19	3	-7	1	-7	-1	-2	4	4
1.7256	5	-1	5	4	-6	1	3	-6	1	0	-6	-2	9	1	-2
1.72537	5	9	3	-2	4	1	4	5	1	0	-8	2	-2	-2	-9
1.72513	3	-5	9	4	8	6	5	-4	5	-2	9	6	-6	-7	-3
1.7249	4	-17	-7	6	2	-2	-3	-10	3	2	4	-14	-6	-3	1
1.72466	4	1	6	-3	6	-1	7	-3	0	1	-7	3	-8	4	3
1.72443	4	6	-16	8	-3	0	8	-10	4	5	6	0	-7	5	-3
1.72419	1	0	-1	8	0	2	-7	-2	-1	7	-3	-3	-5	0	8
1.72396	4	-6	2	0	0	-6	1	6	3	-4	2	1	1	-1	-2
1.72372	1	-4	-2	2	-3	5	5	4	5	-2	2	-3	2	6	1
1.72348	2	7	-7	6	3	3	-2	-6	-8	4	0	4	2	9	1
1.72325	-5	4	4	-6	-7	12	8	-1	11	-4	2	13	10	0	0
1.72301	-6	0	6	-5	3	3	-6	2	0	-1	2	0	1	-4	-4
1.72278	2	2	4	1	11	5	10	-6	-1	-2	5	-1	7	-2	-5
1.72255	5	7	-5	-5	-7	6	3	9	-3	10	-3	-1	5	2	0
1.72231	0	5	0	3	1	3	-2	0	-3	-2	-2	-4	6	3	-3
1.72207	-1	-4	3	3	3	5	2	4	2	-4	-7	8	4	-2	-3
1.72184	0	3	7	3	-5	2	3	0	-3	-2	-1	5	-6	-4	3
1.72161	4	3	6	-3	-10	9	0	2	3	0	-4	6	4	2	-4
1.72137	-6	2	5	-2	-3	2	1	10	-1	2	7	10	-2	-9	9
1.72114	-5	-6	-5	1	-2	3	0	4	6	3	2	0	3	13	-7
1.7209	7	0	0	6	4	7	2	2	-3	3	-4	-6	-6	6	-3
1.72067	2	-8	-7	9	10	-5	-4	-5	12	-3	3	-7	0	5	5
1.72043	0	-3	6	-8	2	-2	2	4	-7	-7	4	-2	-2	1	6
1.7202	-2	-2	4	1	0	10	3	-3	-3	3	-15	2	-6	1	0
1.71996	3	-1	-6	2	2	10	-4	-3	10	9	1	-6	1	0	-4
1.71973	-4	-4	-1	1	-2	3	2	-1	3	5	-2	-3	-1	-5	-7
1.7195	0	-2	0	5	-4	0	-3	-3	0	-1	0	3	-9	14	6
1.71926	0	6	0	0	3	5	0	-2	0	0	4	4	-3	3	-5
1.71903	6	1	-3	-5	4	8	7	-1	-6	2	7	3	-1	2	-8
1.7188	7	0	1	-2	1	6	1	5	-2	0	-4	-2	3	-1	4
1.71856	-4	-1	-5	-2	5	0	-4	5	-1	4	1	-7	2	3	-1
1.71833	-6	0	-6	5	8	-1	-3	-1	-10	-8	4	-5	-8	1	0
1.71809	2	8	5	5	-6	2	-4	2	1	5	5	-7	-3	2	-2
1.71786	5	3	-3	-8	3	-3	-4	-8	0	2	6	6	-4	-1	-11
1.71763	-4	-6	-4	-5	-4	3	3	-4	-3	1	-1	-2	14	-9	5
1.71739	-6	0	0	3	-7	1	1	-5	0	2	1	-7	6	5	3
1.71716	6	5	2	2	5	1	0	-9	5	4	-2	0	-3	0	-3
1.71693	1	-7	-15	1	10	14	8	0	2	6	-11	-2	1	-6	0
1.7167	-8	1	7	0	3	-7	-5	7	-11	1	-4	-3	-5	4	3
1.71646	13	4	-2	9	3	5	7	0	0	-4	1	-5	-3	-2	8
1.71623	11	-4	-2	-7	2	0	-3	10	-3	3	-8	3	-7	2	1
1.716	-1	2	2	-2	0	2	-8	-3	-6	1	1	1	-1	5	4
1.71576	11	5	-1	5	0	-6	3	0	10	-1	-3	-5	3	9	-2
1.71553	3	2	4	9	-4	1	0	2	2	3	-1	-9	6	-7	9
1.7153	-2	12	1	3	5	-6	6	-2	-14	-6	4	11	3	-1	-6
1.71506	0	-2	-4	-5	2	-1	6	4	6	-1	-2	2	-1	4	2
1.71483	0	0	-3	3	2	2	-1	3	-1	3	-6	6	9	7	2
1.7146	-5	9	5	1	-2	-13	-2	3	1	9	4	-4	0	-8	6
1.71437	7	-1	3	-4	-6	0	-6	3	7	-1	-1	12	-2	11	7
1.71413	0	-7	2	3	1	3	1	6	-1	8	2	2	-5	-1	2
1.7139	3	5	6	0	5	2	3	-3	-3	-6	5	1	1	0	7
1.71367	4	-1	2	6	3	-3	5	3	-3	8	8	-3	-3	1	-4
1.71344	1	-4	-2	2	9	-1	5	-4	-5	-4	-7	3	5	1	3
1.71321	-3	-5	0	1	10	1	-9	0	3	5	1	4	-9	7	0
1.71297	1	-6	4	5	4	-11	6	-1	4	-3	6	1	8	-3	-7
1.71274	10	0	3	6	0	3	0	-1	0	6	-1	0	5	-5	-4
1.71251	-1	2	-6	-3	11	-4	1	5	2	-4	3	7	3	5	4
1.71228	4	-1	-1	-1	2	-5	5	0	1	-8	7	5	-5	-5	-9
1.71205	3	2	1	-1	-10	-3	-1	1	7	-4	-2	-4	-7	-3	-6
1.71182	-9	1	4	4	-1	8	5	0	-4	4	0	6	5	5	0
1.71158	3	1	0	4	0	1	2	0	-2	8	0	2	-1	-5	0
1.71135	4	6	-6	4	7	-2	-1	0	3	3	0	-3	2	2	-4
1.71112	10	4	1	-2	7	4	4	-2	8	0	9	2	-2	-2	8
1.71089	1	-11	4	-2	0	8	5	6	-5	-3	2	-4	-6	-8	0
1.71066	0	1	-6	1	4	5	3	0	2	3	-5	1	7	6	-4
1.71043	-9	0	-5	7	8	-2	2	0	1	5	-2	1	6	2	7
1.7102	8	-14	6	-10	-3	-1	9	-3	7	0	6	-9	-5	-4	-2
1.70997	6	4	4	-4	-3	-3	5	4	3	6	6	6	6	1	4
1.70973	9	-2	0	-7	6	1	-1	-5	7	11	-7	1	-1	-12	-1
1.7095	0	1	-2	-9	-1	7	10	3	-3	-10	3	1	2	2	5
1.70927	3	1	2	9	-1	-4	7	-13	4	-1	8	-3	1	-8	0
1.70904	5	-1	2	-7	4	3	3	-3	-1	4	5	-1	-3	-3	0
1.70881	-5	9	7	1	-5	10	2	-6	-4	10	5	4	4	8	-4
1.70858	-5	5	-6	4	1	-3	10	7	12	2	-3	5	13	-1	4
1.70835	2	18	1	11	-5	-3	1	-1	-1	-3	3	12	7	-2	1
1.70812	-2	-12	3	6	3	1	0	2	-6	0	6	-2	2	0	2
1.70789	3	13	-1	-10	11	-2	-9	2	0	-3	1	6	1	-7	6
1.70766	5	-6	2	6	-4	-4	1	-4	6	-5	-12	12	8	7	4
1.70743	5	3	15	0	3	-5	0	-1	3	5	6	-5	10	-1	-7
1.7072	5	-3	-6	1	6	8	-4	2	-2	3	-11	1	0	-6	7
1.70697	1	2	-8	3	-3	1	-2	-6	6	-6	-2	7	-9	1	0
1.70674	5	-1	8	2	15	7	0	4	-3	-2	-8	-1	-1	3	-1
1.70651	-2	-1	4	-2	9	1	8	2	1	0	0	-5	6	-3	7
1.70628	-3	-4	0	1	3	-5	-5	-4	-1	0	0	6	13	1	-3
1.70605	10	-5	4	-2	8	2	-8	2	-4	0	5	-9	-5	-7	1
1.70582	-3	1	5	-1	3	-6	-7	1	3	3	-2	1	3	-8	6
1.70559	-1	4	-2	1	1	3	-9	0	-3	5	-7	10	1	4	4
1.70536	-6	-8	7	-2	-11	2	2	3	2	9	2	4	2	4	-10
1.70513	7	-5	1	-1	-5	-1	2	1	-12	9	-1	1	-5	-8	-1
1.7049	-3	0	1	6	5	7	-2	-7	4	-1	3	6	10	-5	7
1.70467	-1	8	3	-5	-1	-6	6	0	3	3	4	4	-4	2	2
1.70444	6	3	-2	7	4	2	2	1	11	11	0	0	-9	-1	-8
1.70421	-7	9	3	-2	-7	-1	-1	1	-2	3	4	-11	6	4	-11
1.70398	-1	-5	-2	2	7	-3	0	1	-3	-1	10	0	-8	2	3
1.70375	-2	5	-4	0	3	6	-1	12	2	11	5	-9	0	4	-5
1.70352	7	-4	-4	-6	6	-8	-9	2	4	-4	-4	2	1	-2	-2
1.70329	5	-2	13	-4	-3	-3	-12	-7	9	1	6	6	1	1	-11
1.70307	6	-5	5	-3	8	4	-2	-13	9	4	4	-2	6	3	2
1.70284	2	13	1	1	4	5	-4	1	0	1	-2	3	-3	3	-1
1.70261	1	8	4	3	-2	-3	1	-1	0	-6	13	-8	2	-8	2
1.70238	0	-3	7	3	-3	-12	8	0	-7	1	8	-9	8	8	13
1.70215	1	6	-5	3	5	5	-3	3	2	-9	9	-1	2	11	-8
1.70192	4	13	8	-4	-9	3	8	-3	-5	7	18	0	7	1	0
1.70169	5	6	-4	9	5	7	10	-2	1	1	4	-2	-11	3	0
1.70146	5	-5	0	0	-8	3	3	0	3	6	4	7	-2	5	-3
1.70123	0	8	9	3	3	-2	-4	4	2	1	-1	2	-1	0	4
1.70101	-2	8	-6	4	2	0	2	-6	4	2	-4	0	-3	-3	-4
1.70078	0	-2	-8	1	-1	4	-2	3	5	-4	8	-2	11	3	-2
1.70055	7	4	11	-1	-3	-3	3	-9	1	10	-2	-9	1	8	-3
1.70032	4	-5	9	8	1	-2	0	1	-6	6	-2	-2	1	-3	7
1.70009	4	0	1	2	4	5	0	-3	2	-1	0	7	3	-2	-2
1.69986	-4	-5	1	5	2	5	-4	13	4	-3	4	0	2	-2	2
1.69964	1	1	-7	-2	5	-1	-5	-4	-9	3	3	-6	-9	-2	10
1.69941	-3	4	-2	-1	0	4	-4	-5	0	10	-6	5	4	-6	1
1.69918	-4	7	5	4	-3	5	0	0	-4	2	0	-1	2	4	9
1.69895	-5	0	-3	-12	1	-4	10	-5	-4	2	-6	3	3	-2	-4
1.69873	7	7	3	-2	5	-5	-2	-9	4	-5	4	-2	2	0	1
1.6985	6	0	-2	7	-3	9	2	5	2	-2	2	-2	-9	4	2
1.69827	-7	-9	3	0	0	-2	5	7	0	3	-6	1	1	-3	0
1.69804	6	3	-5	0	1	2	6	1	6	5	0	-5	-4	3	5
1.69782	-6	-1	-1	-2	-1	-3	-6	1	1	7	-2	7	9	-2	-6
1.69759	3	-4	-6	-3	2	7	4	-3	-2	-4	2	0	1	3	-5
1.69736	-1	6	3	-1	0	-6	2	3	1	-5	0	-1	8	11	-2
1.69713	7	0	2	1	3	-2	7	4	4	-3	0	7	1	2	-2
1.69691	7	-5	-2	4	-3	7	-1	-6	-4	-4	5	-8	5	-4	-8
1.69668	0	2	5	-2	10	-2	4	6	-3	-5	-4	10	4	2	5
1.69645	1	6	4	-4	4	0	-4	4	7	-3	-4	5	11	-2	1
1.69623	2	-2	-3	8	-1	5	5	5	12	-5	4	1	1	6	12
1.696	0	2	5	0	0	2	2	-3	-3	3	-2	0	2	2	10
1.69577	2	-1	0	-1	-2	6	3	-8	-11	-3	7	10	10	8	9
1.69555	2	5	4	0	11	1	0	3	3	-10	-6	0	0	0	7
1.69532	-3	6	2	3	1	-9	0	1	-9	8	6	-2	-4	0	4
1.69509	-1	2	6	0	10	2	7	-1	1	10	9	-1	0	-12	6
1.69486	-4	10	3	10	0	3	2	7	-3	3	-6	13	3	-6	-4
1.69464	1	9	5	10	11	6	-3	1	-9	-11	8	-4	3	-5	1
1.69441	0	5	9	2	0	-1	2	4	-3	-4	-1	-2	4	5	-6
1.69419	-2	-3	7	-6	-2	8	-2	5	11	3	-3	-3	-4	-3	0
1.69396	7	2	8	1	8	-7	-5	5	1	0	-1	9	-1	-1	5
1.69373	-1	-8	6	6	6	-7	-2	-3	-2	-4	3	-8	-1	-5	4
1.69351	3	1	-2	8	-1	0	2	6	-1	-3	-5	-1	7	8	-6
1.69328	9	-5	1	-6	6	-1	3	-6	3	3	-6	4	6	6	2
1.69305	9	10	-3	10	3	6	-1	1	-7	-3	2	2	-1	0	-8
1.69283	11	4	-9	-5	0	7	3	2	6	3	4	5	-9	6	8
1.6926	1	6	-5	-3	2	2	-4	-5	-5	-2	-6	-5	1	-1	1
1.69238	1	-2	7	1	0	-5	2	-1	2	5	0	-4	-2	7	0
1.69215	-5	-6	-6	3	-1	3	2	2	2	1	10	-7	8	1	-3
1.69193	7	6	-9	-6	6	1	5	-3	1	12	5	6	1	-1	7
1.6917	2	0	0	15	0	2	3	2	5	-1	9	0	-9	2	4
1.69147	4	-3	3	5	5	5	1	-9	2	-5	-2	-5	8	-2	3
1.69125	4	5	1	5	11	-10	1	-2	1	0	-8	2	0	11	-4
1.69102	-2	4	-7	-11	0	3	-2	4	-5	-2	10	3	2	6	5
1.6908	-4	-2	4	-1	-2	5	-5	8	-5	-5	-4	7	6	-5	-9
1.69057	0	3	-3	-5	6	3	3	9	7	1	8	-7	3	0	-1
1.69035	-5	-1	2	-3	3	3	6	-8	-4	2	-4	5	-3	-2	-3
1.69012	3	1	4	8	6	4	0	-8	3	5	5	0	-1	1	3
1.6899	-4	0	-6	9	2	5	4	5	5	5	6	-9	-3	7	6
1.68967	-2	-1	4	2	-1	0	-2	1	0	-3	3	4	5	1	0
1.68945	-1	-9	3	5	-3	0	-6	3	-3	-1	10	-2	11	-11	6
1.68922	2	-2	-6	10	-11	5	-4	-4	3	-2	4	0	-1	-1	-2
1.689	0	9	6	-10	2	-4	-2	-7	-7	-7	14	-1	-2	4	7
1.68877	-3	6	-3	-4	-9	12	13	11	6	1	-7	-3	1	12	0
1.68855	1	-3	0	6	-7	-7	-4	2	-4	-3	0	-3	8	8	7
1.68832	6	6	7	5	8	0	-6	9	2	1	-5	-5	2	-4	-1
1.6881	-2	-15	10	7	14	0	0	2	-2	2	12	7	-1	-3	4
1.68787	4	8	3	-1	10	4	3	-4	3	2	-2	1	4	1	3
1.68765	3	8	7	4	-2	5	3	-7	2	-1	-2	7	6	-4	5
1.68743	-6	-9	4	13	4	7	-9	6	10	4	-4	-5	7	1	-5
1.6872	0	-5	4	3	1	4	-2	-4	-2	-3	2	-3	2	-1	3
1.68698	3	6	-4	2	-6	-7	6	-8	-3	4	7	3	9	1	-2
1.68675	7	5	1	7	5	1	1	0	-4	0	5	-2	-5	-3	1
1.68653	9	2	11	13	-1	5	-1	4	0	-1	9	13	-4	-7	0
1.68631	-2	-2	2	10	2	1	1	-1	1	-8	10	2	4	11	-8
1.68608	3	0	1	4	5	6	-5	0	-4	-1	-4	-2	-2	-2	9
1.68586	-3	13	2	0	-4	8	-6	0	-7	0	-7	1	-3	2	-3
1.68563	3	-2	2	3	10	5	15	3	-4	-1	4	3	1	4	6
1.68541	-1	-4	8	5	-3	9	-3	3	8	1	-4	0	6	-1	1
1.68519	3	-6	8	2	-4	8	0	-2	-1	-8	8	-3	4	-8	9
1.68496	-2	2	11	-2	-5	3	1	13	5	10	4	7	11	-2	2
1.68474	0	-2	9	8	1	4	5	1	4	8	1	2	8	-2	2
1.68451	0	-5	-2	3	2	-5	0	-4	4	-3	-4	1	-5	3	2
1.68429	6	-3	-6	-1	0	1	3	-6	-7	-3	0	10	-1	3	3
1.68407	1	-1	4	8	-8	-5	-8	0	3	2	-8	3	4	5	-8
1.68384	5	-2	4	1	4	1	6	-1	2	0	5	-11	3	0	4
1.68362	1	-3	6	-5	-1	1	-4	5	-8	-3	5	4	4	-5	-1
1.6834	-6	-7	14	4	19	-2	-5	5	-7	4	0	-6	9	-5	4
1.68318	2	9	5	0	-6	8	-1	8	0	-5	1	-4	1	-12	-6
1.68295	2	-1	-4	-2	-5	-10	6	0	12	-3	0	4	1	0	-2
1.68273	7	1	3	-2	-6	9	3	-6	-3	2	0	5	12	4	2
1.68251	-3	2	-9	2	8	4	-4	1	-2	0	7	-1	-2	-3	-5
1.68228	4	6	3	0	6	3	10	2	1	2	-4	-4	7	4	1
1.68206	0	-7	-7	11	-8	9	-6	-4	7	-6	6	7	4	1	3
1.68184	5	6	2	-4	-1	5	-7	4	1	6	9	-5	0	-2	7
1.68162	9	4	2	1	9	-3	9	7	6	1	6	-2	4	9	7
1.68139	2	1	8	-4	0	-4	-4	1	0	4	5	7	-2	4	-7
1.68117	9	5	1	7	4	-3	2	9	8	-7	4	2	-2	-8	0
1.68095	1	-4	12	2	10	0	5	1	3	-3	0	8	-3	5	10
1.68073	11	-8	-2	2	-1	-1	-5	2	2	9	9	-3	12	-6	-3
1.6805	2	0	1	2	-3	2	7	0	9	0	-1	1	-2	5	5
1.68028	5	2	8	3	4	5	0	2	-9	-2	7	10	2	1	1
1.68006	5	3	3	0	-4	0	0	-3	2	7	-13	-2	-5	-3	1
1.67984	5	-10	6	1	-2	-1	9	-2	8	10	11	-12	0	-12	-1
1.67962	7	-1	6	3	9	2	10	-1	5	7	4	4	-1	0	4
1.67939	5	-2	-1	-4	-2	9	2	0	-3	1	2	-10	5	4	7
1.67917	-3	12	8	3	8	3	2	4	-6	-3	5	-3	2	-4	-2
1.67895	0	11	0	7	-7	-4	1	-3	7	6	-1	0	7	5	-7
1.67873	4	2	8	-5	-9	3	-5	9	-5	-3	2	3	-1	2	6
1.67851	-1	-2	-2	-4	4	8	-3	3	2	0	10	2	-7	8	-4
1.67828	0	6	3	0	3	2	-15	4	-5	10	-1	-2	9	-1	3
1.67806	2	9	7	-9	9	3	8	-1	-1	1	0	0	1	-1	-8
1.67784	9	14	5	6	5	-3	2	0	-7	1	-3	3	3	4	4
1.67762	7	3	7	4	8	15	-7	-1	6	2	6	-6	2	1	0
1.6774	-3	4	-3	4	5	-2	6	6	-1	2	1	7	0	4	5
1.67718	0	12	-1	0	-6	-7	2	-8	5	4	5	-15	-2	1	-2
1.67696	1	7	5	0	10	4	-1	6	8	-7	4	21	1	7	1
1.67674	3	-4	-8	4	-8	3	-5	1	-6	-1	-5	0	-1	-1	1
1.67651	8	4	8	-2	-1	8	6	9	7	2	9	-3	0	4	9
1.67629	-2	-1	6	-1	3	1	-2	0	1	10	6	7	17	-9	5
1.67607	5	8	-9	0	-3	7	5	2	0	1	4	-3	9	8	6
1.67585	0	5	2	1	8	-6	-4	-10	11	1	-1	-1	3	2	0
1.67563	4	5	-5	6	3	-1	9	8	0	0	8	0	3	6	3
1.67541	0	-4	4	6	8	-7	11	-2	-1	7	-13	9	2	8	8
1.67519	2	3	3	3	-6	10	6	-4	-6	1	3	2	0	5	7
1.67497	7	0	2	4	1	1	1	8	0	-2	5	7	-5	9	10
1.67475	8	7	10	8	0	2	-7	-1	-5	5	7	0	11	1	3
1.67453	-4	6	-2	-2	-5	-7	-4	6	13	-1	11	5	1	1	8
1.67431	-3	0	14	0	9	5	4	8	10	6	-16	-5	0	12	7
1.67409	11	15	4	3	-3	-3	9	1	4	-2	8	3	9	7	4
1.67387	-2	1	-5	9	0	15	3	5	7	7	10	-9	7	-3	4
1.67364	0	-1	6	-4	16	-4	6	9	5	-6	2	5	-1	5	-1
1.67343	-3	9	-8	14	3	-1	-1	8	8	0	4	4	9	-4	0
1.6732	6	-3	16	13	5	9	-3	3	-5	6	6	0	-6	4	4
1.67299	-7	-5	7	2	-7	7	-9	9	1	-10	0	13	10	11	11
1.67276	3	4	2	7	-2	5	6	4	-4	3	5	-4	3	1	1
1.67255	1	-1	-5	4	12	10	11	5	-2	9	5	0	0	12	6
1.67232	3	-5	7	7	-3	-5	-2	-2	5	6	7	-4	11	9	6
1.67211	3	2	5	11	3	6	11	4	3	2	-1	2	3	6	-3
1.67189	6	11	-1	5	1	4	-1	0	5	2	11	-4	8	11	8
1.67167	-1	8	1	3	2	-4	5	5	-1	4	5	9	9	11	4
1.67145	0	11	11	-3	0	8	7	5	2	8	5	4	5	2	11
1.67123	9	11	4	6	4	-4	2	-1	7	4	15	-3	8	10	7
1.67101	-1	5	8	0	16	5	2	3	5	5	2	15	6	4	13
1.67079	7	10	-6	5	3	8	7	15	-1	8	0	7	7	16	7
1.67057	10	4	2	0	10	1	9	4	-7	14	2	2	3	12	8
1.67035	-3	7	6	3	11	1	3	-2	12	9	-3	2	10	5	10
1.67013	11	6	7	2	1	-7	9	14	-4	9	-2	7	7	10	8
1.66991	6	4	4	-11	2	1	3	9	-6	10	10	8	1	1	4
1.66969	7	2	7	5	1	4	22	2	11	4	11	7	7	17	4
1.66947	1	8	1	12	2	-3	1	11	-1	7	7	1	16	9	-6
1.66925	2	0	5	3	3	10	6	7	9	4	15	-2	3	7	11
1.66904	0	7	21	7	-8	0	16	0	11	11	3	2	-2	9	9
1.66882	5	4	8	5	18	10	1	11	5	7	12	2	8	6	8
1.6686	8	9	8	0	28	10	8	5	-5	10	6	11	-4	7	16
1.66838	6	3	3	5	3	17	11	5	9	16	7	3	14	23	5
1.66816	8	13	6	6	-2	5	8	13	-1	-1	11	7	15	21	9
1.66794	7	10	10	-3	2	7	13	5	9	11	6	-3	12	12	5
1.66772	3	11	9	13	9	7	1	7	2	3	13	18	8	2	14
1.6675	20	10	12	6	1	8	22	-4	11	21	15	9	9	8	10
1.66729	13	6	4	13	12	-2	-2	16	12	16	5	-4	13	8	11
1.66707	1	0	17	11	12	16	12	5	12	11	4	-3	10	17	18
1.66685	18	6	13	20	1	2	11	9	7	10	11	11	23	10	14
1.66663	6	15	2	7	7	10	18	6	1	9	11	12	6	7	15
1.66641	28	11	1	11	1	5	13	7	11	17	18	7	11	19	20
1.66619	26	13	13	6	12	4	-3	14	2	11	20	10	16	15	22
1.66598	3	5	12	10	6	14	13	10	12	10	17	9	14	18	13
1.66576	20	8	9	10	23	14	7	19	7	7	7	14	24	17	3
1.66554	10	13	20	8	9	19	10	10	12	13	20	11	23	15	16
1.66532	7	20	16	15	30	14	9	27	14	14	15	23	20	26	16
1.6651	16	12	13	15	5	10	22	25	15	16	3	17	20	22	25
1.66489	16	31	6	10	20	10	13	15	9	10	10	13	28	39	12
1.66467	19	20	13	17	16	8	22	22	14	20	9	17	22	17	25
1.66445	25	7	16	22	7	11	26	22	17	10	22	22	23	33	20
1.66424	33	25	32	25	17	12	20	12	25	20	22	21	40	32	32
1.66402	32	15	27	23	22	8	38	30	17	29	33	39	35	27	34
1.6638	23	36	21	19	9	37	35	28	23	14	25	32	37	26	26
1.66358	34	27	13	23	17	12	35	24	14	21	22	34	40	37	37
1.66336	38	34	37	41	18	25	31	13	18	24	32	35	26	33	44
1.66315	42	40	37	28	21	33	41	44	25	28	26	35	52	53	53
1.66293	32	4	36	31	27	29	30	51	36	37	30	35	39	53	49
1.66271	41	42	61	36	35	24	31	40	33	35	59	35	47	56	49
1.6625	37	39	47	43	35	40	27	43	27	45	47	69	36	54	47
1.66228	39	37	46	48	41	22	36	36	41	43	39	44	76	58	46
1.66206	71	58	48	39	33	46	53	56	58	36	57	47	65	68	65
1.66185	48	59	52	55	56	52	67	50	46	40	52	43	69	69	63
1.66163	65	74	59	56	54	55	55	72	67	45	56	57	70	79	62
1.66141	97	67	56	69	59	62	68	68	58	61	72	54	88	79	55
1.6612	79	78	69	83	76	62	64	75	73	61	73	95	82	67	81
1.66098	91	98	79	90	68	69	65	97	74	77	81	94	90	104	82
1.66076	119	96	90	79	73	80	93	97	79	74	69	104	107	107	73
1.66055	131	91	100	88	76	107	104	111	128	113	80	114	127	110	81
1.66033	116	111	99	92	97	104	106	138	100	111	128	112	151	117	63
1.66012	125	126	133	130	91	98	137	141	146	110	132	124	188	132	80
1.6599	155	156	139	130	132	151	144	126	142	143	148	139	160	125	92
1.65968	187	161	140	155	150	168	155	182	217	145	131	164	208	158	79
1.65947	188	195	185	187	184	182	185	201	169	185	202	172	210	143	70
1.65925	235	211	209	210	195	206	262	240	220	242	236	228	209	123	94
1.65903	219	270	249	274	224	258	244	296	264	247	241	280	258	153	79
1.65882	278	241	288	272	222	291	288	337	345	273	283	311	271	170	94
1.6586	307	287	302	282	321	316	348	424	352	315	355	320	285	135	87
1.65839	314	323	335	369	350	397	426	503	443	408	441	386	278	157	78
1.65817	305	364	423	444	439	467	515	552	534	452	499	421	279	142	89
1.65796	290	429	472	491	514	581	607	682	636	588	579	472	302	114	107
1.65774	336	451	537	599	645	684	763	876	764	749	686	538	296	127	94
1.65752	331	472	628	722	738	848	968	985	961	908	783	601	303	164	73
1.65731	308	520	714	883	909	1135	1185	1376	1233	1139	906	651	277	128	66
1.65709	387	502	806	1044	1133	1329	1492	1610	1511	1352	1102	630	305	142	81
1.65688	319	569	865	1220	1383	1651	1841	2186	1841	1637	1195	606	262	122	83
1.65666	306	553	927	1440	1697	2226	2383	2741	2494	1970	1436	719	237	116	80
1.65645	309	516	973	1600	2099	2668	2969	3523	3161	2528	1562	639	251	135	62
1.65623	318	593	1025	1709	2482	3421	3829	4499	3794	3004	1665	609	221	113	67
1.65602	288	469	1052	1929	3000	4292	5008	5916	4880	3596	1729	625	219	111	58
1.6558	283	498	1070	1999	3353	5303	6189	7539	6252	4249	1684	551	203	113	58
1.65559	241	528	1053	2091	3715	6433	7614	9681	7206	4927	1695	551	193	100	68
1.65537	245	463	906	2140	4238	7482	9092	11771	8214	5219	1699	496	169	96	62
1.65516	256	446	880	2055	4316	8331	10410	13631	9101	5394	1631	463	157	109	45
1.65494	208	443	815	2001	4390	9076	11417	15392	9697	5343	1456	398	145	89	65
1.65473	243	362	784	1808	4320	9159	12161	16416	10044	5324	1299	378	155	99	65
1.65451	188	334	702	1652	4051	9045	12009	16852	9692	4851	1232	384	160	82	40
1.6543	207	337	682	1496	3907	8779	11832	16148	9015	4390	1091	324	161	92	60
1.65408	191	260	576	1344	3474	8014	10715	15264	8203	3844	958	305	150	101	56
1.65387	189	284	565	1246	2996	7115	9388	13784	7100	3301	848	309	117	72	54
1.65366	173	262	489	1034	2675	6176	8287	11633	5904	2857	758	280	134	76	53
1.65344	146	223	461	917	2299	5211	7032	9530	4879	2374	678	276	116	60	55
1.65323	134	226	406	832	1901	4240	5651	7791	4029	2029	621	229	126	80	61
1.65301	142	232	364	702	1703	3513	4716	6252	3344	1756	579	239	121	73	51
1.6528	131	209	352	670	1474	2846	3665	4953	2663	1544	514	200	111	64	38
1.65258	120	185	311	639	1236	2409	2967	3737	2194	1354	522	202	140	64	45
1.65237	131	163	332	532	1136	2032	2381	2996	1883	1207	455	192	118	70	55
1.65215	125	182	266	486	940	1678	1970	2465	1687	1028	406	189	115	76	35
1.65194	123	199	288	484	848	1461	1723	1960	1335	883	413	183	101	56	59
1.65173	113	168	245	412	764	1222	1532	1564	1159	855	322	156	101	47	62
1.65151	105	182	288	394	704	1080	1270	1248	1026	724	361	170	99	61	50
1.6513	121	176	206	371	612	990	1055	1227	931	621	311	157	92	60	53
1.65109	123	184	183	400	660	902	904	951	748	611	295	146	102	65	42
1.65087	117	150	211	322	518	707	832	893	692	521	273	141	89	57	43
1.65066	113	157	224	315	513	668	696	688	587	484	294	142	106	66	34
1.65045	112	136	192	311	442	636	627	549	619	477	268	134	90	80	49
1.65023	102	128	185	262	454	529	573	487	473	421	243	124	87	56	42
1.65002	95	153	171	269	383	531	469	452	499	381	241	132	90	79	38
1.6498	86	117	161	261	417	436	394	410	420	361	208	128	95	65	52
1.64959	86	102	167	250	340	426	370	351	357	344	211	107	73	38	29
1.64938	91	126	182	240	320	351	349	312	343	276	177	127	90	65	28
1.64917	98	114	171	196	325	313	305	266	295	290	191	106	81	41	51
1.64895	100	137	158	209	294	319	262	275	272	260	201	128	77	52	36
1.64874	89	108	160	193	301	260	240	237	237	255	184	110	63	47	37
1.64853	78	114	139	229	246	244	246	199	225	241	159	104	71	65	40
1.64831	96	82	139	201	232	218	210	169	220	223	173	106	79	49	34
1.6481	90	122	151	200	216	217	188	172	173	217	155	101	76	38	27
1.64789	84	93	147	186	217	175	206	172	169	163	154	106	72	61	39
1.64768	64	87	136	166	191	198	170	151	175	156	144	126	72	47	37
1.64746	88	90	119	167	182	177	174	142	159	164	128	94	69	56	48
1.64725	71	86	116	172	143	181	162	122	131	137	141	122	81	58	39
1.64704	88	104	117	139	159	169	122	131	131	136	116	95	61	56	42
1.64683	82	97	127	134	150	113	142	112	132	133	134	123	68	59	42
1.64661	60	79	107	148	132	133	95	93	125	118	129	93	68	49	23
1.6464	76	108	124	109	116	115	147	112	114	141	135	87	67	52	45
1.64619	88	77	136	145	130	125	123	79	128	100	120	110	72	60	29
1.64598	94	109	112	110	128	131	93	77	107	105	125	64	58	42	40
1.64577	71	91	93	125	105	108	98	84	93	89	96	101	76	49	50
1.64555	71	89	100	134	103	90	95	102	94	99	114	71	67	48	32
1.64534	78	103	112	113	115	105	99	94	107	114	106	74	74	47	42
1.64513	85	90	111	113	95	94	96	71	99	131	99	96	51	46	30
1.64492	98	90	122	100	85	78	81	62	89	105	82	102	65	51	52
1.64471	83	82	105	113	95	97	81	90	106	95	78	87	66	53	40
1.64449	79	95	93	121	101	89	75	89	85	89	123	97	68	50	34
1.64428	88	79	113	113	102	108	88	63	96	75	93	91	59	48	32
1.64407	78	64	81	101	109	91	83	74	92	92	96	67	55	46	38
1.64386	76	70	89	103	104	99	85	76	87	88	115	78	57	55	46
1.64365	72	72	86	109	103	99	95	91	87	89	97	88	53	52	42
1.64344	83	69	89	100	119	107	84	67	92	115	103	74	56	46	43
1.64322	61	86	90	91	86	91	83	72	100	96	80	82	57	45	27
1.64301	62	74	67	92	102	116	95	51	94	94	89	77	60	35	37
1.6428	70	65	71	81	96	93	94	74	119	77	104	48	55	55	47
1.64259	76	78	73	86	103	111	89	70	95	106	75	74	44	42	49
1.64238	61	61	81	69	119	96	97	89	113	108	69	75	63	45	42
1.64217	56	77	98	98	110	131	104	87	104	121	63	64	67	46	39
1.64196	69	78	74	89	115	114	93	79	109	82	86	63	42	46	33
1.64175	55	50	77	55	117	118	98	81	113	108	44	44	40	44	50
1.64154	64	68	68	59	85	119	122	78	99	81	80	53	55	41	30
1.64133	46	59	81	66	81	126	125	86	114	97	42	39	45	52	41
1.64111	84	51	67	76	90	112	97	74	100	88	55	54	42	49	34
1.6409	51	64	59	61	92	82	96	70	73	92	59	58	46	38	41
1.64069	69	62	74	55	81	102	91	76	80	68	69	29	47	49	23
1.64048	65	54	53	55	74	82	98	80	92	71	45	50	61	32	19
1.64027	59	49	46	59	81	76	74	63	64	79	35	39	49	63	45
1.64006	60	42	46	46	67	85	75	64	62	64	60	38	51	50	46
1.63985	60	44	48	53	69	74	62	67	65	64	44	44	46	60	28
1.63964	23	48	59	53	49	66	79	53	59	69	69	53	44	45	48
1.63943	59	53	56	59	54	56	62	66	62	61	33	48	58	55	38
1.63922	47	52	53	67	64	62	63	49	52	40	60	44	44	43	35
1.63901	52	65	60	54	52	51	70	43	75	56	43	46	58	49	35
1.6388	49	52	44	56	58	63	55	63	61	56	64	47	41	27	35
1.63859	46	54	45	59	35	54	66	59	48	63	67	43	53	46	41
1.63838	56	56	45	56	56	84	74	46	77	46	45	37	59	50	36
1.63817	35	47	41	58	60	53	51	38	70	58	52	49	54	32	29
1.63796	59	70	68	67	60	65	62	46	66	50	52	58	51	44	44
1.63775	52	66	57	57	72	54	75	46	66	62	56	48	40	55	32
1.63754	55	43	72	52	67	79	81	54	79	67	49	26	53	62	53
1.63733	47	61	57	73	58	92	80	52	56	66	65	45	54	58	34
1.63712	51	47	72	66	64	85	77	70	77	47	53	47	39	76	38
1.63691	59	72	57	71	72	72	70	68	68	64	80	58	50	40	54
1.6367	46	58	72	55	76	67	80	54	81	81	57	52	80	61	48
1.63649	51	65	84	65	91	80	93	70	88	88	71	76	56	62	69
1.63628	58	73	94	74	77	96	88	65	87	78	75	63	61	73	53
1.63607	67	85	82	86	92	89	85	58	86	103	107	54	68	51	66
1.63586	60	66	69	83	77	96	95	58	83	87	104	70	73	68	62
1.63566	87	90	111	98	113	101	111	63	107	110	103	79	70	92	84
1.63545	93	91	65	100	111	105	91	69	119	111	88	80	109	96	75
1.63524	96	67	79	107	112	127	82	58	108	138	118	95	122	97	82
1.63503	113	89	122	119	100	119	114	67	122	137	128	114	93	106	98
1.63482	95	108	121	135	160	142	103	80	146	144	146	124	125	90	108
1.63461	140	104	133	136	165	151	126	89	172	154	169	111	142	118	100
1.6344	119	122	159	154	177	150	155	70	143	207	174	163	122	143	147
1.63419	137	165	153	186	182	168	147	111	197	190	192	143	170	151	151
1.63398	182	157	210	203	192	195	152	122	196	220	216	174	168	160	155
1.63377	165	173	218	227	267	226	161	139	215	294	274	200	209	223	193
1.63357	190	220	193	270	249	296	208	141	262	284	286	236	239	235	243
1.63336	255	215	265	297	293	295	262	163	303	301	356	298	284	270	270
1.63315	240	253	331	338	358	370	257	191	363	427	396	358	339	328	296
1.63294	295	321	346	421	417	371	319	213	388	455	377	376	382	362	326
1.63273	331	343	417	455	487	558	384	280	455	584	523	429	425	416	452
1.63252	396	412	520	581	556	571	471	290	586	681	620	508	517	469	487
1.63232	505	468	575	714	698	693	577	400	659	800	740	603	625	560	587
1.63211	575	589	692	814	870	788	627	464	830	953	911	725	713	724	655
1.6319	709	667	826	939	1024	973	791	531	985	1135	1036	888	833	852	811
1.63169	869	801	1006	1212	1229	1126	961	694	1250	1390	1423	1027	1129	1000	992
1.63148	1015	1020	1263	1507	1598	1516	1182	851	1520	1865	1663	1405	1390	1266	1252
1.63128	1277	1263	1547	1904	1920	1886	1547	1005	1893	2314	2017	1650	1611	1555	1513
1.63107	1571	1553	2010	2351	2410	2297	1837	1314	2297	2842	2550	2145	2129	1906	1786
1.63086	1934	2003	2481	2986	3125	2919	2277	1521	2869	3453	3370	2616	2651	2336	2209
1.63065	2470	2556	3155	3900	3786	3622	2790	1913	3562	4533	4364	3426	3188	3037	2824
1.63044	3060	3294	3925	5055	4946	4362	3447	2159	4373	5602	5422	4439	4158	3805	3393
1.63024	4043	4180	5074	6386	6085	5230	4019	2601	5287	6829	7038	5672	5352	4723	4208
1.63003	5198	5312	6474	7867	7456	6241	4785	2812	6160	8100	8625	7084	6813	5896	5181
1.62982	6741	6911	8162	9772	8839	7174	5280	3248	6943	9570	10613	9001	8472	7394	6521
1.62961	8568	8771	10417	11706	10335	7969	6019	3599	7719	10969	12888	11161	10623	9288	7910
1.62941	10561	10758	12542	13980	11921	8818	6364	3894	8305	12123	15068	13361	13115	11423	9635
1.6292	13242	13196	15208	16062	13291	9386	6718	4178	8705	12795	16882	15967	15803	13752	11846
1.62899	16202	15850	17203	17491	14250	9548	7003	4252	8964	13473	18706	18112	18201	16285	14139
1.62878	18973	18512	19634	19432	15299	10011	7062	4274	9111	13830	19529	20278	20574	18590	16502
1.62858	21638	20879	21146	19989	15144	9853	6726	4143	8667	13560	20136	21477	22541	21339	18838
1.62837	23853	22555	22381	20188	15091	9650	6666	4029	8466	13134	20478	22363	24346	22987	21499
1.62816	25612	23877	23104	20119	14607	9035	6064	3824	7969	12268	19282	21970	24614	24366	23473
1.62796	26969	24212	23069	19421	14059	8401	5907	3716	7226	11396	18422	21565	24214	24904	24164
1.62775	27339	24283	22225	18142	13020	7705	5558	3489	6895	10344	16940	20620	23271	24400	25040
1.62754	26049	23522	21040	16734	11924	7221	5014	3220	6068	9415	15462	18584	21846	23271	24298
1.62734	24903	21993	19585	15228	10712	6443	4634	3006	5494	8527	13610	16432	19516	21392	23386
1.62713	23368	20220	17525	13281	9796	5981	4226	2720	4908	7540	12014	14668	17045	19174	21538
1.62692	20921	18360	15723	11627	8770	5273	3861	2589	4482	6756	10582	12732	14922	16938	19304
1.62672	18170	16152	13673	10466	7701	4790	3384	2196	3931	5760	9108	11141	12754	14540	16918
1.62651	16006	14069	11802	8948	6727	4318	2958	2034	3507	5289	7921	9274	10982	12398	14728
1.6263	14045	12450	10280	7889	5820	3857	2795	1849	3196	4558	6988	8139	9373	10469	12545
1.6261	11838	10627	8920	6867	5364	3405	2467	1704	2964	4155	6203	7099	7944	9030	10510
1.62589	10076	9211	7741	6179	4697	3039	2265	1533	2707	3703	5209	5943	6775	7612	8727
1.62568	8479	7889	6811	5447	4203	2738	2103	1396	2443	3280	4717	5347	6049	6358	7522
1.62548	7334	6820	5840	4672	3786	2526	1941	1276	2184	2986	4009	4569	5027	5497	6105
1.62527	6281	5817	5044	4149	3460	2407	1710	1178	1950	2811	3695	4111	4497	4661	5246
1.62506	5325	4975	4379	3784	3080	2160	1587	1086	1846	2384	3213	3512	3973	4088	4629
1.62486	4792	4442	3892	3369	2840	1988	1535	980	1701	2327	2969	3165	3321	3614	3918
1.62465	4105	3854	3471	2974	2466	1858	1393	894	1624	2101	2684	2815	2988	3095	3515
1.62445	3572	3454	3129	2688	2292	1642	1286	835	1498	1973	2394	2564	2719	2779	3029
1.62424	3241	3033	2720	2428	2118	1569	1195	820	1373	1803	2207	2185	2410	2441	2674
1.62403	2912	2759	2510	2230	1914	1441	1110	727	1310	1570	1954	2054	2172	2188	2355
1.62383	2442	2468	2220	2050	1830	1400	1033	682	1214	1565	1847	1856	1920	2064	2094
1.62362	2287	2168	2075	1927	1717	1234	990	631	1114	1430	1739	1653	1750	1759	1922
1.62342	2028	1976	1912	1734	1557	1233	929	600	1068	1372	1604	1533	1529	1707	1685
1.62321	1928	1802	1753	1557	1468	1083	872	604	1068	1243	1392	1460	1429	1479	1504
1.623	1763	1566	1610	1454	1370	1060	790	553	962	1210	1373	1331	1293	1346	1455
1.6228	1502	1516	1453	1423	1277	1025	753	498	949	1066	1282	1191	1173	1174	1245
1.62259	1373	1402	1421	1258	1248	974	767	486	868	1120	1239	1059	1078	1114	1121
1.62239	1292	1317	1191	1229	1163	878	610	453	816	1067	1102	1043	1060	970	1050
1.62218	1183	1156	1148	1150	1105	887	669	477	802	978	1079	899	955	1007	953
1.62198	1049	1138	1147	1138	1033	859	616	392	767	937	1008	846	878	884	913
1.62177	1006	1053	1043	1057	927	820	570	387	642	877	949	808	877	858	861
1.62157	953	958	954	971	964	740	586	368	630	845	855	746	836	735	831
1.62136	944	922	879	950	896	755	556	353	620	761	930	757	801	717	694
1.62116	820	838	893	908	941	626	504	329	610	795	779	741	645	705	715
1.62095	801	779	865	948	834	654	489	328	589	752	794	730	675	641	636
1.62075	716	706	821	833	799	633	487	316	558	685	824	642	631	599	619
1.62054	712	726	799	839	726	591	444	297	525	646	731	576	615	564	540
1.62034	688	649	710	810	752	592	434	303	530	694	675	595	548	524	568
1.62013	594	681	682	698	723	571	368	267	514	663	661	583	584	531	526
1.61993	620	599	646	706	693	515	428	261	490	617	662	517	535	506	529
1.61973	618	611	664	660	636	503	403	253	433	564	663	583	530	472	490
1.61952	558	628	682	673	636	473	347	272	436	562	641	493	468	458	471
1.61931	553	615	610	701	646	445	372	234	393	611	582	520	469	420	376
1.61911	486	573	617	671	625	457	347	218	403	537	594	490	479	432	403
1.61891	543	579	621	616	616	440	326	215	391	514	564	431	423	373	397
1.6187	492	474	541	610	555	431	311	210	392	484	567	434	411	415	379
1.6185	444	520	519	545	544	407	303	181	381	438	514	452	406	378	363
1.61829	462	467	510	580	541	421	280	168	354	449	560	418	429	357	329
1.61809	468	448	531	536	522	369	279	173	382	411	483	440	357	336	321
1.61788	404	435	494	568	516	341	226	149	316	458	482	424	349	307	315
1.61768	426	390	476	488	438	323	257	165	340	410	457	380	324	305	303
1.61748	425	394	432	501	461	314	258	162	290	378	442	347	353	312	270
1.61727	349	394	462	452	465	335	233	171	285	387	432	352	299	274	274
1.61707	377	419	430	438	386	292	232	136	257	342	409	317	330	295	275
1.61687	390	410	437	431	413	277	238	142	272	363	405	376	258	273	284
1.61666	308	351	403	433	405	302	194	110	262	290	435	311	286	248	229
1.61646	311	356	411	415	371	257	196	150	248	344	395	334	288	265	248
1.61625	311	356	390	400	357	262	175	118	230	309	353	311	269	229	215
1.61605	330	325	413	378	320	254	208	123	217	287	327	308	238	228	223
1.61585	300	322	364	351	316	230	174	115	217	290	365	298	255	239	201
1.61564	275	312	385	340	332	245	166	102	197	304	342	266	224	226	199
1.61544	265	304	314	366	300	210	165	99	214	275	358	290	225	212	209
1.61524	287	278	389	326	295	212	141	83	180	250	327	268	248	194	207
1.61503	249	280	329	331	285	205	141	111	174	268	317	275	258	216	171
1.61483	268	267	340	325	269	215	126	107	130	269	278	264	229	214	183
1.61463	260	244	313	292	255	194	150	92	164	255	294	259	235	180	153
1.61442	241	296	300	329	258	178	119	96	147	243	268	248	215	182	166
1.61422	263	284	283	270	239	172	126	84	172	211	254	234	210	169	186
1.61402	241	265	288	288	242	174	133	74	150	191	257	258	207	169	150
1.61381	252	252	293	291	225	183	120	109	146	186	234	248	198	175	149
1.61361	240	268	244	289	211	138	122	65	142	187	232	197	202	157	133
1.61341	200	266	261	250	232	160	102	78	137	188	244	219	195	148	161
1.61321	204	247	243	254	230	164	105	66	127	169	220	225	190	155	142
1.613	212	220	245	256	190	139	90	65	132	192	208	215	181	149	150
1.6128	222	197	231	199	199	127	106	66	140	197	214	198	167	171	149
1.6126	213	247	208	225	201	140	85	60	118	133	219	208	179	159	141
1.6124	186	193	207	207	189	147	95	50	98	152	188	198	184	151	114
1.61219	199	210	198	207	187	122	89	54	135	149	178	199	186	136	130
1.61199	173	195	223	177	182	111	93	61	105	159	194	193	156	161	106
1.61179	238	205	225	182	170	127	77	55	107	136	192	146	148	146	114
1.61158	180	195	190	199	165	122	85	50	97	148	154	166	148	138	122
1.61138	198	189	219	185	157	97	81	52	108	143	138	166	140	114	121
1.61118	178	203	185	165	138	110	55	50	75	134	152	171	139	126	106
1.61098	174	194	179	187	153	107	82	55	75	119	159	179	138	142	102
1.61078	152	166	185	155	131	118	66	52	80	101	161	166	131	101	109
1.61058	167	180	152	179	139	98	75	53	65	128	161	128	149	101	99
1.61037	180	137	145	181	127	98	60	27	74	109	150	132	144	127	109
1.61017	147	150	169	153	157	81	62	51	43	117	147	137	108	122	98
1.60997	156	149	163	156	129	86	75	13	62	91	149	123	123	129	106
1.60977	162	152	125	155	108	72	76	43	65	79	119	127	137	115	108
1.60957	137	183	153	128	112	78	47	34	65	98	142	120	144	104	90
1.60936	156	165	148	128	107	81	59	40	54	97	142	137	126	121	106
1.60916	136	162	123	117	92	55	44	28	53	60	118	120	127	109	100
1.60896	113	135	132	144	116	92	45	42	53	68	129	138	140	97	100
1.60876	130	151	130	129	94	79	59	42	52	82	109	101	123	84	106
1.60856	134	138	135	101	89	66	48	39	60	109	118	103	105	88	91
1.60836	136	138	143	117	96	47	54	27	51	87	117	91	89	115	88
1.60815	107	133	102	106	79	61	25	29	59	77	119	121	124	77	79
1.60795	133	127	116	107	89	38	37	34	60	64	102	102	123	98	88
1.60775	122	111	121	110	79	45	35	37	56	77	98	93	94	85	84
1.60755	101	121	99	104	80	58	40	15	47	77	91	118	119	94	86
1.60735	120	129	113	104	67	58	45	19	48	77	89	80	93	82	88
1.60715	114	113	115	112	68	49	30	12	36	65	76	105	104	87	84
1.60695	99	115	95	85	86	40	38	23	43	52	77	111	87	87	67
1.60675	111	73	107	80	64	41	30	14	48	69	95	86	100	71	92
1.60655	89	82	85	79	56	48	22	19	39	50	77	87	79	89	71
1.60634	116	94	105	72	72	33	41	27	32	67	67	80	100	105	76
1.60614	127	108	67	82	44	50	16	25	46	39	80	83	105	90	64
1.60594	87	100	85	67	71	39	41	27	39	47	79	68	66	65	78
1.60574	102	92	88	61	57	51	24	33	29	59	73	67	79	63	89
1.60554	87	86	100	78	70	37	45	8	45	43	45	69	81	70	64
1.60534	93	85	89	68	48	35	27	9	28	39	58	65	79	69	65
1.60514	90	80	70	72	62	46	31	28	21	31	56	80	74	69	71
1.60494	80	65	69	61	40	44	22	15	24	41	61	70	72	93	44
1.60474	72	83	90	72	47	36	24	16	29	49	53	76	59	67	63
1.60454	78	80	58	74	55	29	24	20	29	43	61	66	79	78	69
1.60434	79	68	69	39	42	40	30	20	27	29	64	60	72	81	63
1.60414	79	64	71	69	56	17	32	5	32	31	52	58	51	58	68
1.60394	72	94	62	55	49	35	41	14	33	39	57	60	57	57	63
1.60374	81	52	28	38	48	18	22	26	26	42	52	58	63	54	74
1.60354	70	75	71	63	43	22	25	11	35	34	44	58	65	45	50
1.60334	73	53	51	57	50	30	31	10	24	38	45	57	53	58	59
1.60314	80	52	57	44	40	35	37	3	14	37	60	53	47	58	63
1.60294	77	54	52	56	46	18	15	21	27	40	44	38	78	49	44
1.60274	66	70	66	65	34	34	27	18	20	30	47	61	48	63	45
1.60254	58	51	37	54	41	27	24	14	19	27	53	39	52	43	52
1.60234	50	47	55	37	40	22	19	17	16	29	38	37	65	57	58
1.60214	57	44	41	44	50	18	24	16	15	24	50	44	43	47	61
1.60194	63	57	63	37	22	31	8	13	27	27	27	47	45	43	67
1.60174	59	65	49	53	30	22	21	21	14	28	54	40	52	50	47
1.60154	51	45	36	35	45	30	28	11	17	31	58	50	55	45	36
1.60134	60	47	42	41	15	23	21	24	25	30	45	34	54	23	66
1.60114	56	33	44	34	44	9	15	8	10	24	38	45	41	43	54
1.60094	48	35	42	52	32	16	16	4	25	21	40	46	51	37	41
1.60074	50	40	36	41	24	22	11	16	25	22	41	30	49	42	56
1.60055	56	48	51	28	41	19	3	19	10	27	32	37	34	40	45
1.60034	37	33	38	34	24	27	23	11	26	16	30	49	46	47	39
1.60015	46	50	38	32	31	15	27	8	14	24	34	39	32	37	44
1.59995	41	46	36	35	20	9	16	22	22	32	36	24	51	50	47
1.59975	42	34	30	31	21	10	20	8	32	21	18	31	34	36	29
1.59955	35	29	39	22	31	16	12	15	14	21	29	29	37	32	46
1.59935	44	53	50	24	19	19	18	11	19	34	32	39	37	33	42
1.59915	37	35	35	25	31	15	8	3	17	31	26	34	33	31	43
1.59895	36	26	37	28	15	22	15	14	16	15	30	24	41	32	36
1.59875	38	35	35	35	16	11	32	15	22	19	30	38	30	20	39
1.59855	38	40	34	30	24	10	0	1	8	25	18	41	16	25	21
1.59836	38	36	42	39	24	28	13	6	11	12	33	14	35	36	44
1.59816	24	23	31	28	14	19	-3	10	16	21	8	29	35	40	30
1.59796	41	46	28	28	21	11	9	1	8	13	12	41	25	24	38
1.59776	23	41	28	26	27	5	15	-1	1	28	27	39	17	28	26
1.59756	26	16	26	25	14	11	8	17	20	22	26	19	22	27	30
1.59736	28	27	38	7	14	12	12	9	16	22	12	24	26	21	32
1.59717	40	27	28	29	21	24	8	3	15	20	13	17	18	22	27
1.59697	25	24	38	14	28	4	10	6	12	18	14	29	33	28	39
1.59677	30	33	37	11	17	19	15	7	22	18	17	33	16	29	29
1.59657	43	33	23	19	13	10	13	14	7	11	29	29	19	20	13
1.59637	28	25	27	29	15	12	9	15	7	18	7	16	25	34	33
1.59618	30	20	29	23	15	5	14	19	5	1	23	15	30	34	23
1.59598	23	23	26	28	20	20	2	1	8	16	24	16	17	23	23
1.59578	43	25	20	8	13	15	9	6	14	8	15	19	19	33	22
1.59558	29	27	35	17	18	4	11	11	21	8	13	9	20	25	37
1.59538	31	15	23	10	16	25	21	-5	-4	11	14	32	20	28	16
1.59519	32	23	25	7	12	23	14	16	7	7	1	24	21	10	23
1.59499	39	33	16	-1	13	11	12	3	7	22	11	16	32	24	32
1.59479	34	25	7	11	19	14	18	23	8	21	15	19	12	36	20
1.59459	21	16	35	21	14	13	18	16	14	10	11	16	36	30	23
1.5944	14	15	33	21	20	8	17	4	12	16	10	18	20	20	34
1.5942	31	16	11	15	4	11	-3	8	2	11	26	21	21	29	14
1.594	23	20	18	14	6	18	13	9	17	13	5	22	23	9	23
1.5938	21	13	27	22	17	10	11	3	20	20	30	19	29	21	28
1.59361	32	17	10	2	11	2	1	9	19	7	20	21	13	22	21
1.59341	20	20	27	8	17	6	8	-5	11	9	21	15	30	5	27
1.59321	24	23	14	10	17	7	18	8	2	8	19	24	30	20	29
1.59302	28	12	21	21	14	30	12	13	9	10	9	21	9	23	13
1.59282	16	15	21	21	14	2	7	4	7	17	15	12	10	19	21
1.59262	11	21	18	7	27	15	8	22	15	20	10	13	18	34	18
1.59242	23	21	23	20	16	3	8	10	7	9	12	9	16	9	23
1.59223	11	35	18	28	13	14	9	7	2	19	23	29	19	12	29
1.59203	34	28	23	7	24	7	20	13	8	10	13	6	15	14	13
1.59183	30	32	21	16	12	8	7	10	3	11	20	9	29	26	24
1.59164	24	22	14	16	4	16	15	7	-4	-1	22	8	6	17	15
1.59144	31	17	20	21	11	20	4	6	9	11	19	18	21	18	16
1.59124	14	13	7	22	14	14	9	3	12	5	15	21	10	11	28
1.59105	20	-1	26	15	5	20	8	13	4	16	4	24	12	19	26
1.59085	26	11	33	18	6	9	13	-6	18	13	19	17	17	20	28
1.59065	20	21	11	11	16	8	2	-2	9	2	16	9	23	13	13
1.59046	22	23	21	17	16	-4	7	4	5	12	7	9	11	18	19
1.59026	21	19	18	17	10	15	25	1	6	-1	11	22	26	14	14
1.59006	10	21	17	19	16	7	18	4	14	18	4	7	12	23	22
1.58987	17	17	23	19	16	-2	13	8	21	6	12	19	16	24	8
1.58967	9	3	25	10	12	-2	11	7	2	14	9	16	20	13	18
1.58948	31	14	20	20	10	-2	2	4	2	6	17	23	10	21	22
1.58928	40	33	21	9	11	10	-3	-1	16	16	9	16	27	26	12
1.58908	15	11	20	11	16	6	24	6	7	11	3	13	12	4	10
1.58889	22	8	19	10	12	3	20	9	1	12	5	21	16	14	12
1.58869	27	12	9	24	12	2	-4	8	11	5	0	23	9	25	3
1.5885	25	17	14	17	-2	10	13	5	7	10	9	8	22	10	17
1.5883	9	19	22	4	19	6	4	5	6	5	10	20	12	19	16
1.5881	33	12	5	8	12	11	-3	4	1	2	4	4	8	21	11
1.58791	20	26	14	20	13	12	2	2	8	0	8	12	5	18	23
1.58771	19	3	12	9	12	10	2	6	5	12	8	8	13	15	23
1.58752	8	24	16	7	8	-3	7	-3	9	12	2	2	12	9	29
1.58732	23	15	15	5	13	8	9	-5	6	3	-1	28	21	4	7
1.58713	11	10	14	18	4	3	7	12	3	6	6	13	13	26	19
1.58693	24	6	14	14	10	5	11	6	0	5	23	6	18	10	18
1.58673	2	4	16	14	9	8	-5	-1	12	8	3	13	0	14	14
1.58654	12	15	9	8	-8	3	3	8	9	5	9	21	12	15	19
1.58635	1	7	14	10	18	15	9	0	8	5	9	0	17	11	-3
1.58615	23	6	6	15	6	5	-1	16	2	16	10	10	17	11	18
1.58596	14	25	9	7	11	-5	14	10	-3	7	1	22	-1	12	7
1.58576	23	16	10	10	6	9	12	5	11	-12	0	6	-1	19	8
1.58556	11	2	4	6	-2	7	10	3	6	13	19	1	10	16	9
1.58537	12	3	12	12	14	7	8	-4	-1	-1	-3	23	9	16	10
1.58518	4	20	12	3	17	10	-2	3	8	-3	5	15	22	14	13
1.58498	6	10	-2	12	9	7	-1	14	1	10	8	2	4	11	-4
1.58478	11	13	11	8	9	2	11	4	-3	10	7	18	11	5	3
1.58459	22	19	5	13	9	7	-2	-8	5	3	9	9	12	6	13
1.5844	6	11	17	0	8	1	7	4	7	9	9	18	19	12	7
1.5842	13	11	12	2	2	2	3	-5	3	2	8	6	12	3	8
1.58401	18	5	0	6	14	1	-1	0	11	10	-2	2	6	2	10
1.58381	9	4	14	7	-6	1	-4	1	-1	2	11	6	2	5	16
1.58362	16	20	15	-3	11	2	7	13	7	5	4	11	4	21	3
1.58342	5	17	16	3	-3	5	6	2	5	8	14	7	12	5	9
1.58323	13	5	3	8	-3	12	15	-7	15	15	1	8	4	8	15
1.58303	0	9	4	17	6	-3	-4	7	9	-6	15	17	8	24	4
1.58284	5	3	17	14	2	9	9	-7	2	10	9	7	-5	11	11
1.58265	13	8	12	6	3	8	5	2	3	5	10	-3	13	12	5
1.58245	7	6	18	10	3	12	4	5	2	1	3	15	6	21	2
1.58226	0	4	12	5	0	-2	7	-2	10	10	3	10	11	1	13
1.58206	17	2	6	0	10	12	-3	0	17	-3	12	2	8	1	12
1.58187	8	1	5	12	0	3	3	5	0	2	6	3	-6	6	1
1.58168	-1	10	1	11	0	-5	1	0	-1	-9	13	11	6	-3	-2
1.58148	12	7	-1	2	21	9	5	0	0	-3	-7	10	12	9	13
1.58129	-2	9	5	10	-9	-3	7	-5	0	7	8	4	9	1	10
1.58109	4	9	-4	8	-2	6	4	1	1	9	-7	9	5	4	8
1.5809	11	0	-6	2	1	-4	4	2	7	6	5	8	8	-2	11
1.58071	9	7	5	-10	-2	6	-1	-1	2	0	7	8	17	12	7
1.58051	16	-1	7	10	8	4	7	-4	4	10	1	5	17	7	11
1.58032	-7	3	5	8	4	6	5	4	3	-7	10	0	-7	0	4
1.58013	4	5	-5	3	2	8	-1	3	-1	6	5	0	5	11	4
1.57993	5	4	2	13	3	0	1	7	4	-2	2	8	1	0	10
1.57974	11	1	15	-2	1	4	13	4	4	8	8	3	6	19	0
1.57955	3	4	6	-2	5	4	0	1	-11	9	4	11	16	4	9
1.57935	11	7	1	8	8	5	-8	9	13	6	0	-3	3	-2	11
1.57916	11	19	-9	2	0	3	9	-5	5	-3	6	2	12	10	5
1.57896	10	7	5	11	8	-3	-1	5	5	8	1	3	-1	11	4
1.57877	8	9	0	2	-1	11	6	0	4	-4	-9	9	14	13	10
1.57858	13	13	-9	11	6	-2	9	-3	9	8	0	11	11	4	5
1.57839	-2	8	11	9	4	-3	14	6	-2	-1	4	5	5	2	4
1.57819	19	6	12	12	14	2	6	5	10	-6	3	7	-6	5	15
1.578	5	4	11	2	5	11	-2	-1	-6	5	9	9	-9	7	12
1.57781	0	6	-4	4	0	1	9	0	-2	10	5	2	-6	14	-4
1.57761	6	5	7	-5	3	6	-4	0	7	-3	6	12	21	8	14
1.57742	-4	10	3	9	5	3	13	5	-1	-1	3	8	9	-1	11
1.57723	17	10	1	9	0	11	-1	5	-1	14	5	0	12	6	9
1.57704	5	9	2	7	3	-6	6	0	-3	3	6	5	7	1	2
1.57684	18	7	3	9	5	2	7	-2	8	4	15	9	5	7	13
1.57665	1	7	5	2	1	6	7	1	-2	8	1	8	8	7	7
1.57646	3	1	8	-1	2	-4	-2	6	4	4	6	-4	4	15	6
1.57627	-2	-2	10	6	5	0	1	1	4	2	14	-3	5	1	10
1.57607	1	1	8	6	-4	-7	9	-3	4	7	-1	15	4	7	3
1.57588	6	11	9	5	3	5	0	-8	5	-3	5	-3	6	13	4
1.57569	7	19	19	-4	1	-8	-5	11	0	-3	7	12	2	4	5
1.5755	12	1	-1	15	-13	12	0	4	7	2	14	10	9	3	9
1.5753	11	-2	-1	4	-1	2	2	-1	1	3	8	9	6	16	5
1.57511	-6	5	8	4	6	5	-4	5	3	5	7	11	3	7	22
1.57492	2	6	9	10	1	-2	9	0	0	10	8	2	17	5	2
1.57473	14	1	7	6	8	0	-3	10	-4	7	-2	-6	11	23	6
1.57454	3	9	2	2	-4	1	13	-3	0	1	4	11	5	14	10
1.57434	5	4	4	7	1	7	2	9	3	5	0	-2	7	-7	6
1.57415	-1	9	9	11	9	2	1	12	5	6	-4	6	7	5	1
1.57396	8	11	8	-5	-5	-4	-2	9	4	-2	2	9	-10	6	3
1.57377	19	0	8	8	-1	5	-2	-1	6	16	4	17	5	5	12
1.57358	2	-10	8	-5	12	7	-6	-1	1	-9	8	6	8	14	4
1.57338	2	11	8	-1	-3	7	-4	4	7	7	-1	-5	10	-1	7
1.57319	8	3	11	10	-1	2	6	2	5	5	4	16	1	8	12
1.573	13	3	5	-4	7	8	0	18	-4	10	3	-2	3	13	5
1.57281	4	3	13	8	1	-1	10	7	1	10	13	12	15	14	8
1.57262	10	13	5	-6	3	12	-3	0	8	2	9	4	7	15	9
1.57243	6	0	11	0	5	6	-3	0	5	1	1	1	0	9	7
1.57224	6	1	0	0	-3	5	8	-3	11	1	12	-4	15	11	0
1.57204	7	3	3	4	0	10	12	8	-12	-3	2	18	18	10	8
1.57185	12	8	-2	9	7	-1	-3	6	3	-1	-1	-2	2	3	0
1.57166	8	0	6	23	-1	2	-12	1	7	9	6	4	7	7	6
1.57147	6	3	6	1	2	6	1	12	6	2	-5	11	6	9	1
1.57128	8	15	3	-2	8	-4	8	-4	12	1	0	-4	5	8	12
1.57109	16	13	13	7	-6	2	-1	3	1	4	11	8	2	11	6
1.5709	-1	-1	4	0	6	-6	1	7	-7	-2	4	0	2	1	10
1.57071	13	0	1	-4	5	2	-2	-1	2	7	6	10	14	-4	13
1.57052	3	13	8	-9	-5	15	-4	4	8	10	5	11	6	4	3
1.57033	-2	7	0	13	-4	4	0	-4	6	6	-6	4	4	11	13
1.57014	3	1	0	10	-5	3	13	4	0	-10	7	-2	3	-9	2
1.56994	0	17	3	-1	11	6	-3	0	0	2	14	8	7	7	5
1.56975	-3	9	9	4	3	3	-5	3	-6	1	6	7	0	12	7
1.56956	10	14	2	-2	3	-13	1	8	-4	9	11	3	6	8	6
1.56937	-7	-6	0	-4	-3	3	4	-4	-5	8	2	-6	-6	-2	3
1.56918	10	11	3	11	11	3	-2	-5	0	10	-1	-4	3	15	1
1.56899	23	17	13	-2	6	-5	-1	-9	-6	11	1	6	2	8	7
1.5688	1	4	11	11	-2	4	-1	10	0	-4	-5	2	5	2	-3
1.56861	3	13	2	-3	5	-2	-3	0	11	-1	-4	-5	10	4	14
1.56842	8	6	9	-3	3	3	8	2	1	8	7	8	4	-6	6
1.56823	11	2	4	5	5	7	-3	9	2	0	-3	11	-1	5	-9
1.56804	6	14	0	2	-3	-3	7	7	-3	-3	-6	9	0	2	5
1.56785	3	-4	7	-2	15	7	3	-3	10	-1	-5	-1	7	4	-5
1.56766	-1	4	-1	5	-6	-7	2	1	-9	-7	1	2	3	-7	14
1.56747	10	-1	-5	9	-5	9	8	2	6	8	5	10	8	-5	-6
1.56728	-4	-3	1	8	8	3	3	-3	-3	-6	-11	-4	5	6	3
1.56709	7	6	20	10	6	-2	2	-1	-2	4	6	12	3	5	6
1.5669	-1	-2	-3	-4	4	4	4	8	11	-5	4	0	11	8	0
1.56671	-5	1	1	0	2	7	1	5	2	4	2	3	8	6	9
1.56652	2	8	11	0	2	9	5	6	3	-4	11	7	7	6	-6
1.56633	6	6	8	3	-1	-4	6	4	-7	-1	7	2	-5	9	-2
1.56614	2	8	7	11	-1	-2	9	4	7	4	-4	0	-2	1	14
1.56595	7	6	1	-2	-3	3	-3	-1	4	-3	1	4	0	-1	3
1.56576	11	3	7	-6	-3	2	11	3	8	2	-1	-2	8	5	-5
1.56557	-7	-1	3	8	-3	-2	-7	-8	5	3	12	17	4	6	11
1.56538	10	9	8	5	3	-1	-2	-7	2	4	-1	-1	5	6	-5
1.56519	14	7	9	-1	8	1	9	2	-10	-3	-2	1	15	6	11
1.565	6	-2	2	0	-1	12	-1	-1	1	-5	4	16	5	9	-4
1.56481	5	-4	6	10	-1	-6	4	2	1	7	12	1	8	-7	-4
1.56463	-2	0	6	7	6	-4	5	13	4	-3	0	-4	2	8	2
1.56444	7	3	-1	1	-1	-7	-6	0	-7	-3	-1	3	6	9	10
1.56425	3	11	5	4	-8	8	-3	4	4	2	9	7	0	7	6
1.56406	5	10	6	5	-2	7	4	-2	7	-1	-1	0	11	2	12
1.56387	10	4	4	-4	5	-5	-7	-3	-5	2	9	-2	7	13	-1
1.56368	0	7	-1	3	-1	-1	15	0	-6	-3	-1	7	3	4	0
1.56349	6	6	-11	4	3	5	-5	3	3	8	2	3	8	5	6
1.5633	5	3	-1	7	9	5	-8	5	2	-2	-2	-1	0	7	10
1.56311	0	1	9	10	-5	-5	4	4	-5	5	8	7	7	-1	0
1.56292	11	10	2	5	-2	-5	2	8	-2	9	0	3	4	-7	-6
1.56273	-1	-4	2	4	4	-2	-2	0	-8	17	3	-1	2	10	9
1.56255	2	5	-2	5	7	0	4	9	6	1	12	8	1	8	4
1.56236	9	5	-2	4	1	9	2	-3	-6	15	-3	-3	-4	-1	3
1.56217	-4	8	-2	6	2	7	-1	-2	12	3	7	-2	3	1	-2
1.56198	6	8	-11	6	3	2	-2	9	2	-1	0	11	4	-5	-6
1.56179	2	-1	2	-7	8	10	7	-3	7	0	0	3	0	-3	10
1.5616	2	-4	-6	5	6	4	-1	-3	1	-6	1	8	5	6	-3
1.56142	2	6	-5	-1	-2	1	7	3	10	-3	2	2	-8	8	5
1.56123	7	0	-2	-5	-6	6	7	-4	2	-5	3	-2	1	7	6
1.56104	-3	7	-1	4	10	7	4	3	0	-13	4	-4	1	5	3
1.56085	-2	1	0	-8	0	1	7	2	4	2	7	-3	4	-6	-5
1.56066	1	0	-4	-8	-3	8	9	6	3	3	7	-1	4	3	0
1.56047	-11	1	2	2	11	5	-5	5	-4	-1	2	3	1	6	0
1.56029	17	7	-2	4	-1	-3	1	1	0	2	-1	5	12	4	0
1.5601	-3	-2	2	3	6	11	9	-8	5	11	-3	8	0	-2	0
1.55991	9	3	2	1	3	5	-3	-4	6	-3	5	-7	-3	1	5
1.55972	-7	2	5	4	0	-5	-4	5	4	4	-5	10	-4	-4	-5
1.55953	2	1	-10	2	-6	-1	3	-1	5	3	5	-11	9	-3	9
1.55935	2	-1	6	7	8	6	-1	-7	9	-10	0	1	-4	1	0
1.55916	-2	5	3	5	2	6	1	-3	10	15	5	12	11	3	6
1.55897	5	-7	6	-6	11	6	-3	2	-2	1	5	3	8	1	2
1.55878	16	9	9	7	2	2	-5	9	-6	-9	3	2	-2	-2	0
1.5586	8	-10	-3	10	3	8	3	11	-3	4	8	15	-11	10	4
1.55841	3	2	0	-4	-3	1	2	0	11	0	-3	8	15	2	1
1.55822	2	12	-1	9	-1	-1	5	-2	5	3	-4	3	-1	0	-5
1.55803	7	-1	1	-1	0	-2	2	-2	-2	4	0	-3	7	1	2
1.55785	-2	0	6	2	3	0	1	1	1	-3	1	5	5	-8	1
1.55766	9	2	6	-5	-8	3	0	-5	0	-8	-3	-1	3	6	4
1.55747	-3	9	11	-4	0	14	5	15	-7	4	13	6	9	2	-3
1.55728	0	-2	3	-2	1	7	6	-8	-6	-5	3	12	4	-7	2
1.5571	-12	-1	2	5	13	7	4	-3	-2	-1	-3	0	2	0	11
1.55691	8	6	4	9	7	4	-2	-5	-3	11	5	4	2	-5	4
1.55672	11	-2	3	8	2	2	5	-7	-2	-1	6	1	-3	6	5
1.55654	17	2	1	4	-5	0	2	5	-4	13	-2	10	2	-2	4
1.55635	-6	13	6	8	-5	-6	-8	-4	2	4	-3	-1	-4	8	9
1.55616	-3	-2	7	1	7	1	2	2	-1	-4	7	12	4	0	3
1.55597	2	7	17	-1	7	-2	-2	0	4	8	1	5	-2	2	9
1.55579	-1	8	6	-3	-6	-1	3	4	-1	0	7	10	5	-7	1
1.5556	15	0	-2	1	11	5	-1	0	-2	6	-3	-2	8	8	5
1.55541	8	-5	-4	4	6	5	3	-6	-4	-3	1	4	2	-5	-1
1.55523	4	4	4	2	-2	-2	5	8	-6	4	2	-1	-3	5	4
1.55504	13	13	8	-2	8	1	-8	-10	12	-5	7	3	-5	-6	9
1.55485	9	0	5	3	7	-6	2	-2	-9	-5	1	3	2	0	1
1.55467	0	0	6	-4	-1	4	9	9	-1	12	13	14	2	3	-2
1.55448	12	-1	1	-1	-5	13	-4	-3	-3	-2	-2	-8	6	5	13
1.55429	3	2	5	10	-3	-7	1	-2	0	8	5	2	3	2	-9
1.55411	3	-3	7	-3	-3	8	-5	0	4	8	5	6	-3	7	-6
1.55392	9	2	9	12	15	7	3	4	-11	-6	-8	4	-2	3	6
1.55373	2	5	2	18	2	3	-2	9	6	-6	0	7	16	12	7
1.55355	3	12	3	-5	-3	4	4	-2	6	-3	3	5	3	-2	9
1.55336	2	8	10	-4	-4	1	-6	-18	8	4	6	-4	8	1	0
1.55318	4	-3	-1	5	-4	12	2	0	-1	-9	7	6	0	-1	3
1.55299	9	3	-6	-5	4	5	3	0	-7	4	12	5	11	17	6
1.5528	12	6	-5	-9	6	7	-4	3	4	-2	-1	0	6	1	-1
1.55262	0	1	-6	-1	9	-2	3	5	1	-11	5	9	-2	11	0
1.55243	9	8	11	10	2	-3	12	1	-1	1	1	1	-2	-5	10
1.55225	1	8	-4	5	0	-3	-3	1	3	0	3	-2	3	4	4
1.55206	12	3	-4	5	-1	8	8	0	4	-4	-8	7	-1	-4	-3
1.55188	2	10	4	6	0	8	6	0	1	-2	8	7	-5	6	-4
1.55169	-4	8	2	1	1	-5	-1	6	-3	3	-8	0	0	4	-6
1.5515	12	2	-5	2	-8	-2	-3	-6	1	1	-2	11	6	-4	-5
1.55132	3	6	2	3	6	-1	12	0	4	-6	0	4	8	4	2
1.55113	10	-1	-5	-12	7	1	-2	-6	-4	4	-2	11	-2	4	-5
1.55095	-2	6	10	-2	3	-1	2	-2	-2	-7	-6	0	6	5	0
1.55076	-4	-6	1	6	7	6	-2	10	-3	-8	5	5	-1	5	3
1.55058	6	5	2	3	-5	-4	3	3	11	4	2	0	5	-1	2
1.55039	-4	-2	5	5	-4	5	2	-1	0	9	0	-5	-6	7	3
1.55021	7	14	4	4	-11	-1	12	3	-4	-1	9	3	7	3	-6
1.55002	14	-6	10	-2	6	3	1	2	-2	5	7	-7	-6	1	3
1.54984	2	0	-10	1	3	4	4	-1	5	-2	1	9	10	3	-8
1.54965	-7	-6	-3	7	-5	-1	11	4	2	9	15	5	1	4	4
1.54946	11	-2	0	-1	6	15	-7	-1	2	0	4	14	8	-1	0
1.54928	-3	1	0	8	2	-4	-2	2	8	-4	-7	-9	6	2	-2
1.54909	9	1	-3	5	6	-11	-13	-3	6	5	-4	-3	7	1	0
1.54891	2	0	7	-1	6	1	-7	2	-1	1	7	0	-3	6	3
1.54872	5	9	-1	-6	-2	14	-6	-3	2	-7	1	11	0	5	4
1.54854	9	-5	5	1	-2	3	-2	0	5	4	-10	5	-3	-4	-1
1.54835	3	-5	0	2	0	4	5	2	1	2	-3	-6	3	7	5
1.54817	0	-3	1	-5	2	8	12	-3	4	-1	3	-2	-3	-11	-2
1.54799	-3	7	-2	-5	4	-2	1	-6	-6	-1	7	-10	-3	3	3
1.5478	-2	-2	1	-9	3	13	7	4	-2	1	-4	7	7	6	-1
1.54761	5	5	-4	6	1	-1	7	2	-2	0	-12	1	4	-2	3
1.54743	-1	7	1	-8	4	-1	-5	3	-9	-1	7	8	-1	12	2
1.54725	6	-1	7	4	-5	-5	-5	4	5	1	7	0	20	4	0
1.54706	-10	7	5	4	7	7	-10	0	0	1	-8	1	4	9	9
1.54688	0	8	14	-5	1	12	1	2	0	7	0	2	7	-9	4
1.54669	0	1	1	-4	-4	0	4	-1	4	-2	10	3	-4	3	8
1.54651	9	-4	3	3	-5	4	-6	-3	1	-3	2	-3	-1	6	15
1.54632	-2	-3	-2	1	2	0	6	-1	-10	-4	1	-2	1	2	5
1.54614	1	-5	2	2	-5	-3	-3	1	0	-7	1	-2	8	-3	3
1.54596	-1	10	5	-1	6	7	10	-5	5	-1	-4	5	1	-8	6
1.54577	-4	6	-2	2	8	0	-2	-2	-2	3	13	-3	-3	5	-5
1.54559	1	-7	8	1	6	1	-2	5	1	6	2	8	0	-6	2
1.5454	1	0	1	2	-4	5	-4	-3	12	10	-4	1	4	-2	5
1.54522	-6	-5	-1	-7	2	3	2	7	6	3	8	-5	-2	-1	-4
1.54504	5	-4	1	0	-1	-2	-1	-5	-1	3	6	14	12	-3	-4
1.54485	8	8	0	5	-1	9	-5	2	1	-5	-2	5	4	8	-4
1.54467	8	-3	6	12	2	8	12	-2	1	7	-1	-10	-3	-3	-8
1.54448	6	1	-3	0	5	-8	5	-7	5	1	2	-3	3	-3	5
1.5443	6	1	1	-3	-2	4	0	-1	3	2	1	-4	-2	10	3
1.54412	-1	0	2	4	-1	7	6	-3	4	1	11	12	2	2	-7
1.54393	7	2	-3	-3	5	0	7	2	-2	-11	-1	-4	10	3	4
1.54375	-1	-4	0	2	7	0	-6	-5	6	3	-6	1	5	12	8
1.54357	2	6	-8	5	3	9	-6	4	0	6	2	8	-2	-11	1
1.54338	1	0	5	-7	-2	2	-5	10	-3	6	-3	6	-5	7	3
1.5432	6	3	-7	-2	0	-7	0	-1	-4	9	2	12	7	-7	7
1.54302	6	-6	-1	1	6	2	3	5	-1	1	-6	-1	1	-2	11
1.54283	7	11	1	-7	7	1	-3	-2	7	3	8	-5	5	-1	-4
1.54265	5	-1	-6	-5	7	3	6	5	5	-4	-3	5	-8	1	-5
1.54247	7	3	3	-5	1	2	7	0	3	1	3	1	11	4	-6
1.54228	-1	7	1	-8	4	-1	3	-2	-1	-5	3	8	4	2	5
1.5421	9	-4	3	5	-6	1	1	-1	3	6	-1	-6	6	-7	-1
1.54192	1	10	-11	1	8	5	3	2	0	-3	-3	-4	0	1	0
1.54173	8	-6	11	1	-2	-3	15	3	-1	12	7	0	7	-4	-6
1.54155	-6	1	-1	-1	-6	6	0	0	3	-3	0	-7	14	-4	7
1.54137	6	-1	3	0	-1	0	-4	4	6	-1	7	-1	-8	5	7
1.54118	-2	-2	-1	0	-4	5	10	-2	-7	9	1	11	-4	3	3
1.541	-2	10	-3	-6	-3	-6	-1	-9	1	-2	4	0	10	0	6
1.54082	6	3	-6	-1	4	0	-4	3	-3	2	-2	-2	-2	2	7
1.54064	5	-4	0	1	6	-9	-3	1	-2	-2	-3	7	1	-7	0
1.54045	7	5	3	3	-1	12	-2	-3	8	3	4	5	0	2	-3
1.54027	-2	5	2	-9	-1	4	0	6	-1	-6	3	5	-6	2	-5
1.54009	-7	4	-1	-2	8	0	-5	-2	0	3	-6	10	-11	-4	-2
1.53991	5	-3	4	7	-3	7	-1	7	11	-1	0	1	3	1	9
1.53972	-4	0	-1	-6	4	1	0	4	-4	-1	4	10	9	-3	2
1.53954	7	-1	3	1	-3	0	0	-8	2	-6	0	1	-1	-5	1
1.53936	-3	3	2	2	7	2	6	-2	-1	5	-4	-5	10	8	8
1.53918	-4	-7	-4	-5	-3	3	-5	8	-4	-4	-5	5	1	-2	3
1.53899	10	-7	1	1	5	1	1	0	1	-3	2	-7	-6	0	-9
1.53881	3	4	2	-6	-8	0	-4	0	-10	6	3	3	3	6	3
1.53863	5	-1	2	7	-4	11	-9	-1	13	-1	15	0	-4	3	3
1.53845	-5	-1	4	11	5	-3	-6	4	-1	-2	-7	1	-17	0	9
1.53826	5	1	2	2	-6	5	-3	-5	4	1	-11	-3	14	-4	-2
1.53808	0	-1	-2	7	7	5	4	2	-2	-7	6	-6	4	10	-2
1.5379	3	2	-5	-2	-9	9	-6	3	0	6	-2	4	2	-1	5
1.53772	8	8	6	0	-6	2	7	-14	2	2	2	-2	0	1	0
1.53754	5	8	3	9	-5	1	-1	11	-9	13	9	-4	-4	0	3
1.53736	-6	0	-3	1	7	-7	-4	-4	-2	3	-3	0	6	11	14
1.53717	1	-2	9	7	1	5	5	-2	-2	2	1	4	1	3	12
1.53699	-6	-1	-6	7	-1	2	-1	4	-7	1	5	0	-2	-1	-3
1.53681	5	5	4	0	7	-7	0	3	-6	-7	-5	3	0	-4	2
1.53663	9	9	2	-5	2	6	5	2	-2	4	-5	4	-3	3	0
1.53645	7	-2	-2	-6	-2	6	-9	4	-6	-2	5	5	-1	-6	4
1.53627	-2	6	0	-1	5	2	-9	-3	-10	1	-10	0	-1	9	-2
1.53608	2	9	-2	0	3	2	3	-1	4	-2	6	5	0	-5	6
1.5359	-15	-5	-1	2	0	12	3	3	-9	-5	4	-2	0	-7	-5
1.53572	-3	10	-2	4	3	-1	-7	-6	5	-3	-4	9	6	-2	7
1.53554	2	8	-3	5	-3	0	9	5	-3	1	12	6	4	4	-6
1.53536	2	1	3	-6	-2	-1	10	2	-2	2	1	4	2	0	-1
1.53518	6	2	1	8	1	-5	-4	0	3	4	-3	2	-3	1	-8
1.535	-11	0	-3	-1	0	-1	5	1	-8	5	0	9	-1	4	6
1.53481	10	2	-8	1	-1	4	13	3	3	1	2	9	0	-2	-1
1.53463	4	-4	-1	-1	0	6	-5	3	3	2	3	-7	2	1	9
1.53445	0	-7	7	-1	3	-8	6	-3	0	-1	5	3	-4	3	1
1.53427	-5	-8	10	5	-2	4	3	-2	0	-3	6	-2	7	6	8
1.53409	-4	6	-3	-1	8	-4	0	13	0	-7	-6	-3	1	-4	-5
1.53391	5	23	0	-4	0	5	6	2	1	4	11	-12	-1	3	4
1.53373	-2	-8	-1	-2	-6	-6	-3	5	0	13	8	1	-5	-11	-3
1.53355	1	2	-2	7	1	0	9	-4	-3	-5	5	-9	7	-2	4
1.53337	3	7	-4	4	-2	-8	5	-6	-2	-1	2	1	14	9	0
1.53318	0	-5	-2	-5	5	6	0	-2	6	-7	12	8	0	1	5
1.533	-2	9	4	-3	-1	6	0	-3	1	-9	6	-5	-9	6	-5
1.53282	1	-13	3	-13	1	-6	-1	-7	-4	8	-2	-6	-1	5	3
1.53264	8	5	9	18	6	4	-6	1	1	14	4	0	-5	-5	3
1.53246	2	2	-4	-4	-8	1	1	11	-5	-1	-5	4	4	-2	-1
1.53228	10	0	-7	-4	8	2	4	-4	0	0	3	8	10	10	-5
1.5321	0	0	-6	9	5	3	-2	8	2	4	4	1	-3	-1	-2
1.53192	2	3	5	-2	-7	-2	3	-2	3	1	-1	0	11	3	11
1.53174	0	-3	-1	6	3	3	-2	0	0	9	3	11	-3	-2	-6
1.53156	3	-6	1	-6	-2	2	5	-3	3	-6	3	-2	12	7	2
1.53138	6	0	-9	1	1	5	6	1	4	6	-5	-5	-11	-3	5
1.5312	-1	14	1	3	-9	-5	5	-7	-8	0	6	-4	9	2	9
1.53102	-5	-3	-2	3	-4	-5	1	-1	-1	-4	-5	-4	-1	7	-3
1.53084	-4	0	-1	-4	3	6	-4	11	0	6	-4	3	3	0	4
1.53066	6	-9	3	1	4	-6	0	-3	0	-10	4	-7	-1	2	2
1.53048	8	-4	-8	3	-1	4	-3	-6	-2	2	0	-2	-1	-2	-1
1.5303	-5	10	-3	9	9	-5	0	1	7	-3	7	8	5	4	11
1.53012	-9	-5	-5	-2	6	3	2	1	4	-9	1	-2	-12	3	-6
1.52994	-2	-6	2	10	6	2	2	-1	-4	1	0	-9	3	2	-2
1.52976	3	5	4	0	-11	6	11	-9	4	8	6	-7	4	-1	-2
1.52958	6	-3	-8	5	7	-1	-4	0	2	-5	-5	-9	-4	0	-1
1.5294	3	-5	6	-2	6	5	2	8	5	2	12	2	5	4	1
1.52922	2	-9	7	10	-1	-2	-15	0	-2	9	-5	1	7	8	0
1.52904	-4	3	7	-3	7	5	3	-10	-4	2	8	2	-3	6	3
1.52886	5	2	-2	-8	-2	-2	8	2	9	9	-3	-7	5	7	2
1.52868	0	10	-10	10	1	-5	-3	6	8	-1	6	-4	0	2	0
1.5285	-7	-2	-2	2	2	2	1	-7	6	-11	4	8	10	4	13
1.52832	1	3	-6	1	-4	0	3	-4	1	-5	5	7	8	11	-4
1.52814	2	1	-1	6	5	-5	4	1	-1	-2	9	0	-4	-5	5
1.52796	3	-5	-4	-1	11	-3	4	8	4	-8	-10	-3	8	5	3
1.52779	3	4	3	-1	-2	4	0	0	2	2	2	1	-1	4	1
1.52761	5	-6	1	0	-3	3	10	-2	-2	2	-5	-7	3	2	2
1.52743	-14	7	-1	11	7	1	6	6	-7	4	8	-3	-1	-1	3
1.52725	0	1	2	-2	4	-1	0	-1	-2	3	-3	11	0	-11	10
1.52707	-4	-6	0	1	-2	-8	-2	12	-4	1	4	6	-2	2	5
1.52689	-1	-2	-1	3	8	3	10	2	-7	2	-5	9	-2	-5	-6
1.52671	2	12	3	-5	-3	14	6	0	7	-8	-10	6	1	5	-1
1.52653	9	-3	-2	3	-1	5	4	2	8	1	4	1	-5	-12	2
1.52635	15	4	-5	-3	-4	-3	-11	-8	-8	2	8	-2	6	5	-3
1.52617	-3	-1	8	-4	-11	-3	7	3	-2	3	6	-11	-1	0	-3
1.526	-9	2	0	1	-4	6	0	-2	-3	4	-2	-4	6	-1	-2
1.52582	5	9	-3	-1	1	8	7	3	-2	1	-7	2	4	3	11
1.52564	-2	-3	11	-6	2	0	9	3	4	0	5	-2	-3	-10	-12
1.52546	1	-3	-4	6	-5	-2	0	3	0	2	-7	2	6	0	9
1.52528	-9	2	3	11	1	0	9	5	4	-1	9	2	14	11	-5
1.5251	1	-2	-5	-1	-2	8	3	7	8	-2	1	4	-6	1	2
1.52492	-1	-1	-5	-9	-4	-2	-1	6	-4	4	6	2	0	6	-7
1.52474	-1	-4	-4	3	-1	-2	0	10	2	-1	-5	-2	-4	-10	7
1.52457	-1	-3	-5	4	11	-5	9	13	-2	1	4	3	-3	1	0
1.52439	-9	0	-2	2	10	9	1	2	-5	3	-1	2	1	0	14
1.52421	-6	8	6	-5	2	-2	-6	-7	-5	2	2	-2	-5	-1	-4
1.52403	2	3	0	-2	-1	2	-6	2	-5	2	5	-1	1	-3	-4
1.52385	-4	0	1	-5	8	-4	-2	-4	-3	1	1	1	9	0	6
1.52367	-1	-2	7	1	3	-3	1	-6	2	3	-1	3	-3	5	-3
1.5235	-2	-7	9	-4	2	0	9	5	-2	-3	-2	1	-6	5	-5
1.52332	10	-4	4	0	0	-8	0	-4	1	2	4	-12	4	-3	4
1.52314	-2	12	4	4	5	2	-3	4	2	4	-1	1	-6	0	2
1.52296	-2	7	9	8	1	0	2	-8	-2	-3	3	1	4	5	12
1.52278	-2	7	-1	0	4	0	8	-1	-13	1	-8	-3	-7	0	3
1.52261	-4	-3	4	1	5	8	-3	6	0	11	-1	-2	1	-8	-3

## Sheet: Fig. 3b, 3c
	-3	-2.5	-2	-1.5	-1	-0.5	-0.25	0	0.25	0.5	1	1.5	2	2.5	3
3.74947	-4.93333	4.06667	48.0667	1.06667	-41.9333	-28.9333	-64.9333	-11.9333	57.0667	-18.9333	-80.9333	-25.9333	-20.9333	56.0667	-1.93333
3.74828	-6.93333	49.0667	31.0667	32.0667	20.0667	13.0667	34.0667	97.0667	69.0667	6.06667	60.0667	62.0667	79.0667	55.0667	-39.9333
3.74711	-22.4667	44.5333	-17.4667	27.5333	12.5333	-19.4667	16.5333	86.5333	14.5333	37.5333	25.5333	2.53333	-105.467	-35.4667	30.5333
3.74593	12.6	-7.4	-24.4	-30.4	-47.4	-43.4	41.6	39.6	24.6	-23.4	27.6	-7.4	31.6	-36.4	19.6
3.74475	-28.4667	30.5333	18.5333	-10.4667	60.5333	31.5333	-11.4667	35.5333	79.5333	30.5333	27.5333	63.5333	78.5333	47.5333	-32.4667
3.74357	29.6	18.6	14.6	32.6	59.6	8.6	119.6	-21.4	41.6	48.6	10.6	29.6	80.6	21.6	-11.4
3.74239	13.6	7.6	25.6	25.6	-8.4	-9.4	38.6	13.6	130.6	14.6	15.6	22.6	11.6	-61.4	0.6
3.74122	-71.3333	7.66667	-32.3333	34.6667	-44.3333	-28.3333	-27.3333	-81.3333	65.6667	-15.3333	-54.3333	23.6667	-88.3333	-37.3333	-24.3333
3.74004	-16.3333	66.6667	-9.33333	47.6667	-19.3333	16.6667	13.6667	12.6667	-17.3333	16.6667	-31.3333	-19.3333	32.6667	-17.3333	65.6667
3.73886	-18.6	30.4	-74.6	53.4	50.4	-26.6	4.4	22.4	48.4	-40.6	26.4	20.4	4.4	36.4	27.4
3.73769	-17.4667	22.5333	-14.4667	-24.4667	-40.4667	12.5333	33.5333	14.5333	87.5333	-47.4667	2.53333	58.5333	-27.4667	12.5333	19.5333
3.73652	-5.6	51.4	19.4	-25.6	0.4	-53.6	95.4	25.4	73.4	-7.6	-45.6	63.4	18.4	27.4	71.4
3.73534	-43.2	0.8	-63.2	28.8	11.8	-48.2	4.8	113.8	27.8	-48.2	-34.2	-48.2	-36.2	15.8	-27.2
3.73416	-17.0667	43.9333	10.9333	14.9333	64.9333	40.9333	6.93333	36.9333	-9.06667	40.9333	-15.0667	57.9333	-8.06667	-48.0667	44.9333
3.73299	1.66667	-66.3333	84.6667	13.6667	7.66667	-37.3333	6.66667	-1.33333	-35.3333	-25.3333	-44.3333	-36.3333	-34.3333	23.6667	46.6667
3.73183	-15.5333	-6.53333	19.4667	1.46667	-13.5333	-26.5333	-23.5333	24.4667	-37.5333	-37.5333	-7.53333	42.4667	62.4667	1.46667	-27.5333
3.73066	-13.8	-5.8	-82.8	41.2	6.2	-23.8	29.2	0.2	22.2	-14.8	-5.8	39.2	60.2	1.2	23.2
3.72948	-27.0667	-26.0667	42.9333	48.9333	3.93333	36.9333	38.9333	33.9333	31.9333	-0.06667	-23.0667	32.9333	67.9333	37.9333	-26.0667
3.72831	-39.6667	34.3333	7.33333	6.33333	-36.6667	77.3333	-51.6667	36.3333	29.3333	-32.6667	33.3333	-49.6667	20.3333	-4.66667	-57.6667
3.72715	-49.0667	-49.0667	-40.0667	20.9333	19.9333	-21.0667	13.9333	6.93333	14.9333	-34.0667	21.9333	56.9333	-24.0667	-20.0667	-22.0667
3.72598	-9.26667	-17.2667	47.7333	-9.26667	75.7333	110.733	35.7333	26.7333	9.73333	11.7333	55.7333	-23.2667	43.7333	10.7333	22.7333
3.72482	-75.8	32.2	42.2	-14.8	4.2	-67.8	-10.8	-25.8	47.2	3.2	8.2	-78.8	21.2	-4.8	-50.8
3.72365	-27.6667	42.3333	5.33333	46.3333	42.3333	95.3333	-45.6667	3.33333	95.3333	30.3333	13.3333	-6.66667	39.3333	-34.6667	13.3333
3.72248	-12.7333	-8.73333	-23.7333	49.2667	-82.7333	-38.7333	58.2667	-15.7333	-10.7333	71.2667	-2.73333	19.2667	-63.7333	-55.7333	-2.73333
3.72132	0.4	-55.6	-0.6	28.4	29.4	-39.6	-50.6	98.4	-54.6	-41.6	-1.6	6.4	12.4	13.4	-46.6
3.72016	23.6667	1.66667	23.6667	14.6667	-58.3333	66.6667	4.66667	43.6667	40.6667	28.6667	-43.3333	11.6667	-2.33333	2.66667	11.6667
3.719	45.4	34.4	11.4	4.4	-1.6	64.4	-7.6	40.4	50.4	-27.6	43.4	18.4	-4.6	37.4	9.4
3.71783	55.2	13.2	35.2	59.2	10.2	59.2	47.2	5.2	67.2	7.2	6.2	16.2	60.2	35.2	13.2
3.71667	-14.4667	-0.46667	11.5333	19.5333	7.53333	67.5333	-10.4667	27.5333	105.533	17.5333	13.5333	61.5333	1.53333	10.5333	60.5333
3.71551	-19.3333	30.6667	17.6667	54.6667	13.6667	-64.3333	70.6667	24.6667	-25.3333	-10.3333	-7.33333	-81.3333	22.6667	5.66667	30.6667
3.71435	-75.6	10.4	-67.6	-37.6	-24.6	-51.6	-43.6	4.4	-67.6	-42.6	-27.6	-73.6	-31.6	-47.6	-37.6
3.7132	12.6667	-5.33333	53.6667	68.6667	38.6667	-10.3333	-31.3333	50.6667	-4.33333	6.66667	30.6667	8.66667	-5.33333	-18.3333	23.6667
3.71204	32.0667	18.0667	35.0667	6.06667	-24.9333	3.06667	14.0667	65.0667	-14.9333	2.06667	28.0667	17.0667	50.0667	55.0667	57.0667
3.71087	-26.4667	43.5333	0.53333	-3.46667	7.53333	14.5333	32.5333	-37.4667	28.5333	-10.4667	-9.46667	-0.46667	-39.4667	42.5333	-58.4667
3.70972	32.5333	53.5333	-11.4667	-27.4667	-34.4667	-24.4667	12.5333	-33.4667	-29.4667	83.5333	-9.46667	9.53333	-8.46667	-3.46667	-46.4667
3.70857	-5.93333	97.0667	2.06667	12.0667	25.0667	52.0667	4.06667	21.0667	43.0667	57.0667	12.0667	10.0667	10.0667	31.0667	-11.9333
3.70741	-5.73333	6.26667	-14.7333	22.2667	63.2667	-13.7333	10.2667	41.2667	29.2667	29.2667	-36.7333	-32.7333	21.2667	-14.7333	-20.7333
3.70626	-3.53333	3.46667	8.46667	12.4667	-57.5333	11.4667	-37.5333	-50.5333	47.4667	29.4667	-45.5333	-13.5333	6.46667	14.4667	7.46667
3.7051	-10.9333	3.06667	52.0667	30.0667	75.0667	23.0667	-8.93333	36.0667	76.0667	15.0667	21.0667	-26.9333	33.0667	81.0667	17.0667
3.70395	13.1333	58.1333	-6.86667	-0.86667	41.1333	10.1333	-2.86667	-9.86667	17.1333	-27.8667	-17.8667	10.1333	-36.8667	-68.8667	5.13333
3.7028	51.4667	-10.5333	23.4667	13.4667	-1.53333	77.4667	20.4667	-42.5333	74.4667	-9.53333	-10.5333	9.46667	61.4667	3.46667	35.4667
3.70165	54.0667	28.0667	-36.9333	-1.93333	55.0667	9.06667	51.0667	-18.9333	40.0667	-15.9333	-50.9333	33.0667	27.0667	16.0667	-14.9333
3.7005	15.8	24.8	-12.2	-73.2	-12.2	39.8	-53.2	-1.2	6.8	13.8	86.8	12.8	-51.2	-42.2	29.8
3.69935	22.7333	42.7333	-47.2667	-5.26667	-23.2667	-3.26667	-10.2667	5.73333	-5.26667	15.7333	81.7333	-36.2667	56.7333	-8.26667	-44.2667
3.69819	50.9333	60.9333	61.9333	21.9333	80.9333	22.9333	19.9333	19.9333	64.9333	17.9333	39.9333	-84.0667	61.9333	-42.0667	43.9333
3.69705	-24.4667	-14.4667	64.5333	-9.46667	20.5333	42.5333	53.5333	11.5333	-6.46667	3.53333	42.5333	-14.4667	20.5333	-44.4667	-61.4667
3.6959	28.4667	45.4667	-24.5333	35.4667	26.4667	15.4667	1.46667	-23.5333	79.4667	-16.5333	-29.5333	27.4667	-15.5333	-1.53333	81.4667
3.69475	5.06667	30.0667	34.0667	-1.93333	64.0667	38.0667	-33.9333	0.06667	19.0667	7.06667	-25.9333	-3.93333	17.0667	-6.93333	3.06667
3.69361	-2.66667	31.3333	-28.6667	48.3333	41.3333	-5.66667	17.3333	28.3333	18.3333	19.3333	-15.6667	71.3333	38.3333	20.3333	18.3333
3.69247	-51	10	-17	-57	-5	63	12	4	48	-79	40	9	13	13	34
3.69132	37.8667	-18.1333	26.8667	44.8667	64.8667	34.8667	34.8667	81.8667	28.8667	10.8667	51.8667	64.8667	37.8667	80.8667	-19.1333
3.69017	11.7333	-6.26667	19.7333	49.7333	20.7333	63.7333	12.7333	-37.2667	38.7333	27.7333	60.7333	64.7333	54.7333	27.7333	58.7333
3.68903	-8.4	14.6	42.6	16.6	102.6	61.6	-43.4	51.6	66.6	-3.4	-27.4	11.6	17.6	68.6	4.6
3.68789	-46.3333	4.66667	-2.33333	6.66667	-15.3333	21.6667	6.66667	-5.33333	-28.3333	-22.3333	12.6667	-42.3333	6.66667	13.6667	-6.33333
3.68675	-68.2667	-13.2667	1.73333	-23.2667	3.73333	-22.2667	-28.2667	-42.2667	24.7333	9.73333	18.7333	19.7333	7.73333	-41.2667	99.7333
3.68561	3.73333	35.7333	42.7333	-25.2667	-8.26667	17.7333	-40.2667	18.7333	-7.26667	-15.2667	7.73333	10.7333	-41.2667	-26.2667	38.7333
3.68447	1.93333	63.9333	-4.06667	57.9333	5.93333	-18.0667	56.9333	22.9333	21.9333	-14.0667	54.9333	40.9333	83.9333	-10.0667	-5.06667
3.68333	-30.3333	14.6667	-41.3333	-3.33333	11.6667	-57.3333	-40.3333	4.66667	-46.3333	-3.33333	-25.3333	-12.3333	-42.3333	15.6667	30.6667
3.68219	-3.46667	5.53333	14.5333	39.5333	39.5333	38.5333	55.5333	40.5333	45.5333	21.5333	2.53333	22.5333	21.5333	-4.46667	21.5333
3.68104	-25	-9	8	28	-15	-2	-12	38	65	17	-1	-11	-9	-27	48
3.67991	44.4	-24.6	-36.6	-16.6	0.4	-10.6	-15.6	17.4	4.4	11.4	105.4	-26.6	20.4	56.4	53.4
3.67877	-6.4	-5.4	-10.4	25.6	-24.4	21.6	40.6	-55.4	-19.4	-43.4	36.6	39.6	-5.4	-64.4	-15.4
3.67764	-1.53333	34.4667	11.4667	29.4667	-2.53333	59.4667	43.4667	41.4667	59.4667	47.4667	-17.5333	55.4667	69.4667	16.4667	63.4667
3.6765	-28.2	67.8	32.8	-10.2	47.8	55.8	24.8	17.8	19.8	27.8	-9.2	-10.2	-3.2	42.8	8.8
3.67537	-43.6	58.4	50.4	34.4	37.4	-1.6	22.4	70.4	34.4	61.4	44.4	-19.6	-24.6	11.4	12.4
3.67424	-7.93333	-35.9333	-44.9333	20.0667	11.0667	1.06667	-0.93333	25.0667	-12.9333	-42.9333	55.0667	10.0667	21.0667	-5.93333	2.06667
3.67311	-14.8	12.2	-32.8	-8.8	43.2	30.2	50.2	43.2	32.2	-9.8	49.2	30.2	-7.8	87.2	5.2
3.67197	-35.8667	-8.86667	8.13333	-29.8667	-53.8667	-16.8667	1.13333	13.1333	32.1333	9.13333	4.13333	-39.8667	-23.8667	-0.86667	-23.8667
3.67083	-27.6	74.4	7.4	20.4	40.4	9.4	28.4	78.4	81.4	55.4	-2.6	10.4	-44.6	-21.6	14.4
3.6697	-22	-11	8	35	56	12	61	54	37	-7	72	44	17	4	1
3.66857	19.3333	-52.6667	15.3333	30.3333	2.33333	26.3333	-26.6667	8.33333	-1.66667	-30.6667	70.3333	-21.6667	41.3333	32.3333	19.3333
3.66745	-9.26667	34.7333	15.7333	23.7333	50.7333	5.73333	-38.2667	25.7333	62.7333	-23.2667	-4.26667	4.73333	6.73333	-21.2667	-10.2667
3.66632	-35.3333	15.6667	-65.3333	-7.33333	57.6667	10.6667	-47.3333	-8.33333	-10.3333	40.6667	34.6667	45.6667	30.6667	23.6667	44.6667
3.66519	66.7333	41.7333	47.7333	22.7333	54.7333	-5.26667	-23.2667	11.7333	54.7333	7.73333	53.7333	21.7333	67.7333	83.7333	57.7333
3.66406	19.5333	16.5333	25.5333	11.5333	0.53333	4.53333	3.53333	53.5333	15.5333	-28.4667	28.5333	0.53333	3.53333	-40.4667	-3.46667
3.66294	-29.2	28.8	32.8	6.8	15.8	32.8	27.8	8.8	42.8	25.8	53.8	-2.2	-11.2	24.8	9.8
3.66181	22	30	-15	73	32	8	42	10	56	44	-4	28	-38	-18	-27
3.66069	-7.93333	38.0667	-19.9333	38.0667	9.06667	-10.9333	52.0667	31.0667	-61.9333	-35.9333	-21.9333	-10.9333	-50.9333	-11.9333	29.0667
3.65957	8.33333	75.3333	23.3333	31.3333	-17.6667	-32.6667	5.33333	70.3333	32.3333	39.3333	49.3333	0.33333	62.3333	13.3333	46.3333
3.65843	14.4667	-1.53333	-64.5333	19.4667	-2.53333	45.4667	10.4667	7.46667	-27.5333	-6.53333	-29.5333	20.4667	-37.5333	33.4667	30.4667
3.65731	-34.2667	53.7333	73.7333	8.73333	-20.2667	12.7333	-18.2667	29.7333	69.7333	47.7333	36.7333	-29.2667	-9.26667	46.7333	-24.2667
3.65619	12.9333	-17.0667	50.9333	88.9333	32.9333	-34.0667	44.9333	74.9333	-1.06667	-15.0667	-32.0667	4.93333	26.9333	32.9333	28.9333
3.65507	-66.7333	-44.7333	-17.7333	15.2667	-4.73333	57.2667	22.2667	-101.733	-22.7333	-41.7333	-27.7333	-35.7333	-33.7333	-16.7333	-27.7333
3.65395	11.9333	-24.0667	-40.0667	43.9333	26.9333	17.9333	43.9333	55.9333	16.9333	-7.06667	-13.0667	34.9333	-29.0667	10.9333	7.93333
3.65283	11.1333	-22.8667	32.1333	-6.86667	38.1333	-8.86667	17.1333	40.1333	-7.86667	-6.86667	69.1333	2.13333	-35.8667	22.1333	-38.8667
3.65171	60.6	19.6	20.6	24.6	13.6	34.6	10.6	28.6	23.6	-87.4	45.6	-2.4	-0.4	3.6	-27.4
3.65059	14.3333	9.33333	-6.66667	-10.6667	51.3333	19.3333	1.33333	-8.66667	32.3333	5.33333	33.3333	66.3333	34.3333	58.3333	2.33333
3.64947	-17.8	52.2	33.2	44.2	45.2	-7.8	61.2	35.2	30.2	24.2	30.2	26.2	51.2	6.2	40.2
3.64836	-31	10	20	-33	-9	7	-7	-1	33	5	4	-21	-41	43	5
3.64724	26.6	21.6	-8.4	-30.4	31.6	-5.4	-20.4	9.6	6.6	-6.4	35.6	-10.4	-37.4	26.6	-17.4
3.64613	-22.6	13.4	-5.6	24.4	32.4	21.4	58.4	41.4	-29.6	24.4	13.4	20.4	15.4	36.4	42.4
3.64501	49.4667	47.4667	4.46667	26.4667	40.4667	29.4667	-1.53333	45.4667	85.4667	3.46667	-24.5333	97.4667	12.4667	20.4667	17.4667
3.6439	6.46667	-4.53333	42.4667	39.4667	41.4667	31.4667	80.4667	12.4667	19.4667	8.46667	18.4667	17.4667	71.4667	-20.5333	5.46667
3.64278	17.2	-3.8	50.2	12.2	54.2	-17.8	0.2	-9.8	-3.8	-17.8	-73.8	38.2	66.2	6.2	-14.8
3.64167	-11.4667	3.53333	13.5333	-2.46667	-2.46667	12.5333	22.5333	30.5333	9.53333	46.5333	58.5333	3.53333	4.53333	-14.4667	7.53333
3.64056	31.2667	43.2667	15.2667	42.2667	66.2667	18.2667	11.2667	8.26667	5.26667	52.2667	14.2667	32.2667	-9.73333	-16.7333	-5.73333
3.63945	-29.2667	11.7333	-50.2667	3.73333	-25.2667	-48.2667	-10.2667	-45.2667	40.7333	3.73333	-25.2667	41.7333	-80.2667	-65.2667	34.7333
3.63833	-15.7333	32.2667	46.2667	45.2667	26.2667	-6.73333	-18.7333	23.2667	-3.73333	32.2667	51.2667	57.2667	33.2667	41.2667	13.2667
3.63722	-34.5333	-32.5333	-23.5333	-18.5333	-13.5333	21.4667	0.46667	-41.5333	-38.5333	-73.5333	-57.5333	-38.5333	-55.5333	-45.5333	19.4667
3.63611	-40.2	11.8	-10.2	-1.2	71.8	13.8	-40.2	3.8	48.8	-15.2	3.8	1.8	9.8	1.8	22.8
3.635	32.8667	42.8667	4.86667	11.8667	2.86667	7.86667	14.8667	31.8667	21.8667	18.8667	28.8667	25.8667	8.86667	53.8667	19.8667
3.63389	38.3333	-5.66667	-46.6667	-6.66667	16.3333	80.3333	4.33333	-11.6667	107.333	1.33333	23.3333	35.3333	12.3333	11.3333	-36.6667
3.63278	-15.0667	-55.0667	-73.0667	51.9333	7.93333	-37.0667	29.9333	34.9333	-28.0667	41.9333	78.9333	-17.0667	27.9333	75.9333	11.9333
3.63168	40	-35	-9	42	-11	9	-27	17	67	6	-17	25	-40	36	-11
3.63057	27.5333	-47.4667	13.5333	6.53333	-22.4667	-5.46667	-6.46667	-11.4667	22.5333	-23.4667	25.5333	50.5333	-25.4667	21.5333	33.5333
3.62947	-38.8667	52.1333	3.13333	-3.86667	-7.86667	64.1333	58.1333	-29.8667	13.1333	30.1333	56.1333	9.13333	21.1333	-58.8667	-36.8667
3.62836	-39.2	-12.2	12.8	2.8	42.8	-20.2	-30.2	25.8	-56.2	42.8	-6.2	-27.2	-51.2	-7.2	-40.2
3.62726	-2.73333	-3.73333	108.267	-13.7333	-29.7333	-1.73333	-19.7333	-48.7333	3.26667	-0.73333	1.26667	39.2667	-13.7333	-30.7333	83.2667
3.62616	-0.46667	-19.4667	-5.46667	-54.4667	-10.4667	31.5333	27.5333	-5.46667	-16.4667	3.53333	27.5333	2.53333	3.53333	-20.4667	-23.4667
3.62505	-7.73333	44.2667	-8.73333	26.2667	36.2667	-11.7333	-5.73333	91.2667	71.2667	-13.7333	1.26667	24.2667	40.2667	-23.7333	34.2667
3.62395	20.4	-40.6	7.4	-3.6	30.4	-7.6	-15.6	24.4	39.4	-4.6	-5.6	12.4	24.4	19.4	19.4
3.62285	-15	41	43	31	-2	17	15	-17	6	32	29	-19	-7	-4	49
3.62175	55	40	18	24	54	80	-43	46	0	32	-43	-7	32	-1	32
3.62065	10.1333	51.1333	-25.8667	-6.86667	-44.8667	1.13333	-11.8667	-8.86667	10.1333	-8.86667	40.1333	14.1333	21.1333	-32.8667	34.1333
3.61955	-10.5333	23.4667	36.4667	38.4667	4.46667	-0.53333	32.4667	-11.5333	21.4667	57.4667	23.4667	-0.53333	-23.5333	-11.5333	15.4667
3.61845	-1	-16	2	26	38	32	-12	40	-37	-8	-2	-22	46	37	1
3.61735	15.2667	4.26667	40.2667	28.2667	-2.73333	22.2667	-13.7333	58.2667	31.2667	49.2667	-49.7333	-1.73333	33.2667	-3.73333	38.2667
3.61626	-45.2	-18.2	-51.2	25.8	-8.2	1.8	-0.2	-10.2	-58.2	10.8	-65.2	-44.2	-40.2	-9.2	-46.2
3.61516	3.33333	13.3333	26.3333	-16.6667	27.3333	83.3333	28.3333	28.3333	-27.6667	-5.66667	-39.6667	20.3333	18.3333	40.3333	-26.6667
3.61406	3.86667	78.8667	44.8667	6.86667	25.8667	34.8667	80.8667	43.8667	0.86667	35.8667	20.8667	39.8667	15.8667	-4.13333	-24.1333
3.61297	-19.4	-31.4	-19.4	-14.4	-27.4	65.6	13.6	-15.4	7.6	-5.4	5.6	36.6	-35.4	-33.4	47.6
3.61187	41.2	23.2	28.2	61.2	11.2	32.2	8.2	67.2	1.2	-5.8	47.2	-9.8	22.2	25.2	16.2
3.61078	14.3333	42.3333	-7.66667	26.3333	6.33333	-54.6667	11.3333	-26.6667	19.3333	0.33333	1.33333	-21.6667	62.3333	-15.6667	85.3333
3.60969	11.7333	49.7333	4.73333	-16.2667	40.7333	-35.2667	-9.26667	16.7333	-18.2667	75.7333	31.7333	-7.26667	36.7333	-40.2667	4.73333
3.6086	-14.0667	-28.0667	17.9333	42.9333	9.93333	-29.0667	2.93333	35.9333	-48.0667	-32.0667	-21.0667	-0.06667	-22.0667	-32.0667	24.9333
3.6075	-4.66667	47.3333	-11.6667	-13.6667	-5.66667	47.3333	12.3333	60.3333	-27.6667	-17.6667	54.3333	29.3333	3.33333	4.33333	10.3333
3.60641	-27.9333	16.0667	-49.9333	24.0667	-26.9333	-1.93333	71.0667	15.0667	-4.93333	6.06667	-21.9333	17.0667	33.0667	-19.9333	-7.93333
3.60532	-49.8667	-55.8667	-0.86667	17.1333	-6.86667	21.1333	-18.8667	23.1333	10.1333	21.1333	43.1333	-11.8667	-27.8667	-18.8667	50.1333
3.60424	12.3333	59.3333	32.3333	43.3333	24.3333	49.3333	-21.6667	9.33333	-11.6667	71.3333	6.33333	6.33333	25.3333	14.3333	5.33333
3.60315	13.6	67.6	-40.4	-7.4	-22.4	-15.4	-8.4	45.6	14.6	-16.4	-102.4	3.6	33.6	-26.4	17.6
3.60206	-26.8	13.2	-10.8	24.2	32.2	5.2	-9.8	20.2	2.2	1.2	-19.8	-40.8	-24.8	-41.8	-10.8
3.60098	-38.6	-5.6	63.4	-7.6	4.4	3.4	51.4	33.4	-14.6	13.4	-18.6	25.4	45.4	-17.6	43.4
3.59989	34.0667	-6.93333	-18.9333	23.0667	8.06667	16.0667	15.0667	24.0667	-33.9333	24.0667	-2.93333	-11.9333	-12.9333	-5.93333	-5.93333
3.5988	19.6	20.6	29.6	14.6	39.6	60.6	56.6	-9.4	2.6	-11.4	82.6	40.6	-0.4	1.6	16.6
3.59772	20.2	-5.8	15.2	-6.8	-0.8	20.2	17.2	81.2	6.2	36.2	1.2	32.2	-18.8	53.2	-12.8
3.59663	-23.6667	4.33333	0.33333	-13.6667	78.3333	36.3333	41.3333	39.3333	49.3333	54.3333	23.3333	57.3333	37.3333	-9.66667	54.3333
3.59555	-25.6667	34.3333	-36.6667	15.3333	29.3333	11.3333	31.3333	18.3333	73.3333	5.33333	42.3333	6.33333	-2.66667	39.3333	32.3333
3.59446	23.5333	-5.46667	8.53333	58.5333	-6.46667	0.53333	35.5333	3.53333	44.5333	34.5333	72.5333	-21.4667	21.5333	-8.46667	55.5333
3.59338	-12.8667	32.1333	-32.8667	18.1333	13.1333	-22.8667	3.13333	43.1333	36.1333	22.1333	25.1333	-56.8667	24.1333	22.1333	-8.86667
3.5923	9.53333	-3.46667	-36.4667	-51.4667	-20.4667	26.5333	26.5333	-27.4667	-2.46667	31.5333	15.5333	-12.4667	9.53333	-20.4667	9.53333
3.59122	-6.4	36.6	8.6	21.6	11.6	21.6	0.6	-9.4	25.6	20.6	-9.4	-21.4	27.6	8.6	-9.4
3.59013	-57.1333	3.86667	67.8667	37.8667	36.8667	3.86667	-47.1333	2.86667	6.86667	28.8667	-6.13333	5.86667	-36.1333	-44.1333	-8.13333
3.58905	35.2	31.2	-0.8	38.2	61.2	1.2	-13.8	8.2	48.2	57.2	48.2	-5.8	12.2	-16.8	4.2
3.58797	28.1333	39.1333	53.1333	-0.86667	30.1333	6.13333	22.1333	1.13333	-1.86667	58.1333	10.1333	4.13333	-9.86667	30.1333	9.13333
3.58689	17.2667	-9.73333	22.2667	15.2667	10.2667	61.2667	52.2667	81.2667	30.2667	43.2667	25.2667	44.2667	42.2667	-6.73333	-5.73333
3.58582	13	39	-19	64	54	36	65	26	42	40	46	-23	-24	-16	47
3.58475	6.06667	44.0667	1.06667	24.0667	-9.93333	-8.93333	5.06667	-14.9333	27.0667	19.0667	-34.9333	-27.9333	-10.9333	60.0667	36.0667
3.58367	-16.6667	-33.6667	18.3333	-0.66667	-1.66667	-24.6667	-44.6667	-26.6667	20.3333	55.3333	-18.6667	72.3333	-21.6667	53.3333	14.3333
3.58259	-40.6	15.4	-10.6	28.4	9.4	12.4	16.4	18.4	15.4	41.4	-3.6	18.4	27.4	-56.6	-30.6
3.58152	48.1333	8.13333	-38.8667	-14.8667	-17.8667	-13.8667	15.1333	-16.8667	25.1333	-45.8667	-11.8667	20.1333	35.1333	8.13333	-3.86667
3.58044	-56.8	26.2	-31.8	27.2	61.2	-18.8	-2.8	51.2	-9.8	-24.8	-10.8	2.2	40.2	-9.8	-1.8
3.57937	31.6667	40.6667	-5.33333	57.6667	29.6667	-28.3333	28.6667	-10.3333	-7.33333	-5.33333	2.66667	5.66667	10.6667	38.6667	18.6667
3.57829	-28.4667	43.5333	37.5333	4.53333	29.5333	14.5333	30.5333	25.5333	29.5333	24.5333	16.5333	52.5333	-7.46667	-36.4667	-5.46667
3.57722	31.5333	-54.4667	36.5333	-23.4667	33.5333	-66.4667	-19.4667	8.53333	56.5333	-22.4667	-1.46667	10.5333	-7.46667	-6.46667	64.5333
3.57615	-20.6	-20.6	0.4	-7.6	4.4	-4.6	-3.6	13.4	-58.6	5.4	-18.6	20.4	-58.6	-78.6	7.4
3.57507	4.86667	-20.1333	5.86667	-42.1333	-16.1333	22.8667	30.8667	38.8667	-20.1333	30.8667	-12.1333	3.86667	7.86667	13.8667	-9.13333
3.574	-5.26667	-33.2667	50.7333	45.7333	-5.26667	-7.26667	-21.2667	45.7333	5.73333	42.7333	-6.26667	13.7333	7.73333	-14.2667	26.7333
3.57294	51	-28	20	49	-21	-2	6	12	49	-5	19	16	11	-3	18
3.57187	-8.46667	-6.46667	-2.46667	50.5333	-44.4667	-8.46667	-47.4667	0.53333	-20.4667	-9.46667	-7.46667	-35.4667	46.5333	-30.4667	21.5333
3.5708	23.0667	-20.9333	39.0667	27.0667	44.0667	28.0667	15.0667	18.0667	56.0667	0.06667	37.0667	-17.9333	-11.9333	65.0667	25.0667
3.56973	24	61	38	36	-18	15	16	-37	-3	34	40	50	29	50	12
3.56866	-5.46667	22.5333	65.5333	-5.46667	10.5333	40.5333	23.5333	69.5333	56.5333	9.53333	18.5333	11.5333	22.5333	-29.4667	30.5333
3.5676	31.4667	39.4667	-22.5333	20.4667	31.4667	-6.53333	12.4667	-17.5333	43.4667	-6.53333	-36.5333	3.46667	-12.5333	-9.53333	-15.5333
3.56653	-10.5333	-21.5333	46.4667	-5.53333	-31.5333	-32.5333	45.4667	0.46667	-19.5333	27.4667	13.4667	58.4667	-6.53333	3.46667	13.4667
3.56546	6.93333	47.9333	-27.0667	38.9333	17.9333	-3.06667	90.9333	40.9333	97.9333	29.9333	71.9333	4.93333	10.9333	9.93333	13.9333
3.5644	43.4	68.4	17.4	-3.6	12.4	-20.6	36.4	-6.6	31.4	-13.6	5.4	1.4	3.4	13.4	3.4
3.56334	32.8	-28.2	-7.2	60.8	-5.2	-60.2	8.8	22.8	-7.2	69.8	43.8	-41.2	1.8	-26.2	1.8
3.56228	-53.3333	6.66667	3.66667	43.6667	-32.3333	32.6667	-34.3333	25.6667	17.6667	46.6667	45.6667	33.6667	-27.3333	7.66667	-19.3333
3.56121	-16.8667	25.1333	65.1333	65.1333	-20.8667	18.1333	-25.8667	49.1333	26.1333	34.1333	24.1333	29.1333	28.1333	85.1333	39.1333
3.56015	3.13333	10.1333	43.1333	23.1333	25.1333	44.1333	49.1333	8.13333	64.1333	42.1333	10.1333	33.1333	48.1333	17.1333	59.1333
3.55909	47.7333	28.7333	-12.2667	36.7333	15.7333	3.73333	16.7333	-9.26667	33.7333	36.7333	10.7333	-19.2667	-11.2667	-22.2667	13.7333
3.55802	3.86667	59.8667	32.8667	9.86667	42.8667	5.86667	55.8667	19.8667	41.8667	-11.1333	91.8667	19.8667	69.8667	-31.1333	83.8667
3.55696	-37.4	-8.4	9.6	29.6	-1.4	-7.4	12.6	6.6	25.6	61.6	36.6	-3.4	12.6	-11.4	49.6
3.55591	-19.8	-26.8	4.2	20.2	32.2	16.2	-82.8	-13.8	2.2	24.2	-11.8	45.2	-8.8	-38.8	-5.8
3.55485	-3.6	13.4	-19.6	-18.6	51.4	44.4	-19.6	20.4	-6.6	-4.6	18.4	-16.6	17.4	-13.6	20.4
3.55379	0.73333	-15.2667	24.7333	-5.26667	-12.2667	-36.2667	-7.26667	-14.2667	-9.26667	0.73333	8.73333	26.7333	14.7333	31.7333	37.7333
3.55273	-1.4	37.6	31.6	-4.4	20.6	21.6	39.6	11.6	69.6	52.6	38.6	-32.4	32.6	-1.4	37.6
3.55168	-35.9333	13.0667	38.0667	28.0667	5.06667	-10.9333	8.06667	32.0667	47.0667	-21.9333	68.0667	21.0667	70.0667	41.0667	49.0667
3.55062	60.6	40.6	44.6	-1.4	-4.4	33.6	5.6	12.6	41.6	4.6	111.6	23.6	27.6	-7.4	34.6
3.54956	38.3333	-3.66667	1.33333	71.3333	-0.66667	20.3333	-24.6667	24.3333	-25.6667	40.3333	-6.66667	30.3333	-3.66667	-42.6667	-31.6667
3.54851	-10.2667	-5.26667	3.73333	23.7333	40.7333	21.7333	-27.2667	-14.2667	11.7333	63.7333	19.7333	18.7333	-24.2667	-1.26667	0.73333
3.54746	32	4	31	1	-8	4	25	83	48	18	6	-14	18	19	3
3.5464	-1.13333	54.8667	-31.1333	12.8667	-6.13333	91.8667	57.8667	4.86667	1.86667	43.8667	36.8667	36.8667	21.8667	31.8667	-38.1333
3.54535	2.33333	19.3333	24.3333	53.3333	59.3333	22.3333	-1.66667	21.3333	33.3333	13.3333	-7.66667	52.3333	45.3333	51.3333	47.3333
3.5443	18.5333	24.5333	31.5333	36.5333	40.5333	-4.46667	49.5333	-4.46667	21.5333	55.5333	36.5333	16.5333	52.5333	-20.4667	1.53333
3.54324	33.4	33.4	57.4	12.4	-33.6	37.4	36.4	79.4	12.4	51.4	-1.6	12.4	47.4	4.4	29.4
3.5422	-10.2667	18.7333	23.7333	13.7333	-2.26667	19.7333	-23.2667	19.7333	-46.2667	25.7333	-2.26667	4.73333	21.7333	-11.2667	-11.2667
3.54115	21.9333	42.9333	-32.0667	-13.0667	16.9333	49.9333	29.9333	58.9333	-17.0667	14.9333	-33.0667	8.93333	54.9333	21.9333	-37.0667
3.5401	-23.7333	-27.7333	-13.7333	62.2667	69.2667	1.26667	46.2667	-34.7333	71.2667	35.2667	-16.7333	-8.73333	25.2667	-25.7333	-2.73333
3.53905	-5.93333	-5.93333	-22.9333	-31.9333	51.0667	-5.93333	0.06667	-6.93333	4.06667	17.0667	-6.93333	-12.9333	28.0667	-5.93333	-30.9333
3.53799	18.6667	15.6667	41.6667	22.6667	56.6667	-3.33333	-29.3333	-46.3333	10.6667	4.66667	44.6667	2.66667	7.66667	-33.3333	-16.3333
3.53695	20.6	84.6	13.6	-16.4	48.6	-31.4	-1.4	27.6	22.6	63.6	70.6	-21.4	-36.4	39.6	-34.4
3.53591	21.8667	-8.13333	18.8667	32.8667	71.8667	26.8667	53.8667	58.8667	11.8667	42.8667	54.8667	-1.13333	-1.13333	33.8667	37.8667
3.53486	-2.26667	2.73333	5.73333	-1.26667	50.7333	-34.2667	9.73333	61.7333	30.7333	3.73333	32.7333	-21.2667	-4.26667	-8.26667	24.7333
3.53381	9.46667	-36.5333	-30.5333	16.4667	-37.5333	21.4667	-41.5333	40.4667	37.4667	14.4667	35.4667	-10.5333	6.46667	-37.5333	1.46667
3.53276	14.4	-27.6	-51.6	41.4	4.4	-46.6	-17.6	48.4	24.4	21.4	-23.6	-36.6	46.4	40.4	19.4
3.53172	31.0667	18.0667	-8.93333	25.0667	-21.9333	-8.93333	-49.9333	10.0667	-41.9333	31.0667	-0.93333	31.0667	-13.9333	11.0667	2.06667
3.53068	47.2	7.2	8.2	19.2	-14.8	15.2	6.2	31.2	33.2	17.2	51.2	34.2	-12.8	65.2	-15.8
3.52964	29.6	46.6	-0.4	32.6	36.6	23.6	68.6	48.6	33.6	4.6	12.6	13.6	24.6	6.6	87.6
3.52859	57.3333	-18.6667	31.3333	-0.66667	1.33333	-16.6667	18.3333	12.3333	4.33333	-19.6667	-62.6667	8.33333	52.3333	16.3333	27.3333
3.52755	-9.46667	32.5333	13.5333	-12.4667	18.5333	13.5333	8.53333	-24.4667	39.5333	36.5333	-1.46667	5.53333	17.5333	-11.4667	-39.4667
3.5265	-4.4	-53.4	-10.4	-54.4	-31.4	-11.4	2.6	3.6	-15.4	-4.4	-0.4	15.6	15.6	-1.4	2.6
3.52547	7.6	-60.4	-7.4	0.6	-27.4	-37.4	-1.4	-26.4	-12.4	-11.4	-12.4	22.6	34.6	40.6	5.6
3.52443	71.8667	-29.1333	17.8667	12.8667	-2.13333	-2.13333	11.8667	41.8667	8.86667	38.8667	59.8667	45.8667	22.8667	-12.1333	-11.1333
3.52339	3.06667	35.0667	64.0667	4.06667	2.06667	23.0667	38.0667	16.0667	54.0667	-6.93333	13.0667	15.0667	15.0667	20.0667	-16.9333
3.52235	-2	73	49	-31	0	-16	-17	51	62	61	30	51	14	28	41
3.52131	9.73333	5.73333	-17.2667	29.7333	26.7333	-43.2667	16.7333	23.7333	26.7333	7.73333	-9.26667	-26.2667	-48.2667	5.73333	-22.2667
3.52028	-37.6667	20.3333	-19.6667	37.3333	15.3333	19.3333	48.3333	27.3333	41.3333	24.3333	6.33333	31.3333	45.3333	16.3333	96.3333
3.51924	-49.6	-26.6	13.4	45.4	14.4	20.4	9.4	32.4	-48.6	-70.6	-1.6	59.4	11.4	-12.6	-22.6
3.5182	-9.66667	-28.6667	24.3333	9.33333	-1.66667	16.3333	-12.6667	17.3333	-24.6667	6.33333	27.3333	3.33333	7.33333	-26.6667	-52.6667
3.51716	-20.5333	28.4667	4.46667	24.4667	1.46667	5.46667	-12.5333	-31.5333	4.46667	6.46667	-31.5333	-2.53333	-27.5333	9.46667	0.46667
3.51612	5.2	61.2	40.2	58.2	-20.8	34.2	52.2	39.2	49.2	39.2	61.2	50.2	19.2	46.2	33.2
3.5151	35	-2	19	13	67	31	17	63	7	35	10	7	10	21	15
3.51406	18.2	19.2	-21.8	52.2	-69.8	-34.8	14.2	42.2	-4.8	48.2	-55.8	-38.8	-15.8	8.2	-58.8
3.51303	64.0667	26.0667	-17.9333	41.0667	19.0667	-48.9333	16.0667	2.06667	63.0667	10.0667	34.0667	89.0667	17.0667	30.0667	4.06667
3.51199	-14.6667	-12.6667	-11.6667	-23.6667	-28.6667	-2.66667	48.3333	77.3333	10.3333	-1.66667	-35.6667	27.3333	26.3333	33.3333	-0.66667
3.51097	-38.6667	20.3333	-8.66667	22.3333	64.3333	-37.6667	-24.6667	-19.6667	24.3333	-15.6667	-5.66667	-22.6667	-19.6667	-9.66667	44.3333
3.50993	-71.6667	21.3333	3.33333	-13.6667	-24.6667	-42.6667	-28.6667	8.33333	-16.6667	7.33333	3.33333	-37.6667	3.33333	-17.6667	-13.6667
3.5089	37.8667	-8.13333	-18.1333	-2.13333	28.8667	28.8667	1.86667	-0.13333	46.8667	43.8667	41.8667	44.8667	27.8667	14.8667	-6.13333
3.50787	66.5333	15.5333	-18.4667	22.5333	-23.4667	2.53333	43.5333	37.5333	18.5333	-3.46667	26.5333	20.5333	34.5333	-4.46667	22.5333
3.50685	-11.4667	-35.4667	-19.4667	-1.46667	-19.4667	-50.4667	-59.4667	-13.4667	-54.4667	-51.4667	-52.4667	5.53333	3.53333	-73.4667	25.5333
3.50582	-13.4667	-42.4667	-18.4667	-48.4667	-9.46667	0.53333	24.5333	5.53333	7.53333	-19.4667	5.53333	4.53333	-40.4667	-23.4667	-23.4667
3.50479	34.7333	-7.26667	22.7333	-19.2667	50.7333	52.7333	-24.2667	9.73333	51.7333	24.7333	4.73333	46.7333	2.73333	-41.2667	-17.2667
3.50376	-1.73333	10.2667	-19.7333	4.26667	18.2667	12.2667	-9.73333	4.26667	-19.7333	23.2667	23.2667	24.2667	11.2667	-7.73333	31.2667
3.50274	-35.5333	37.4667	20.4667	11.4667	44.4667	-49.5333	24.4667	1.46667	7.46667	81.4667	33.4667	-30.5333	-63.5333	31.4667	-16.5333
3.50171	-3.73333	28.2667	5.26667	-33.7333	21.2667	4.26667	11.2667	-9.73333	41.2667	-11.7333	27.2667	11.2667	24.2667	-13.7333	-26.7333
3.50068	-10.9333	-23.9333	20.0667	-67.9333	36.0667	30.0667	15.0667	-9.93333	21.0667	-5.93333	3.06667	2.06667	28.0667	-22.9333	-27.9333
3.49965	69.0667	-13.9333	-16.9333	-11.9333	52.0667	47.0667	6.06667	26.0667	76.0667	60.0667	-5.93333	-11.9333	-27.9333	-21.9333	14.0667
3.49863	15.4	-1.6	23.4	24.4	16.4	36.4	36.4	10.4	-7.6	40.4	65.4	-14.6	46.4	22.4	7.4
3.49761	47.3333	0.33333	13.3333	-22.6667	0.33333	-24.6667	28.3333	41.3333	13.3333	30.3333	56.3333	8.33333	4.33333	-67.6667	0.33333
3.49658	11	56	10	5	28	43	-26	49	28	18	36	-21	23	28	-9
3.49556	30.0667	50.0667	-15.9333	22.0667	31.0667	30.0667	4.06667	92.0667	-13.9333	30.0667	42.0667	42.0667	30.0667	-25.9333	45.0667
3.49454	27.1333	34.1333	85.1333	10.1333	55.1333	28.1333	28.1333	-1.86667	17.1333	21.1333	33.1333	6.13333	40.1333	38.1333	52.1333
3.49352	22.0667	63.0667	19.0667	14.0667	22.0667	43.0667	15.0667	52.0667	37.0667	15.0667	76.0667	49.0667	-32.9333	22.0667	59.0667
3.4925	17.6	24.6	34.6	59.6	21.6	3.6	16.6	-16.4	61.6	16.6	-16.4	8.6	80.6	-1.4	70.6
3.49148	9.93333	-34.0667	-0.06667	32.9333	2.93333	28.9333	13.9333	64.9333	-9.06667	68.9333	31.9333	24.9333	-15.0667	-34.0667	7.93333
3.49046	-61.2	38.8	-8.2	14.8	-22.2	71.8	34.8	44.8	37.8	32.8	28.8	69.8	30.8	-7.2	11.8
3.48944	74.4	27.4	61.4	-21.6	51.4	10.4	35.4	39.4	11.4	11.4	38.4	9.4	22.4	62.4	91.4
3.48842	50.4	-18.6	8.4	24.4	46.4	25.4	-46.6	41.4	64.4	37.4	-4.6	12.4	33.4	-9.6	18.4
3.48741	-5.93333	6.06667	-9.93333	-0.93333	30.0667	19.0667	59.0667	-7.93333	16.0667	51.0667	40.0667	71.0667	15.0667	47.0667	38.0667
3.48639	26.9333	21.9333	44.9333	21.9333	5.93333	-14.0667	34.9333	41.9333	11.9333	30.9333	16.9333	48.9333	5.93333	6.93333	-26.0667
3.48537	24	-11	30	39	32	-12	14	24	51	-12	51	-8	22	34	4
3.48436	-28.6667	-7.66667	30.3333	20.3333	10.3333	49.3333	14.3333	26.3333	35.3333	43.3333	40.3333	2.33333	4.33333	12.3333	-4.66667
3.48334	-9.06667	29.9333	36.9333	59.9333	19.9333	-7.06667	-27.0667	-2.06667	31.9333	30.9333	9.93333	31.9333	42.9333	2.93333	11.9333
3.48232	7.13333	-21.8667	-6.86667	23.1333	4.13333	-4.86667	40.1333	23.1333	-31.8667	-0.86667	-3.86667	-43.8667	-8.86667	-13.8667	51.1333
3.48132	5.6	-7.4	0.6	9.6	-31.4	4.6	-19.4	-4.4	-22.4	82.6	10.6	-1.4	7.6	23.6	28.6
3.4803	0.66667	21.6667	-6.33333	48.6667	20.6667	52.6667	-10.3333	66.6667	46.6667	86.6667	21.6667	53.6667	49.6667	9.66667	41.6667
3.47929	48	19	54	-5	-24	-8	-16	60	20	-37	25	4	-4	5	16
3.47827	-12.2667	-20.2667	-10.2667	28.7333	47.7333	32.7333	-1.26667	1.73333	-5.26667	21.7333	52.7333	-16.2667	21.7333	-3.26667	67.7333
3.47727	54.1333	47.1333	-37.8667	-6.86667	-3.86667	-13.8667	57.1333	52.1333	12.1333	42.1333	9.13333	-2.86667	19.1333	9.13333	17.1333
3.47625	30	-48	-12	-15	29	-18	-22	29	-6	17	6	-64	24	-26	57
3.47524	-37.9333	18.0667	2.06667	-2.93333	28.0667	43.0667	-25.9333	7.06667	11.0667	58.0667	67.0667	16.0667	49.0667	17.0667	51.0667
3.47424	1.2	-38.8	-17.8	-0.8	-25.8	-4.8	13.2	-9.8	30.2	39.2	-8.8	4.2	18.2	-54.8	1.2
3.47322	5.13333	-40.8667	0.13333	-5.86667	-29.8667	1.13333	55.1333	53.1333	2.13333	27.1333	36.1333	39.1333	51.1333	56.1333	60.1333
3.47221	22.1333	2.13333	16.1333	29.1333	16.1333	37.1333	-10.8667	46.1333	14.1333	19.1333	16.1333	42.1333	38.1333	24.1333	-21.8667
3.47121	-5.06667	-9.06667	18.9333	-26.0667	2.93333	-19.0667	-2.06667	60.9333	-5.06667	-34.0667	-15.0667	-60.0667	-53.0667	-17.0667	15.9333
3.4702	4.6	-5.4	-22.4	-19.4	22.6	-42.4	-8.4	-8.4	-5.4	22.6	4.6	0.6	5.6	59.6	22.6
3.46919	24.5333	-19.4667	31.5333	65.5333	54.5333	45.5333	32.5333	-25.4667	38.5333	-34.4667	30.5333	62.5333	-54.4667	15.5333	-2.46667
3.46819	10.3333	14.3333	40.3333	42.3333	0.33333	38.3333	56.3333	46.3333	11.3333	39.3333	18.3333	-0.66667	-19.6667	3.33333	-34.6667
3.46718	12.4	-4.6	-0.6	-2.6	-32.6	0.4	26.4	57.4	16.4	23.4	34.4	20.4	32.4	-6.6	-34.6
3.46618	24.4667	57.4667	6.46667	-65.5333	-18.5333	27.4667	-21.5333	-14.5333	-6.53333	-10.5333	53.4667	6.46667	22.4667	-3.53333	79.4667
3.46518	45.6	-19.4	-16.4	9.6	-8.4	35.6	-6.4	22.6	2.6	61.6	-11.4	3.6	-12.4	1.6	20.6
3.46417	-24	40	-11	24	-2	44	9	51	59	39	53	17	9	6	97
3.46316	11.5333	48.5333	9.53333	-26.4667	-23.4667	-31.4667	-22.4667	-43.4667	28.5333	9.53333	60.5333	28.5333	6.53333	-0.46667	0.53333
3.46217	5.06667	65.0667	38.0667	30.0667	30.0667	35.0667	-26.9333	71.0667	22.0667	39.0667	41.0667	15.0667	30.0667	34.0667	8.06667
3.46116	-2.06667	12.9333	-49.0667	6.93333	-7.06667	-15.0667	64.9333	20.9333	27.9333	27.9333	46.9333	45.9333	6.93333	25.9333	12.9333
3.46016	-32.6667	3.33333	4.33333	-7.66667	-13.6667	-24.6667	28.3333	-15.6667	33.3333	-2.66667	5.33333	-12.6667	-6.66667	8.33333	-8.66667
3.45917	4.06667	6.06667	53.0667	23.0667	-24.9333	38.0667	-16.9333	50.0667	14.0667	-3.93333	72.0667	-2.93333	-13.9333	44.0667	-30.9333
3.45816	-56.4667	31.5333	-0.46667	-16.4667	2.53333	49.5333	23.5333	47.5333	24.5333	1.53333	-23.4667	-15.4667	26.5333	-10.4667	-19.4667
3.45716	36.6	-7.4	-16.4	39.6	7.6	15.6	-11.4	7.6	10.6	76.6	33.6	42.6	-5.4	3.6	34.6
3.45617	-0.8	-14.8	10.2	17.2	25.2	69.2	10.2	3.2	22.2	6.2	39.2	33.2	23.2	83.2	70.2
3.45517	44.4	71.4	-9.6	14.4	93.4	10.4	43.4	63.4	36.4	24.4	26.4	23.4	-7.6	25.4	-13.6
3.45417	-28.6667	21.3333	12.3333	22.3333	9.33333	-1.66667	-2.66667	4.33333	60.3333	18.3333	23.3333	19.3333	20.3333	-14.6667	-19.6667
3.45317	-23.6667	9.33333	9.33333	26.3333	-11.6667	-16.6667	7.33333	53.3333	23.3333	0.33333	10.3333	6.33333	55.3333	21.3333	-17.6667
3.45217	-36.8667	42.1333	-19.8667	-1.86667	30.1333	-10.8667	3.13333	21.1333	21.1333	38.1333	-4.86667	23.1333	19.1333	-34.8667	17.1333
3.45118	-23.5333	-17.5333	-21.5333	43.4667	-30.5333	42.4667	-11.5333	1.46667	13.4667	-16.5333	-10.5333	19.4667	-14.5333	-44.5333	-44.5333
3.45019	20.8	27.8	-10.2	-2.2	-8.2	48.8	53.8	57.8	-4.2	60.8	44.8	45.8	25.8	1.8	30.8
3.44919	-17.2667	5.73333	7.73333	4.73333	-0.26667	21.7333	12.7333	22.7333	27.7333	-16.2667	14.7333	48.7333	16.7333	48.7333	-14.2667
3.4482	-24.4	-2.4	20.6	-8.4	-8.4	-9.4	46.6	12.6	16.6	13.6	36.6	-21.4	57.6	-18.4	44.6
3.4472	1.06667	29.0667	-7.93333	10.0667	9.06667	21.0667	-11.9333	-13.9333	-38.9333	-18.9333	96.0667	-0.93333	25.0667	47.0667	-7.93333
3.44622	12.8	-28.2	18.8	-34.2	-9.2	16.8	-13.2	4.8	-7.2	15.8	-40.2	33.8	28.8	0.8	-6.2
3.44522	-27.6	33.4	45.4	38.4	-7.6	50.4	67.4	-16.6	41.4	31.4	-0.6	25.4	3.4	19.4	60.4
3.44422	-24.4	-39.4	-50.4	1.6	34.6	-16.4	23.6	-28.4	-7.4	13.6	-6.4	42.6	-4.4	-59.4	-8.4
3.44324	20.5333	13.5333	38.5333	7.53333	-1.46667	-26.4667	-25.4667	-6.46667	-39.4667	22.5333	-8.46667	-0.46667	2.53333	55.5333	-52.4667
3.44225	48.3333	27.3333	-8.66667	-10.6667	17.3333	3.33333	28.3333	15.3333	19.3333	83.3333	-9.66667	4.33333	-13.6667	-0.66667	-23.6667
3.44126	8.13333	45.1333	-24.8667	3.13333	-9.86667	-26.8667	60.1333	-7.86667	54.1333	27.1333	13.1333	-9.86667	27.1333	4.13333	-17.8667
3.44027	-13	10	3	7	21	8	7	33	25	-17	55	33	-30	1	12
3.43928	-16.1333	2.86667	1.86667	34.8667	9.86667	23.8667	6.86667	17.8667	-30.1333	57.8667	17.8667	18.8667	-17.1333	-16.1333	54.8667
3.43829	26.6	-3.4	18.6	-5.4	-13.4	8.6	48.6	4.6	-4.4	-24.4	-26.4	10.6	3.6	13.6	22.6
3.4373	-23.0667	36.9333	16.9333	11.9333	37.9333	-52.0667	-11.0667	26.9333	-7.06667	-7.06667	-13.0667	-10.0667	37.9333	-10.0667	24.9333
3.43632	-6.2	7.8	-33.2	25.8	-0.2	-44.2	5.8	-29.2	14.8	20.8	-15.2	-25.2	-1.2	-14.2	-0.2
3.43533	23.8667	1.86667	-24.1333	27.8667	-32.1333	10.8667	12.8667	15.8667	17.8667	16.8667	19.8667	84.8667	2.86667	-44.1333	12.8667
3.43434	-6.73333	-15.7333	17.2667	-19.7333	10.2667	15.2667	19.2667	42.2667	18.2667	9.26667	-18.7333	3.26667	-13.7333	1.26667	-5.73333
3.43336	40.3333	-22.6667	22.3333	-5.66667	44.3333	44.3333	20.3333	33.3333	24.3333	8.33333	-10.6667	21.3333	71.3333	-4.66667	-12.6667
3.43237	10.2	-3.8	37.2	7.2	-12.8	-14.8	-6.8	-7.8	-9.8	43.2	-18.8	30.2	13.2	-11.8	-0.8
3.4314	7.13333	39.1333	-61.8667	15.1333	29.1333	25.1333	24.1333	6.13333	-0.86667	30.1333	16.1333	-19.8667	-31.8667	-3.86667	-33.8667
3.43041	14.2	27.2	25.2	-7.8	2.2	26.2	-1.8	67.2	68.2	35.2	94.2	-1.8	57.2	25.2	13.2
3.42942	32.7333	-2.26667	16.7333	-19.2667	-34.2667	33.7333	1.73333	-38.2667	23.7333	50.7333	25.7333	26.7333	14.7333	69.7333	14.7333
3.42845	-23.0667	10.9333	46.9333	45.9333	25.9333	17.9333	22.9333	23.9333	6.93333	20.9333	44.9333	68.9333	6.93333	-22.0667	-27.0667
3.42746	41.4667	29.4667	1.46667	4.46667	0.46667	21.4667	15.4667	-4.53333	-30.5333	-24.5333	-27.5333	-17.5333	-49.5333	-5.53333	32.4667
3.42648	-8.46667	-6.46667	-23.4667	25.5333	6.53333	3.53333	-34.4667	3.53333	-12.4667	-14.4667	25.5333	37.5333	-12.4667	-28.4667	-45.4667
3.4255	24.3333	39.3333	23.3333	14.3333	27.3333	17.3333	31.3333	-1.66667	71.3333	26.3333	42.3333	15.3333	19.3333	34.3333	20.3333
3.42453	-40.8	21.2	-20.8	16.2	11.2	-40.8	9.2	27.2	-9.8	-37.8	32.2	-1.8	-53.8	-8.8	-15.8
3.42354	-27.0667	-1.06667	-4.06667	4.93333	14.9333	-12.0667	-38.0667	-8.06667	7.93333	46.9333	-35.0667	-3.06667	-11.0667	-27.0667	-5.06667
3.42256	15.7333	14.7333	32.7333	54.7333	44.7333	17.7333	38.7333	26.7333	51.7333	15.7333	-3.26667	29.7333	48.7333	-33.2667	76.7333
3.42159	43.9333	-26.0667	26.9333	-19.0667	7.93333	-32.0667	15.9333	-13.0667	-3.06667	13.9333	5.93333	35.9333	-58.0667	27.9333	19.9333
3.4206	46.4667	14.4667	34.4667	6.46667	14.4667	-25.5333	-12.5333	-27.5333	-1.53333	-55.5333	36.4667	-2.53333	13.4667	51.4667	-17.5333
3.41963	54.2	11.2	60.2	13.2	16.2	5.2	10.2	48.2	24.2	52.2	-12.8	42.2	-1.8	17.2	40.2
3.41865	29.8	43.8	33.8	3.8	17.8	-2.2	36.8	29.8	75.8	67.8	27.8	39.8	79.8	18.8	-33.2
3.41768	-21.6667	7.33333	31.3333	19.3333	37.3333	11.3333	-54.6667	-4.66667	33.3333	4.33333	54.3333	-7.66667	9.33333	11.3333	19.3333
3.4167	8.53333	34.5333	-6.46667	-38.4667	-5.46667	-42.4667	40.5333	-70.4667	14.5333	17.5333	-5.46667	-50.4667	54.5333	13.5333	-13.4667
3.41573	-16.2667	-12.2667	-16.2667	-35.2667	7.73333	10.7333	24.7333	8.73333	0.73333	-11.2667	45.7333	9.73333	51.7333	14.7333	34.7333
3.41476	-36.8667	-6.86667	2.13333	21.1333	-10.8667	36.1333	78.1333	87.1333	45.1333	16.1333	45.1333	41.1333	-8.86667	32.1333	30.1333
3.41379	39.8	15.8	-5.2	-4.2	57.8	-14.2	12.8	44.8	11.8	16.8	-1.2	-9.2	-1.2	31.8	54.8
3.41281	28.5333	17.5333	-1.46667	8.53333	34.5333	62.5333	27.5333	49.5333	66.5333	39.5333	10.5333	51.5333	-18.4667	33.5333	-9.46667
3.41183	-58.0667	33.9333	19.9333	-24.0667	44.9333	14.9333	19.9333	15.9333	43.9333	40.9333	26.9333	-46.0667	-6.06667	28.9333	33.9333
3.41087	18.0667	-24.9333	15.0667	25.0667	25.0667	59.0667	-22.9333	74.0667	37.0667	1.06667	58.0667	28.0667	59.0667	-5.93333	-70.9333
3.40989	40.8667	73.8667	-27.1333	46.8667	2.86667	10.8667	48.8667	32.8667	1.86667	-19.1333	21.8667	10.8667	6.86667	2.86667	24.8667
3.40893	-12	-11	15	-33	39	49	-27	-29	4	14	-8	-13	-21	18	0
3.40795	-8.46667	3.53333	-17.4667	-38.4667	-10.4667	-24.4667	-31.4667	-18.4667	-2.46667	-2.46667	-35.4667	-13.4667	32.5333	21.5333	-1.46667
3.40699	-36.5333	-31.5333	-25.5333	-58.5333	45.4667	-2.53333	-26.5333	-1.53333	-0.53333	5.46667	-33.5333	-23.5333	26.4667	-1.53333	12.4667
3.40601	35.8	15.8	-13.2	-22.2	-7.2	-22.2	-35.2	-6.2	-2.2	-15.2	-18.2	4.8	30.8	-28.2	15.8
3.40505	-16.2	37.8	-11.2	4.8	-61.2	11.8	35.8	4.8	-21.2	29.8	23.8	-1.2	0.8	-27.2	-12.2
3.40408	47	3	-45	-3	31	45	6	41	27	55	35	21	18	24	20
3.40312	-20.3333	52.6667	-12.3333	19.6667	-0.33333	-36.3333	25.6667	29.6667	-3.33333	15.6667	22.6667	13.6667	5.66667	18.6667	57.6667
3.40214	32.2	44.2	-11.8	35.2	-2.8	12.2	34.2	27.2	-10.8	45.2	36.2	47.2	29.2	5.2	-27.8
3.40118	18.5333	-7.46667	-28.4667	4.53333	-59.4667	23.5333	13.5333	30.5333	-20.4667	-17.4667	29.5333	-12.4667	16.5333	18.5333	-16.4667
3.40021	32.3333	8.33333	49.3333	19.3333	7.33333	-10.6667	22.3333	48.3333	15.3333	-7.66667	15.3333	29.3333	20.3333	-14.6667	-2.66667
3.39925	-44.5333	29.4667	-12.5333	21.4667	-19.5333	48.4667	55.4667	8.46667	37.4667	1.46667	13.4667	8.46667	20.4667	-8.53333	-27.5333
3.39828	-17.2	-23.2	-0.2	-8.2	12.8	8.8	3.8	-15.2	0.8	4.8	-18.2	-65.2	24.8	-19.2	-29.2
3.39733	4.8	31.8	28.8	0.8	-25.2	19.8	28.8	25.8	20.8	10.8	12.8	46.8	30.8	9.8	-6.2
3.39636	-2.93333	1.06667	20.0667	9.06667	7.06667	28.0667	-13.9333	33.0667	36.0667	-13.9333	15.0667	-15.9333	-28.9333	5.06667	-8.93333
3.3954	20.4	41.4	-7.6	33.4	38.4	45.4	6.4	12.4	56.4	31.4	-16.6	8.4	-1.6	-33.6	16.4
3.39443	37.6	8.6	3.6	32.6	15.6	-7.4	73.6	53.6	7.6	-12.4	21.6	36.6	39.6	39.6	29.6
3.39348	-25.4	-24.4	4.6	-1.4	69.6	19.6	5.6	20.6	38.6	15.6	-11.4	-14.4	-19.4	42.6	-8.4
3.39251	42.6667	34.6667	13.6667	10.6667	61.6667	41.6667	25.6667	37.6667	43.6667	51.6667	24.6667	20.6667	73.6667	26.6667	68.6667
3.39156	-21.4	-2.4	14.6	-10.4	13.6	-8.4	0.6	11.6	16.6	30.6	-7.4	27.6	0.6	0.6	0.6
3.39059	14.2	45.2	21.2	9.2	4.2	7.2	22.2	17.2	-0.8	46.2	15.2	-56.8	27.2	-12.8	-0.8
3.38964	18.5333	13.5333	19.5333	11.5333	2.53333	-13.4667	52.5333	2.53333	-11.4667	-4.46667	4.53333	20.5333	22.5333	37.5333	17.5333
3.38867	27	13	-12	56	0	39	12	53	28	12	0	21	22	-12	-1
3.38772	12.6	3.6	6.6	-19.4	-15.4	10.6	5.6	-39.4	-37.4	25.6	4.6	6.6	57.6	-21.4	19.6
3.38676	28.8	-17.2	1.8	-2.2	19.8	-22.2	32.8	-9.2	-3.2	29.8	2.8	-8.2	-36.2	2.8	18.8
3.3858	23.9333	-37.0667	20.9333	23.9333	39.9333	-21.0667	10.9333	-1.06667	23.9333	22.9333	3.93333	36.9333	16.9333	14.9333	36.9333
3.38484	-9.8	7.2	-17.8	-23.8	-42.8	-32.8	0.2	0.2	14.2	-4.8	20.2	-0.8	-60.8	-17.8	41.2
3.38389	13.6667	-1.33333	7.66667	-10.3333	53.6667	2.66667	31.6667	52.6667	31.6667	14.6667	56.6667	18.6667	79.6667	32.6667	27.6667
3.38293	32.4667	24.4667	31.4667	-3.53333	44.4667	34.4667	28.4667	44.4667	46.4667	47.4667	66.4667	22.4667	7.46667	12.4667	12.4667
3.38198	-9.6	11.4	0.4	4.4	-5.6	-3.6	-21.6	29.4	5.4	-6.6	35.4	25.4	37.4	-38.6	6.4
3.38102	73.2667	18.2667	16.2667	26.2667	45.2667	53.2667	43.2667	67.2667	19.2667	57.2667	-33.7333	-12.7333	5.26667	6.26667	16.2667
3.38007	-36	3	45	14	-1	-10	-17	53	25	9	22	57	45	6	-19
3.37912	-6.46667	13.5333	-29.4667	25.5333	21.5333	-8.46667	31.5333	-18.4667	16.5333	16.5333	53.5333	45.5333	-3.46667	-12.4667	27.5333
3.37817	-24.2667	-40.2667	-20.2667	63.7333	-2.26667	28.7333	25.7333	20.7333	22.7333	36.7333	42.7333	9.73333	-7.26667	-13.2667	47.7333
3.37722	9.2	-5.8	-3.8	25.2	-1.8	63.2	17.2	66.2	-1.8	6.2	60.2	50.2	-32.8	53.2	-10.8
3.37626	-7.86667	8.13333	19.1333	30.1333	8.13333	-5.86667	13.1333	33.1333	46.1333	19.1333	14.1333	-5.86667	13.1333	17.1333	6.13333
3.37532	11.5333	0.53333	23.5333	-41.4667	-21.4667	9.53333	17.5333	38.5333	30.5333	29.5333	-12.4667	25.5333	40.5333	-30.4667	0.53333
3.37436	38.8667	-35.1333	22.8667	29.8667	-5.13333	25.8667	18.8667	3.86667	26.8667	2.86667	-5.13333	12.8667	13.8667	12.8667	16.8667
3.37342	-48.6	12.4	-37.6	4.4	17.4	1.4	25.4	-40.6	1.4	34.4	10.4	41.4	-46.6	28.4	-52.6
3.37246	-26.5333	1.46667	-15.5333	-27.5333	-32.5333	-3.53333	17.4667	-43.5333	53.4667	33.4667	26.4667	1.46667	20.4667	-11.5333	19.4667
3.37152	19.2667	36.2667	-37.7333	2.26667	1.26667	-42.7333	-29.7333	28.2667	-30.7333	20.2667	17.2667	30.2667	-22.7333	-14.7333	-20.7333
3.37057	50.4667	11.4667	5.46667	26.4667	-5.53333	29.4667	-14.5333	-8.53333	-8.53333	-9.53333	-12.5333	19.4667	36.4667	-19.5333	-12.5333
3.36962	23.9333	20.9333	5.93333	-6.06667	-47.0667	9.93333	12.9333	45.9333	47.9333	9.93333	8.93333	24.9333	29.9333	-1.06667	10.9333
3.36868	-3.66667	-17.6667	12.3333	29.3333	25.3333	-5.66667	40.3333	48.3333	-12.6667	-37.6667	33.3333	8.33333	-0.66667	53.3333	-16.6667
3.36773	10.1333	10.1333	6.13333	-13.8667	36.1333	23.1333	39.1333	14.1333	46.1333	19.1333	37.1333	-0.86667	22.1333	9.13333	22.1333
3.36678	5.06667	39.0667	1.06667	54.0667	37.0667	3.06667	10.0667	51.0667	23.0667	33.0667	8.06667	-14.9333	3.06667	20.0667	44.0667
3.36583	33.1333	31.1333	63.1333	36.1333	55.1333	4.13333	52.1333	-2.86667	30.1333	78.1333	66.1333	79.1333	19.1333	45.1333	25.1333
3.36489	24.3333	16.3333	48.3333	48.3333	40.3333	27.3333	65.3333	-3.66667	35.3333	-44.6667	-29.6667	52.3333	-33.6667	-1.66667	-28.6667
3.36395	6.13333	-1.86667	-13.8667	27.1333	-12.8667	21.1333	-2.86667	10.1333	32.1333	-11.8667	-15.8667	29.1333	14.1333	6.13333	28.1333
3.363	-57.1333	7.86667	-58.1333	-10.1333	-34.1333	4.86667	-33.1333	37.8667	24.8667	-0.13333	-5.13333	24.8667	3.86667	49.8667	28.8667
3.36206	31.2	-10.8	11.2	25.2	31.2	-52.8	4.2	53.2	30.2	-12.8	-20.8	7.2	5.2	5.2	13.2
3.36112	23	35	-26	-41	-35	-7	-7	1	9	3	-29	8	-52	7	-8
3.36018	16.5333	65.5333	33.5333	1.53333	86.5333	25.5333	28.5333	28.5333	31.5333	41.5333	71.5333	42.5333	56.5333	46.5333	30.5333
3.35923	4.4	21.4	47.4	39.4	54.4	52.4	3.4	15.4	-16.6	4.4	-14.6	21.4	13.4	-5.6	36.4
3.35829	-46.6	-63.6	-34.6	-25.6	-9.6	-5.6	-14.6	-16.6	-20.6	-32.6	-24.6	15.4	-36.6	2.4	-19.6
3.35736	-26.4	10.6	16.6	15.6	-10.4	-23.4	4.6	1.6	-12.4	14.6	35.6	-36.4	-30.4	-18.4	-12.4
3.35641	-4.53333	-11.5333	27.4667	24.4667	41.4667	5.46667	-24.5333	-10.5333	-33.5333	-8.53333	16.4667	25.4667	2.46667	-47.5333	-10.5333
3.35548	1.86667	-26.1333	45.8667	10.8667	-0.13333	-3.13333	63.8667	28.8667	27.8667	11.8667	17.8667	14.8667	26.8667	11.8667	41.8667
3.35453	30.4667	8.46667	-36.5333	3.46667	23.4667	-16.5333	20.4667	59.4667	26.4667	84.4667	19.4667	52.4667	17.4667	-43.5333	26.4667
3.3536	29	48	26	14	11	8	26	20	11	1	14	14	27	55	-12
3.35267	37.6	46.6	15.6	-3.4	-11.4	8.6	22.6	12.6	-13.4	-23.4	28.6	-8.4	8.6	4.6	47.6
3.35172	-12.0667	-9.06667	-18.0667	12.9333	40.9333	8.93333	-6.06667	37.9333	-30.0667	37.9333	-15.0667	-10.0667	-4.06667	30.9333	11.9333
3.35079	9.06667	44.0667	9.06667	2.06667	-37.9333	24.0667	63.0667	-18.9333	24.0667	-19.9333	11.0667	-49.9333	-2.93333	30.0667	4.06667
3.34986	18.2	-34.8	-4.8	5.2	-42.8	-40.8	14.2	28.2	-13.8	-9.8	15.2	17.2	22.2	2.2	-34.8
3.34892	5	62	-9	35	35	-22	-57	12	-6	13	43	10	-10	-26	18
3.34799	-44.8667	15.1333	18.1333	44.1333	-57.8667	30.1333	22.1333	24.1333	-3.86667	50.1333	-35.8667	17.1333	-34.8667	7.13333	41.1333
3.34705	15.7333	-3.26667	9.73333	5.73333	-8.26667	14.7333	14.7333	-16.2667	22.7333	3.73333	-5.26667	-26.2667	23.7333	-9.26667	14.7333
3.34612	23.2	38.2	34.2	41.2	17.2	11.2	56.2	6.2	75.2	17.2	31.2	15.2	28.2	38.2	46.2
3.34519	-4.46667	-9.46667	-20.4667	-6.46667	21.5333	-25.4667	-8.46667	-8.46667	21.5333	42.5333	34.5333	-4.46667	-8.46667	15.5333	-61.4667
3.34425	2.13333	17.1333	20.1333	-5.86667	19.1333	12.1333	0.13333	28.1333	10.1333	22.1333	57.1333	30.1333	4.13333	28.1333	26.1333
3.34332	37.0667	47.0667	35.0667	6.06667	72.0667	-42.9333	17.0667	-19.9333	67.0667	20.0667	25.0667	27.0667	-9.93333	60.0667	-12.9333
3.34238	20.1333	5.13333	-0.86667	37.1333	31.1333	14.1333	26.1333	25.1333	61.1333	-1.86667	21.1333	51.1333	14.1333	-21.8667	10.1333
3.34145	33.4	28.4	39.4	9.4	43.4	18.4	69.4	1.4	6.4	45.4	11.4	58.4	-0.6	11.4	66.4
3.34053	13.9333	10.9333	17.9333	5.93333	52.9333	24.9333	36.9333	31.9333	24.9333	25.9333	38.9333	1.93333	-38.0667	-7.06667	21.9333
3.33959	49.7333	12.7333	-23.2667	-0.26667	36.7333	12.7333	49.7333	2.73333	13.7333	55.7333	38.7333	8.73333	4.73333	30.7333	18.7333
3.33866	16.2667	14.2667	-1.73333	54.2667	38.2667	15.2667	28.2667	-8.73333	35.2667	53.2667	45.2667	64.2667	36.2667	6.26667	45.2667
3.33774	10.6	58.6	23.6	-9.4	48.6	13.6	23.6	28.6	28.6	-15.4	18.6	0.6	39.6	-23.4	16.6
3.3368	-9.66667	-24.6667	25.3333	11.3333	7.33333	27.3333	-65.6667	51.3333	-11.6667	-28.6667	-5.66667	-21.6667	-35.6667	-16.6667	-41.6667
3.33588	27.1333	15.1333	14.1333	-15.8667	-33.8667	-19.8667	-37.8667	-9.86667	15.1333	-12.8667	-6.86667	21.1333	-0.86667	-1.86667	12.1333
3.33496	44.5333	36.5333	4.53333	39.5333	13.5333	-6.46667	42.5333	9.53333	46.5333	1.53333	38.5333	-8.46667	-5.46667	29.5333	72.5333
3.33402	30.9333	10.9333	26.9333	47.9333	53.9333	46.9333	4.93333	36.9333	78.9333	17.9333	34.9333	49.9333	48.9333	46.9333	12.9333
3.3331	-11.1333	11.8667	0.86667	9.86667	-15.1333	3.86667	59.8667	11.8667	5.86667	3.86667	-0.13333	33.8667	-77.1333	23.8667	29.8667
3.33218	2	15	-27	18	-12	-2	33	39	37	-5	29	23	19	-31	2
3.33125	14.3333	-17.6667	25.3333	13.3333	68.3333	-0.66667	-12.6667	4.33333	44.3333	23.3333	31.3333	-24.6667	18.3333	20.3333	2.33333
3.33033	-21.4	-0.4	-31.4	30.6	-27.4	9.6	18.6	-3.4	23.6	9.6	24.6	36.6	-21.4	-37.4	-26.4
3.3294	33.8667	38.8667	25.8667	61.8667	25.8667	9.86667	-2.13333	-6.13333	-2.13333	32.8667	8.86667	23.8667	18.8667	-17.1333	20.8667
3.32847	6.4	25.4	25.4	12.4	32.4	19.4	8.4	-15.6	-14.6	7.4	50.4	8.4	-7.6	-36.6	-35.6
3.32755	34.8	8.8	15.8	32.8	30.8	-2.2	7.8	62.8	6.8	4.8	-13.2	-22.2	10.8	-17.2	-27.2
3.32664	37.5333	53.5333	-32.4667	27.5333	-15.4667	41.5333	20.5333	-2.46667	52.5333	34.5333	6.53333	-7.46667	31.5333	45.5333	28.5333
3.32571	19.2	38.2	3.2	14.2	2.2	-22.8	-43.8	19.2	25.2	76.2	-12.8	34.2	23.2	-25.8	4.2
3.32479	59.9333	36.9333	77.9333	46.9333	102.933	60.9333	-6.06667	60.9333	67.9333	90.9333	25.9333	23.9333	7.93333	5.93333	58.9333
3.32387	-22.3333	31.6667	18.6667	23.6667	-25.3333	1.66667	-13.3333	13.6667	24.6667	35.6667	5.66667	18.6667	21.6667	-3.33333	-10.3333
3.32294	19.8667	-12.1333	78.8667	24.8667	1.86667	16.8667	19.8667	44.8667	-11.1333	-6.13333	1.86667	-32.1333	-36.1333	-13.1333	-12.1333
3.32203	23.3333	74.3333	26.3333	12.3333	7.33333	-3.66667	59.3333	41.3333	93.3333	-28.6667	-17.6667	18.3333	42.3333	22.3333	51.3333
3.32111	18.1333	33.1333	37.1333	35.1333	54.1333	23.1333	8.13333	70.1333	-7.86667	27.1333	-0.86667	43.1333	5.13333	-6.86667	46.1333
3.32019	-6.13333	-35.1333	16.8667	6.86667	31.8667	8.86667	25.8667	50.8667	4.86667	73.8667	2.86667	-13.1333	3.86667	-29.1333	7.86667
3.31927	-4.46667	17.5333	9.53333	12.5333	-7.46667	42.5333	43.5333	43.5333	33.5333	5.53333	45.5333	16.5333	11.5333	16.5333	27.5333
3.31836	15	40	7	-24	2	-17	49	23	33	-10	25	-9	-27	-21	-13
3.31743	33.6	33.6	0.6	82.6	77.6	21.6	75.6	47.6	45.6	28.6	13.6	62.6	-5.4	-17.4	60.6
3.31652	47.5333	19.5333	76.5333	37.5333	80.5333	99.5333	70.5333	86.5333	98.5333	103.533	43.5333	22.5333	32.5333	-29.4667	10.5333
3.31561	36	-5	8	52	82	91	119	157	94	64	79	38	-6	16	-29
3.31468	21.0667	47.0667	83.0667	100.067	132.067	117.067	130.067	141.067	139.067	83.0667	49.0667	59.0667	28.0667	15.0667	28.0667
3.31377	9.86667	27.8667	2.86667	40.8667	92.8667	107.867	138.867	158.867	98.8667	80.8667	76.8667	41.8667	-13.1333	-9.13333	25.8667
3.31286	-14.4667	35.5333	65.5333	55.5333	53.5333	129.533	129.533	112.533	56.5333	74.5333	43.5333	38.5333	33.5333	19.5333	-23.4667
3.31195	30.8667	107.867	65.8667	97.8667	172.867	131.867	164.867	192.867	175.867	161.867	123.867	75.8667	75.8667	34.8667	-6.13333
3.31103	106	60	133	161	254	348	366	538	466	349	198	187	118	76	83
3.31012	69.7333	74.7333	125.733	132.733	206.733	250.733	312.733	402.733	331.733	145.733	111.733	82.7333	-2.26667	68.7333	-17.2667
3.30921	54.1333	46.1333	42.1333	59.1333	92.1333	141.133	202.133	233.133	123.133	103.133	84.1333	6.13333	5.13333	55.1333	19.1333
3.30829	36.1333	39.1333	49.1333	76.1333	136.133	265.133	263.133	357.133	249.133	211.133	119.133	43.1333	-0.86667	21.1333	-11.8667
3.30738	47.2	79.2	150.2	121.2	270.2	391.2	535.2	717.2	576.2	429.2	227.2	156.2	87.2	-5.8	75.2
3.30647	791.667	1033.67	1438.67	1695.67	2312.67	3066.67	3891.67	5117.67	4105.67	3730.67	2513.67	1821.67	1308.67	849.667	592.667
3.30556	4542.8	6281.8	8630.8	11202.8	13756.8	16489.8	19033.8	22054.8	18450.8	15924.8	11916.8	7461.8	4103.8	2498.8	1587.8
3.30465	1881.6	2366.6	3173.6	4314.6	5214.6	6300.6	6945.6	8231.6	6946.6	5480.6	3610.6	2131.6	1089.6	686.6	451.6
3.30374	206.867	319.867	556.867	919.867	1265.87	1565.87	1821.87	2071.87	1888.87	1300.87	773.867	350.867	151.867	97.8667	68.8667
3.30284	54.9333	115.933	172.933	177.933	331.933	414.933	383.933	497.933	478.933	338.933	251.933	93.9333	32.9333	15.9333	22.9333
3.30193	22.1333	26.1333	47.1333	62.1333	91.1333	138.133	108.133	128.133	116.133	126.133	-2.86667	23.1333	13.1333	30.1333	8.13333
3.30102	10.8667	0.86667	25.8667	106.867	146.867	111.867	97.8667	110.867	143.867	119.867	46.8667	68.8667	26.8667	7.86667	37.8667
3.30011	-13.8667	60.1333	47.1333	86.1333	106.133	161.133	136.133	108.133	112.133	114.133	98.1333	46.1333	40.1333	26.1333	26.1333
3.29921	17.8	47.8	55.8	67.8	68.8	145.8	109.8	100.8	90.8	133.8	96.8	-0.2	0.8	-0.2	-4.2
3.29829	55.1333	12.1333	55.1333	111.133	132.133	130.133	141.133	123.133	113.133	72.1333	81.1333	62.1333	22.1333	29.1333	-7.86667
3.29739	0	43	31	70	130	124	124	139	119	123	111	69	-12	9	-8
3.29649	24.8667	41.8667	77.8667	132.867	109.867	146.867	150.867	106.867	134.867	178.867	109.867	54.8667	50.8667	62.8667	-20.1333
3.29558	-15.6	55.4	96.4	57.4	117.4	135.4	124.4	137.4	175.4	186.4	129.4	34.4	15.4	-1.6	71.4
3.29467	49.4667	74.4667	100.467	139.467	214.467	182.467	210.467	165.467	205.467	214.467	153.467	59.4667	91.4667	-0.53333	28.4667
3.29377	46.4	29.4	67.4	92.4	115.4	206.4	200.4	156.4	186.4	210.4	178.4	56.4	41.4	-32.6	3.4
3.29287	10.6	61.6	87.6	159.6	120.6	194.6	234.6	192.6	266.6	199.6	135.6	104.6	6.6	21.6	-0.4
3.29197	32.3333	77.3333	73.3333	131.333	231.333	222.333	231.333	197.333	222.333	225.333	124.333	64.3333	27.3333	31.3333	3.33333
3.29106	40.0667	98.0667	56.0667	148.067	183.067	266.067	287.067	273.067	289.067	265.067	169.067	75.0667	30.0667	21.0667	48.0667
3.29016	48.4	118.4	111.4	179.4	247.4	345.4	323.4	329.4	291.4	356.4	155.4	97.4	58.4	-1.6	-21.6
3.28926	-0.4	14.6	118.6	161.6	254.6	283.6	282.6	273.6	305.6	321.6	209.6	76.6	3.6	-22.4	-47.4
3.28837	54.2667	115.267	108.267	232.267	323.267	366.267	413.267	348.267	387.267	376.267	124.267	101.267	68.2667	19.2667	-16.7333
3.28747	4.2	90.2	134.2	220.2	346.2	399.2	436.2	380.2	455.2	383.2	211.2	100.2	57.2	38.2	55.2
3.28656	60.9333	92.9333	174.933	232.933	350.933	485.933	379.933	400.933	473.933	402.933	222.933	113.933	55.9333	14.9333	34.9333
3.28566	36.4667	111.467	161.467	223.467	332.467	435.467	468.467	366.467	490.467	367.467	296.467	70.4667	75.4667	6.46667	-25.5333
3.28477	27.6667	85.6667	195.667	283.667	453.667	506.667	454.667	433.667	465.667	489.667	264.667	133.667	11.6667	49.6667	30.6667
3.28387	98.1333	136.133	172.133	330.133	382.133	501.133	532.133	451.133	565.133	484.133	329.133	165.133	89.1333	50.1333	15.1333
3.28297	99.0667	101.067	202.067	304.067	440.067	547.067	491.067	571.067	530.067	525.067	279.067	179.067	137.067	62.0667	60.0667
3.28207	48.8667	155.867	235.867	337.867	420.867	514.867	493.867	402.867	603.867	507.867	356.867	162.867	106.867	38.8667	-6.13333
3.28118	73.4	173.4	234.4	378.4	427.4	526.4	542.4	485.4	620.4	531.4	310.4	187.4	117.4	47.4	40.4
3.28028	76.7333	167.733	218.733	350.733	507.733	583.733	521.733	478.733	551.733	609.733	309.733	246.733	28.7333	21.7333	49.7333
3.27939	107.267	183.267	281.267	341.267	495.267	515.267	507.267	429.267	480.267	568.267	328.267	207.267	81.2667	65.2667	47.2667
3.27849	114.667	222.667	266.667	401.667	501.667	561.667	564.667	425.667	555.667	541.667	401.667	212.667	103.667	75.6667	24.6667
3.2776	103.533	212.533	259.533	350.533	440.533	512.533	511.533	406.533	511.533	540.533	403.533	217.533	164.533	74.5333	32.5333
3.2767	168.6	160.6	286.6	410.6	522.6	478.6	477.6	377.6	505.6	515.6	417.6	325.6	149.6	41.6	32.6
3.27581	117.867	215.867	263.867	381.867	441.867	506.867	450.867	330.867	479.867	522.867	433.867	198.867	93.8667	80.8667	12.8667
3.27492	136.467	171.467	356.467	367.467	466.467	448.467	461.467	294.467	430.467	551.467	413.467	267.467	157.467	96.4667	-4.53333
3.27402	144.4	224.4	364.4	417.4	518.4	432.4	432.4	282.4	413.4	562.4	491.4	298.4	170.4	99.4	62.4
3.27313	257.8	287.8	358.8	500.8	547.8	604.8	442.8	298.8	525.8	612.8	501.8	340.8	204.8	102.8	52.8
3.27224	198.267	322.267	451.267	537.267	642.267	552.267	494.267	269.267	550.267	676.267	534.267	407.267	187.267	139.267	88.2667
3.27135	187.533	312.533	428.533	627.533	623.533	538.533	431.533	301.533	557.533	625.533	683.533	384.533	299.533	93.5333	54.5333
3.27046	249.8	400.8	463.8	738.8	687.8	636.8	489.8	307.8	661.8	733.8	658.8	474.8	254.8	159.8	59.8
3.26957	315.533	355.533	535.533	780.533	817.533	740.533	515.533	396.533	645.533	881.533	842.533	510.533	321.533	158.533	92.5333
3.26868	338.467	465.467	617.467	799.467	877.467	779.467	657.467	423.467	808.467	1004.47	853.467	610.467	402.467	226.467	143.467
3.26779	461.933	564.933	828.933	925.933	955.933	900.933	772.933	415.933	855.933	1083.93	1073.93	681.933	476.933	225.933	118.933
3.26691	432.467	570.467	759.467	1101.47	1201.47	964.467	807.467	562.467	940.467	1196.47	1178.47	844.467	421.467	263.467	133.467
3.26602	503.467	688.467	870.467	1249.47	1290.47	1072.47	842.467	568.467	1074.47	1388.47	1238.47	816.467	555.467	355.467	214.467
3.26513	541.8	799.8	972.8	1293.8	1364.8	1184.8	959.8	561.8	1197.8	1587.8	1435.8	930.8	518.8	312.8	94.8
3.26424	593.8	810.8	1120.8	1380.8	1642.8	1259.8	1053.8	637.8	1261.8	1580.8	1489.8	1086.8	617.8	274.8	171.8
3.26336	541.4	863.4	1178.4	1477.4	1592.4	1390.4	1032.4	677.4	1317.4	1622.4	1571.4	1053.4	671.4	346.4	199.4
3.26247	666.333	899.333	1314.33	1507.33	1727.33	1406.33	1087.33	728.333	1370.33	1755.33	1657.33	1277.33	581.333	255.333	153.333
3.26159	677.533	1011.53	1304.53	1647.53	1774.53	1507.53	1138.53	654.533	1403.53	1754.53	1662.53	1180.53	669.533	355.533	170.533
3.2607	708.067	987.067	1392.07	1620.07	1801.07	1392.07	1146.07	717.067	1339.07	1781.07	1783.07	1123.07	689.067	352.067	183.067
3.25981	659.6	1035.6	1301.6	1682.6	1725.6	1394.6	1078.6	640.6	1363.6	1889.6	1723.6	1195.6	562.6	240.6	117.6
3.25893	705.133	1021.13	1415.13	1652.13	1773.13	1349.13	1076.13	707.133	1241.13	1786.13	1703.13	1095.13	589.133	256.133	128.133
3.25805	622.733	871.733	1253.73	1543.73	1687.73	1329.73	1020.73	631.733	1239.73	1689.73	1619.73	1041.73	571.733	249.733	103.733
3.25717	524.067	861.067	1143.07	1450.07	1553.07	1234.07	956.067	610.067	1157.07	1545.07	1529.07	937.067	449.067	170.067	84.0667
3.25629	525.733	752.733	1096.73	1354.73	1491.73	1161.73	905.733	537.733	1105.73	1404.73	1383.73	857.733	442.733	135.733	150.733
3.2554	519.867	756.867	1017.87	1261.87	1456.87	1006.87	821.867	552.867	991.867	1307.87	1286.87	849.867	398.867	204.867	109.867
3.25452	485.533	740.533	997.533	1247.53	1285.53	957.533	720.533	472.533	930.533	1221.53	1210.53	782.533	366.533	199.533	110.533
3.25364	384.067	592.067	895.067	1115.07	1133.07	895.067	672.067	449.067	833.067	1081.07	1138.07	712.067	346.067	218.067	132.067
3.25276	333.267	589.267	755.267	962.267	1048.27	782.267	626.267	368.267	766.267	1076.27	946.267	634.267	378.267	152.267	90.2667
3.25188	384.6	485.6	727.6	944.6	995.6	810.6	575.6	385.6	727.6	1002.6	893.6	577.6	278.6	129.6	56.6
3.251	275.2	375.2	715.2	803.2	941.2	774.2	530.2	357.2	632.2	916.2	839.2	537.2	322.2	130.2	84.2
3.25012	276.267	488.267	661.267	772.267	869.267	676.267	495.267	355.267	595.267	891.267	814.267	580.267	257.267	122.267	81.2667
3.24925	252.667	462.667	541.667	738.667	762.667	608.667	435.667	299.667	547.667	752.667	765.667	432.667	239.667	30.6667	73.6667
3.24837	249.133	430.133	593.133	704.133	771.133	589.133	433.133	299.133	510.133	722.133	751.133	417.133	228.133	126.133	-11.8667
3.24748	276.867	364.867	509.867	630.867	701.867	525.867	410.867	215.867	543.867	707.867	667.867	426.867	248.867	132.867	90.8667
3.24661	279.8	371.8	447.8	658.8	657.8	549.8	428.8	251.8	535.8	645.8	589.8	424.8	245.8	113.8	26.8
3.24573	176	367	513	643	610	510	371	234	486	639	637	389	181	96	96
3.24486	254.667	349.667	457.667	583.667	602.667	435.667	378.667	263.667	476.667	646.667	637.667	361.667	256.667	143.667	36.6667
3.24398	201.667	360.667	421.667	550.667	521.667	432.667	336.667	291.667	416.667	539.667	547.667	359.667	248.667	91.6667	39.6667
3.24311	198.2	275.2	411.2	525.2	599.2	454.2	294.2	198.2	385.2	591.2	581.2	336.2	140.2	120.2	89.2
3.24224	203.6	318.6	376.6	534.6	619.6	431.6	304.6	238.6	398.6	552.6	534.6	338.6	164.6	148.6	4.6
3.24136	205.6	315.6	418.6	548.6	566.6	456.6	348.6	246.6	380.6	570.6	490.6	314.6	213.6	87.6	17.6
3.24048	218.733	303.733	394.733	499.733	599.733	421.733	344.733	215.733	372.733	570.733	518.733	307.733	208.733	72.7333	44.7333
3.23961	231.133	288.133	401.133	486.133	580.133	399.133	310.133	207.133	387.133	548.133	604.133	358.133	201.133	102.133	78.1333
3.23874	188.8	301.8	390.8	500.8	521.8	399.8	341.8	269.8	378.8	462.8	491.8	347.8	186.8	102.8	50.8
3.23787	213.8	314.8	366.8	451.8	500.8	382.8	291.8	166.8	431.8	480.8	573.8	353.8	172.8	91.8	61.8
3.237	177.267	258.267	367.267	447.267	519.267	372.267	336.267	225.267	409.267	459.267	496.267	271.267	189.267	127.267	49.2667
3.23613	163.333	301.333	304.333	495.333	427.333	331.333	280.333	183.333	337.333	452.333	481.333	279.333	135.333	119.333	51.3333
3.23526	216.6	243.6	362.6	427.6	419.6	346.6	270.6	191.6	345.6	420.6	454.6	280.6	127.6	53.6	10.6
3.23439	165.4	245.4	316.4	467.4	486.4	369.4	203.4	162.4	301.4	380.4	401.4	294.4	145.4	70.4	68.4
3.23352	167.667	288.667	332.667	369.667	423.667	280.667	229.667	181.667	295.667	369.667	434.667	250.667	139.667	61.6667	63.6667
3.23265	179.8	284.8	322.8	361.8	401.8	311.8	230.8	136.8	348.8	435.8	431.8	269.8	78.8	90.8	6.8
3.23178	203.933	254.933	307.933	423.933	448.933	294.933	258.933	137.933	286.933	384.933	407.933	241.933	130.933	77.9333	74.9333
3.23091	147.2	176.2	321.2	284.2	356.2	270.2	212.2	139.2	272.2	354.2	350.2	215.2	121.2	43.2	72.2
3.23004	159.933	161.933	248.933	330.933	360.933	306.933	239.933	124.933	245.933	354.933	327.933	194.933	109.933	67.9333	61.9333
3.22918	137.6	229.6	332.6	289.6	403.6	281.6	190.6	174.6	331.6	326.6	343.6	227.6	144.6	73.6	58.6
3.22831	181.4	191.4	353.4	340.4	381.4	277.4	245.4	151.4	284.4	329.4	416.4	239.4	155.4	52.4	83.4
3.22744	85.7333	166.733	290.733	285.733	338.733	249.733	165.733	99.7333	278.733	318.733	341.733	224.733	72.7333	35.7333	74.7333
3.22658	179.467	191.467	211.467	321.467	306.467	240.467	239.467	128.467	262.467	335.467	300.467	184.467	89.4667	64.4667	21.4667
3.22571	131.933	183.933	212.933	289.933	340.933	249.933	280.933	160.933	239.933	347.933	323.933	239.933	143.933	72.9333	40.9333
3.22485	131.4	168.4	302.4	310.4	324.4	238.4	175.4	132.4	240.4	343.4	277.4	166.4	147.4	39.4	70.4
3.22399	152.467	143.467	297.467	285.467	321.467	246.467	170.467	155.467	239.467	319.467	301.467	215.467	130.467	80.4667	47.4667
3.22312	106.133	171.133	204.133	275.133	265.133	217.133	193.133	166.133	203.133	287.133	330.133	175.133	113.133	54.1333	37.1333
3.22226	103.533	217.533	262.533	286.533	295.533	304.533	152.533	104.533	249.533	281.533	350.533	192.533	181.533	51.5333	73.5333
3.2214	146.267	175.267	205.267	271.267	257.267	187.267	191.267	136.267	205.267	330.267	248.267	216.267	93.2667	43.2667	55.2667
3.22054	106.333	126.333	252.333	268.333	312.333	240.333	150.333	151.333	187.333	266.333	262.333	254.333	113.333	36.3333	28.3333
3.21968	85.8	201.8	229.8	238.8	305.8	226.8	191.8	160.8	186.8	278.8	300.8	226.8	91.8	77.8	12.8
3.21881	81.5333	121.533	199.533	256.533	247.533	253.533	177.533	133.533	194.533	294.533	323.533	209.533	79.5333	82.5333	13.5333
3.21795	140.667	170.667	207.667	261.667	228.667	206.667	186.667	115.667	281.667	242.667	246.667	164.667	122.667	27.6667	25.6667
3.21709	121.2	169.2	181.2	277.2	328.2	227.2	209.2	110.2	248.2	308.2	334.2	206.2	114.2	47.2	-5.8
3.21623	118	189	258	248	273	201	224	152	209	347	268	211	84	41	111
3.21537	125	211	226	259	261	193	176	107	213	296	320	196	123	22	55
3.21451	144.133	135.133	244.133	327.133	267.133	201.133	174.133	140.133	280.133	271.133	300.133	239.133	112.133	36.1333	32.1333
3.21365	110.867	189.867	218.867	332.867	300.867	208.867	189.867	126.867	164.867	279.867	300.867	175.867	172.867	19.8667	25.8667
3.21279	167.4	201.4	240.4	287.4	298.4	157.4	182.4	181.4	220.4	334.4	280.4	180.4	119.4	78.4	86.4
3.21194	121	167	202	320	283	266	186	142	256	251	306	205	69	76	31
3.21108	192	194	291	270	244	208	199	131	224	317	309	212	151	88	84
3.21022	143.4	194.4	255.4	298.4	284.4	217.4	157.4	147.4	212.4	277.4	321.4	193.4	144.4	65.4	16.4
3.20937	127.867	159.867	229.867	340.867	260.867	188.867	193.867	83.8667	174.867	293.867	293.867	220.867	111.867	22.8667	51.8667
3.20851	144.133	155.133	230.133	243.133	296.133	195.133	155.133	117.133	248.133	298.133	262.133	182.133	129.133	57.1333	48.1333
3.20766	134.867	209.867	239.867	269.867	271.867	184.867	128.867	133.867	198.867	297.867	247.867	225.867	123.867	56.8667	69.8667
3.2068	94.6667	151.667	197.667	316.667	342.667	205.667	195.667	177.667	203.667	307.667	268.667	203.667	105.667	84.6667	21.6667
3.20595	176.267	141.267	187.267	239.267	249.267	196.267	135.267	135.267	253.267	242.267	276.267	204.267	104.267	58.2667	10.2667
3.2051	116.8	170.8	251.8	278.8	298.8	234.8	156.8	111.8	243.8	246.8	269.8	194.8	112.8	70.8	20.8
3.20424	155.067	152.067	221.067	265.067	297.067	219.067	112.067	105.067	187.067	328.067	289.067	112.067	106.067	77.0667	0.06667
3.20339	139.8	204.8	193.8	285.8	313.8	259.8	196.8	122.8	249.8	319.8	280.8	194.8	114.8	86.8	40.8
3.20254	120.8	186.8	257.8	264.8	278.8	192.8	142.8	124.8	166.8	306.8	335.8	219.8	122.8	61.8	64.8
3.20169	127.933	185.933	202.933	313.933	294.933	198.933	149.933	123.933	214.933	216.933	291.933	243.933	119.933	57.9333	54.9333
3.20083	141.867	142.867	209.867	286.867	268.867	190.867	187.867	88.8667	208.867	287.867	271.867	163.867	152.867	31.8667	9.86667
3.19998	152	206	190	291	266	210	164	137	181	250	336	211	130	81	104
3.19913	102.733	194.733	235.733	234.733	269.733	144.733	153.733	157.733	234.733	281.733	218.733	159.733	121.733	75.7333	48.7333
3.19828	110	144	154	242	253	140	142	64	151	232	312	136	76	68	15
3.19743	137.267	143.267	209.267	204.267	283.267	247.267	175.267	150.267	185.267	225.267	247.267	208.267	88.2667	109.267	54.2667
3.19658	99.6	203.6	207.6	187.6	224.6	171.6	136.6	213.6	165.6	224.6	205.6	149.6	97.6	48.6	10.6
3.19574	71.3333	134.333	222.333	192.333	239.333	177.333	162.333	2.33333	136.333	252.333	197.333	222.333	48.3333	31.3333	23.3333
3.19489	122.467	135.467	259.467	230.467	225.467	181.467	170.467	126.467	177.467	194.467	242.467	177.467	117.467	47.4667	39.4667
3.19404	56.6667	149.667	188.667	240.667	231.667	162.667	113.667	105.667	179.667	175.667	232.667	179.667	65.6667	48.6667	13.6667
3.19319	172.467	180.467	235.467	288.467	234.467	154.467	169.467	130.467	169.467	202.467	192.467	153.467	69.4667	35.4667	61.4667
3.19235	60.4667	99.4667	187.467	182.467	204.467	141.467	136.467	68.4667	144.467	215.467	234.467	198.467	70.4667	-6.53333	-9.53333
3.1915	105.333	80.3333	139.333	238.333	247.333	133.333	139.333	93.3333	199.333	221.333	212.333	99.3333	121.333	45.3333	48.3333
3.19065	85.5333	141.533	149.533	222.533	260.533	164.533	95.5333	65.5333	166.533	160.533	261.533	128.533	55.5333	62.5333	16.5333
3.18981	54.6667	179.667	158.667	195.667	183.667	203.667	112.667	116.667	137.667	169.667	189.667	119.667	90.6667	0.66667	11.6667
3.18896	89.8	108.8	141.8	201.8	228.8	187.8	121.8	114.8	108.8	226.8	220.8	117.8	106.8	41.8	31.8
3.18812	31.7333	126.733	199.733	217.733	218.733	172.733	158.733	95.7333	176.733	152.733	175.733	125.733	104.733	47.7333	29.7333
3.18728	107.867	105.867	184.867	199.867	195.867	150.867	135.867	76.8667	182.867	202.867	208.867	151.867	106.867	37.8667	45.8667
3.18643	66.2667	92.2667	143.267	185.267	175.267	106.267	108.267	80.2667	97.2667	167.267	155.267	121.267	95.2667	22.2667	1.26667
3.18559	13.8667	117.867	131.867	183.867	188.867	128.867	99.8667	81.8667	134.867	177.867	219.867	160.867	77.8667	69.8667	25.8667
3.18475	93.9333	158.933	106.933	186.933	204.933	177.933	173.933	123.933	149.933	193.933	181.933	170.933	130.933	28.9333	8.93333
3.1839	113.667	140.667	168.667	194.667	186.667	169.667	134.667	108.667	162.667	185.667	202.667	142.667	59.6667	82.6667	74.6667
3.18306	54.8667	88.8667	173.867	167.867	236.867	111.867	103.867	113.867	111.867	174.867	194.867	104.867	98.8667	66.8667	-11.1333
3.18222	91.0667	110.067	157.067	218.067	174.067	169.067	70.0667	130.067	117.067	180.067	229.067	130.067	105.067	51.0667	74.0667
3.18138	44.7333	129.733	167.733	198.733	178.733	116.733	152.733	103.733	167.733	237.733	144.733	105.733	65.7333	51.7333	6.73333
3.18054	89.2667	101.267	147.267	212.267	187.267	107.267	161.267	59.2667	165.267	224.267	174.267	157.267	92.2667	41.2667	37.2667
3.1797	73.4	163.4	168.4	183.4	136.4	87.4	99.4	126.4	172.4	205.4	183.4	131.4	90.4	43.4	54.4
3.17887	50.4667	114.467	95.4667	217.467	192.467	164.467	123.467	169.467	134.467	233.467	169.467	107.467	105.467	54.4667	26.4667
3.17803	77.3333	102.333	150.333	172.333	146.333	162.333	106.333	125.333	175.333	174.333	206.333	131.333	71.3333	47.3333	14.3333
3.17719	37.0667	84.0667	174.067	171.067	164.067	153.067	117.067	93.0667	168.067	180.067	197.067	114.067	57.0667	51.0667	-0.93333
3.17635	9.86667	135.867	141.867	177.867	251.867	109.867	91.8667	79.8667	163.867	205.867	220.867	131.867	87.8667	32.8667	19.8667
3.17551	68.7333	145.733	78.7333	143.733	152.733	120.733	87.7333	132.733	173.733	173.733	142.733	89.7333	38.7333	45.7333	3.73333
3.17468	79.7333	102.733	134.733	216.733	152.733	165.733	123.733	78.7333	172.733	142.733	188.733	173.733	102.733	85.7333	61.7333
3.17384	95.7333	118.733	179.733	214.733	187.733	140.733	134.733	83.7333	137.733	217.733	194.733	136.733	111.733	34.7333	47.7333
3.173	79.2667	102.267	182.267	167.267	179.267	168.267	142.267	73.2667	143.267	139.267	157.267	104.267	69.2667	3.26667	-7.73333
3.17217	96.3333	92.3333	120.333	202.333	142.333	115.333	170.333	141.333	62.3333	136.333	183.333	116.333	60.3333	14.3333	44.3333
3.17133	57.0667	82.0667	66.0667	158.067	217.067	146.067	102.067	116.067	114.067	193.067	135.067	112.067	27.0667	-1.93333	68.0667
3.1705	97.3333	65.3333	116.333	134.333	207.333	105.333	140.333	85.3333	153.333	190.333	182.333	114.333	92.3333	15.3333	25.3333
3.16966	78.4	92.4	92.4	143.4	160.4	117.4	130.4	106.4	174.4	150.4	186.4	98.4	95.4	-7.6	30.4
3.16883	36.6667	97.6667	118.667	155.667	135.667	124.667	135.667	102.667	141.667	224.667	138.667	106.667	86.6667	11.6667	-19.3333
3.16799	62	136	144	174	135	159	113	73	153	206	154	135	38	17	2
3.16717	51.7333	71.7333	78.7333	155.733	199.733	93.7333	137.733	133.733	166.733	186.733	191.733	117.733	71.7333	-4.26667	62.7333
3.16633	83.0667	92.0667	158.067	164.067	205.067	124.067	148.067	105.067	155.067	168.067	150.067	95.0667	65.0667	81.0667	92.0667
3.1655	56.4667	130.467	193.467	178.467	147.467	151.467	125.467	86.4667	125.467	181.467	179.467	115.467	85.4667	27.4667	2.46667
3.16467	86.0667	107.067	122.067	144.067	153.067	166.067	116.067	103.067	182.067	184.067	167.067	119.067	39.0667	71.0667	35.0667
3.16384	58.4667	90.4667	140.467	175.467	104.467	96.4667	115.467	80.4667	93.4667	138.467	153.467	126.467	46.4667	59.4667	16.4667
3.16301	59.6667	121.667	145.667	163.667	223.667	129.667	142.667	133.667	171.667	192.667	195.667	126.667	80.6667	37.6667	47.6667
3.16218	107.467	130.467	77.4667	184.467	146.467	112.467	82.4667	100.467	112.467	100.467	126.467	128.467	76.4667	-3.53333	-18.5333
3.16135	20	71	147	157	121	139	68	75	139	115	153	85	64	32	19
3.16052	24.4	98.4	96.4	147.4	140.4	80.4	75.4	72.4	117.4	125.4	106.4	65.4	53.4	17.4	-3.6
3.15969	106.133	89.1333	126.133	85.1333	114.133	110.133	154.133	77.1333	84.1333	136.133	131.133	84.1333	38.1333	11.1333	0.13333
3.15887	103.933	79.9333	133.933	152.933	128.933	152.933	104.933	126.933	156.933	148.933	172.933	93.9333	28.9333	69.9333	13.9333
3.15804	39.4667	110.467	118.467	121.467	149.467	119.467	110.467	101.467	145.467	129.467	205.467	118.467	57.4667	39.4667	21.4667
3.15721	71.4	144.4	126.4	129.4	91.4	112.4	77.4	56.4	172.4	189.4	128.4	140.4	113.4	16.4	48.4
3.15638	20	38	103	124	142	102	108	74	145	127	163	129	40	43	20
3.15555	132.933	100.933	88.9333	133.933	140.933	155.933	91.9333	123.933	156.933	164.933	163.933	127.933	87.9333	48.9333	45.9333
3.15473	94.6	27.6	79.6	74.6	73.6	96.6	97.6	37.6	121.6	139.6	126.6	87.6	-5.4	14.6	20.6
3.1539	47.9333	55.9333	105.933	205.933	125.933	114.933	155.933	113.933	128.933	120.933	150.933	86.9333	-2.06667	15.9333	19.9333
3.15307	75.6667	76.6667	92.6667	127.667	148.667	86.6667	138.667	51.6667	118.667	156.667	137.667	119.667	81.6667	56.6667	45.6667
3.15225	61	102	104	145	124	52	105	52	87	154	116	88	57	48	-17
3.15143	71.1333	84.1333	117.133	112.133	161.133	82.1333	114.133	87.1333	83.1333	165.133	125.133	92.1333	56.1333	47.1333	56.1333
3.15061	58.3333	75.3333	68.3333	89.3333	135.333	91.3333	111.333	82.3333	122.333	148.333	91.3333	79.3333	67.3333	56.3333	6.33333
3.14978	46.8667	121.867	138.867	88.8667	141.867	112.867	91.8667	114.867	119.867	85.8667	134.867	135.867	54.8667	38.8667	-24.1333
3.14896	49.5333	101.533	129.533	158.533	136.533	139.533	109.533	35.5333	110.533	99.5333	180.533	65.5333	68.5333	95.5333	30.5333
3.14813	43	94	161	115	127	95	78	111	117	113	169	45	28	42	47
3.14731	98.2667	82.2667	90.2667	82.2667	139.267	127.267	106.267	74.2667	111.267	200.267	97.2667	81.2667	58.2667	24.2667	-1.73333
3.14649	32.2667	64.2667	79.2667	100.267	122.267	119.267	80.2667	59.2667	76.2667	90.2667	122.267	71.2667	28.2667	19.2667	28.2667
3.14568	33.2	47.2	99.2	131.2	127.2	83.2	92.2	97.2	65.2	105.2	146.2	83.2	44.2	18.2	0.2
3.14485	28.4667	76.4667	80.4667	119.467	120.467	104.467	80.4667	102.467	124.467	173.467	138.467	56.4667	43.4667	-24.5333	14.4667
3.14403	54.6667	43.6667	110.667	124.667	142.667	151.667	135.667	112.667	183.667	143.667	147.667	86.6667	66.6667	25.6667	74.6667
3.14321	68.4667	56.4667	90.4667	136.467	95.4667	120.467	34.4667	51.4667	114.467	102.467	136.467	118.467	13.4667	44.4667	33.4667
3.14239	69.9333	93.9333	126.933	118.933	105.933	124.933	137.933	32.9333	126.933	165.933	109.933	131.933	78.9333	13.9333	33.9333
3.14157	55.3333	98.3333	108.333	91.3333	144.333	89.3333	116.333	101.333	140.333	94.3333	112.333	86.3333	25.3333	39.3333	9.33333
3.14075	72.1333	114.133	54.1333	102.133	84.1333	102.133	78.1333	143.133	154.133	139.133	111.133	88.1333	79.1333	0.13333	48.1333
3.13994	56.1333	94.1333	79.1333	128.133	137.133	74.1333	98.1333	75.1333	104.133	111.133	135.133	66.1333	69.1333	26.1333	-0.86667
3.13912	50.0667	44.0667	117.067	115.067	127.067	137.067	137.067	118.067	106.067	133.067	123.067	90.0667	74.0667	70.0667	2.06667
3.1383	51.4	-19.6	92.4	109.4	105.4	122.4	78.4	75.4	62.4	144.4	168.4	80.4	43.4	-16.6	34.4
3.13749	69.7333	57.7333	141.733	51.7333	162.733	107.733	68.7333	94.7333	76.7333	153.733	146.733	58.7333	42.7333	60.7333	8.73333
3.13667	31.1333	55.1333	36.1333	119.133	120.133	52.1333	96.1333	67.1333	91.1333	75.1333	173.133	87.1333	9.13333	-33.8667	1.13333
3.13585	24.9333	65.9333	135.933	161.933	134.933	96.9333	85.9333	107.933	102.933	108.933	139.933	100.933	30.9333	16.9333	25.9333
3.13504	48.9333	98.9333	92.9333	112.933	137.933	73.9333	131.933	98.9333	130.933	111.933	148.933	22.9333	71.9333	35.9333	32.9333
3.13423	99.2667	110.267	124.267	121.267	187.267	90.2667	155.267	111.267	143.267	159.267	107.267	107.267	53.2667	24.2667	36.2667
3.13341	7.33333	66.3333	75.3333	117.333	124.333	146.333	133.333	94.3333	108.333	112.333	158.333	104.333	-7.66667	23.3333	16.3333
3.13259	23.7333	64.7333	80.7333	84.7333	89.7333	85.7333	88.7333	57.7333	94.7333	86.7333	86.7333	14.7333	39.7333	9.73333	0.73333
3.13178	59.4667	57.4667	67.4667	107.467	96.4667	83.4667	122.467	137.467	104.467	137.467	105.467	141.467	-2.53333	-16.5333	16.4667
3.13097	48.3333	52.3333	72.3333	83.3333	130.333	94.3333	130.333	99.3333	115.333	126.333	100.333	120.333	35.3333	47.3333	41.3333
3.13016	22.8667	9.86667	116.867	51.8667	137.867	87.8667	107.867	85.8667	73.8667	100.867	99.8667	77.8667	21.8667	41.8667	-42.1333
3.12935	22.8667	110.867	43.8667	143.867	170.867	82.8667	97.8667	91.8667	165.867	125.867	120.867	75.8667	47.8667	22.8667	25.8667
3.12853	86.4667	68.4667	43.4667	138.467	150.467	93.4667	104.467	143.467	144.467	129.467	125.467	98.4667	64.4667	43.4667	6.46667
3.12772	73.4	86.4	100.4	65.4	156.4	128.4	131.4	73.4	135.4	136.4	115.4	74.4	-0.6	38.4	38.4
3.12691	49.6667	100.667	62.6667	94.6667	85.6667	67.6667	113.667	111.667	117.667	144.667	113.667	40.6667	15.6667	-14.3333	22.6667
3.1261	32.5333	111.533	123.533	124.533	113.533	163.533	61.5333	112.533	135.533	118.533	68.5333	111.533	16.5333	-12.4667	4.53333
3.12529	49.0667	11.0667	39.0667	73.0667	148.067	158.067	171.067	150.067	142.067	124.067	65.0667	91.0667	63.0667	59.0667	3.06667
3.12448	10.6	52.6	79.6	123.6	112.6	139.6	88.6	103.6	118.6	137.6	149.6	49.6	5.6	15.6	16.6
3.12367	54.8667	64.8667	88.8667	79.8667	149.867	86.8667	110.867	146.867	119.867	183.867	103.867	54.8667	53.8667	44.8667	19.8667
3.12287	107.4	56.4	76.4	133.4	91.4	122.4	128.4	105.4	129.4	103.4	89.4	59.4	51.4	26.4	19.4
3.12206	75.6	56.6	52.6	126.6	134.6	152.6	169.6	147.6	105.6	181.6	123.6	63.6	44.6	56.6	-26.4
3.12125	3.73333	59.7333	84.7333	68.7333	121.733	131.733	94.7333	96.7333	119.733	156.733	106.733	57.7333	27.7333	24.7333	25.7333
3.12044	47.7333	67.7333	135.733	76.7333	78.7333	88.7333	117.733	114.733	127.733	137.733	118.733	45.7333	32.7333	30.7333	-9.26667
3.11963	45.1333	91.1333	115.133	157.133	159.133	131.133	130.133	158.133	140.133	172.133	105.133	111.133	28.1333	45.1333	47.1333
3.11883	47.8	77.8	112.8	106.8	138.8	119.8	135.8	121.8	100.8	120.8	94.8	74.8	63.8	-7.2	24.8
3.11802	21.6667	76.6667	112.667	123.667	131.667	103.667	139.667	155.667	188.667	97.6667	120.667	49.6667	120.667	49.6667	73.6667
3.11721	93.8667	60.8667	155.867	101.867	119.867	134.867	98.8667	134.867	102.867	192.867	129.867	81.8667	67.8667	19.8667	21.8667
3.11641	32.0667	46.0667	90.0667	95.0667	113.067	104.067	113.067	177.067	92.0667	144.067	155.067	83.0667	2.06667	10.0667	4.06667
3.11561	-4.06667	47.9333	79.9333	132.933	100.933	133.933	112.933	131.933	141.933	165.933	135.933	57.9333	31.9333	15.9333	-35.0667
3.1148	37.3333	66.3333	115.333	82.3333	116.333	119.333	115.333	156.333	156.333	113.333	106.333	65.3333	31.3333	24.3333	-3.66667
3.114	17.7333	118.733	111.733	71.7333	161.733	111.733	127.733	119.733	184.733	138.733	102.733	102.733	76.7333	8.73333	64.7333
3.11319	60.1333	85.1333	109.133	84.1333	164.133	140.133	128.133	148.133	112.133	112.133	135.133	98.1333	37.1333	-14.8667	-12.8667
3.11239	24.5333	62.5333	97.5333	138.533	122.533	170.533	147.533	145.533	122.533	150.533	120.533	76.5333	18.5333	-31.4667	-23.4667
3.11159	56.7333	44.7333	76.7333	130.733	94.7333	146.733	147.733	134.733	132.733	92.7333	118.733	91.7333	27.7333	20.7333	32.7333
3.11079	38.3333	62.3333	105.333	65.3333	107.333	112.333	167.333	185.333	97.3333	158.333	72.3333	70.3333	0.33333	19.3333	-37.6667
3.10998	21.0667	32.0667	69.0667	41.0667	85.0667	100.067	92.0667	102.067	91.0667	126.067	68.0667	44.0667	78.0667	13.0667	-34.9333
3.10918	35.2667	60.2667	122.267	124.267	147.267	173.267	159.267	126.267	181.267	163.267	120.267	116.267	18.2667	-23.7333	39.2667
3.10838	36.6667	82.6667	115.667	139.667	120.667	114.667	120.667	181.667	147.667	165.667	182.667	91.6667	33.6667	44.6667	40.6667
3.10758	74.4	56.4	40.4	160.4	114.4	113.4	126.4	200.4	153.4	135.4	176.4	99.4	80.4	2.4	8.4
3.10678	71.8	40.8	46.8	91.8	99.8	128.8	146.8	175.8	131.8	122.8	175.8	63.8	5.8	31.8	-5.2
3.10598	-20.5333	8.46667	98.4667	80.4667	166.467	142.467	100.467	176.467	125.467	159.467	107.467	97.4667	3.46667	35.4667	59.4667
3.10519	65.3333	95.3333	74.3333	102.333	143.333	103.333	162.333	162.333	201.333	169.333	132.333	82.3333	59.3333	42.3333	3.33333
3.10438	64.8667	74.8667	122.867	84.8667	131.867	122.867	142.867	185.867	130.867	134.867	82.8667	64.8667	52.8667	9.86667	33.8667
3.10358	58	73	76	149	146	211	246	201	156	156	156	127	51	12	32
3.10279	25.8	27.8	110.8	72.8	85.8	131.8	141.8	154.8	159.8	130.8	178.8	47.8	49.8	2.8	-21.2
3.10199	31.8667	35.8667	73.8667	128.867	160.867	133.867	156.867	189.867	159.867	77.8667	97.8667	108.867	14.8667	-3.13333	-7.13333
3.10119	12.8	58.8	78.8	121.8	127.8	165.8	162.8	189.8	160.8	158.8	108.8	62.8	17.8	4.8	-1.2
3.1004	-5.13333	44.8667	56.8667	146.867	129.867	182.867	140.867	214.867	168.867	190.867	102.867	112.867	54.8667	-36.1333	-1.13333
3.0996	61.2667	77.2667	65.2667	153.267	59.2667	137.267	190.267	250.267	209.267	151.267	87.2667	77.2667	52.2667	0.26667	5.26667
3.09881	41.4667	80.4667	79.4667	133.467	178.467	159.467	185.467	202.467	186.467	186.467	134.467	53.4667	30.4667	1.46667	24.4667
3.09801	2.53333	11.5333	99.5333	128.533	100.533	166.533	228.533	144.533	170.533	226.533	114.533	64.5333	70.5333	26.5333	25.5333
3.09721	6.53333	82.5333	74.5333	101.533	144.533	187.533	154.533	179.533	194.533	131.533	165.533	103.533	16.5333	15.5333	14.5333
3.09642	117.933	75.9333	128.933	125.933	129.933	174.933	207.933	161.933	191.933	181.933	133.933	85.9333	23.9333	65.9333	26.9333
3.09563	73.2	94.2	119.2	180.2	197.2	167.2	216.2	252.2	186.2	166.2	139.2	131.2	85.2	62.2	6.2
3.09483	42.1333	57.1333	99.1333	111.133	114.133	196.133	218.133	219.133	179.133	146.133	163.133	83.1333	72.1333	42.1333	31.1333
3.09404	85.2667	84.2667	98.2667	164.267	152.267	131.267	191.267	254.267	156.267	153.267	145.267	109.267	72.2667	55.2667	12.2667
3.09325	43.4	64.4	79.4	101.4	156.4	160.4	182.4	178.4	203.4	212.4	91.4	114.4	18.4	-32.6	25.4
3.09245	67.7333	104.733	131.733	147.733	137.733	118.733	195.733	262.733	212.733	143.733	124.733	107.733	50.7333	4.73333	28.7333
3.09167	69.0667	103.067	131.067	120.067	165.067	216.067	254.067	280.067	228.067	201.067	121.067	118.067	104.067	-3.93333	-2.93333
3.09087	42.2	37.2	132.2	168.2	203.2	226.2	205.2	257.2	212.2	216.2	177.2	117.2	53.2	20.2	-25.8
3.09008	50.2667	58.2667	147.267	146.267	177.267	198.267	221.267	264.267	175.267	207.267	120.267	97.2667	75.2667	97.2667	34.2667
3.08929	83.5333	40.5333	139.533	125.533	205.533	171.533	195.533	202.533	202.533	158.533	178.533	97.5333	21.5333	2.53333	16.5333
3.0885	58.4	53.4	58.4	182.4	173.4	252.4	187.4	226.4	252.4	145.4	163.4	130.4	36.4	41.4	5.4
3.08771	83.7333	104.733	121.733	126.733	190.733	203.733	264.733	312.733	206.733	218.733	149.733	90.7333	71.7333	70.7333	-1.26667
3.08692	18.0667	62.0667	104.067	166.067	190.067	150.067	200.067	286.067	247.067	148.067	122.067	91.0667	37.0667	5.06667	-9.93333
3.08614	41.6	31.6	129.6	107.6	192.6	168.6	199.6	245.6	189.6	162.6	112.6	68.6	12.6	-22.4	28.6
3.08534	29.0667	54.0667	122.067	158.067	154.067	178.067	227.067	254.067	211.067	233.067	109.067	70.0667	41.0667	23.0667	13.0667
3.08455	77.5333	115.533	136.533	163.533	229.533	251.533	222.533	344.533	257.533	220.533	172.533	123.533	97.5333	51.5333	12.5333
3.08377	57.4667	79.4667	107.467	153.467	169.467	222.467	281.467	345.467	246.467	243.467	168.467	82.4667	67.4667	67.4667	30.4667
3.08298	34.5333	71.5333	127.533	133.533	182.533	224.533	218.533	292.533	222.533	183.533	152.533	73.5333	36.5333	27.5333	32.5333
3.08219	17.4	-3.6	82.4	156.4	202.4	100.4	259.4	276.4	214.4	211.4	96.4	60.4	41.4	15.4	-18.6
3.08141	29.3333	65.3333	111.333	171.333	135.333	267.333	195.333	295.333	259.333	202.333	133.333	72.3333	59.3333	37.3333	45.3333
3.08062	70.6	43.6	70.6	120.6	145.6	212.6	249.6	286.6	234.6	208.6	102.6	68.6	28.6	17.6	-25.4
3.07983	47.2	7.2	117.2	156.2	213.2	229.2	210.2	338.2	250.2	258.2	138.2	110.2	36.2	23.2	18.2
3.07905	9.13333	39.1333	78.1333	136.133	166.133	207.133	236.133	364.133	264.133	219.133	119.133	109.133	52.1333	-1.86667	17.1333
3.07827	38.6	51.6	122.6	138.6	189.6	198.6	268.6	359.6	222.6	208.6	201.6	81.6	28.6	27.6	8.6
3.07748	48.8667	41.8667	123.867	91.8667	180.867	245.867	269.867	298.867	257.867	160.867	141.867	145.867	19.8667	23.8667	4.86667
3.0767	67.6667	46.6667	87.6667	225.667	178.667	241.667	271.667	326.667	213.667	185.667	175.667	125.667	71.6667	5.66667	34.6667
3.07592	64.9333	88.9333	109.933	90.9333	229.933	215.933	221.933	302.933	248.933	215.933	151.933	97.9333	83.9333	34.9333	3.93333
3.07513	82.3333	93.3333	125.333	205.333	263.333	231.333	262.333	364.333	241.333	243.333	207.333	124.333	48.3333	40.3333	49.3333
3.07435	82	74	112	143	140	253	287	367	280	213	167	91	55	48	15
3.07357	26.7333	98.7333	110.733	131.733	165.733	200.733	290.733	321.733	267.733	242.733	143.733	61.7333	21.7333	63.7333	-13.2667
3.07278	53.4667	120.467	101.467	167.467	181.467	226.467	273.467	359.467	261.467	244.467	146.467	152.467	104.467	29.4667	60.4667
3.07201	86.2667	67.2667	47.2667	114.267	165.267	214.267	268.267	322.267	236.267	159.267	171.267	58.2667	42.2667	18.2667	-2.73333
3.07122	46.6667	95.6667	107.667	156.667	223.667	252.667	250.667	343.667	233.667	278.667	143.667	77.6667	63.6667	13.6667	33.6667
3.07044	79.2	48.2	137.2	196.2	168.2	222.2	324.2	389.2	234.2	244.2	162.2	94.2	79.2	26.2	55.2
3.06966	15.8667	28.8667	153.867	124.867	205.867	168.867	210.867	322.867	300.867	270.867	94.8667	75.8667	7.86667	-8.13333	-5.13333
3.06888	71.7333	120.733	90.7333	179.733	209.733	281.733	289.733	386.733	311.733	223.733	215.733	101.733	88.7333	63.7333	28.7333
3.06811	34.1333	68.1333	113.133	164.133	215.133	259.133	337.133	359.133	287.133	205.133	163.133	117.133	-14.8667	49.1333	13.1333
3.06733	34.4667	116.467	71.4667	168.467	201.467	233.467	299.467	393.467	245.467	248.467	185.467	133.467	10.4667	4.46667	3.46667
3.06654	25.5333	44.5333	140.533	189.533	183.533	219.533	300.533	380.533	312.533	208.533	164.533	97.5333	64.5333	6.53333	65.5333
3.06577	60.4	81.4	108.4	113.4	225.4	219.4	325.4	417.4	275.4	247.4	185.4	90.4	67.4	40.4	35.4
3.06499	15.1333	77.1333	124.133	154.133	213.133	254.133	337.133	433.133	291.133	202.133	173.133	121.133	43.1333	-8.86667	-41.8667
3.06421	76.5333	116.533	133.533	120.533	218.533	229.533	306.533	425.533	332.533	222.533	154.533	105.533	13.5333	38.5333	26.5333
3.06344	35.7333	102.733	85.7333	211.733	197.733	266.733	342.733	372.733	317.733	295.733	216.733	138.733	58.7333	33.7333	83.7333
3.06266	26.6667	76.6667	94.6667	189.667	225.667	253.667	323.667	375.667	322.667	248.667	184.667	72.6667	25.6667	36.6667	-18.3333
3.06189	36.9333	69.9333	91.9333	99.9333	253.933	250.933	354.933	445.933	341.933	232.933	153.933	152.933	26.9333	18.9333	73.9333
3.06111	41	63	87	200	234	286	375	454	332	233	142	106	46	52	-40
3.06033	47.6	40.6	90.6	172.6	189.6	281.6	403.6	437.6	344.6	253.6	202.6	105.6	37.6	13.6	8.6
3.05956	78	76	93	122	220	230	306	567	321	244	216	88	72	16	59
3.05878	58.7333	53.7333	69.7333	117.733	226.733	286.733	343.733	485.733	307.733	215.733	193.733	87.7333	43.7333	11.7333	5.73333
3.05801	48.6	64.6	127.6	114.6	219.6	284.6	393.6	457.6	336.6	288.6	140.6	69.6	54.6	11.6	37.6
3.05724	44.2667	83.2667	121.267	186.267	252.267	302.267	398.267	437.267	401.267	241.267	182.267	67.2667	28.2667	40.2667	37.2667
3.05646	78.6	133.6	107.6	184.6	205.6	293.6	398.6	486.6	364.6	275.6	178.6	68.6	39.6	13.6	-4.4
3.05569	72.6	80.6	114.6	199.6	205.6	332.6	319.6	525.6	334.6	266.6	193.6	116.6	54.6	48.6	41.6
3.05492	13.8	78.8	120.8	133.8	213.8	278.8	401.8	533.8	351.8	226.8	211.8	102.8	17.8	-8.2	36.8
3.05415	36.0667	78.0667	136.067	141.067	195.067	291.067	442.067	546.067	317.067	263.067	192.067	90.0667	35.0667	40.0667	-16.9333
3.05337	61.1333	83.1333	129.133	204.133	184.133	288.133	350.133	596.133	332.133	280.133	180.133	95.1333	18.1333	-16.8667	8.13333
3.0526	37.2	35.2	163.2	176.2	183.2	308.2	412.2	550.2	275.2	290.2	112.2	93.2	39.2	-6.8	42.2
3.05183	96.7333	80.7333	129.733	147.733	190.733	294.733	386.733	552.733	402.733	284.733	176.733	65.7333	74.7333	29.7333	-15.2667
3.05106	102	62	87	130	228	340	361	596	390	239	163	59	61	12	-22
3.0503	6.2	62.2	106.2	165.2	217.2	316.2	399.2	541.2	309.2	300.2	164.2	71.2	63.2	25.2	-4.8
3.04952	49.4	50.4	146.4	142.4	208.4	319.4	479.4	553.4	317.4	245.4	147.4	133.4	85.4	1.4	30.4
3.04875	97.8667	65.8667	126.867	174.867	198.867	311.867	435.867	545.867	349.867	264.867	148.867	67.8667	21.8667	23.8667	3.86667
3.04799	20.7333	70.7333	104.733	119.733	252.733	359.733	417.733	514.733	345.733	260.733	195.733	124.733	39.7333	-11.2667	-11.2667
3.04721	18.4	76.4	113.4	155.4	248.4	345.4	455.4	580.4	408.4	324.4	147.4	106.4	63.4	39.4	36.4
3.04645	-44.7333	55.2667	123.267	192.267	206.267	286.267	448.267	548.267	363.267	206.267	137.267	53.2667	17.2667	-26.7333	10.2667
3.04568	16.0667	72.0667	128.067	159.067	302.067	325.067	444.067	636.067	367.067	306.067	190.067	87.0667	50.0667	-1.93333	24.0667
3.04492	25.4	60.4	121.4	167.4	301.4	305.4	462.4	583.4	362.4	282.4	205.4	125.4	50.4	45.4	-4.6
3.04415	22.8667	77.8667	112.867	178.867	229.867	310.867	456.867	672.867	388.867	283.867	180.867	104.867	61.8667	1.86667	34.8667
3.04339	85.2667	95.2667	148.267	186.267	309.267	349.267	460.267	630.267	386.267	259.267	225.267	106.267	58.2667	57.2667	43.2667
3.04262	98.4667	134.467	142.467	196.467	271.467	304.467	449.467	637.467	435.467	326.467	238.467	75.4667	48.4667	38.4667	29.4667
3.04185	39.0667	49.0667	122.067	153.067	290.067	335.067	499.067	647.067	427.067	253.067	170.067	120.067	-14.9333	6.06667	0.06667
3.04109	41.8667	71.8667	94.8667	193.867	242.867	318.867	486.867	696.867	409.867	351.867	168.867	122.867	47.8667	40.8667	7.86667
3.04032	85.3333	108.333	106.333	189.333	262.333	415.333	484.333	706.333	460.333	282.333	169.333	102.333	30.3333	26.3333	19.3333
3.03956	42.2667	75.2667	91.2667	193.267	196.267	425.267	532.267	696.267	432.267	339.267	221.267	103.267	43.2667	16.2667	5.26667
3.03879	102.133	81.1333	163.133	208.133	255.133	413.133	486.133	726.133	477.133	380.133	178.133	106.133	73.1333	31.1333	21.1333
3.03803	83.6	124.6	107.6	133.6	206.6	382.6	521.6	646.6	449.6	284.6	157.6	123.6	36.6	12.6	-0.4
3.03727	77.3333	85.3333	122.333	170.333	257.333	399.333	466.333	697.333	405.333	314.333	172.333	99.3333	76.3333	29.3333	53.3333
3.03651	91	61	127	199	315	406	491	734	482	312	203	104	73	71	42
3.03574	68.7333	91.7333	113.733	164.733	250.733	419.733	518.733	696.733	393.733	288.733	154.733	101.733	47.7333	32.7333	14.7333
3.03498	117.267	58.2667	76.2667	203.267	250.267	378.267	517.267	736.267	447.267	371.267	224.267	135.267	11.2667	-9.73333	0.26667
3.03422	48.8	66.8	116.8	166.8	311.8	396.8	557.8	745.8	482.8	346.8	233.8	124.8	35.8	32.8	14.8
3.03345	27.9333	73.9333	113.933	176.933	292.933	428.933	547.933	757.933	475.933	318.933	168.933	124.933	11.9333	72.9333	19.9333
3.0327	26.8	42.8	157.8	162.8	204.8	449.8	498.8	769.8	454.8	337.8	191.8	85.8	24.8	11.8	11.8
3.03193	71.2667	30.2667	132.267	186.267	295.267	431.267	502.267	776.267	434.267	357.267	195.267	80.2667	56.2667	-13.7333	23.2667
3.03118	44.2667	63.2667	147.267	180.267	274.267	418.267	548.267	788.267	529.267	396.267	214.267	154.267	59.2667	44.2667	-8.73333
3.03041	14.1333	58.1333	79.1333	178.133	191.133	425.133	583.133	785.133	500.133	314.133	198.133	121.133	-2.86667	23.1333	-1.86667
3.02966	28.3333	41.3333	128.333	182.333	234.333	428.333	619.333	795.333	526.333	379.333	227.333	88.3333	19.3333	-25.6667	-28.6667
3.0289	62.6	99.6	170.6	239.6	287.6	448.6	622.6	877.6	531.6	375.6	192.6	100.6	17.6	73.6	38.6
3.02814	50.8667	97.8667	117.867	156.867	251.867	459.867	614.867	799.867	426.867	343.867	233.867	71.8667	52.8667	29.8667	36.8667
3.02738	80.9333	110.933	162.933	260.933	246.933	500.933	671.933	894.933	581.933	380.933	205.933	110.933	28.9333	65.9333	22.9333
3.02663	12.4	34.4	158.4	196.4	306.4	528.4	622.4	859.4	500.4	369.4	181.4	139.4	83.4	33.4	-21.6
3.02587	38.2667	54.2667	122.267	234.267	256.267	417.267	639.267	902.267	522.267	346.267	216.267	117.267	59.2667	-0.73333	-12.7333
3.02511	69.6667	85.6667	95.6667	185.667	299.667	445.667	664.667	881.667	516.667	382.667	191.667	113.667	8.66667	10.6667	10.6667
3.02435	63.1333	80.1333	104.133	235.133	354.133	522.133	650.133	877.133	501.133	379.133	228.133	86.1333	77.1333	15.1333	33.1333
3.0236	37.2667	63.2667	154.267	216.267	338.267	490.267	668.267	835.267	644.267	423.267	137.267	66.2667	74.2667	44.2667	65.2667
3.02284	51.4667	99.4667	114.467	150.467	291.467	495.467	648.467	887.467	550.467	380.467	157.467	84.4667	51.4667	-45.5333	12.4667
3.02209	52.1333	33.1333	132.133	210.133	303.133	509.133	646.133	915.133	616.133	419.133	280.133	120.133	51.1333	39.1333	-23.8667
3.02133	43.6	77.6	179.6	201.6	315.6	500.6	638.6	992.6	583.6	412.6	153.6	96.6	-7.4	13.6	23.6
3.02058	39.5333	55.5333	118.533	201.533	309.533	428.533	600.533	975.533	632.533	401.533	245.533	132.533	113.533	-13.4667	57.5333
3.01982	47.5333	52.5333	111.533	216.533	345.533	505.533	670.533	942.533	578.533	455.533	181.533	130.533	57.5333	47.5333	29.5333
3.01907	46.1333	84.1333	149.133	240.133	348.133	505.133	696.133	941.133	586.133	430.133	264.133	95.1333	47.1333	9.13333	34.1333
3.01832	23.2667	126.267	198.267	231.267	364.267	483.267	694.267	1024.27	634.267	399.267	230.267	137.267	28.2667	21.2667	-5.73333
3.01757	43.6	95.6	125.6	186.6	354.6	449.6	576.6	911.6	546.6	351.6	157.6	90.6	-6.4	-27.4	2.6
3.01681	28	74	124	196	322	519	651	975	640	405	225	89	12	17	28
3.01606	37	78	84	206	348	489	729	1055	677	425	194	44	32	17	17
3.01531	46.7333	107.733	94.7333	223.733	379.733	602.733	776.733	1025.73	658.733	395.733	179.733	105.733	43.7333	18.7333	11.7333
3.01456	44.7333	89.7333	151.733	249.733	272.733	527.733	744.733	1031.73	616.733	500.733	182.733	122.733	64.7333	57.7333	73.7333
3.01381	69.5333	66.5333	118.533	198.533	394.533	574.533	760.533	1080.53	683.533	416.533	265.533	72.5333	25.5333	8.53333	27.5333
3.01306	66.7333	67.7333	140.733	201.733	355.733	590.733	749.733	1080.73	646.733	416.733	250.733	120.733	62.7333	21.7333	43.7333
3.01231	51.3333	56.3333	160.333	210.333	344.333	583.333	737.333	1138.33	691.333	434.333	241.333	106.333	54.3333	0.33333	55.3333
3.01156	46.6667	40.6667	144.667	239.667	388.667	612.667	723.667	1129.67	699.667	413.667	234.667	109.667	51.6667	32.6667	2.66667
3.01081	101	88	135	230	382	597	836	1147	726	438	283	136	65	70	57
3.01006	29.5333	17.5333	103.533	236.533	314.533	623.533	822.533	1122.53	658.533	443.533	162.533	125.533	26.5333	16.5333	12.5333
3.00931	17.4667	65.4667	124.467	203.467	351.467	586.467	786.467	1175.47	654.467	435.467	256.467	133.467	70.4667	104.467	34.4667
3.00856	58.6	70.6	139.6	254.6	379.6	612.6	837.6	1197.6	688.6	493.6	225.6	108.6	13.6	47.6	49.6
3.00782	40.7333	59.7333	110.733	227.733	314.733	557.733	800.733	1117.73	647.733	473.733	211.733	132.733	74.7333	11.7333	7.73333
3.00707	76.4	108.4	174.4	185.4	393.4	595.4	874.4	1208.4	784.4	490.4	241.4	76.4	64.4	1.4	-14.6
3.00632	83.8667	60.8667	133.867	267.867	398.867	635.867	825.867	1262.87	740.867	530.867	265.867	144.867	25.8667	42.8667	-4.13333
3.00557	47	36	155	264	309	660	877	1182	758	533	242	80	19	14	48
3.00483	6.46667	56.4667	136.467	195.467	361.467	569.467	915.467	1176.47	686.467	448.467	194.467	96.4667	42.4667	7.46667	5.46667
3.00409	25.4667	49.4667	160.467	190.467	415.467	636.467	834.467	1222.47	736.467	404.467	311.467	98.4667	56.4667	52.4667	36.4667
3.00334	59	94	128	270	375	690	878	1302	743	503	226	167	38	22	30
3.0026	52.8667	65.8667	124.867	217.867	361.867	623.867	884.867	1265.87	783.867	516.867	173.867	161.867	28.8667	29.8667	-5.13333
3.00185	86.3333	128.333	150.333	190.333	383.333	662.333	952.333	1306.33	757.333	533.333	232.333	122.333	58.3333	35.3333	73.3333
3.00111	54.3333	84.3333	124.333	259.333	442.333	665.333	814.333	1351.33	812.333	508.333	267.333	100.333	51.3333	16.3333	44.3333
3.00036	8.26667	56.2667	156.267	276.267	414.267	612.267	934.267	1328.27	768.267	530.267	288.267	98.2667	65.2667	-5.73333	-8.73333
2.99962	18.6667	112.667	140.667	245.667	447.667	711.667	902.667	1406.67	736.667	439.667	258.667	111.667	57.6667	59.6667	11.6667
2.99888	-32	93	151	218	407	667	1002	1347	799	553	258	77	17	35	14
2.99813	57.4667	24.4667	116.467	253.467	454.467	730.467	941.467	1388.47	773.467	473.467	168.467	128.467	56.4667	10.4667	-1.53333
2.99739	42.6667	102.667	163.667	267.667	403.667	666.667	1042.67	1363.67	820.667	595.667	281.667	109.667	10.6667	18.6667	37.6667
2.99665	61.6667	95.6667	157.667	280.667	446.667	719.667	989.667	1451.67	891.667	529.667	243.667	118.667	80.6667	-27.3333	32.6667
2.99591	66.4	112.4	196.4	270.4	451.4	716.4	991.4	1410.4	883.4	572.4	244.4	125.4	1.4	-22.6	26.4
2.99516	68.0667	75.0667	188.067	281.067	452.067	743.067	1038.07	1509.07	844.067	592.067	294.067	79.0667	7.06667	27.0667	30.0667
2.99442	44.2	99.2	149.2	234.2	467.2	792.2	1062.2	1443.2	876.2	538.2	296.2	120.2	41.2	-6.8	23.2
2.99369	58.8667	83.8667	88.8667	286.867	448.867	737.867	1033.87	1561.87	953.867	540.867	276.867	109.867	59.8667	11.8667	19.8667
2.99294	40.2667	127.267	199.267	258.267	452.267	739.267	1064.27	1577.27	956.267	567.267	302.267	103.267	80.2667	23.2667	3.26667
2.99221	63.6667	84.6667	162.667	296.667	504.667	816.667	1045.67	1568.67	895.667	579.667	281.667	109.667	48.6667	44.6667	28.6667
2.99146	22.2667	69.2667	190.267	251.267	436.267	736.267	1087.27	1595.27	932.267	633.267	249.267	119.267	48.2667	40.2667	-9.73333
2.99073	87.2667	105.267	186.267	364.267	498.267	774.267	1122.27	1599.27	929.267	640.267	283.267	122.267	69.2667	75.2667	53.2667
2.98999	38.8667	76.8667	160.867	266.867	475.867	891.867	1141.87	1702.87	919.867	596.867	236.867	99.8667	73.8667	35.8667	70.8667
2.98925	21.6667	58.6667	144.667	272.667	445.667	795.667	1121.67	1687.67	946.667	590.667	270.667	91.6667	48.6667	51.6667	15.6667
2.98851	26.3333	115.333	191.333	360.333	493.333	850.333	1260.33	1757.33	1018.33	610.333	279.333	166.333	84.3333	26.3333	48.3333
2.98777	22.5333	75.5333	159.533	298.533	489.533	870.533	1134.53	1691.53	1041.53	660.533	349.533	139.533	34.5333	-2.46667	18.5333
2.98704	81.8	124.8	184.8	277.8	471.8	782.8	1177.8	1652.8	965.8	591.8	314.8	110.8	47.8	7.8	10.8
2.9863	61.9333	61.9333	133.933	254.933	484.933	896.933	1195.93	1673.93	998.933	626.933	227.933	146.933	-2.06667	8.93333	29.9333
2.98556	56.3333	71.3333	160.333	261.333	508.333	909.333	1215.33	1716.33	1035.33	711.333	301.333	127.333	16.3333	32.3333	29.3333
2.98483	76.1333	109.133	185.133	371.133	625.133	917.133	1258.13	1859.13	1040.13	638.133	325.133	145.133	52.1333	52.1333	34.1333
2.9841	50.2	150.2	179.2	284.2	480.2	953.2	1320.2	1811.2	1035.2	598.2	316.2	129.2	57.2	16.2	14.2
2.98336	72.8	90.8	165.8	316.8	571.8	866.8	1256.8	1899.8	1070.8	706.8	337.8	167.8	80.8	25.8	25.8
2.98263	64.4	73.4	142.4	287.4	578.4	859.4	1234.4	1891.4	1147.4	649.4	316.4	123.4	34.4	18.4	22.4
2.98189	40.1333	116.133	180.133	297.133	518.133	919.133	1276.13	1917.13	1090.13	765.133	326.133	158.133	15.1333	30.1333	34.1333
2.98116	30.1333	93.1333	168.133	294.133	502.133	967.133	1279.13	1817.13	1156.13	752.133	303.133	110.133	35.1333	5.13333	44.1333
2.98043	86.7333	74.7333	187.733	289.733	532.733	974.733	1331.73	1967.73	1043.73	750.733	312.733	112.733	53.7333	26.7333	-50.2667
2.97969	66.0667	102.067	184.067	294.067	518.067	997.067	1268.07	1906.07	1126.07	773.067	334.067	148.067	43.0667	4.06667	30.0667
2.97896	67.4	101.4	189.4	352.4	519.4	958.4	1373.4	1958.4	1232.4	825.4	281.4	161.4	79.4	45.4	21.4
2.97823	28.5333	90.5333	208.533	342.533	574.533	1037.53	1343.53	1931.53	1207.53	761.533	389.533	149.533	19.5333	41.5333	15.5333
2.97749	54.4	87.4	178.4	298.4	528.4	1015.4	1443.4	2087.4	1135.4	701.4	362.4	116.4	68.4	-14.6	-4.6
2.97676	57.2	84.2	125.2	332.2	503.2	975.2	1434.2	1958.2	1249.2	730.2	348.2	145.2	23.2	-34.8	6.2
2.97603	92.6	77.6	172.6	346.6	547.6	1011.6	1406.6	2129.6	1248.6	761.6	301.6	152.6	61.6	106.6	47.6
2.9753	84.3333	103.333	181.333	297.333	637.333	986.333	1367.33	1966.33	1174.33	735.333	302.333	126.333	20.3333	53.3333	24.3333
2.97457	46.8	71.8	196.8	336.8	622.8	951.8	1470.8	2075.8	1286.8	754.8	347.8	152.8	50.8	49.8	7.8
2.97384	34.8667	95.8667	189.867	277.867	589.867	1024.87	1493.87	2051.87	1271.87	798.867	312.867	146.867	74.8667	4.86667	19.8667
2.97311	92.2	83.2	172.2	338.2	563.2	1050.2	1502.2	2140.2	1299.2	831.2	325.2	113.2	70.2	14.2	20.2
2.97238	16.8667	119.867	199.867	315.867	629.867	987.867	1552.87	2145.87	1252.87	799.867	400.867	164.867	31.8667	14.8667	23.8667
2.97165	72.6	135.6	181.6	399.6	630.6	1103.6	1483.6	2286.6	1156.6	768.6	364.6	148.6	30.6	30.6	63.6
2.97092	88.2	104.2	215.2	359.2	602.2	1074.2	1535.2	2264.2	1289.2	841.2	348.2	165.2	49.2	5.2	1.2
2.9702	55.9333	112.933	220.933	360.933	640.933	1067.93	1576.93	2266.93	1476.93	824.933	332.933	154.933	69.9333	20.9333	8.93333
2.96946	31.2	101.2	164.2	356.2	580.2	1153.2	1625.2	2335.2	1325.2	793.2	370.2	102.2	23.2	22.2	26.2
2.96874	65.4667	155.467	159.467	295.467	644.467	1119.47	1622.47	2294.47	1382.47	856.467	359.467	139.467	48.4667	27.4667	11.4667
2.96801	82.9333	126.933	206.933	376.933	634.933	1147.93	1527.93	2413.93	1444.93	834.933	402.933	208.933	144.933	26.9333	68.9333
2.96728	84.7333	120.733	197.733	369.733	705.733	1120.73	1659.73	2347.73	1415.73	831.733	394.733	158.733	63.7333	-17.2667	37.7333
2.96656	46.0667	94.0667	209.067	320.067	630.067	1178.07	1621.07	2412.07	1391.07	830.067	332.067	151.067	24.0667	17.0667	19.0667
2.96583	84.9333	122.933	241.933	373.933	668.933	1232.93	1678.93	2349.93	1549.93	838.933	390.933	346.933	25.9333	4.93333	26.9333
2.96511	52.9333	122.933	212.933	403.933	682.933	1148.93	1544.93	2367.93	1354.93	863.933	385.933	160.933	60.9333	8.93333	39.9333
2.96438	70.6667	142.667	190.667	390.667	622.667	1255.67	1732.67	2568.67	1529.67	953.667	409.667	170.667	20.6667	30.6667	48.6667
2.96366	55.6667	68.6667	227.667	395.667	701.667	1186.67	1646.67	2441.67	1433.67	898.667	382.667	98.6667	42.6667	34.6667	-31.3333
2.96293	93.5333	160.533	248.533	368.533	756.533	1231.53	1803.53	2574.53	1525.53	947.533	374.533	166.533	82.5333	49.5333	24.5333
2.96221	55.6	118.6	280.6	383.6	662.6	1256.6	1742.6	2560.6	1466.6	912.6	374.6	144.6	39.6	19.6	-30.4
2.96148	62.6	116.6	184.6	390.6	705.6	1257.6	1773.6	2655.6	1434.6	952.6	397.6	169.6	74.6	29.6	10.6
2.96076	50.6667	146.667	199.667	403.667	690.667	1324.67	1795.67	2591.67	1482.67	972.667	401.667	140.667	88.6667	32.6667	28.6667
2.96003	114.067	116.067	261.067	430.067	681.067	1348.07	1920.07	2601.07	1579.07	994.067	427.067	226.067	82.0667	27.0667	74.0667
2.95931	27.1333	150.133	194.133	467.133	729.133	1260.13	1842.13	2608.13	1601.13	978.133	425.133	162.133	51.1333	23.1333	10.1333
2.95859	61.1333	137.133	239.133	398.133	712.133	1328.13	1900.13	2758.13	1553.13	1015.13	428.133	143.133	126.133	17.1333	5.13333
2.95787	122.4	128.4	203.4	393.4	739.4	1396.4	1800.4	2840.4	1566.4	983.4	379.4	195.4	35.4	0.4	-11.6
2.95715	22.3333	85.3333	216.333	342.333	757.333	1209.33	1916.33	2896.33	1639.33	982.333	409.333	127.333	82.3333	1.33333	7.33333
2.95643	100.8	81.8	233.8	466.8	788.8	1366.8	1923.8	2691.8	1599.8	1014.8	397.8	216.8	62.8	66.8	-6.2
2.95571	69.3333	82.3333	192.333	451.333	805.333	1439.33	1943.33	2803.33	1688.33	1064.33	404.333	157.333	13.3333	20.3333	-17.6667
2.95498	100.867	135.867	264.867	459.867	703.867	1441.87	2064.87	2957.87	1656.87	1027.87	399.867	183.867	91.8667	27.8667	62.8667
2.95427	66.7333	141.733	176.733	409.733	785.733	1407.73	1992.73	2893.73	1696.73	1032.73	363.733	175.733	35.7333	24.7333	27.7333
2.95355	51.5333	151.533	276.533	414.533	838.533	1405.53	2009.53	2999.53	1676.53	1002.53	418.533	195.533	81.5333	19.5333	56.5333
2.95282	108.8	170.8	250.8	426.8	829.8	1418.8	2057.8	3071.8	1680.8	1043.8	417.8	142.8	49.8	40.8	7.8
2.95211	65.9333	81.9333	270.933	485.933	781.933	1512.93	2047.93	2979.93	1718.93	1061.93	469.933	185.933	93.9333	23.9333	7.93333
2.95139	80	97	297	464	778	1514	1999	3186	1791	1182	445	190	37	68	28
2.95067	86.8	113.8	236.8	402.8	818.8	1556.8	2224.8	3116.8	1906.8	1170.8	485.8	204.8	51.8	5.8	-5.2
2.94995	88.2667	128.267	214.267	483.267	848.267	1526.27	2052.27	3196.27	1716.27	1191.27	502.267	195.267	56.2667	52.2667	31.2667
2.94924	106.4	135.4	249.4	484.4	888.4	1509.4	2126.4	3164.4	1881.4	1232.4	412.4	149.4	57.4	42.4	47.4
2.94852	129.333	143.333	184.333	520.333	859.333	1614.33	2180.33	3199.33	1921.33	1257.33	486.333	213.333	76.3333	32.3333	-0.66667
2.9478	63	141	299	486	931	1663	2200	3363	1883	1124	472	193	77	55	13
2.94708	71.2	176.2	261.2	545.2	973.2	1621.2	2297.2	3191.2	1928.2	1250.2	531.2	226.2	34.2	13.2	21.2
2.94637	54.4667	97.4667	269.467	441.467	880.467	1571.47	2229.47	3292.47	1945.47	1164.47	510.467	187.467	93.4667	34.4667	31.4667
2.94566	67.0667	152.067	270.067	474.067	863.067	1608.07	2367.07	3300.07	1932.07	1278.07	474.067	166.067	61.0667	21.0667	-19.9333
2.94493	74.2	119.2	274.2	516.2	903.2	1662.2	2236.2	3372.2	2024.2	1202.2	483.2	186.2	106.2	20.2	-13.8
2.94422	53.7333	159.733	274.733	504.733	869.733	1659.73	2253.73	3414.73	1947.73	1285.73	503.733	230.733	97.7333	32.7333	55.7333
2.94351	51.6	134.6	237.6	453.6	927.6	1639.6	2474.6	3430.6	1997.6	1228.6	527.6	234.6	100.6	36.6	63.6
2.9428	42	162	276	514	903	1728	2346	3444	2027	1281	546	193	98	44	-31
2.94208	126.867	123.867	300.867	490.867	893.867	1676.87	2301.87	3561.87	2027.87	1284.87	561.867	180.867	63.8667	8.86667	42.8667
2.94136	39.3333	139.333	242.333	464.333	962.333	1746.33	2397.33	3516.33	2078.33	1215.33	490.333	239.333	69.3333	64.3333	49.3333
2.94065	94.2	134.2	247.2	531.2	954.2	1698.2	2453.2	3533.2	2003.2	1276.2	452.2	188.2	90.2	52.2	24.2
2.93994	57	117	208	505	896	1726	2412	3532	2023	1294	484	166	79	53	16
2.93923	39	163	296	503	966	1713	2436	3525	2037	1242	512	179	80	1	-25
2.93851	84.0667	157.067	247.067	483.067	985.067	1746.07	2445.07	3538.07	2087.07	1261.07	496.067	199.067	44.0667	14.0667	-20.9333
2.9378	87	177	268	515	939	1797	2474	3652	2149	1334	551	172	58	6	21
2.93709	76.4	108.4	277.4	521.4	928.4	1666.4	2498.4	3681.4	2063.4	1256.4	524.4	175.4	78.4	66.4	11.4
2.93638	91.2	149.2	266.2	552.2	1036.2	1827.2	2493.2	3664.2	1986.2	1349.2	525.2	228.2	54.2	64.2	7.2
2.93567	114.6	173.6	311.6	479.6	973.6	1873.6	2694.6	3761.6	2235.6	1395.6	563.6	222.6	81.6	73.6	24.6
2.93496	92.9333	125.933	257.933	560.933	927.933	1831.93	2577.93	3762.93	2123.93	1372.93	530.933	208.933	60.9333	0.93333	40.9333
2.93425	117.333	197.333	318.333	545.333	1042.33	1831.33	2583.33	3873.33	2110.33	1307.33	582.333	226.333	100.333	19.3333	15.3333
2.93354	85.6667	176.667	316.667	565.667	1013.67	1920.67	2694.67	3849.67	2284.67	1409.67	546.667	185.667	99.6667	32.6667	47.6667
2.93284	54.8667	187.867	272.867	625.867	1076.87	1916.87	2734.87	3904.87	2272.87	1398.87	616.867	169.867	15.8667	-9.13333	41.8667
2.93212	76.3333	129.333	347.333	628.333	1117.33	1892.33	2667.33	3971.33	2312.33	1427.33	602.333	228.333	67.3333	28.3333	17.3333
2.93141	86.0667	140.067	326.067	610.067	1146.07	1900.07	2738.07	4018.07	2329.07	1425.07	601.067	252.067	112.067	60.0667	11.0667
2.93071	114.267	187.267	309.267	598.267	1105.27	1922.27	2840.27	4117.27	2419.27	1535.27	593.267	192.267	80.2667	17.2667	20.2667
2.93	125.667	141.667	324.667	634.667	1135.67	1947.67	2866.67	4152.67	2517.67	1507.67	598.667	221.667	126.667	41.6667	23.6667
2.92929	-395.333	299.667	411.667	769.667	1155.67	2237.67	3090.67	4255.67	2445.67	1687.67	609.667	277.667	112.667	88.6667	137.667
2.92858	89.9333	148.933	310.933	662.933	1124.93	2014.93	2840.93	4194.93	2465.93	1524.93	652.933	243.933	52.9333	-12.0667	-15.0667
2.92788	101.267	175.267	349.267	581.267	1186.27	2107.27	2999.27	4241.27	2546.27	1443.27	609.267	227.267	72.2667	40.2667	24.2667
2.92717	79.0667	117.067	295.067	703.067	1088.07	2165.07	2956.07	4260.07	2534.07	1585.07	636.067	187.067	34.0667	19.0667	18.0667
2.92647	80	147	308	615	1100	2158	3070	4335	2489	1528	641	224	92	-5	-2
2.92576	48.6667	139.667	324.667	618.667	1224.67	2085.67	3004.67	4352.67	2563.67	1586.67	633.667	191.667	33.6667	20.6667	11.6667
2.92505	102.2	167.2	333.2	632.2	1153.2	2178.2	3007.2	4268.2	2567.2	1528.2	577.2	259.2	86.2	51.2	14.2
2.92435	83.6667	144.667	357.667	651.667	1176.67	2136.67	3030.67	4358.67	2643.67	1622.67	672.667	260.667	94.6667	76.6667	26.6667
2.92365	88.8667	184.867	363.867	694.867	1239.87	2087.87	3074.87	4432.87	2612.87	1605.87	672.867	242.867	102.867	52.8667	14.8667
2.92294	100.667	171.667	354.667	644.667	1188.67	2253.67	3118.67	4509.67	2506.67	1599.67	658.667	290.667	67.6667	28.6667	15.6667
2.92224	105.267	163.267	376.267	641.267	1156.27	2123.27	3013.27	4564.27	2641.27	1606.27	717.267	308.267	93.2667	34.2667	49.2667
2.92153	87.9333	143.933	394.933	630.933	1280.93	2183.93	3170.93	4469.93	2687.93	1575.93	642.933	230.933	94.9333	64.9333	10.9333
2.92083	84.5333	183.533	312.533	735.533	1234.53	2232.53	3228.53	4571.53	2630.53	1711.53	575.533	243.533	88.5333	35.5333	7.53333
2.92013	101.867	202.867	391.867	680.867	1265.87	2257.87	3251.87	4676.87	2748.87	1753.87	696.867	261.867	111.867	45.8667	26.8667
2.91943	127.467	190.467	359.467	624.467	1220.47	2194.47	3105.47	4598.47	2707.47	1659.47	664.467	226.467	71.4667	103.467	49.4667
2.91873	90.5333	112.533	356.533	659.533	1197.53	2314.53	3345.53	4763.53	2753.53	1707.53	712.533	276.533	118.533	9.53333	52.5333
2.91802	73.8667	200.867	336.867	721.867	1309.87	2295.87	3231.87	4690.87	2723.87	1736.87	655.867	217.867	74.8667	21.8667	17.8667
2.91732	17.4667	126.467	340.467	702.467	1259.47	2353.47	3348.47	4683.47	2704.47	1647.47	685.467	302.467	64.4667	22.4667	82.4667
2.91662	113.133	207.133	371.133	689.133	1289.13	2296.13	3198.13	4800.13	2759.13	1773.13	741.133	234.133	107.133	73.1333	57.1333
2.91592	110.933	169.933	359.933	668.933	1307.93	2335.93	3404.93	4741.93	2843.93	1680.93	653.933	280.933	94.9333	47.9333	-29.0667
2.91522	70.2	161.2	367.2	657.2	1275.2	2324.2	3439.2	5016.2	2779.2	1778.2	685.2	298.2	80.2	27.2	38.2
2.91452	122.933	172.933	417.933	641.933	1343.93	2337.93	3329.93	4865.93	2753.93	1745.93	658.933	284.933	69.9333	46.9333	-4.06667
2.91382	121.667	204.667	330.667	783.667	1258.67	2345.67	3392.67	4901.67	2804.67	1757.67	734.667	257.667	79.6667	39.6667	26.6667
2.91312	102.733	180.733	392.733	740.733	1363.73	2305.73	3342.73	4785.73	2811.73	1736.73	663.733	265.733	85.7333	73.7333	-21.2667
2.91242	56.6667	152.667	334.667	652.667	1315.67	2435.67	3448.67	4864.67	2898.67	1588.67	678.667	283.667	103.667	-11.3333	34.6667
2.91172	148.4	204.4	310.4	683.4	1299.4	2427.4	3411.4	4936.4	2950.4	1775.4	677.4	267.4	97.4	40.4	27.4
2.91102	93.8667	187.867	351.867	719.867	1329.87	2475.87	3310.87	4930.87	2964.87	1862.87	714.867	255.867	106.867	39.8667	43.8667
2.91033	119.6	191.6	432.6	770.6	1331.6	2499.6	3464.6	5068.6	2968.6	1870.6	745.6	302.6	73.6	63.6	50.6
2.90963	85.8	255.8	350.8	745.8	1298.8	2538.8	3502.8	5061.8	2959.8	1801.8	844.8	236.8	96.8	25.8	30.8
2.90893	112.133	243.133	423.133	700.133	1310.13	2571.13	3529.13	5154.13	3036.13	1799.13	760.133	300.133	94.1333	87.1333	46.1333
2.90823	82.9333	182.933	395.933	774.933	1374.93	2473.93	3573.93	5039.93	2923.93	1829.93	675.933	264.933	98.9333	22.9333	16.9333
2.90754	161.6	222.6	382.6	756.6	1368.6	2510.6	3588.6	5123.6	3046.6	1836.6	751.6	293.6	98.6	23.6	9.6
2.90684	98.4667	197.467	368.467	763.467	1430.47	2447.47	3609.47	5133.47	3089.47	1899.47	706.467	268.467	51.4667	58.4667	27.4667
2.90615	114.733	192.733	415.733	784.733	1459.73	2528.73	3672.73	5322.73	3147.73	1903.73	726.733	289.733	120.733	22.7333	39.7333
2.90545	86.9333	233.933	404.933	728.933	1493.93	2591.93	3637.93	5183.93	3091.93	1887.93	760.933	285.933	72.9333	50.9333	43.9333
2.90476	122.133	227.133	391.133	756.133	1387.13	2615.13	3624.13	5261.13	2927.13	1905.13	745.133	341.133	87.1333	57.1333	25.1333
2.90406	116.267	201.267	386.267	770.267	1384.27	2635.27	3500.27	5328.27	3023.27	1818.27	767.267	259.267	128.267	46.2667	14.2667
2.90336	75.1333	184.133	426.133	853.133	1410.13	2640.13	3729.13	5360.13	3143.13	1906.13	711.133	288.133	105.133	54.1333	9.13333
2.90267	41	157	367	807	1406	2622	3612	5393	3114	1930	791	273	59	6	-14
2.90198	136.467	219.467	338.467	749.467	1422.47	2618.47	3698.47	5312.47	3018.47	1964.47	780.467	201.467	162.467	42.4667	7.46667
2.90128	141.267	205.267	419.267	787.267	1394.27	2809.27	3846.27	5379.27	3142.27	1952.27	756.267	332.267	112.267	41.2667	35.2667
2.90059	98.2667	218.267	391.267	776.267	1464.27	2688.27	3807.27	5294.27	3185.27	1909.27	743.267	310.267	74.2667	74.2667	44.2667
2.8999	122.533	223.533	398.533	778.533	1489.53	2587.53	3780.53	5467.53	3126.53	1914.53	743.533	268.533	30.5333	61.5333	71.5333
2.89921	122.533	228.533	406.533	788.533	1444.53	2681.53	3750.53	5275.53	3236.53	1912.53	843.533	273.533	108.533	65.5333	51.5333
2.89852	92.9333	220.933	392.933	828.933	1463.93	2686.93	3554.93	5434.93	3226.93	2017.93	819.933	278.933	81.9333	13.9333	13.9333
2.89783	54.3333	174.333	415.333	753.333	1442.33	2715.33	3740.33	5374.33	3166.33	1935.33	907.333	300.333	96.3333	45.3333	40.3333
2.89714	106.533	226.533	409.533	806.533	1504.53	2701.53	3655.53	5465.53	3219.53	1945.53	787.533	304.533	83.5333	9.53333	26.5333
2.89644	55.6	279.6	441.6	847.6	1513.6	2767.6	3885.6	5357.6	3193.6	2017.6	847.6	258.6	91.6	57.6	22.6
2.89575	70.4	150.4	363.4	818.4	1465.4	2688.4	3839.4	5481.4	3325.4	1921.4	791.4	248.4	93.4	28.4	5.4
2.89506	107.333	227.333	462.333	891.333	1596.33	2655.33	3827.33	5731.33	3235.33	2037.33	792.333	324.333	82.3333	12.3333	-0.66667
2.89437	87.2	237.2	438.2	891.2	1443.2	2632.2	3729.2	5580.2	3307.2	2022.2	825.2	294.2	90.2	28.2	9.2
2.89368	112	213	455	786	1461	2746	3933	5373	3311	2021	793	273	73	58	71
2.89299	107.4	179.4	392.4	790.4	1562.4	2763.4	4037.4	5509.4	3351.4	1991.4	795.4	350.4	73.4	-1.6	-14.6
2.8923	115.4	219.4	405.4	844.4	1554.4	2810.4	3920.4	5680.4	3365.4	2058.4	811.4	359.4	94.4	54.4	45.4
2.89162	62.3333	179.333	433.333	759.333	1573.33	2830.33	4117.33	5685.33	3359.33	1977.33	797.333	343.333	80.3333	54.3333	42.3333
2.89093	163.067	246.067	452.067	846.067	1568.07	2871.07	4084.07	5785.07	3357.07	2122.07	791.067	255.067	107.067	-1.93333	29.0667
2.89024	82.6667	264.667	426.667	833.667	1505.67	2850.67	4109.67	5901.67	3251.67	2007.67	765.667	312.667	51.6667	-9.33333	25.6667
2.88955	95.4	260.4	458.4	852.4	1542.4	2763.4	3877.4	5697.4	3389.4	2055.4	851.4	344.4	59.4	37.4	-8.6
2.88886	131.4	200.4	423.4	840.4	1454.4	2805.4	4225.4	5836.4	3479.4	2075.4	877.4	286.4	137.4	38.4	37.4
2.88817	134.733	190.733	495.733	880.733	1628.73	2905.73	4093.73	5869.73	3453.73	2196.73	871.733	325.733	86.7333	24.7333	-13.2667
2.88749	79.5333	162.533	417.533	842.533	1616.53	2922.53	4087.53	5944.53	3470.53	2173.53	818.533	298.533	100.533	33.5333	49.5333
2.8868	141.267	202.267	445.267	889.267	1624.27	2978.27	4058.27	5802.27	3474.27	2108.27	801.267	332.267	68.2667	22.2667	6.26667
2.88612	165.733	232.733	456.733	931.733	1662.73	2902.73	4082.73	5920.73	3480.73	2170.73	847.733	323.733	118.733	42.7333	34.7333
2.88543	102.467	239.467	421.467	834.467	1518.47	2922.47	4053.47	6022.47	3480.47	2147.47	863.467	334.467	142.467	59.4667	11.4667
2.88475	136.4	250.4	471.4	910.4	1703.4	2936.4	4153.4	5817.4	3442.4	2092.4	873.4	326.4	112.4	29.4	33.4
2.88406	121.867	216.867	397.867	864.867	1542.87	2865.87	4172.87	6006.87	3468.87	2168.87	868.867	328.867	122.867	41.8667	23.8667
2.88338	173.8	205.8	459.8	879.8	1674.8	2966.8	4163.8	6055.8	3552.8	2162.8	929.8	326.8	131.8	53.8	7.8
2.8827	120.6	228.6	427.6	857.6	1572.6	2911.6	4185.6	5928.6	3494.6	2071.6	865.6	350.6	94.6	45.6	21.6
2.88201	71.8667	234.867	449.867	894.867	1576.87	2997.87	4183.87	5874.87	3518.87	2162.87	878.867	305.867	105.867	9.86667	12.8667
2.88133	111.2	241.2	407.2	945.2	1702.2	3015.2	3965.2	5990.2	3625.2	2251.2	814.2	334.2	90.2	76.2	22.2
2.88065	129.067	248.067	522.067	905.067	1569.07	2952.07	4190.07	5912.07	3589.07	2206.07	847.067	285.067	122.067	58.0667	88.0667
2.87996	77.6	206.6	448.6	918.6	1594.6	2976.6	4114.6	5956.6	3529.6	2022.6	889.6	309.6	107.6	49.6	1.6
2.87928	138.133	244.133	468.133	879.133	1609.13	3066.13	4193.13	5987.13	3564.13	2114.13	909.133	308.133	195.133	28.1333	6.13333
2.8786	102.667	240.667	463.667	813.667	1631.67	3094.67	4077.67	5936.67	3587.67	2184.67	902.667	304.667	86.6667	51.6667	36.6667
2.87792	98.4667	259.467	484.467	909.467	1655.47	2986.47	4216.47	5829.47	3492.47	2159.47	798.467	427.467	154.467	68.4667	49.4667
2.87724	132.867	218.867	474.867	823.867	1582.87	2958.87	4321.87	5910.87	3552.87	2152.87	921.867	332.867	63.8667	53.8667	46.8667
2.87656	107.333	224.333	490.333	913.333	1665.33	2944.33	4180.33	6058.33	3538.33	2239.33	843.333	289.333	95.3333	62.3333	20.3333
2.87588	102.067	241.067	472.067	899.067	1639.07	2928.07	4176.07	5973.07	3599.07	2232.07	902.067	296.067	63.0667	-15.9333	28.0667
2.8752	149.267	249.267	481.267	895.267	1608.27	3067.27	4063.27	5915.27	3546.27	2220.27	903.267	383.267	90.2667	27.2667	22.2667
2.87452	146.933	182.933	410.933	932.933	1665.93	3055.93	4217.93	6101.93	3534.93	2141.93	842.933	342.933	37.9333	53.9333	25.9333
2.87383	152.8	229.8	473.8	895.8	1614.8	3014.8	4169.8	6132.8	3514.8	2193.8	923.8	347.8	92.8	105.8	16.8
2.87315	85.8	233.8	373.8	896.8	1656.8	3032.8	4229.8	6031.8	3552.8	2158.8	798.8	304.8	151.8	23.8	41.8
2.87247	92.2667	259.267	488.267	879.267	1615.27	2927.27	4138.27	5968.27	3605.27	2267.27	910.267	314.267	102.267	29.2667	2.26667
2.87179	116.6	262.6	457.6	908.6	1725.6	3121.6	4221.6	6110.6	3555.6	2149.6	928.6	337.6	114.6	47.6	28.6
2.87111	118.067	196.067	458.067	884.067	1662.07	3050.07	4221.07	6028.07	3510.07	2252.07	926.067	322.067	97.0667	27.0667	27.0667
2.87044	125.933	266.933	407.933	960.933	1688.93	3072.93	4281.93	6087.93	3662.93	2276.93	900.933	305.933	117.933	24.9333	29.9333
2.86976	102.2	217.2	514.2	935.2	1640.2	3076.2	4273.2	6126.2	3649.2	2231.2	910.2	319.2	130.2	76.2	15.2
2.86908	123.8	244.8	455.8	866.8	1716.8	3047.8	4290.8	5985.8	3680.8	2240.8	926.8	282.8	106.8	45.8	15.8
2.8684	152.133	297.133	485.133	938.133	1753.13	3124.13	4343.13	6456.13	3586.13	2372.13	908.133	312.133	111.133	33.1333	17.1333
2.86773	77.2	213.2	421.2	890.2	1763.2	3107.2	4234.2	6014.2	3673.2	2274.2	914.2	367.2	99.2	42.2	11.2
2.86705	125.867	259.867	511.867	895.867	1758.87	3123.87	4335.87	6062.87	3655.87	2270.87	890.867	383.867	116.867	65.8667	-1.13333
2.86638	121.4	248.4	477.4	948.4	1765.4	3090.4	4381.4	6211.4	3807.4	2327.4	960.4	287.4	77.4	42.4	2.4
2.8657	178.933	244.933	515.933	991.933	1756.93	3135.93	4338.93	6064.93	3777.93	2385.93	924.933	349.933	134.933	80.9333	15.9333
2.86502	138.133	201.133	519.133	926.133	1703.13	3097.13	4312.13	6306.13	3727.13	2319.13	929.133	363.133	135.133	71.1333	59.1333
2.86435	126	252	496	966	1723	3099	4268	6403	3632	2258	910	336	108	24	21
2.86368	113.867	226.867	426.867	915.867	1762.87	3124.87	4481.87	6315.87	3687.87	2316.87	934.867	390.867	117.867	74.8667	20.8667
2.863	92.0667	177.067	435.067	936.067	1711.07	3121.07	4198.07	6101.07	3640.07	2268.07	969.067	290.067	128.067	13.0667	38.0667
2.86233	118.933	273.933	474.933	966.933	1765.93	3025.93	4231.93	6194.93	3609.93	2352.93	931.933	400.933	122.933	61.9333	-5.06667
2.86165	149.4	238.4	475.4	888.4	1750.4	3141.4	4327.4	6445.4	3682.4	2204.4	948.4	357.4	105.4	78.4	29.4
2.86099	127.867	231.867	416.867	988.867	1709.87	3257.87	4315.87	6230.87	3684.87	2360.87	925.867	351.867	113.867	32.8667	53.8667
2.86031	125.267	188.267	528.267	969.267	1751.27	3175.27	4450.27	6186.27	3589.27	2289.27	951.267	291.267	109.267	65.2667	-5.73333
2.85964	87.2667	259.267	527.267	992.267	1768.27	3297.27	4421.27	6251.27	3758.27	2361.27	967.267	299.267	134.267	35.2667	55.2667
2.85897	115.133	241.133	423.133	919.133	1720.13	3098.13	4412.13	6089.13	3723.13	2273.13	945.133	313.133	113.133	54.1333	-12.8667
2.8583	125.2	257.2	490.2	1025.2	1680.2	3112.2	4534.2	6214.2	3747.2	2299.2	963.2	386.2	131.2	53.2	58.2
2.85762	152.667	280.667	485.667	968.667	1746.67	3135.67	4513.67	6436.67	3741.67	2328.67	986.667	380.667	136.667	38.6667	50.6667
2.85695	102.4	273.4	521.4	973.4	1749.4	3138.4	4441.4	6274.4	3826.4	2397.4	977.4	319.4	129.4	12.4	-4.6
2.85628	136.4	243.4	536.4	908.4	1768.4	3185.4	4355.4	6250.4	3823.4	2295.4	892.4	384.4	127.4	21.4	17.4
2.85561	158.333	285.333	529.333	978.333	1793.33	3303.33	4346.33	6259.33	3757.33	2405.33	931.333	370.333	75.3333	17.3333	47.3333
2.85494	121.533	231.533	522.533	1018.53	1781.53	3216.53	4428.53	6394.53	3737.53	2402.53	912.533	322.533	111.533	25.5333	-40.4667
2.85427	128.667	258.667	496.667	960.667	1814.67	3250.67	4504.67	6116.67	3802.67	2341.67	949.667	372.667	105.667	45.6667	49.6667
2.8536	134.067	336.067	502.067	1037.07	1668.07	3136.07	4419.07	6226.07	3775.07	2374.07	976.067	371.067	130.067	48.0667	17.0667
2.85293	124.8	224.8	498.8	995.8	1790.8	3158.8	4455.8	6257.8	3603.8	2324.8	860.8	358.8	107.8	47.8	-4.2
2.85226	170.667	302.667	537.667	974.667	1731.67	3252.67	4383.67	6431.67	3767.67	2454.67	950.667	377.667	121.667	77.6667	12.6667
2.85159	111.133	237.133	512.133	916.133	1746.13	3157.13	4463.13	6287.13	3758.13	2406.13	989.133	365.133	71.1333	-9.86667	38.1333
2.85092	133.4	257.4	449.4	951.4	1790.4	3175.4	4460.4	6370.4	3769.4	2411.4	957.4	367.4	133.4	19.4	-10.6
2.85025	108.667	183.667	473.667	991.667	1821.67	3146.67	4592.67	6372.67	3863.67	2447.67	923.667	313.667	127.667	43.6667	7.66667
2.84959	140	246	501	1003	1838	3241	4465	6270	3802	2294	932	358	88	12	-9
2.84892	182.067	199.067	477.067	1052.07	1829.07	3196.07	4619.07	6182.07	3832.07	2413.07	983.067	307.067	106.067	21.0667	29.0667
2.84825	161.2	240.2	524.2	988.2	1799.2	3211.2	4455.2	6362.2	3896.2	2379.2	954.2	337.2	70.2	26.2	21.2
2.84758	133.667	262.667	555.667	945.667	1789.67	3196.67	4570.67	6464.67	3793.67	2419.67	1021.67	360.667	103.667	39.6667	17.6667
2.84692	140.933	279.933	496.933	916.933	1862.93	3252.93	4500.93	6385.93	3919.93	2347.93	971.933	368.933	100.933	35.9333	2.93333
2.84626	95.7333	246.733	560.733	978.733	1774.73	3204.73	4402.73	6488.73	3763.73	2524.73	919.733	328.733	125.733	38.7333	50.7333
2.84559	119.067	256.067	436.067	977.067	1856.07	3335.07	4484.07	6392.07	3905.07	2439.07	969.067	385.067	133.067	17.0667	55.0667
2.84492	147.533	237.533	520.533	916.533	1820.53	3289.53	4547.53	6378.53	3933.53	2385.53	1006.53	337.533	103.533	37.5333	-20.4667
2.84426	126.667	224.667	574.667	1033.67	1842.67	3176.67	4428.67	6318.67	3863.67	2473.67	1029.67	332.667	154.667	37.6667	55.6667
2.84359	140.267	267.267	464.267	942.267	1819.27	3372.27	4545.27	6355.27	3849.27	2488.27	1029.27	357.267	101.267	60.2667	-8.73333
2.84293	136.867	282.867	473.867	947.867	1874.87	3194.87	4563.87	6506.87	3838.87	2383.87	998.867	406.867	105.867	81.8667	29.8667
2.84226	194.467	289.467	538.467	959.467	1839.47	3319.47	4663.47	6599.47	3992.47	2485.47	1008.47	420.467	141.467	16.4667	8.46667
2.8416	164.933	301.933	506.933	1017.93	1816.93	3303.93	4603.93	6323.93	3937.93	2442.93	1033.93	376.933	136.933	68.9333	21.9333
2.84094	117.4	285.4	535.4	970.4	1854.4	3346.4	4577.4	6434.4	3993.4	2460.4	1032.4	342.4	140.4	56.4	61.4
2.84027	125.6	261.6	506.6	975.6	1918.6	3300.6	4708.6	6434.6	3937.6	2453.6	1028.6	386.6	158.6	16.6	32.6
2.83961	107.667	221.667	508.667	942.667	1762.67	3372.67	4678.67	6404.67	3883.67	2453.67	995.667	347.667	103.667	12.6667	-8.33333
2.83895	104.867	270.867	531.867	997.867	1870.87	3330.87	4636.87	6464.87	3944.87	2527.87	930.867	414.867	170.867	30.8667	49.8667
2.83829	163.2	258.2	531.2	1030.2	1890.2	3356.2	4681.2	6453.2	3908.2	2540.2	987.2	404.2	155.2	57.2	27.2
2.83763	154.2	288.2	537.2	1013.2	1869.2	3442.2	4609.2	6720.2	4076.2	2440.2	1029.2	382.2	110.2	31.2	12.2
2.83696	136.4	293.4	538.4	985.4	1888.4	3332.4	4662.4	6562.4	4109.4	2444.4	1026.4	362.4	137.4	0.4	23.4
2.8363	113.267	279.267	580.267	1105.27	1938.27	3395.27	4795.27	6570.27	4035.27	2586.27	1088.27	352.267	168.267	66.2667	40.2667
2.83564	118.533	245.533	559.533	950.533	1915.53	3289.53	4659.53	6682.53	3957.53	2532.53	968.533	394.533	104.533	96.5333	27.5333
2.83498	132.733	291.733	529.733	1028.73	1826.73	3444.73	4682.73	6507.73	4016.73	2444.73	1083.73	387.733	137.733	21.7333	65.7333
2.83432	191.4	294.4	534.4	1014.4	1913.4	3324.4	4635.4	6580.4	3954.4	2438.4	965.4	387.4	122.4	64.4	47.4
2.83366	152.2	315.2	471.2	1099.2	1888.2	3460.2	4581.2	6609.2	3834.2	2516.2	943.2	390.2	119.2	87.2	82.2
2.833	102.867	221.867	500.867	1075.87	1939.87	3352.87	4586.87	6487.87	4001.87	2419.87	966.867	388.867	153.867	25.8667	39.8667
2.83234	120.667	267.667	501.667	995.667	1897.67	3287.67	4571.67	6523.67	3868.67	2551.67	1036.67	372.667	135.667	60.6667	-38.3333
2.83168	131.667	281.667	483.667	1051.67	1821.67	3270.67	4634.67	6385.67	3936.67	2463.67	950.667	432.667	79.6667	58.6667	30.6667
2.83102	134	342	492	1014	1901	3398	4545	6478	3933	2380	893	372	122	57	3
2.83037	81.2	303.2	491.2	983.2	1880.2	3398.2	4585.2	6450.2	3893.2	2482.2	1039.2	366.2	103.2	34.2	1.2
2.82971	185.533	283.533	469.533	964.533	1881.53	3358.53	4559.53	6351.53	3876.53	2443.53	1101.53	362.533	120.533	52.5333	3.53333
2.82905	107.2	246.2	549.2	1006.2	1810.2	3358.2	4406.2	6503.2	3998.2	2432.2	960.2	354.2	90.2	17.2	4.2
2.82839	172.533	303.533	525.533	992.533	1789.53	3338.53	4619.53	6458.53	3856.53	2457.53	1041.53	390.533	145.533	55.5333	-16.4667
2.82774	113.067	239.067	514.067	1071.07	1873.07	3237.07	4590.07	6318.07	3930.07	2353.07	1034.07	400.067	162.067	14.0667	25.0667
2.82708	127.667	279.667	508.667	999.667	1823.67	3324.67	4689.67	6424.67	3877.67	2388.67	1022.67	370.667	107.667	9.66667	34.6667
2.82642	146.267	261.267	522.267	1039.27	1905.27	3370.27	4626.27	6442.27	3838.27	2490.27	937.267	378.267	131.267	66.2667	-35.7333
2.82577	86.9333	261.933	522.933	1070.93	1871.93	3420.93	4617.93	6524.93	3985.93	2532.93	1017.93	337.933	51.9333	33.9333	45.9333
2.82511	129.667	270.667	569.667	981.667	1820.67	3288.67	4592.67	6640.67	3981.67	2533.67	987.667	405.667	159.667	32.6667	40.6667
2.82445	130	282	523	999	1914	3479	4624	6537	3920	2540	1070	397	123	10	28
2.8238	133.267	266.267	503.267	1059.27	1996.27	3399.27	4712.27	6545.27	4078.27	2481.27	1062.27	460.267	117.267	49.2667	51.2667
2.82315	180.2	247.2	493.2	987.2	1921.2	3326.2	4655.2	6445.2	4117.2	2546.2	1012.2	355.2	137.2	70.2	8.2
2.82249	109	261	533	1012	1932	3442	4734	6550	3946	2588	1088	387	141	78	16
2.82184	124.8	265.8	505.8	1051.8	1897.8	3266.8	4555.8	6563.8	3964.8	2534.8	1016.8	393.8	134.8	52.8	56.8
2.82118	146.333	269.333	580.333	1066.33	1884.33	3548.33	4649.33	6696.33	3965.33	2584.33	1082.33	399.333	110.333	51.3333	10.3333
2.82053	121.4	271.4	529.4	988.4	1844.4	3360.4	4628.4	6528.4	4002.4	2493.4	1019.4	359.4	91.4	62.4	15.4
2.81987	112.333	239.333	511.333	1094.33	1929.33	3491.33	4757.33	6559.33	3967.33	2611.33	1134.33	416.333	160.333	55.3333	24.3333
2.81922	145.4	255.4	555.4	1012.4	1845.4	3396.4	4553.4	6504.4	4035.4	2390.4	1013.4	417.4	144.4	37.4	50.4
2.81857	161.733	294.733	533.733	1038.73	1935.73	3366.73	4707.73	6560.73	3945.73	2548.73	1002.73	398.733	122.733	81.7333	62.7333
2.81792	133.867	254.867	513.867	1078.87	1893.87	3459.87	4720.87	6601.87	4058.87	2519.87	1058.87	383.867	111.867	63.8667	-32.1333
2.81727	132.867	245.867	516.867	1004.87	1927.87	3423.87	4658.87	6535.87	4000.87	2544.87	1006.87	332.867	111.867	77.8667	11.8667
2.81661	160.667	283.667	573.667	1056.67	1905.67	3419.67	4782.67	6500.67	4014.67	2539.67	1003.67	394.667	110.667	47.6667	54.6667
2.81596	116.467	265.467	598.467	1036.47	1891.47	3324.47	4436.47	6584.47	3938.47	2498.47	1106.47	459.467	123.467	34.4667	62.4667
2.81532	186.8	301.8	576.8	1030.8	1918.8	3423.8	4580.8	6458.8	4017.8	2488.8	1019.8	359.8	140.8	34.8	68.8
2.81466	139.2	260.2	572.2	1042.2	1921.2	3417.2	4532.2	6411.2	3917.2	2512.2	1017.2	346.2	117.2	106.2	-15.8
2.81401	113.133	265.133	559.133	1080.13	1939.13	3338.13	4564.13	6488.13	3980.13	2520.13	1029.13	361.133	104.133	32.1333	-22.8667
2.81336	171.467	284.467	597.467	1039.47	1957.47	3521.47	4804.47	6436.47	3962.47	2623.47	978.467	437.467	114.467	35.4667	-4.53333
2.81271	173.467	276.467	570.467	1092.47	1957.47	3535.47	4834.47	6545.47	3999.47	2564.47	993.467	362.467	103.467	18.4667	79.4667
2.81206	172.867	235.867	496.867	996.867	1953.87	3471.87	4660.87	6679.87	4113.87	2526.87	1066.87	435.867	114.867	32.8667	-43.1333
2.81142	168.533	307.533	582.533	1114.53	1982.53	3508.53	4785.53	6766.53	4016.53	2529.53	1035.53	342.533	145.533	64.5333	49.5333
2.81077	164.867	364.867	550.867	1092.87	1987.87	3445.87	4685.87	6555.87	3971.87	2644.87	1090.87	416.867	103.867	62.8667	34.8667
2.81012	208.4	297.4	613.4	1178.4	1975.4	3396.4	4730.4	6786.4	4190.4	2629.4	1060.4	409.4	126.4	44.4	72.4
2.80947	137.867	279.867	543.867	1115.87	1982.87	3521.87	4723.87	6768.87	4052.87	2659.87	1078.87	400.867	106.867	34.8667	44.8667
2.80882	129.467	278.467	583.467	1096.47	1976.47	3642.47	4914.47	6825.47	4153.47	2642.47	1110.47	436.467	146.467	95.4667	57.4667
2.80817	138.467	287.467	571.467	1128.47	1971.47	3596.47	4741.47	6650.47	4182.47	2728.47	1074.47	449.467	155.467	79.4667	31.4667
2.80753	159	314	594	1141	2076	3414	4882	6814	3968	2625	1085	447	111	50	22
2.80688	154.133	209.133	558.133	1110.13	1979.13	3611.13	4877.13	6692.13	4144.13	2613.13	1086.13	346.133	142.133	73.1333	3.13333
2.80623	163.6	301.6	654.6	1110.6	2136.6	3582.6	5004.6	7081.6	4181.6	2656.6	1132.6	437.6	100.6	-2.4	13.6
2.80558	114.4	275.4	551.4	1140.4	2085.4	3527.4	4904.4	6958.4	4235.4	2718.4	1116.4	425.4	136.4	56.4	38.4
2.80494	125.8	286.8	619.8	1171.8	2034.8	3529.8	4958.8	6858.8	4201.8	2763.8	1074.8	430.8	173.8	70.8	52.8
2.80429	145	347	559	1210	2037	3620	5035	6732	4197	2663	1081	385	119	59	18
2.80365	204.6	343.6	600.6	1126.6	2005.6	3767.6	4956.6	6975.6	4165.6	2733.6	1145.6	405.6	191.6	68.6	45.6
2.803	187.067	290.067	603.067	1121.07	2061.07	3730.07	5098.07	6834.07	4320.07	2680.07	1202.07	438.067	169.067	103.067	47.0667
2.80236	137.733	244.733	621.733	1143.73	2065.73	3666.73	4995.73	6946.73	4276.73	2720.73	1154.73	440.733	141.733	48.7333	27.7333
2.80172	153.667	324.667	628.667	1054.67	2070.67	3656.67	5021.67	6915.67	4113.67	2733.67	1143.67	444.667	174.667	85.6667	52.6667
2.80107	159.333	297.333	625.333	1149.33	2091.33	3690.33	5025.33	6900.33	4179.33	2649.33	1167.33	490.333	109.333	22.3333	78.3333
2.80042	165.733	328.733	574.733	1145.73	2153.73	3634.73	5058.73	6856.73	4240.73	2648.73	1097.73	421.733	119.733	75.7333	12.7333
2.79979	147.333	326.333	599.333	1081.33	2019.33	3708.33	5100.33	6941.33	4366.33	2717.33	1181.33	462.333	176.333	71.3333	56.3333
2.79914	162.333	274.333	539.333	1114.33	2113.33	3703.33	5051.33	6754.33	4321.33	2842.33	1126.33	399.333	140.333	73.3333	16.3333
2.7985	189.4	282.4	595.4	1164.4	2063.4	3757.4	5001.4	6958.4	4323.4	2612.4	1040.4	409.4	115.4	82.4	-33.6
2.79785	180.867	304.867	588.867	1176.87	2150.87	3720.87	4959.87	6959.87	4327.87	2772.87	1190.87	431.867	128.867	98.8667	69.8667
2.79721	120.933	271.933	610.933	1159.93	2042.93	3743.93	5034.93	6928.93	4208.93	2730.93	1133.93	481.933	112.933	43.9333	22.9333
2.79657	145.2	283.2	612.2	1273.2	2088.2	3709.2	4907.2	7063.2	4323.2	2717.2	1129.2	449.2	94.2	41.2	36.2
2.79593	137	339	629	1187	2091	3684	5147	6913	4390	2893	1123	447	186	62	40
2.79529	186	280	581	1237	2233	3713	5007	7016	4464	2749	1245	434	129	56	43
2.79464	163.333	303.333	614.333	1129.33	2059.33	3744.33	5184.33	7202.33	4349.33	2817.33	1123.33	445.333	123.333	-11.6667	45.3333
2.79401	185.267	282.267	603.267	1166.27	2193.27	3730.27	5087.27	7165.27	4401.27	2744.27	1155.27	425.267	109.267	76.2667	30.2667
2.79337	205	313	667	1175	2161	3839	5123	7056	4523	2802	1210	424	99	83	60
2.79272	132.533	280.533	593.533	1120.53	2147.53	3761.53	5183.53	7040.53	4460.53	2910.53	1186.53	420.533	128.533	50.5333	11.5333
2.79209	148.867	394.867	662.867	1182.87	2103.87	3725.87	5141.87	7333.87	4435.87	2763.87	1182.87	470.867	146.867	14.8667	43.8667
2.79145	201.667	328.667	636.667	1165.67	2096.67	3736.67	5197.67	7151.67	4534.67	2887.67	1150.67	412.667	122.667	74.6667	33.6667
2.79081	160.867	314.867	637.867	1298.87	2147.87	3904.87	5194.87	7056.87	4332.87	2995.87	1238.87	423.867	158.867	27.8667	35.8667
2.79017	174.333	336.333	681.333	1191.33	2298.33	3817.33	5223.33	7086.33	4562.33	2773.33	1207.33	491.333	147.333	72.3333	70.3333
2.78953	131.4	309.4	619.4	1172.4	2204.4	3834.4	5273.4	7120.4	4275.4	2895.4	1192.4	476.4	173.4	31.4	15.4
2.78889	201.533	325.533	648.533	1286.53	2279.53	3790.53	5344.53	7157.53	4433.53	2918.53	1180.53	464.533	203.533	29.5333	-13.4667
2.78825	224.4	279.4	612.4	1215.4	2276.4	3865.4	5441.4	7445.4	4487.4	3006.4	1208.4	439.4	165.4	60.4	78.4
2.78761	201.2	393.2	750.2	1237.2	2167.2	3823.2	5238.2	7308.2	4600.2	2910.2	1200.2	489.2	164.2	87.2	27.2
2.78698	166.6	369.6	630.6	1177.6	2164.6	4014.6	5255.6	7206.6	4599.6	3039.6	1196.6	535.6	150.6	35.6	68.6
2.78634	182.133	349.133	669.133	1253.13	2183.13	3930.13	5312.13	7355.13	4546.13	2904.13	1213.13	470.133	146.133	72.1333	26.1333
2.7857	185.8	405.8	704.8	1226.8	2343.8	3934.8	5427.8	7183.8	4585.8	2997.8	1280.8	482.8	161.8	70.8	43.8
2.78507	149.467	386.467	640.467	1252.47	2284.47	3810.47	5275.47	7258.47	4693.47	2965.47	1250.47	519.467	155.467	67.4667	47.4667
2.78443	158.933	395.933	684.933	1215.93	2164.93	3823.93	5344.93	7551.93	4552.93	3004.93	1245.93	517.933	145.933	93.9333	42.9333
2.7838	180.133	374.133	665.133	1227.13	2297.13	4085.13	5501.13	7489.13	4488.13	2983.13	1174.13	465.133	190.133	32.1333	40.1333
2.78316	175.267	348.267	682.267	1317.27	2344.27	3936.27	5508.27	7339.27	4556.27	2954.27	1223.27	525.267	167.267	73.2667	70.2667
2.78253	212.267	321.267	663.267	1268.27	2256.27	3932.27	5411.27	7590.27	4580.27	2970.27	1203.27	441.267	185.267	44.2667	-13.7333
2.78189	201.333	368.333	678.333	1184.33	2239.33	4053.33	5339.33	7404.33	4569.33	3130.33	1289.33	490.333	158.333	30.3333	40.3333
2.78125	211	348	665	1305	2256	4041	5451	7533	4611	2901	1246	466	141	86	96
2.78062	141.467	324.467	605.467	1246.47	2242.47	4005.47	5459.47	7320.47	4703.47	2892.47	1262.47	425.467	171.467	55.4667	12.4667
2.77999	178.133	344.133	679.133	1311.13	2194.13	4047.13	5366.13	7485.13	4674.13	3021.13	1284.13	483.133	185.133	65.1333	71.1333
2.77935	152	373	665	1352	2310	3923	5391	7531	4617	2951	1207	462	103	23	47
2.77872	145.267	346.267	626.267	1234.27	2326.27	4074.27	5440.27	7664.27	4723.27	2999.27	1256.27	499.267	165.267	81.2667	56.2667
2.77809	239.467	368.467	703.467	1296.47	2362.47	4017.47	5337.47	7361.47	4797.47	3039.47	1247.47	464.467	132.467	71.4667	40.4667
2.77745	186.867	317.867	673.867	1236.87	2343.87	4106.87	5317.87	7426.87	4768.87	3181.87	1295.87	482.867	140.867	62.8667	1.86667
2.77682	152.733	351.733	677.733	1281.73	2389.73	4214.73	5537.73	7477.73	4716.73	3031.73	1280.73	472.733	87.7333	22.7333	-9.26667
2.77619	167.933	307.933	682.933	1269.93	2360.93	4021.93	5575.93	7635.93	4678.93	3051.93	1358.93	526.933	178.933	111.933	10.9333
2.77556	213.6	338.6	704.6	1305.6	2342.6	4118.6	5456.6	7566.6	4699.6	3028.6	1268.6	435.6	188.6	82.6	8.6
2.77492	168.133	359.133	669.133	1309.13	2333.13	4009.13	5415.13	7428.13	4773.13	3020.13	1305.13	463.133	148.133	86.1333	29.1333
2.7743	154.8	381.8	747.8	1314.8	2437.8	4124.8	5458.8	7529.8	4836.8	3015.8	1374.8	459.8	174.8	85.8	28.8
2.77366	212.267	353.267	705.267	1350.27	2417.27	4196.27	5554.27	7550.27	4884.27	3183.27	1295.27	514.267	129.267	34.2667	37.2667
2.77303	249.733	401.733	769.733	1308.73	2477.73	4106.73	5517.73	7683.73	4830.73	3214.73	1300.73	524.733	147.733	89.7333	23.7333
2.77241	184	377	743	1353	2531	4260	5729	7762	4745	3133	1266	568	190	20	59
2.77177	210.4	360.4	666.4	1399.4	2261.4	4182.4	5663.4	7684.4	4764.4	3251.4	1364.4	497.4	234.4	52.4	10.4
2.77114	165.133	344.133	651.133	1358.13	2373.13	4022.13	5591.13	7839.13	4771.13	3144.13	1398.13	467.133	165.133	52.1333	52.1333
2.77052	180.6	343.6	744.6	1385.6	2392.6	4282.6	5667.6	7841.6	4910.6	3112.6	1249.6	491.6	145.6	87.6	49.6
2.76989	215.133	384.133	725.133	1354.13	2478.13	4317.13	5723.13	7752.13	5025.13	3192.13	1400.13	502.133	165.133	85.1333	51.1333
2.76925	167.933	341.933	733.933	1378.93	2444.93	4217.93	5658.93	7833.93	4832.93	3170.93	1340.93	492.933	174.933	71.9333	85.9333
2.76863	170.267	385.267	746.267	1415.27	2549.27	4113.27	5809.27	7883.27	4885.27	3138.27	1295.27	469.267	162.267	56.2667	3.26667
2.768	224.4	403.4	710.4	1318.4	2408.4	4320.4	5787.4	7995.4	5021.4	3204.4	1419.4	587.4	136.4	58.4	57.4
2.76738	187.867	355.867	723.867	1248.87	2462.87	4220.87	5681.87	7721.87	4747.87	3216.87	1324.87	508.867	166.867	28.8667	7.86667
2.76675	200.6	350.6	699.6	1398.6	2488.6	4096.6	5731.6	7866.6	4884.6	3135.6	1351.6	531.6	118.6	63.6	31.6
2.76612	164.4	388.4	709.4	1429.4	2549.4	4385.4	5705.4	7747.4	4996.4	3311.4	1394.4	498.4	106.4	91.4	28.4
2.76549	169.6	348.6	720.6	1381.6	2382.6	4232.6	5790.6	7713.6	4888.6	3289.6	1358.6	518.6	215.6	109.6	45.6
2.76486	119.267	372.267	700.267	1390.27	2416.27	4196.27	5760.27	7738.27	4873.27	3142.27	1363.27	538.267	166.267	83.2667	9.26667
2.76424	219.2	389.2	774.2	1361.2	2530.2	4368.2	5812.2	7782.2	4940.2	3301.2	1390.2	525.2	230.2	-21.8	51.2
2.76361	234.267	374.267	702.267	1365.27	2458.27	4335.27	5762.27	7767.27	4815.27	3186.27	1320.27	456.267	157.267	39.2667	41.2667
2.76298	217.467	413.467	681.467	1327.47	2416.47	4260.47	5688.47	7618.47	4839.47	3218.47	1262.47	515.467	168.467	70.4667	69.4667
2.76236	173.067	381.067	759.067	1390.07	2539.07	4199.07	5748.07	7934.07	4929.07	3286.07	1451.07	565.067	179.067	74.0667	62.0667
2.76174	184.2	340.2	733.2	1453.2	2531.2	4327.2	5705.2	7808.2	4955.2	3249.2	1304.2	571.2	206.2	91.2	49.2
2.76111	186.867	341.867	754.867	1340.87	2427.87	4274.87	5693.87	7858.87	5016.87	3230.87	1416.87	535.867	177.867	87.8667	45.8667
2.76049	142.533	369.533	732.533	1393.53	2489.53	4297.53	5813.53	7673.53	4879.53	3371.53	1397.53	484.533	159.533	43.5333	25.5333
2.75986	216.733	405.733	774.733	1404.73	2518.73	4310.73	5877.73	7790.73	5093.73	3252.73	1389.73	499.733	186.733	72.7333	76.7333
2.75923	207.4	455.4	821.4	1418.4	2481.4	4371.4	5790.4	7827.4	5086.4	3175.4	1415.4	553.4	195.4	79.4	38.4
2.75861	170.467	436.467	796.467	1373.47	2456.47	4396.47	5741.47	7888.47	4839.47	3298.47	1435.47	594.467	148.467	60.4667	-21.5333
2.75799	188.867	331.867	656.867	1311.87	2526.87	4231.87	5730.87	7723.87	5071.87	3278.87	1428.87	537.867	149.867	81.8667	28.8667
2.75736	235	385	790	1352	2601	4399	5822	7911	5168	3246	1430	507	169	64	17
2.75674	223.733	389.733	804.733	1420.73	2620.73	4347.73	5708.73	7987.73	5129.73	3165.73	1403.73	523.733	227.733	50.7333	49.7333
2.75612	208.4	399.4	789.4	1381.4	2535.4	4372.4	5840.4	7748.4	5000.4	3264.4	1357.4	522.4	181.4	84.4	33.4
2.7555	178	382	778	1453	2479	4400	5902	7998	4990	3354	1519	516	200	88	44
2.75488	179.467	405.467	760.467	1420.47	2552.47	4348.47	5800.47	7873.47	5076.47	3178.47	1333.47	519.467	155.467	75.4667	63.4667
2.75425	219.467	357.467	707.467	1386.47	2502.47	4293.47	5778.47	8059.47	5021.47	3311.47	1392.47	546.467	177.467	55.4667	34.4667
2.75363	223.2	396.2	727.2	1362.2	2567.2	4198.2	5751.2	7778.2	5240.2	3262.2	1387.2	569.2	199.2	88.2	7.2
2.75301	220.667	426.667	745.667	1414.67	2408.67	4332.67	5855.67	8048.67	5140.67	3314.67	1484.67	516.667	194.667	100.667	37.6667
2.75239	181.933	371.933	757.933	1359.93	2454.93	4323.93	5951.93	7847.93	4931.93	3170.93	1409.93	500.933	176.933	22.9333	3.93333
2.75177	268.333	457.333	772.333	1422.33	2545.33	4432.33	5806.33	7896.33	4976.33	3242.33	1408.33	527.333	206.333	126.333	30.3333
2.75115	191.733	433.733	741.733	1461.73	2416.73	4328.73	5873.73	7932.73	5022.73	3307.73	1433.73	509.733	156.733	32.7333	36.7333
2.75053	177	453	786	1477	2566	4310	5778	7850	5136	3359	1428	551	163	84	44
2.74991	231.4	369.4	691.4	1392.4	2550.4	4270.4	5860.4	7818.4	5037.4	3278.4	1390.4	467.4	149.4	73.4	4.4
2.74929	180.867	421.867	792.867	1502.87	2566.87	4451.87	5768.87	7858.87	5223.87	3343.87	1373.87	564.867	219.867	101.867	48.8667
2.74867	218.667	411.667	765.667	1416.67	2542.67	4314.67	5722.67	7827.67	4922.67	3360.67	1426.67	539.667	228.667	112.667	35.6667
2.74806	192.133	375.133	742.133	1416.13	2595.13	4255.13	5691.13	7844.13	5001.13	3403.13	1373.13	538.133	169.133	88.1333	47.1333
2.74744	173.333	412.333	777.333	1426.33	2564.33	4474.33	5766.33	7932.33	5123.33	3249.33	1383.33	519.333	201.333	75.3333	43.3333
2.74681	208.4	466.4	780.4	1422.4	2665.4	4459.4	5761.4	7866.4	5075.4	3275.4	1405.4	529.4	140.4	82.4	27.4
2.7462	240.667	375.667	765.667	1423.67	2550.67	4358.67	5890.67	7902.67	5058.67	3205.67	1397.67	546.667	182.667	62.6667	58.6667
2.74558	225	404	770	1454	2476	4425	5812	7722	5033	3372	1404	530	158	55	50
2.74497	253.867	389.867	760.867	1484.87	2613.87	4357.87	5851.87	7913.87	5109.87	3314.87	1482.87	594.867	156.867	125.867	45.8667
2.74435	229.267	343.267	737.267	1421.27	2526.27	4407.27	5766.27	8076.27	5105.27	3208.27	1393.27	540.267	185.267	54.2667	42.2667
2.74373	214.267	365.267	709.267	1422.27	2571.27	4394.27	5643.27	7949.27	4994.27	3232.27	1467.27	595.267	140.267	57.2667	72.2667
2.74311	240.4	347.4	768.4	1473.4	2604.4	4501.4	5870.4	7932.4	5130.4	3319.4	1393.4	588.4	223.4	100.4	48.4
2.7425	265.667	372.667	759.667	1539.67	2635.67	4340.67	5911.67	7928.67	4904.67	3339.67	1445.67	565.667	205.667	69.6667	33.6667
2.74188	230.6	355.6	838.6	1545.6	2554.6	4382.6	5764.6	7886.6	5182.6	3432.6	1375.6	551.6	182.6	116.6	60.6
2.74126	218.2	425.2	770.2	1436.2	2629.2	4358.2	5770.2	7892.2	5021.2	3405.2	1464.2	542.2	211.2	93.2	44.2
2.74065	183.067	424.067	812.067	1442.07	2670.07	4401.07	5733.07	8036.07	5211.07	3369.07	1465.07	557.067	136.067	83.0667	63.0667
2.74003	194.467	428.467	748.467	1391.47	2622.47	4345.47	5832.47	7912.47	5225.47	3374.47	1381.47	596.467	164.467	40.4667	-18.5333
2.73942	224.8	415.8	810.8	1491.8	2551.8	4297.8	5779.8	7864.8	5152.8	3320.8	1382.8	558.8	184.8	65.8	39.8
2.73881	229.667	411.667	831.667	1370.67	2454.67	4452.67	5661.67	7956.67	5153.67	3444.67	1429.67	578.667	156.667	67.6667	36.6667
2.7382	231.133	387.133	797.133	1519.13	2589.13	4410.13	5893.13	7953.13	5006.13	3264.13	1445.13	553.133	237.133	86.1333	19.1333
2.73758	221.267	381.267	801.267	1474.27	2642.27	4401.27	6006.27	8002.27	5217.27	3339.27	1435.27	591.267	207.267	58.2667	49.2667
2.73697	195.467	435.467	861.467	1433.47	2563.47	4461.47	5842.47	7877.47	5041.47	3337.47	1542.47	574.467	198.467	6.46667	67.4667
2.73635	226.8	424.8	793.8	1441.8	2549.8	4361.8	5843.8	7844.8	4971.8	3333.8	1450.8	580.8	200.8	125.8	26.8
2.73574	188.067	444.067	804.067	1429.07	2540.07	4363.07	5648.07	7706.07	4930.07	3422.07	1416.07	552.067	216.067	67.0667	32.0667
2.73513	197.8	425.8	807.8	1473.8	2558.8	4329.8	5704.8	7737.8	5035.8	3286.8	1373.8	555.8	211.8	130.8	25.8
2.73451	184.267	419.267	812.267	1484.27	2475.27	4343.27	5875.27	7672.27	4958.27	3349.27	1484.27	519.267	170.267	80.2667	28.2667
2.7339	247.667	399.667	765.667	1354.67	2447.67	4428.67	5889.67	7772.67	5099.67	3405.67	1505.67	596.667	172.667	93.6667	46.6667
2.73329	217.667	389.667	770.667	1489.67	2557.67	4252.67	5855.67	7803.67	4984.67	3382.67	1427.67	550.667	218.667	55.6667	46.6667
2.73268	192	456	714	1472	2537	4259	5599	7701	5085	3249	1297	549	185	82	51
2.73207	220.933	420.933	816.933	1416.93	2557.93	4396.93	5739.93	7841.93	5055.93	3253.93	1398.93	527.933	224.933	48.9333	6.93333
2.73146	241.067	489.067	791.067	1423.07	2495.07	4331.07	5709.07	7636.07	4982.07	3318.07	1442.07	551.067	245.067	80.0667	48.0667
2.73084	247.467	440.467	803.467	1517.47	2514.47	4221.47	5733.47	7806.47	4983.47	3315.47	1463.47	518.467	171.467	73.4667	39.4667
2.73024	187.333	380.333	769.333	1499.33	2494.33	4258.33	5768.33	7758.33	4948.33	3292.33	1387.33	548.333	140.333	54.3333	7.33333
2.72962	210.6	484.6	817.6	1396.6	2600.6	4429.6	5640.6	7785.6	5031.6	3275.6	1425.6	575.6	206.6	62.6	70.6
2.72902	238.133	430.133	837.133	1538.13	2647.13	4188.13	5783.13	7734.13	5015.13	3327.13	1440.13	583.133	177.133	125.133	41.1333
2.7284	190.533	424.533	783.533	1480.53	2574.53	4348.53	5659.53	7522.53	5010.53	3277.53	1447.53	489.533	163.533	86.5333	30.5333
2.7278	231.533	421.533	749.533	1524.53	2519.53	4227.53	5653.53	7740.53	5058.53	3332.53	1347.53	520.533	200.533	84.5333	11.5333
2.72719	217.133	431.133	809.133	1447.13	2550.13	4163.13	5616.13	7839.13	4950.13	3315.13	1401.13	484.133	191.133	57.1333	46.1333
2.72658	226.867	392.867	793.867	1404.87	2503.87	4344.87	5580.87	7649.87	4887.87	3316.87	1434.87	535.867	160.867	29.8667	-0.13333
2.72597	221.933	371.933	780.933	1425.93	2582.93	4252.93	5640.93	7555.93	4820.93	3253.93	1341.93	565.933	193.933	68.9333	16.9333
2.72536	268.733	460.733	757.733	1407.73	2604.73	4356.73	5765.73	7681.73	4863.73	3323.73	1434.73	569.733	189.733	47.7333	19.7333
2.72475	288.333	384.333	730.333	1438.33	2592.33	4289.33	5794.33	7793.33	4934.33	3286.33	1389.33	511.333	208.333	70.3333	28.3333
2.72415	203.667	428.667	774.667	1409.67	2538.67	4291.67	5744.67	7761.67	4988.67	3157.67	1388.67	598.667	166.667	84.6667	48.6667
2.72354	280.067	469.067	875.067	1400.07	2685.07	4332.07	5645.07	7692.07	5005.07	3287.07	1419.07	563.067	162.067	73.0667	39.0667
2.72293	271.733	391.733	894.733	1376.73	2582.73	4229.73	5635.73	7710.73	4966.73	3215.73	1487.73	564.733	202.733	73.7333	67.7333
2.72233	252.267	413.267	796.267	1509.27	2462.27	4158.27	5615.27	7708.27	4925.27	3278.27	1393.27	560.267	226.267	35.2667	58.2667
2.72172	240.6	442.6	820.6	1460.6	2584.6	4198.6	5633.6	7725.6	4842.6	3322.6	1465.6	604.6	162.6	74.6	58.6
2.72111	254.867	432.867	738.867	1519.87	2417.87	4271.87	5602.87	7470.87	4829.87	3278.87	1501.87	573.867	191.867	59.8667	32.8667
2.72051	238.333	382.333	751.333	1412.33	2464.33	4106.33	5635.33	7635.33	4901.33	3259.33	1329.33	571.333	207.333	86.3333	95.3333
2.7199	193.733	443.733	782.733	1395.73	2543.73	4125.73	5616.73	7632.73	4963.73	3257.73	1387.73	552.733	145.733	49.7333	1.73333
2.7193	276.267	435.267	686.267	1467.27	2640.27	4116.27	5477.27	7422.27	4877.27	3242.27	1416.27	522.267	156.267	58.2667	19.2667
2.71869	274.2	427.2	846.2	1412.2	2541.2	4239.2	5572.2	7439.2	4941.2	3234.2	1353.2	577.2	198.2	103.2	43.2
2.71809	227.8	418.8	781.8	1447.8	2510.8	4083.8	5614.8	7396.8	4844.8	3195.8	1398.8	573.8	161.8	78.8	27.8
2.71749	213.533	369.533	788.533	1320.53	2539.53	4134.53	5433.53	7368.53	4784.53	3163.53	1456.53	525.533	143.533	72.5333	32.5333
2.71688	232.667	424.667	729.667	1482.67	2476.67	4278.67	5555.67	7410.67	4798.67	3237.67	1484.67	589.667	162.667	62.6667	66.6667
2.71628	208.267	392.267	771.267	1320.27	2563.27	4166.27	5444.27	7317.27	4896.27	3227.27	1398.27	592.267	160.267	112.267	83.2667
2.71567	202.867	402.867	783.867	1486.87	2430.87	3978.87	5336.87	7274.87	4710.87	3278.87	1363.87	568.867	146.867	30.8667	20.8667
2.71507	176.333	364.333	740.333	1391.33	2403.33	4087.33	5457.33	7351.33	4705.33	3039.33	1317.33	548.333	153.333	71.3333	-42.6667
2.71446	220.6	376.6	812.6	1384.6	2506.6	3956.6	5390.6	7372.6	4823.6	2999.6	1446.6	537.6	218.6	71.6	10.6
2.71386	213.8	454.8	819.8	1429.8	2464.8	4157.8	5412.8	7298.8	4684.8	3041.8	1396.8	588.8	188.8	95.8	14.8
2.71326	192.2	420.2	731.2	1397.2	2516.2	4166.2	5448.2	7291.2	4710.2	3123.2	1376.2	579.2	177.2	79.2	-3.8
2.71266	245.8	450.8	814.8	1376.8	2425.8	4056.8	5347.8	7325.8	4578.8	3093.8	1460.8	554.8	218.8	62.8	18.8
2.71205	207.333	445.333	709.333	1387.33	2427.33	4101.33	5441.33	7287.33	4712.33	3203.33	1345.33	581.333	198.333	79.3333	38.3333
2.71146	235.133	405.133	787.133	1438.13	2445.13	4122.13	5306.13	7316.13	4784.13	3159.13	1393.13	588.133	170.133	43.1333	84.1333
2.71086	250.4	475.4	777.4	1419.4	2532.4	4170.4	5268.4	7268.4	4775.4	3143.4	1374.4	515.4	202.4	90.4	-16.6
2.71025	227.8	390.8	730.8	1398.8	2358.8	4134.8	5402.8	7076.8	4672.8	3156.8	1439.8	548.8	144.8	93.8	23.8
2.70965	246.8	383.8	723.8	1383.8	2504.8	4119.8	5363.8	7231.8	4750.8	3104.8	1322.8	534.8	187.8	76.8	41.8
2.70905	212.4	405.4	766.4	1404.4	2464.4	4092.4	5375.4	7318.4	4749.4	3141.4	1373.4	567.4	167.4	25.4	16.4
2.70845	219.333	357.333	828.333	1357.33	2425.33	3974.33	5251.33	7128.33	4644.33	3177.33	1307.33	530.333	174.333	106.333	6.33333
2.70785	207.133	443.133	823.133	1427.13	2506.13	4045.13	5395.13	7079.13	4764.13	3129.13	1369.13	506.133	192.133	79.1333	32.1333
2.70725	192.8	440.8	776.8	1357.8	2443.8	4097.8	5365.8	7112.8	4494.8	3087.8	1380.8	553.8	141.8	45.8	25.8
2.70666	234.533	409.533	711.533	1323.53	2424.53	4011.53	5310.53	7191.53	4726.53	3008.53	1364.53	510.533	217.533	66.5333	73.5333
2.70605	247.667	444.667	828.667	1435.67	2435.67	4012.67	5252.67	6830.67	4613.67	3029.67	1461.67	576.667	168.667	43.6667	87.6667
2.70546	222.533	334.533	732.533	1427.53	2385.53	3967.53	5313.53	7056.53	4612.53	3125.53	1401.53	498.533	168.533	57.5333	39.5333
2.70485	229.733	413.733	752.733	1380.73	2392.73	4076.73	5163.73	7109.73	4517.73	2987.73	1374.73	574.733	172.733	74.7333	-0.26667
2.70426	249.733	438.733	771.733	1375.73	2313.73	4011.73	5213.73	7057.73	4406.73	3078.73	1418.73	550.733	174.733	53.7333	26.7333
2.70366	219.133	452.133	780.133	1540.13	2299.13	3902.13	5235.13	7034.13	4593.13	3080.13	1400.13	471.133	174.133	24.1333	63.1333
2.70306	216.533	414.533	758.533	1402.53	2326.53	3904.53	5171.53	6989.53	4645.53	3121.53	1354.53	597.533	168.533	91.5333	77.5333
2.70247	236.867	371.867	703.867	1358.87	2479.87	3858.87	5154.87	6943.87	4456.87	3068.87	1291.87	513.867	160.867	21.8667	-7.13333
2.70187	212.467	426.467	743.467	1291.47	2442.47	4012.47	5211.47	7012.47	4616.47	2996.47	1298.47	592.467	216.467	64.4667	42.4667
2.70127	204.2	378.2	774.2	1421.2	2395.2	3998.2	5053.2	6921.2	4545.2	2936.2	1387.2	526.2	156.2	79.2	24.2
2.70067	146.867	345.867	821.867	1367.87	2258.87	3876.87	5166.87	6940.87	4491.87	3103.87	1392.87	564.867	171.867	110.867	46.8667
2.70008	220.867	445.867	806.867	1396.87	2267.87	3833.87	5190.87	6686.87	4550.87	3072.87	1307.87	552.867	101.867	87.8667	53.8667
2.69948	158	402	736	1274	2372	3801	5154	7008	4361	2982	1361	557	145	85	54
2.69888	277.333	400.333	714.333	1379.33	2354.33	3866.33	5207.33	6780.33	4493.33	3005.33	1371.33	511.333	175.333	40.3333	18.3333
2.69829	211.133	385.133	733.133	1358.13	2395.13	3876.13	5135.13	6652.13	4530.13	3003.13	1274.13	554.133	199.133	91.1333	46.1333
2.6977	180.6	419.6	727.6	1274.6	2165.6	3883.6	5145.6	6757.6	4362.6	2988.6	1344.6	490.6	162.6	45.6	61.6
2.6971	207.067	377.067	717.067	1347.07	2284.07	3752.07	4959.07	6602.07	4391.07	2835.07	1269.07	493.067	167.067	63.0667	54.0667
2.69651	239.933	436.933	761.933	1335.93	2280.93	3763.93	5071.93	6693.93	4393.93	2925.93	1307.93	554.933	207.933	96.9333	17.9333
2.69591	193.933	354.933	727.933	1301.93	2311.93	3807.93	5076.93	6680.93	4424.93	2787.93	1418.93	534.933	172.933	54.9333	66.9333
2.69532	218.533	357.533	650.533	1337.53	2251.53	3707.53	4974.53	6666.53	4358.53	2935.53	1266.53	535.533	187.533	104.533	31.5333
2.69473	256.267	398.267	749.267	1297.27	2329.27	3719.27	4872.27	6594.27	4481.27	2915.27	1279.27	508.267	191.267	44.2667	30.2667
2.69413	235.733	394.733	704.733	1384.73	2222.73	3873.73	4950.73	6552.73	4328.73	2935.73	1306.73	504.733	143.733	30.7333	24.7333
2.69354	227.933	348.933	742.933	1276.93	2230.93	3725.93	4794.93	6591.93	4239.93	2843.93	1365.93	458.933	187.933	21.9333	85.9333
2.69295	209.467	437.467	755.467	1317.47	2175.47	3713.47	4823.47	6495.47	4331.47	2891.47	1304.47	489.467	113.467	22.4667	66.4667
2.69235	175.867	379.867	715.867	1369.87	2330.87	3753.87	4958.87	6635.87	4224.87	2796.87	1298.87	520.867	158.867	63.8667	79.8667
2.69176	219.667	475.667	760.667	1285.67	2224.67	3622.67	4851.67	6464.67	4325.67	2855.67	1263.67	541.667	182.667	31.6667	27.6667
2.69116	201.267	392.267	776.267	1267.27	2223.27	3736.27	4803.27	6493.27	4135.27	2773.27	1242.27	560.267	147.267	33.2667	40.2667
2.69058	202.4	381.4	658.4	1317.4	2182.4	3788.4	4789.4	6605.4	4302.4	2860.4	1334.4	499.4	164.4	39.4	16.4
2.68999	205.2	385.2	751.2	1295.2	2237.2	3752.2	4848.2	6476.2	4193.2	2902.2	1305.2	494.2	191.2	56.2	32.2
2.68939	211	412	714	1375	2279	3771	4911	6501	4266	2881	1355	525	153	79	34
2.6888	213.933	393.933	769.933	1295.93	2198.93	3552.93	4908.93	6544.93	4142.93	2824.93	1263.93	500.933	183.933	13.9333	28.9333
2.68821	147.867	341.867	760.867	1311.87	2338.87	3702.87	4803.87	6472.87	4149.87	2807.87	1254.87	422.867	210.867	60.8667	46.8667
2.68762	218.467	412.467	710.467	1311.47	2300.47	3758.47	4745.47	6438.47	4153.47	2829.47	1271.47	572.467	194.467	50.4667	68.4667
2.68703	205.467	359.467	680.467	1402.47	2196.47	3686.47	4659.47	6398.47	4197.47	2838.47	1272.47	514.467	120.467	48.4667	54.4667
2.68644	240.333	363.333	678.333	1227.33	2218.33	3625.33	4718.33	6441.33	4268.33	2769.33	1308.33	445.333	148.333	32.3333	1.33333
2.68585	188.733	362.733	751.733	1326.73	2196.73	3615.73	4709.73	6340.73	4281.73	2801.73	1311.73	482.733	181.733	106.733	37.7333
2.68526	215.533	360.533	707.533	1349.53	2218.53	3773.53	4841.53	6486.53	4204.53	2809.53	1256.53	527.533	172.533	55.5333	51.5333
2.68467	144.733	393.733	686.733	1328.73	2209.73	3560.73	4772.73	6422.73	4148.73	2718.73	1223.73	489.733	179.733	42.7333	47.7333
2.68408	239.267	419.267	723.267	1330.27	2173.27	3743.27	4705.27	6233.27	4089.27	2759.27	1282.27	499.267	168.267	46.2667	49.2667
2.68349	186.467	301.467	681.467	1194.47	2178.47	3515.47	4623.47	6159.47	4127.47	2843.47	1312.47	518.467	134.467	13.4667	-2.53333
2.68291	225.4	396.4	736.4	1241.4	2228.4	3689.4	4591.4	6323.4	4000.4	2780.4	1312.4	517.4	173.4	90.4	49.4
2.68232	177.8	326.8	696.8	1206.8	2186.8	3579.8	4723.8	6390.8	4318.8	2804.8	1235.8	475.8	180.8	13.8	0.8
2.68173	217.067	437.067	757.067	1302.07	2167.07	3643.07	4711.07	6142.07	4101.07	2626.07	1202.07	476.067	129.067	33.0667	76.0667
2.68114	132.733	344.733	733.733	1217.73	2134.73	3636.73	4674.73	6296.73	3948.73	2729.73	1286.73	487.733	160.733	6.73333	6.73333
2.68055	210.467	393.467	764.467	1297.47	2314.47	3642.47	4682.47	6271.47	4060.47	2730.47	1230.47	523.467	158.467	67.4667	56.4667
2.67997	132.333	382.333	696.333	1251.33	2136.33	3536.33	4559.33	6153.33	4129.33	2688.33	1255.33	517.333	138.333	48.3333	13.3333
2.67938	232.067	358.067	713.067	1251.07	2178.07	3706.07	4686.07	6107.07	4030.07	2738.07	1204.07	498.067	147.067	49.0667	5.06667
2.67879	213.2	478.2	629.2	1279.2	2099.2	3414.2	4801.2	6259.2	4094.2	2773.2	1286.2	506.2	202.2	51.2	-8.8
2.67821	220.8	346.8	751.8	1269.8	2131.8	3616.8	4565.8	6256.8	3976.8	2744.8	1381.8	564.8	156.8	11.8	28.8
2.67762	233.667	397.667	724.667	1310.67	2189.67	3535.67	4476.67	6131.67	4005.67	2686.67	1252.67	564.667	168.667	5.66667	76.6667
2.67704	159.467	394.467	740.467	1328.47	2217.47	3468.47	4554.47	5987.47	4000.47	2735.47	1258.47	453.467	225.467	64.4667	40.4667
2.67645	259.2	425.2	745.2	1236.2	2061.2	3569.2	4574.2	6264.2	4141.2	2695.2	1342.2	507.2	175.2	51.2	76.2
2.67587	219	396	644	1242	2113	3458	4530	5968	4009	2649	1221	506	142	92	16
2.67528	194.467	351.467	741.467	1252.47	2145.47	3495.47	4515.47	6017.47	4068.47	2727.47	1316.47	520.467	142.467	82.4667	27.4667
2.6747	215.867	402.867	724.867	1323.87	2166.87	3548.87	4639.87	5910.87	4044.87	2707.87	1198.87	484.867	172.867	66.8667	9.86667
2.67411	260.267	379.267	700.267	1225.27	2186.27	3474.27	4461.27	6028.27	3902.27	2693.27	1217.27	520.267	184.267	78.2667	51.2667
2.67353	259.267	381.267	745.267	1314.27	2084.27	3436.27	4435.27	5961.27	3961.27	2672.27	1287.27	480.267	159.267	31.2667	37.2667
2.67294	177.467	347.467	713.467	1206.47	2107.47	3421.47	4417.47	5725.47	3899.47	2683.47	1252.47	535.467	156.467	58.4667	40.4667
2.67236	199.933	380.933	683.933	1195.93	2075.93	3490.93	4339.93	5890.93	3965.93	2522.93	1253.93	494.933	184.933	61.9333	16.9333
2.67178	178.533	319.533	651.533	1190.53	2157.53	3298.53	4396.53	5905.53	3826.53	2602.53	1159.53	540.533	142.533	32.5333	65.5333
2.67119	168.867	381.867	699.867	1154.87	2013.87	3370.87	4424.87	5835.87	3751.87	2559.87	1284.87	517.867	185.867	57.8667	17.8667
2.67061	235.533	345.533	647.533	1233.53	2050.53	3353.53	4331.53	5676.53	3808.53	2559.53	1299.53	528.533	132.533	88.5333	74.5333
2.67003	188.2	370.2	742.2	1206.2	2033.2	3295.2	4246.2	5609.2	3884.2	2538.2	1192.2	465.2	186.2	71.2	-14.8
2.66945	220.2	387.2	654.2	1095.2	2014.2	3247.2	4240.2	5543.2	3785.2	2565.2	1220.2	457.2	207.2	36.2	34.2
2.66886	165.6	320.6	690.6	1212.6	1961.6	3359.6	4265.6	5493.6	3729.6	2479.6	1189.6	473.6	128.6	51.6	33.6
2.66828	153.333	405.333	677.333	1188.33	1994.33	3251.33	4249.33	5523.33	3700.33	2567.33	1244.33	534.333	166.333	47.3333	30.3333
2.66771	249.667	349.667	585.667	1258.67	1952.67	3229.67	4246.67	5427.67	3656.67	2477.67	1229.67	464.667	182.667	85.6667	41.6667
2.66713	207.733	328.733	672.733	1158.73	1930.73	3252.73	4198.73	5546.73	3664.73	2637.73	1174.73	439.733	147.733	39.7333	6.73333
2.66654	149	316	727	1161	2048	3151	4069	5448	3574	2484	1140	460	208	107	52
2.66596	167.333	368.333	663.333	1120.33	1965.33	3223.33	4047.33	5558.33	3781.33	2485.33	1114.33	474.333	162.333	106.333	19.3333
2.66538	194.467	378.467	632.467	1193.47	1932.47	3192.47	4185.47	5549.47	3638.47	2433.47	1165.47	482.467	188.467	71.4667	13.4667
2.6648	212.533	439.533	657.533	1250.53	1992.53	3142.53	4183.53	5544.53	3718.53	2487.53	1129.53	533.533	211.533	75.5333	19.5333
2.66422	189.267	379.267	681.267	1212.27	1984.27	3133.27	4180.27	5502.27	3581.27	2441.27	1190.27	502.267	144.267	84.2667	12.2667
2.66364	226.533	373.533	594.533	1124.53	1888.53	3210.53	4195.53	5649.53	3635.53	2495.53	1140.53	368.533	148.533	66.5333	28.5333
2.66306	210.267	410.267	709.267	1154.27	1971.27	3159.27	4076.27	5561.27	3550.27	2541.27	1225.27	514.267	184.267	85.2667	41.2667
2.66248	177.067	382.067	683.067	1165.07	2041.07	3132.07	4077.07	5529.07	3641.07	2419.07	1204.07	569.067	171.067	62.0667	68.0667
2.6619	212.133	424.133	644.133	1190.13	1969.13	3248.13	4105.13	5372.13	3491.13	2512.13	1134.13	514.133	195.133	41.1333	41.1333
2.66133	251.333	377.333	670.333	1224.33	1958.33	3219.33	4189.33	5608.33	3666.33	2547.33	1172.33	541.333	158.333	82.3333	50.3333
2.66075	153.6	334.6	692.6	1163.6	2004.6	3181.6	4192.6	5423.6	3746.6	2562.6	1148.6	486.6	179.6	37.6	30.6
2.66017	191.8	452.8	723.8	1171.8	1884.8	3147.8	4172.8	5441.8	3576.8	2545.8	1188.8	488.8	167.8	81.8	53.8
2.65959	205	402	646	1142	1975	3173	4029	5439	3672	2414	1079	469	185	65	15
2.65902	264.6	368.6	727.6	1157.6	1979.6	3220.6	4148.6	5388.6	3690.6	2527.6	1134.6	484.6	144.6	81.6	-5.4
2.65844	204.133	371.133	611.133	1184.13	1958.13	3176.13	4108.13	5422.13	3688.13	2431.13	1202.13	549.133	174.133	35.1333	53.1333
2.65786	241.867	294.867	673.867	1151.87	2023.87	3257.87	4022.87	5310.87	3534.87	2456.87	1098.87	464.867	166.867	77.8667	34.8667
2.65728	215.267	383.267	690.267	1154.27	1972.27	3085.27	4183.27	5609.27	3553.27	2526.27	1060.27	570.267	184.267	104.267	29.2667
2.65671	183.133	344.133	672.133	1221.13	1911.13	3099.13	3982.13	5136.13	3461.13	2433.13	1107.13	479.133	192.133	25.1333	13.1333
2.65613	212.4	399.4	661.4	1134.4	2028.4	3023.4	3955.4	5326.4	3556.4	2510.4	1145.4	397.4	171.4	78.4	33.4
2.65556	166.4	315.4	695.4	1166.4	1923.4	2967.4	4069.4	5141.4	3513.4	2477.4	1109.4	510.4	164.4	67.4	79.4
2.65498	172.867	350.867	709.867	1184.87	1985.87	3136.87	3956.87	5364.87	3495.87	2375.87	1167.87	508.867	137.867	18.8667	18.8667
2.65441	203.533	405.533	728.533	1161.53	1982.53	2911.53	4068.53	5156.53	3590.53	2404.53	1166.53	476.533	140.533	141.533	78.5333
2.65383	149.067	385.067	579.067	1159.07	1924.07	3016.07	3889.07	5215.07	3513.07	2320.07	1166.07	435.067	145.067	28.0667	20.0667
2.65326	213.067	393.067	692.067	1208.07	1894.07	3120.07	3864.07	5152.07	3415.07	2353.07	1200.07	459.067	206.067	119.067	60.0667
2.65268	214.467	377.467	615.467	1180.47	1899.47	2960.47	3938.47	5165.47	3556.47	2395.47	1064.47	511.467	208.467	66.4667	34.4667
2.65211	184.467	340.467	674.467	1131.47	1838.47	2920.47	3736.47	5062.47	3516.47	2355.47	1024.47	433.467	197.467	42.4667	63.4667
2.65153	223.933	312.933	623.933	1124.93	1846.93	3006.93	3864.93	4996.93	3264.93	2374.93	1059.93	420.933	140.933	69.9333	-4.06667
2.65096	206.333	344.333	682.333	1186.33	1911.33	2940.33	3769.33	5069.33	3351.33	2295.33	1108.33	470.333	221.333	110.333	26.3333
2.65039	228.4	371.4	639.4	1073.4	1798.4	3000.4	3711.4	5017.4	3474.4	2313.4	1029.4	439.4	183.4	64.4	62.4
2.64981	135.533	369.533	641.533	1126.53	1987.53	2941.53	3756.53	4990.53	3376.53	2303.53	1038.53	428.533	127.533	97.5333	38.5333
2.64924	186.6	284.6	577.6	1087.6	1826.6	2780.6	3764.6	5120.6	3319.6	2291.6	1130.6	444.6	156.6	59.6	28.6
2.64867	214.733	347.733	616.733	1058.73	1747.73	2860.73	3875.73	4885.73	3252.73	2258.73	1079.73	428.733	142.733	114.733	17.7333
2.6481	164.867	369.867	611.867	1118.87	1741.87	2963.87	3796.87	4762.87	3341.87	2365.87	1159.87	475.867	187.867	68.8667	38.8667

## Sheet: Fig. 3d
	σ+/σ+	σ+/σ-
3.74947	25.0667	-65.9333
3.74828	25.0667	39.0667
3.74711	-15.4667	-67.4667
3.74593	23.6	29.6
3.74475	37.5333	-18.4667
3.74357	16.6	85.6
3.74239	30.6	52.6
3.74122	-72.3333	-34.3333
3.74004	33.6667	47.6667
3.73886	-16.6	-3.6
3.73769	-1.46667	0.53333
3.73652	16.4	-62.6
3.73534	10.8	3.8
3.73416	-20.0667	10.9333
3.73299	33.6667	-33.3333
3.73183	-24.5333	-13.5333
3.73066	-96.8	87.2
3.72948	71.9333	-46.0667
3.72831	40.3333	-1.66667
3.72715	-50.0667	-28.0667
3.72598	74.7333	27.7333
3.72482	-51.8	-39.8
3.72365	36.3333	4.33333
3.72248	-98.7333	-42.7333
3.72132	4.4	-16.6
3.72016	-58.3333	-32.3333
3.719	20.4	-16.6
3.71783	30.2	40.2
3.71667	-4.46667	-4.46667
3.71551	-40.3333	25.6667
3.71435	-0.6	-33.6
3.7132	-9.33333	-34.3333
3.71204	-7.93333	-38.9333
3.71087	26.5333	-35.4667
3.70972	0.53333	7.53333
3.70857	22.0667	38.0667
3.70741	60.2667	13.2667
3.70626	53.4667	6.46667
3.7051	1.06667	-11.9333
3.70395	21.1333	9.13333
3.7028	23.4667	-19.5333
3.70165	-19.9333	32.0667
3.7005	-19.2	10.8
3.69935	-11.2667	-32.2667
3.69819	-47.0667	23.9333
3.69705	1.53333	-86.4667
3.6959	-16.5333	-81.5333
3.69475	-27.9333	-36.9333
3.69361	12.3333	-43.6667
3.69247	-10	-43
3.69132	41.8667	85.8667
3.69017	-7.26667	-73.2667
3.68903	26.6	-10.4
3.68789	-3.33333	-28.3333
3.68675	-58.2667	-5.26667
3.68561	28.7333	-14.2667
3.68447	-11.0667	-47.0667
3.68333	8.66667	-58.3333
3.68219	38.5333	21.5333
3.68104	25	10
3.67991	11.4	22.4
3.67877	-25.4	-24.4
3.67764	-28.5333	15.4667
3.6765	-5.2	10.8
3.67537	-10.6	-20.6
3.67424	-58.9333	3.06667
3.67311	-30.8	27.2
3.67197	-11.8667	15.1333
3.67083	50.4	4.4
3.6697	31	-25
3.66857	-52.6667	32.3333
3.66745	-53.2667	-59.2667
3.66632	7.66667	-21.3333
3.66519	-15.2667	-68.2667
3.66406	-30.4667	-39.4667
3.66294	17.8	27.8
3.66181	18	-14
3.66069	11.0667	-29.9333
3.65957	89.3333	36.3333
3.65843	10.4667	-27.5333
3.65731	1.73333	6.73333
3.65619	0.93333	0.93333
3.65507	-37.7333	-23.7333
3.65395	38.9333	10.9333
3.65283	-4.86667	-2.86667
3.65171	46.6	5.6
3.65059	-21.6667	20.3333
3.64947	59.2	7.2
3.64836	44	0
3.64724	-25.4	-8.4
3.64613	-14.6	-13.6
3.64501	17.4667	76.4667
3.6439	-28.5333	0.46667
3.64278	-8.8	-65.8
3.64167	-43.4667	-5.46667
3.64056	9.26667	-33.7333
3.63945	-68.2667	-21.2667
3.63833	1.26667	8.26667
3.63722	-9.53333	-44.5333
3.63611	-3.2	16.8
3.635	-69.1333	-8.13333
3.63389	16.3333	-47.6667
3.63278	69.9333	81.9333
3.63168	-20	-33
3.63057	19.5333	-34.4667
3.62947	31.1333	-2.86667
3.62836	21.8	-1.2
3.62726	20.2667	-50.7333
3.62616	12.5333	3.53333
3.62505	36.2667	-5.73333
3.62395	5.4	6.4
3.62285	23	-48
3.62175	-4	-24
3.62065	-8.86667	29.1333
3.61955	-32.5333	-21.5333
3.61845	35	35
3.61735	7.26667	30.2667
3.61626	-43.2	-42.2
3.61516	39.3333	-10.6667
3.61406	43.8667	14.8667
3.61297	18.6	-32.4
3.61187	14.2	26.2
3.61078	22.3333	-17.6667
3.60969	-20.2667	-1.26667
3.6086	-50.0667	-16.0667
3.6075	-5.66667	-49.6667
3.60641	-45.9333	-46.9333
3.60532	-5.86667	-40.8667
3.60424	22.3333	18.3333
3.60315	-12.4	-19.4
3.60206	1.2	-23.8
3.60098	-4.6	-19.6
3.59989	-18.9333	60.0667
3.5988	15.6	74.6
3.59772	28.2	38.2
3.59663	8.33333	31.3333
3.59555	-10.6667	-2.66667
3.59446	38.5333	-13.4667
3.59338	9.13333	-32.8667
3.5923	15.5333	1.53333
3.59122	14.6	5.6
3.59013	-10.1333	-58.1333
3.58905	-38.8	-27.8
3.58797	1.13333	6.13333
3.58689	11.2667	-9.73333
3.58582	40	17
3.58475	-12.9333	1.06667
3.58367	-45.6667	18.3333
3.58259	-35.6	5.4
3.58152	62.1333	9.13333
3.58044	-16.8	-34.8
3.57937	36.6667	-7.33333
3.57829	-45.4667	9.53333
3.57722	-38.4667	-5.46667
3.57615	-77.6	-34.6
3.57507	-27.1333	-16.1333
3.574	42.7333	50.7333
3.57294	8	-57
3.57187	7.53333	-3.46667
3.5708	-7.93333	-27.9333
3.56973	-38	-17
3.56866	-34.4667	28.5333
3.5676	28.4667	-10.5333
3.56653	-0.53333	-30.5333
3.56546	23.9333	92.9333
3.5644	-25.6	-23.6
3.56334	-10.2	-28.2
3.56228	-9.33333	-3.33333
3.56121	-17.8667	6.13333
3.56015	34.1333	-0.86667
3.55909	13.7333	32.7333
3.55802	10.8667	-29.1333
3.55696	21.6	10.6
3.55591	-20.8	50.2
3.55485	86.4	-47.6
3.55379	26.7333	35.7333
3.55273	17.6	-0.4
3.55168	-2.93333	-3.93333
3.55062	12.6	-9.4
3.54956	-55.6667	1.33333
3.54851	-4.26667	18.7333
3.54746	42	57
3.5464	14.8667	7.86667
3.54535	23.3333	-30.6667
3.5443	-24.4667	5.53333
3.54324	6.4	-1.6
3.5422	-21.2667	-49.2667
3.54115	34.9333	9.93333
3.5401	-5.73333	30.2667
3.53905	44.0667	-3.93333
3.53799	-27.3333	-34.3333
3.53695	28.6	-48.4
3.53591	8.86667	54.8667
3.53486	39.7333	7.73333
3.53381	25.4667	-6.53333
3.53276	-62.6	-44.6
3.53172	41.0667	10.0667
3.53068	24.2	-24.8
3.52964	-7.4	-40.4
3.52859	-21.6667	13.3333
3.52755	-11.4667	8.53333
3.5265	-28.4	-21.4
3.52547	70.6	7.6
3.52443	-25.1333	12.8667
3.52339	-26.9333	6.06667
3.52235	-11	12
3.52131	-67.2667	-7.26667
3.52028	45.3333	10.3333
3.51924	6.4	-17.6
3.5182	-13.6667	-2.66667
3.51716	0.46667	2.46667
3.51612	60.2	73.2
3.5151	-53	-45
3.51406	-26.8	-89.8
3.51303	0.06667	-0.93333
3.51199	-69.6667	-44.6667
3.51097	7.33333	-24.6667
3.50993	-20.6667	-5.66667
3.5089	-12.1333	3.86667
3.50787	32.5333	44.5333
3.50685	-4.46667	-48.4667
3.50582	-34.4667	-59.4667
3.50479	-18.2667	34.7333
3.50376	-47.7333	44.2667
3.50274	-8.53333	-10.5333
3.50171	-1.73333	2.26667
3.50068	-6.93333	-6.93333
3.49965	6.06667	-27.9333
3.49863	25.4	24.4
3.49761	21.3333	-1.66667
3.49658	2	75
3.49556	2.06667	34.0667
3.49454	0.13333	21.1333
3.49352	5.06667	12.0667
3.4925	6.6	-27.4
3.49148	5.93333	7.93333
3.49046	33.8	6.8
3.48944	18.4	19.4
3.48842	-9.6	51.4
3.48741	-27.9333	32.0667
3.48639	13.9333	-37.0667
3.48537	32	68
3.48436	21.3333	43.3333
3.48334	1.93333	-5.06667
3.48232	16.1333	-8.86667
3.48132	5.6	-16.4
3.4803	18.6667	-23.3333
3.47929	-39	9
3.47827	-24.2667	13.7333
3.47727	2.13333	3.13333
3.47625	-22	22
3.47524	-28.9333	47.0667
3.47424	34.2	-40.8
3.47322	29.1333	12.1333
3.47221	44.1333	29.1333
3.47121	44.9333	-16.0667
3.4702	33.6	-17.4
3.46919	-19.4667	8.53333
3.46819	40.3333	22.3333
3.46718	35.4	-0.6
3.46618	-28.5333	4.46667
3.46518	40.6	45.6
3.46417	4	12
3.46316	-5.46667	-23.4667
3.46217	5.06667	-39.9333
3.46116	-15.0667	41.9333
3.46016	-26.6667	-45.6667
3.45917	-39.9333	-5.93333
3.45816	-11.4667	-30.4667
3.45716	21.6	-10.4
3.45617	36.2	31.2
3.45517	3.4	53.4
3.45417	-14.6667	-32.6667
3.45317	-24.6667	22.3333
3.45217	3.13333	-40.8667
3.45118	16.4667	-48.5333
3.45019	36.8	52.8
3.44919	4.73333	-15.2667
3.4482	-8.4	-7.4
3.4472	17.0667	-17.9333
3.44622	50.8	62.8
3.44522	-25.6	-8.6
3.44422	16.6	16.6
3.44324	-19.4667	-25.4667
3.44225	36.3333	-55.6667
3.44126	-31.8667	-17.8667
3.44027	12	42
3.43928	18.8667	8.86667
3.43829	40.6	14.6
3.4373	-18.0667	-3.06667
3.43632	17.8	-14.2
3.43533	-37.1333	-43.1333
3.43434	-20.7333	-5.73333
3.43336	6.33333	-6.66667
3.43237	-19.8	-9.8
3.4314	-24.8667	-22.8667
3.43041	9.2	12.2
3.42942	37.7333	-9.26667
3.42845	42.9333	2.93333
3.42746	-21.5333	32.4667
3.42648	-36.4667	-58.4667
3.4255	-4.66667	-3.66667
3.42453	-6.8	27.2
3.42354	-40.0667	27.9333
3.42256	-8.26667	26.7333
3.42159	-3.06667	-18.0667
3.4206	27.4667	-25.5333
3.41963	55.2	26.2
3.41865	70.8	-21.2
3.41768	45.3333	19.3333
3.4167	-19.4667	9.53333
3.41573	13.7333	-24.2667
3.41476	28.1333	-17.8667
3.41379	13.8	46.8
3.41281	-26.4667	17.5333
3.41183	-31.0667	-7.06667
3.41087	43.0667	-4.93333
3.40989	33.8667	17.8667
3.40893	26	-15
3.40795	-19.4667	29.5333
3.40699	43.4667	-20.5333
3.40601	-3.2	-0.2
3.40505	-11.2	26.8
3.40408	27	-16
3.40312	13.6667	-34.3333
3.40214	18.2	-22.8
3.40118	3.53333	-7.46667
3.40021	1.33333	40.3333
3.39925	12.4667	24.4667
3.39828	-17.2	-13.2
3.39733	-23.2	-7.2
3.39636	-7.93333	-12.9333
3.3954	-26.6	-21.6
3.39443	16.6	32.6
3.39348	-9.4	14.6
3.39251	8.66667	24.6667
3.39156	-56.4	31.6
3.39059	17.2	-17.8
3.38964	-10.4667	-1.46667
3.38867	-10	36
3.38772	-22.4	8.6
3.38676	-14.2	-14.2
3.3858	1.93333	-38.0667
3.38484	-26.8	-42.8
3.38389	3.66667	41.6667
3.38293	-6.53333	29.4667
3.38198	-31.6	-31.6
3.38102	72.2667	27.2667
3.38007	-62	6
3.37912	9.53333	17.5333
3.37817	20.7333	-53.2667
3.37722	55.2	43.2
3.37626	-48.8667	-36.8667
3.37532	4.53333	-9.46667
3.37436	-29.1333	78.8667
3.37342	-54.6	-13.6
3.37246	-19.5333	24.4667
3.37152	0.26667	-26.7333
3.37057	-32.5333	-1.53333
3.36962	-45.0667	0.93333
3.36868	-8.66667	-13.6667
3.36773	-2.86667	32.1333
3.36678	0.06667	8.06667
3.36583	-25.8667	-2.86667
3.36489	20.3333	14.3333
3.36395	-17.8667	-22.8667
3.363	-7.13333	-6.13333
3.36206	19.2	-11.8
3.36112	-13	-23
3.36018	46.5333	-22.4667
3.35923	7.4	14.4
3.35829	1.4	-6.6
3.35736	-28.4	19.6
3.35641	-6.53333	-30.5333
3.35548	-22.1333	11.8667
3.35453	3.46667	53.4667
3.3536	-35	-26
3.35267	3.6	-4.4
3.35172	-3.06667	-2.06667
3.35079	40.0667	11.0667
3.34986	18.2	-25.8
3.34892	-35	-4
3.34799	17.1333	26.1333
3.34705	5.73333	4.73333
3.34612	19.2	2.2
3.34519	23.5333	-29.4667
3.34425	8.13333	-1.86667
3.34332	4.06667	4.06667
3.34238	-4.86667	41.1333
3.34145	-0.6	26.4
3.34053	25.9333	-6.06667
3.33959	-5.26667	-51.2667
3.33866	19.2667	-6.73333
3.33774	-21.4	22.6
3.3368	21.3333	-10.6667
3.33588	-10.8667	12.1333
3.33496	35.5333	4.53333
3.33402	36.9333	25.9333
3.3331	-1.13333	-12.1333
3.33218	-1	-26
3.33125	5.33333	-5.66667
3.33033	-9.4	-6.4
3.3294	18.8667	37.8667
3.32847	9.4	27.4
3.32755	-41.2	-15.2
3.32664	15.5333	-4.46667
3.32571	23.2	-15.8
3.32479	33.9333	-27.0667
3.32387	7.66667	40.6667
3.32294	-38.1333	9.86667
3.32203	-37.6667	-11.6667
3.32111	8.13333	-2.86667
3.32019	-17.1333	-35.1333
3.31927	-14.4667	35.5333
3.31836	33	23
3.31743	2.6	6.6
3.31652	8.53333	55.5333
3.31561	8	43
3.31468	52.0667	-20.9333
3.31377	30.8667	64.8667
3.31286	14.5333	264.533
3.31195	41.8667	263.867
3.31103	-31	194
3.31012	34.7333	311.733
3.30921	4.13333	316.133
3.30829	44.1333	217.133
3.30738	32.2	796.2
3.30647	272.667	5910.67
3.30556	947.8	14913.8
3.30465	1268.6	14032.6
3.30374	642.867	5557.87
3.30284	219.933	2179.93
3.30193	21.1333	297.133
3.30102	49.8667	63.8667
3.30011	-17.8667	17.1333
3.29921	3.8	-8.2
3.29829	34.1333	-35.8667
3.29739	3	-4
3.29649	5.86667	37.8667
3.29558	55.4	-3.6
3.29467	20.4667	22.4667
3.29377	-8.6	38.4
3.29287	4.6	0.6
3.29197	0.33333	-0.66667
3.29106	60.0667	60.0667
3.29016	13.4	-4.6
3.28926	11.6	15.6
3.28837	19.2667	36.2667
3.28747	33.2	73.2
3.28656	33.9333	29.9333
3.28566	-31.5333	66.4667
3.28477	-2.33333	10.6667
3.28387	66.1333	96.1333
3.28297	58.0667	57.0667
3.28207	43.8667	0.86667
3.28118	73.4	47.4
3.28028	65.7333	107.733
3.27939	22.2667	93.2667
3.27849	54.6667	84.6667
3.2776	21.5333	136.533
3.2767	31.6	183.6
3.27581	88.8667	101.867
3.27492	86.4667	107.467
3.27402	28.4	134.4
3.27313	113.8	126.8
3.27224	173.267	179.267
3.27135	120.533	194.533
3.27046	144.8	219.8
3.26957	149.533	192.533
3.26868	177.467	243.467
3.26779	222.933	287.933
3.26691	290.467	331.467
3.26602	365.467	419.467
3.26513	372.8	529.8
3.26424	365.8	556.8
3.26336	362.4	612.4
3.26247	492.333	608.333
3.26159	497.533	661.533
3.2607	472.067	651.067
3.25981	513.6	597.6
3.25893	436.133	518.133
3.25805	499.733	592.733
3.25717	418.067	514.067
3.25629	391.733	423.733
3.2554	359.867	474.867
3.25452	340.533	352.533
3.25364	265.067	340.067
3.25276	224.267	275.267
3.25188	217.6	329.6
3.251	168.2	259.2
3.25012	201.267	270.267
3.24925	149.667	164.667
3.24837	182.133	209.133
3.24748	120.867	222.867
3.24661	203.8	146.8
3.24573	134	159
3.24486	167.667	221.667
3.24398	158.667	128.667
3.24311	175.2	188.2
3.24224	136.6	153.6
3.24136	132.6	172.6
3.24048	200.733	143.733
3.23961	118.133	149.133
3.23874	180.8	128.8
3.23787	109.8	118.8
3.237	153.267	159.267
3.23613	98.3333	90.3333
3.23526	137.6	119.6
3.23439	170.4	96.4
3.23352	92.6667	80.6667
3.23265	61.8	116.8
3.23178	66.9333	96.9333
3.23091	85.2	97.2
3.23004	78.9333	105.933
3.22918	105.6	83.6
3.22831	131.4	80.4
3.22744	67.7333	54.7333
3.22658	16.4667	77.4667
3.22571	85.9333	95.9333
3.22485	125.4	83.4
3.22399	98.4667	134.467
3.22312	60.1333	70.1333
3.22226	93.5333	100.533
3.2214	61.2667	34.2667
3.22054	27.3333	72.3333
3.21968	79.8	91.8
3.21881	47.5333	65.5333
3.21795	63.6667	139.667
3.21709	100.2	124.2
3.21623	80	89
3.21537	51	113
3.21451	133.133	74.1333
3.21365	41.8667	65.8667
3.21279	108.4	94.4
3.21194	106	80
3.21108	141	46
3.21022	55.4	81.4
3.20937	54.8667	60.8667
3.20851	66.1333	55.1333
3.20766	90.8667	37.8667
3.2068	50.6667	93.6667
3.20595	100.267	56.2667
3.2051	90.8	54.8
3.20424	52.0667	56.0667
3.20339	62.8	80.8
3.20254	78.8	80.8
3.20169	100.933	80.9333
3.20083	76.8667	39.8667
3.19998	89	85
3.19913	47.7333	72.7333
3.19828	59	53
3.19743	74.2667	79.2667
3.19658	42.6	22.6
3.19574	97.3333	18.3333
3.19489	50.4667	80.4667
3.19404	73.6667	29.6667
3.19319	101.467	14.4667
3.19235	55.4667	49.4667
3.1915	15.3333	57.3333
3.19065	56.5333	49.5333
3.18981	58.6667	40.6667
3.18896	54.8	16.8
3.18812	47.7333	62.7333
3.18728	101.867	72.8667
3.18643	38.2667	41.2667
3.18559	38.8667	81.8667
3.18475	74.9333	81.9333
3.1839	96.6667	79.6667
3.18306	70.8667	79.8667
3.18222	45.0667	37.0667
3.18138	60.7333	-17.2667
3.18054	74.2667	85.2667
3.1797	65.4	34.4
3.17887	69.4667	35.4667
3.17803	60.3333	67.3333
3.17719	48.0667	37.0667
3.17635	49.8667	100.867
3.17551	53.7333	61.7333
3.17468	47.7333	25.7333
3.17384	101.733	91.7333
3.173	62.2667	56.2667
3.17217	28.3333	32.3333
3.17133	62.0667	68.0667
3.1705	59.3333	66.3333
3.16966	106.4	84.4
3.16883	45.6667	41.6667
3.16799	35	66
3.16717	92.7333	16.7333
3.16633	43.0667	-2.93333
3.1655	58.4667	49.4667
3.16467	20.0667	75.0667
3.16384	7.46667	9.46667
3.16301	73.6667	90.6667
3.16218	75.4667	29.4667
3.16135	45	67
3.16052	40.4	46.4
3.15969	58.1333	53.1333
3.15887	88.9333	66.9333
3.15804	57.4667	59.4667
3.15721	43.4	60.4
3.15638	5	2
3.15555	45.9333	27.9333
3.15473	-22.4	34.6
3.1539	88.9333	37.9333
3.15307	52.6667	0.66667
3.15225	44	7
3.15143	64.1333	38.1333
3.15061	39.3333	-4.66667
3.14978	9.86667	6.86667
3.14896	25.5333	45.5333
3.14813	31	84
3.14731	-16.7333	46.2667
3.14649	24.2667	6.26667
3.14568	39.2	55.2
3.14485	-20.5333	22.4667
3.14403	49.6667	77.6667
3.14321	28.4667	22.4667
3.14239	52.9333	41.9333
3.14157	54.3333	31.3333
3.14075	8.13333	23.1333
3.13994	46.1333	4.13333
3.13912	2.06667	10.0667
3.1383	49.4	15.4
3.13749	67.7333	32.7333
3.13667	4.13333	25.1333
3.13585	51.9333	-14.0667
3.13504	52.9333	-3.06667
3.13423	31.2667	22.2667
3.13341	32.3333	-13.6667
3.13259	-3.26667	8.73333
3.13178	-22.5333	8.46667
3.13097	47.3333	25.3333
3.13016	24.8667	-17.1333
3.12935	11.8667	10.8667
3.12853	28.4667	62.4667
3.12772	8.4	27.4
3.12691	24.6667	39.6667
3.1261	23.5333	36.5333
3.12529	-15.9333	35.0667
3.12448	37.6	61.6
3.12367	27.8667	-23.1333
3.12287	54.4	27.4
3.12206	53.6	26.6
3.12125	42.7333	-3.26667
3.12044	30.7333	30.7333
3.11963	30.1333	41.1333
3.11883	-10.2	8.8
3.11802	15.6667	49.6667
3.11721	9.86667	17.8667
3.11641	49.0667	-23.9333
3.11561	38.9333	21.9333
3.1148	18.3333	34.3333
3.114	-4.26667	-6.26667
3.11319	9.13333	43.1333
3.11239	28.5333	-2.46667
3.11159	67.7333	23.7333
3.11079	1.33333	21.3333
3.10998	-43.9333	-5.93333
3.10918	31.2667	35.2667
3.10838	-5.33333	37.6667
3.10758	-13.6	42.4
3.10678	36.8	-0.2
3.10598	58.4667	-2.53333
3.10519	41.3333	-23.6667
3.10438	-4.13333	20.8667
3.10358	29	45
3.10279	31.8	-40.2
3.10199	21.8667	19.8667
3.10119	30.8	11.8
3.1004	18.8667	26.8667
3.0996	15.2667	-4.73333
3.09881	36.4667	34.4667
3.09801	11.5333	-20.4667
3.09721	-3.46667	11.5333
3.09642	31.9333	-14.0667
3.09563	21.2	56.2
3.09483	30.1333	-3.86667
3.09404	45.2667	-14.7333
3.09325	15.4	65.4
3.09245	21.7333	69.7333
3.09167	75.0667	47.0667
3.09087	-4.8	46.2
3.09008	36.2667	19.2667
3.08929	45.5333	25.5333
3.0885	65.4	29.4
3.08771	49.7333	87.7333
3.08692	8.06667	6.06667
3.08614	25.6	38.6
3.08534	-14.9333	50.0667
3.08455	25.5333	55.5333
3.08377	63.4667	66.4667
3.08298	14.5333	48.5333
3.08219	-13.6	-50.6
3.08141	37.3333	32.3333
3.08062	27.6	16.6
3.07983	13.2	41.2
3.07905	49.1333	18.1333
3.07827	40.6	41.6
3.07748	63.8667	42.8667
3.0767	-17.3333	9.66667
3.07592	17.9333	58.9333
3.07513	18.3333	35.3333
3.07435	29	29
3.07357	42.7333	33.7333
3.07278	30.4667	-8.53333
3.07201	-16.7333	-5.73333
3.07122	-6.33333	27.6667
3.07044	44.2	39.2
3.06966	0.86667	-36.1333
3.06888	35.7333	24.7333
3.06811	40.1333	5.13333
3.06733	-4.53333	25.4667
3.06654	59.5333	57.5333
3.06577	24.4	8.4
3.06499	47.1333	-12.8667
3.06421	27.5333	13.5333
3.06344	50.7333	50.7333
3.06266	-5.33333	35.6667
3.06189	36.9333	15.9333
3.06111	57	17
3.06033	60.6	78.6
3.05956	64	-21
3.05878	26.7333	19.7333
3.05801	12.6	19.6
3.05724	21.2667	-21.7333
3.05646	30.6	43.6
3.05569	41.6	34.6
3.05492	68.8	7.8
3.05415	43.0667	35.0667
3.05337	27.1333	-21.8667
3.0526	63.2	21.2
3.05183	-1.26667	-10.2667
3.05106	-9	20
3.0503	13.2	6.2
3.04952	36.4	2.4
3.04875	-18.1333	-30.1333
3.04799	14.7333	35.7333
3.04721	55.4	49.4
3.04645	-21.7333	10.2667
3.04568	14.0667	67.0667
3.04492	79.4	-16.6
3.04415	-3.13333	38.8667
3.04339	76.2667	63.2667
3.04262	-5.53333	-2.53333
3.04185	-4.93333	1.06667
3.04109	82.8667	49.8667
3.04032	39.3333	6.33333
3.03956	5.26667	28.2667
3.03879	36.1333	65.1333
3.03803	65.6	24.6
3.03727	63.3333	4.33333
3.03651	55	2
3.03574	-6.26667	47.7333
3.03498	28.2667	32.2667
3.03422	57.8	35.8
3.03345	46.9333	13.9333
3.0327	31.8	28.8
3.03193	-7.73333	2.26667
3.03118	-20.7333	5.26667
3.03041	-3.86667	30.1333
3.02966	31.3333	17.3333
3.0289	70.6	15.6
3.02814	35.8667	36.8667
3.02738	66.9333	79.9333
3.02663	29.4	10.4
3.02587	-13.7333	29.2667
3.02511	1.66667	53.6667
3.02435	75.1333	34.1333
3.0236	40.2667	45.2667
3.02284	46.4667	33.4667
3.02209	25.1333	51.1333
3.02133	25.6	37.6
3.02058	40.5333	55.5333
3.01982	46.5333	63.5333
3.01907	-10.8667	38.1333
3.01832	61.2667	50.2667
3.01757	-27.4	15.6
3.01681	40	44
3.01606	-7	-12
3.01531	61.7333	68.7333
3.01456	74.7333	57.7333
3.01381	3.53333	14.5333
3.01306	22.7333	20.7333
3.01231	20.3333	3.33333
3.01156	-31.3333	29.6667
3.01081	3	75
3.01006	7.53333	2.53333
3.00931	18.4667	4.46667
3.00856	56.6	-0.4
3.00782	-8.26667	10.7333
3.00707	83.4	55.4
3.00632	44.8667	58.8667
3.00557	41	6
3.00483	77.4667	12.4667
3.00409	25.4667	30.4667
3.00334	-19	13
3.0026	4.86667	47.8667
3.00185	73.3333	32.3333
3.00111	41.3333	54.3333
3.00036	13.2667	-19.7333
2.99962	51.6667	39.6667
2.99888	-9	-3
2.99813	17.4667	-17.5333
2.99739	18.6667	-8.33333
2.99665	9.66667	14.6667
2.99591	-11.6	41.4
2.99516	32.0667	23.0667
2.99442	61.2	19.2
2.99369	5.86667	57.8667
2.99294	-20.7333	22.2667
2.99221	30.6667	37.6667
2.99146	18.2667	62.2667
2.99073	2.26667	12.2667
2.98999	53.8667	44.8667
2.98925	40.6667	-6.33333
2.98851	40.3333	38.3333
2.98777	31.5333	35.5333
2.98704	-10.2	-8.2
2.9863	-13.0667	18.9333
2.98556	58.3333	58.3333
2.98483	91.1333	44.1333
2.9841	27.2	30.2
2.98336	50.8	35.8
2.98263	16.4	9.4
2.98189	22.1333	43.1333
2.98116	9.13333	-9.86667
2.98043	-1.26667	38.7333
2.97969	3.06667	4.06667
2.97896	-0.6	45.4
2.97823	30.5333	33.5333
2.97749	0.4	61.4
2.97676	1.2	16.2
2.97603	36.6	32.6
2.9753	5.33333	-20.6667
2.97457	18.8	23.8
2.97384	31.8667	40.8667
2.97311	72.2	27.2
2.97238	90.8667	12.8667
2.97165	-21.4	15.6
2.97092	-1.8	43.2
2.9702	42.9333	31.9333
2.96946	35.2	-10.8
2.96874	78.4667	45.4667
2.96801	11.9333	63.9333
2.96728	8.73333	4.73333
2.96656	47.0667	16.0667
2.96583	49.9333	28.9333
2.96511	16.9333	45.9333
2.96438	4.66667	57.6667
2.96366	21.6667	36.6667
2.96293	97.5333	4.53333
2.96221	8.6	-12.4
2.96148	-0.4	24.6
2.96076	30.6667	2.66667
2.96003	95.0667	68.0667
2.95931	36.1333	35.1333
2.95859	31.1333	12.1333
2.95787	73.4	46.4
2.95715	20.3333	78.3333
2.95643	62.8	-16.2
2.95571	13.3333	51.3333
2.95498	45.8667	13.8667
2.95427	54.7333	29.7333
2.95355	7.53333	72.5333
2.95282	38.8	37.8
2.95211	51.9333	-0.06667
2.95139	43	68
2.95067	17.8	23.8
2.94995	12.2667	57.2667
2.94924	19.4	17.4
2.94852	14.3333	59.3333
2.9478	24	12
2.94708	41.2	9.2
2.94637	23.4667	60.4667
2.94566	40.0667	41.0667
2.94493	73.2	48.2
2.94422	45.7333	51.7333
2.94351	45.6	37.6
2.9428	42	9
2.94208	26.8667	57.8667
2.94136	65.3333	50.3333
2.94065	89.2	31.2
2.93994	35	69
2.93923	45	60
2.93851	9.06667	23.0667
2.9378	21	30
2.93709	16.4	52.4
2.93638	46.2	43.2
2.93567	47.6	29.6
2.93496	34.9333	39.9333
2.93425	65.3333	78.3333
2.93354	45.6667	58.6667
2.93284	101.867	24.8667
2.93212	64.3333	33.3333
2.93141	14.0667	28.0667
2.93071	54.2667	26.2667
2.93	62.6667	43.6667
2.92929	-134.333	203.667
2.92858	60.9333	22.9333
2.92788	31.2667	61.2667
2.92717	58.0667	54.0667
2.92647	98	-3
2.92576	1.66667	58.6667
2.92505	68.2	26.2
2.92435	88.6667	115.667
2.92365	18.8667	73.8667
2.92294	50.6667	23.6667
2.92224	44.2667	28.2667
2.92153	19.9333	52.9333
2.92083	37.5333	70.5333
2.92013	96.8667	59.8667
2.91943	38.4667	35.4667
2.91873	48.5333	83.5333
2.91802	18.8667	-10.1333
2.91732	37.4667	49.4667
2.91662	44.1333	27.1333
2.91592	73.9333	64.9333
2.91522	57.2	36.2
2.91452	16.9333	39.9333
2.91382	38.6667	-0.33333
2.91312	31.7333	114.733
2.91242	75.6667	9.66667
2.91172	88.4	79.4
2.91102	55.8667	13.8667
2.91033	8.6	33.6
2.90963	37.8	36.8
2.90893	45.1333	58.1333
2.90823	91.9333	50.9333
2.90754	63.6	52.6
2.90684	53.4667	99.4667
2.90615	53.7333	37.7333
2.90545	15.9333	80.9333
2.90476	59.1333	44.1333
2.90406	32.2667	-5.73333
2.90336	83.1333	58.1333
2.90267	63	49
2.90198	81.4667	58.4667
2.90128	105.267	44.2667
2.90059	9.26667	52.2667
2.8999	85.5333	77.5333
2.89921	49.5333	109.533
2.89852	33.9333	7.93333
2.89783	36.3333	59.3333
2.89714	103.533	53.5333
2.89644	74.6	20.6
2.89575	16.4	50.4
2.89506	88.3333	65.3333
2.89437	64.2	12.2
2.89368	82	57
2.89299	95.4	46.4
2.8923	17.4	26.4
2.89162	53.3333	69.3333
2.89093	96.0667	101.067
2.89024	41.6667	109.667
2.88955	102.4	66.4
2.88886	11.4	15.4
2.88817	49.7333	11.7333
2.88749	64.5333	60.5333
2.8868	28.2667	37.2667
2.88612	80.7333	82.7333
2.88543	79.4667	41.4667
2.88475	42.4	54.4
2.88406	9.86667	48.8667
2.88338	105.8	51.8
2.8827	66.6	75.6
2.88201	58.8667	60.8667
2.88133	85.2	46.2
2.88065	66.0667	102.067
2.87996	74.6	61.6
2.87928	45.1333	36.1333
2.8786	48.6667	104.667
2.87792	45.4667	48.4667
2.87724	102.867	106.867
2.87656	67.3333	34.3333
2.87588	58.0667	64.0667
2.8752	51.2667	57.2667
2.87452	76.9333	46.9333
2.87383	40.8	77.8
2.87315	58.8	89.8
2.87247	60.2667	51.2667
2.87179	44.6	77.6
2.87111	94.0667	84.0667
2.87044	56.9333	58.9333
2.86976	26.2	21.2
2.86908	41.8	90.8
2.8684	95.1333	37.1333
2.86773	41.2	48.2
2.86705	16.8667	54.8667
2.86638	86.4	50.4
2.8657	78.9333	58.9333
2.86502	104.133	65.1333
2.86435	24	64
2.86368	78.8667	94.8667
2.863	76.0667	48.0667
2.86233	31.9333	39.9333
2.86165	117.4	101.4
2.86099	92.8667	107.867
2.86031	56.2667	117.267
2.85964	80.2667	59.2667
2.85897	43.1333	27.1333
2.8583	55.2	108.2
2.85762	107.667	58.6667
2.85695	38.4	92.4
2.85628	50.4	50.4
2.85561	77.3333	111.333
2.85494	66.5333	55.5333
2.85427	80.6667	99.6667
2.8536	47.0667	28.0667
2.85293	77.8	72.8
2.85226	82.6667	79.6667
2.85159	96.1333	77.1333
2.85092	39.4	71.4
2.85025	65.6667	67.6667
2.84959	88	52
2.84892	69.0667	105.067
2.84825	105.2	41.2
2.84758	126.667	58.6667
2.84692	76.9333	73.9333
2.84626	88.7333	59.7333
2.84559	58.0667	25.0667
2.84492	71.5333	52.5333
2.84426	64.6667	70.6667
2.84359	44.2667	77.2667
2.84293	101.867	29.8667
2.84226	114.467	99.4667
2.8416	66.9333	78.9333
2.84094	44.4	92.4
2.84027	77.6	90.6
2.83961	70.6667	46.6667
2.83895	60.8667	49.8667
2.83829	78.2	114.2
2.83763	96.2	69.2
2.83696	102.4	43.4
2.8363	64.2667	40.2667
2.83564	48.5333	59.5333
2.83498	136.733	86.7333
2.83432	113.4	111.4
2.83366	102.2	100.2
2.833	90.8667	98.8667
2.83234	61.6667	86.6667
2.83168	28.6667	50.6667
2.83102	69	67
2.83037	46.2	60.2
2.82971	84.5333	55.5333
2.82905	101.2	71.2
2.82839	112.533	40.5333
2.82774	74.0667	108.067
2.82708	89.6667	48.6667
2.82642	82.2667	94.2667
2.82577	78.9333	67.9333
2.82511	115.667	105.667
2.82445	118	92
2.8238	109.267	106.267
2.82315	103.2	76.2
2.82249	77	104
2.82184	95.8	38.8
2.82118	124.333	73.3333
2.82053	46.4	48.4
2.81987	103.333	84.3333
2.81922	94.4	99.4
2.81857	89.7333	50.7333
2.81792	75.8667	67.8667
2.81727	86.8667	78.8667
2.81661	98.6667	108.667
2.81596	75.4667	67.4667
2.81532	105.8	74.8
2.81466	87.2	83.2
2.81401	37.1333	79.1333
2.81336	123.467	57.4667
2.81271	59.4667	81.4667
2.81206	89.8667	46.8667
2.81142	84.5333	83.5333
2.81077	100.867	63.8667
2.81012	127.4	150.4
2.80947	80.8667	64.8667
2.80882	132.467	102.467
2.80817	72.4667	91.4667
2.80753	74	85
2.80688	94.1333	100.133
2.80623	84.6	109.6
2.80558	140.4	78.4
2.80494	111.8	97.8
2.80429	114	100
2.80365	81.6	76.6
2.803	102.067	155.067
2.80236	105.733	58.7333
2.80172	95.6667	92.6667
2.80107	93.3333	83.3333
2.80042	117.733	94.7333
2.79979	86.3333	57.3333
2.79914	85.3333	66.3333
2.7985	90.4	109.4
2.79785	173.867	112.867
2.79721	76.9333	131.933
2.79657	73.2	36.2
2.79593	108	99
2.79529	95	93
2.79464	75.3333	87.3333
2.79401	90.2667	112.267
2.79337	113	92
2.79272	67.5333	62.5333
2.79209	128.867	74.8667
2.79145	76.6667	78.6667
2.79081	33.8667	125.867
2.79017	168.333	97.3333
2.78953	100.4	124.4
2.78889	122.533	106.533
2.78825	133.4	92.4
2.78761	77.2	82.2
2.78698	92.6	88.6
2.78634	73.1333	83.1333
2.7857	156.8	118.8
2.78507	71.4667	110.467
2.78443	150.933	93.9333
2.7838	147.133	82.1333
2.78316	154.267	148.267
2.78253	112.267	134.267
2.78189	134.333	160.333
2.78125	100	75
2.78062	35.4667	59.4667
2.77999	118.133	76.1333
2.77935	105	32
2.77872	106.267	81.2667
2.77809	67.4667	111.467
2.77745	129.867	92.8667
2.77682	100.733	99.7333
2.77619	116.933	100.933
2.77556	75.6	134.6
2.77492	72.1333	100.133
2.7743	97.8	83.8
2.77366	89.2667	108.267
2.77303	105.733	109.733
2.77241	116	128
2.77177	128.4	92.4
2.77114	123.133	86.1333
2.77052	121.6	77.6
2.76989	89.1333	151.133
2.76925	121.933	90.9333
2.76863	94.2667	107.267
2.768	109.4	122.4
2.76738	56.8667	56.8667
2.76675	102.6	128.6
2.76612	107.4	72.4
2.76549	139.6	156.6
2.76486	84.2667	99.2667
2.76424	127.2	89.2
2.76361	72.2667	104.267
2.76298	119.467	76.4667
2.76236	102.067	85.0667
2.76174	127.2	132.2
2.76111	101.867	42.8667
2.76049	107.533	129.533
2.75986	179.733	121.733
2.75923	101.4	130.4
2.75861	78.4667	78.4667
2.75799	97.8667	74.8667
2.75736	102	110
2.75674	100.733	95.7333
2.75612	132.4	106.4
2.7555	107	99
2.75488	110.467	107.467
2.75425	123.467	138.467
2.75363	94.2	68.2
2.75301	93.6667	97.6667
2.75239	85.9333	85.9333
2.75177	44.3333	111.333
2.75115	88.7333	107.733
2.75053	70	91
2.74991	105.4	93.4
2.74929	100.867	128.867
2.74867	137.667	108.667
2.74806	110.133	153.133
2.74744	159.333	79.3333
2.74681	76.4	72.4
2.7462	91.6667	127.667
2.74558	95	62
2.74497	80.8667	63.8667
2.74435	69.2667	127.267
2.74373	44.2667	45.2667
2.74311	94.4	88.4
2.7425	84.6667	126.667
2.74188	127.6	75.6
2.74126	88.2	131.2
2.74065	126.067	98.0667
2.74003	97.4667	122.467
2.73942	113.8	79.8
2.73881	113.667	69.6667
2.7382	110.133	127.133
2.73758	98.2667	93.2667
2.73697	88.4667	102.467
2.73635	55.8	108.8
2.73574	122.067	117.067
2.73513	124.8	121.8
2.73451	122.267	82.2667
2.7339	84.6667	131.667
2.73329	67.6667	112.667
2.73268	75	61
2.73207	143.933	90.9333
2.73146	58.0667	83.0667
2.73084	95.4667	94.4667
2.73024	134.333	113.333
2.72962	134.6	118.6
2.72902	103.133	112.133
2.7284	92.5333	66.5333
2.7278	108.533	110.533
2.72719	64.1333	89.1333
2.72658	90.8667	70.8667
2.72597	147.933	140.933
2.72536	103.733	109.733
2.72475	132.333	102.333
2.72415	60.6667	77.6667
2.72354	162.067	132.067
2.72293	106.733	87.7333
2.72233	116.267	95.2667
2.72172	134.6	81.6
2.72111	92.8667	126.867
2.72051	97.3333	57.3333
2.7199	182.733	130.733
2.7193	56.2667	121.267
2.71869	83.2	148.2
2.71809	99.8	98.8
2.71749	119.533	80.5333
2.71688	123.667	79.6667
2.71628	88.2667	122.267
2.71567	88.8667	56.8667
2.71507	110.333	74.3333
2.71446	123.6	82.6
2.71386	137.8	57.8
2.71326	99.2	133.2
2.71266	77.8	124.8
2.71205	95.3333	100.333
2.71146	97.1333	101.133
2.71086	169.4	116.4
2.71025	72.8	34.8
2.70965	89.8	160.8
2.70905	90.4	87.4
2.70845	78.3333	58.3333
2.70785	79.1333	97.1333
2.70725	131.8	95.8
2.70666	122.533	78.5333
2.70605	167.667	92.6667
2.70546	98.5333	95.5333
2.70485	80.7333	100.733
2.70426	110.733	120.733
2.70366	104.133	126.133
2.70306	122.533	123.533
2.70247	95.8667	85.8667
2.70187	139.467	136.467
2.70127	86.2	120.2
2.70067	99.8667	160.867
2.70008	56.8667	124.867
2.69948	118	127
2.69888	74.3333	127.333
2.69829	96.1333	92.1333
2.6977	89.6	87.6
2.6971	97.0667	59.0667
2.69651	109.933	101.933
2.69591	101.933	87.9333
2.69532	93.5333	118.533
2.69473	91.2667	167.267
2.69413	129.733	42.7333
2.69354	107.933	117.933
2.69295	92.4667	62.4667
2.69235	155.867	103.867
2.69176	124.667	109.667
2.69116	127.267	112.267
2.69058	137.4	120.4
2.68999	115.2	87.2
2.68939	80	96
2.6888	125.933	67.9333
2.68821	87.8667	121.867
2.68762	122.467	116.467
2.68703	110.467	80.4667
2.68644	98.3333	110.333
2.68585	114.733	103.733
2.68526	71.5333	80.5333
2.68467	73.7333	57.7333
2.68408	112.267	72.2667
2.68349	59.4667	49.4667
2.68291	96.4	108.4
2.68232	127.8	79.8
2.68173	105.067	114.067
2.68114	78.7333	115.733
2.68055	128.467	101.467
2.67997	101.333	122.333
2.67938	124.067	87.0667
2.67879	90.2	136.2
2.67821	106.8	41.8
2.67762	79.6667	98.6667
2.67704	88.4667	70.4667
2.67645	116.2	95.2
2.67587	111	107
2.67528	100.467	124.467
2.6747	124.867	110.867
2.67411	88.2667	116.267
2.67353	117.267	25.2667
2.67294	64.4667	81.4667
2.67236	107.933	68.9333
2.67178	97.5333	88.5333
2.67119	67.8667	91.8667
2.67061	99.5333	45.5333
2.67003	77.2	80.2
2.66945	107.2	72.2
2.66886	116.6	81.6
2.66828	75.3333	132.333
2.66771	111.667	111.667
2.66713	123.733	104.733
2.66654	109	73
2.66596	87.3333	65.3333
2.66538	77.4667	70.4667
2.6648	122.533	122.533
2.66422	93.2667	50.2667
2.66364	90.5333	123.533
2.66306	132.267	127.267
2.66248	131.067	154.067
2.6619	72.1333	144.133
2.66133	130.333	131.333
2.66075	65.6	79.6
2.66017	122.8	122.8
2.65959	103	112
2.65902	84.6	137.6
2.65844	74.1333	130.133
2.65786	102.867	72.8667
2.65728	106.267	102.267
2.65671	75.1333	122.133
2.65613	118.4	98.4
2.65556	126.4	94.4
2.65498	117.867	112.867
2.65441	122.533	133.533
2.65383	41.0667	74.0667
2.65326	103.067	104.067
2.65268	128.467	137.467
2.65211	75.4667	124.467
2.65153	94.9333	82.9333
2.65096	67.3333	106.333
2.65039	102.4	179.4
2.64981	106.533	71.5333
2.64924	113.6	144.6
2.64867	132.733	100.733
2.6481	142.867	23.8667

## Sheet: Fig. 3e
	σ+/σ+	σ+/σ-
3.74947	-46.9333	-37.9333
3.74828	40.0667	66.0667
3.74711	-30.4667	-43.4667
3.74593	-0.4	11.6
3.74475	59.5333	2.53333
3.74357	-48.4	22.6
3.74239	-14.4	24.6
3.74122	63.6667	-74.3333
3.74004	19.6667	4.66667
3.73886	-39.6	42.4
3.73769	2.53333	-44.4667
3.73652	-66.6	24.4
3.73534	-47.2	-70.2
3.73416	47.9333	39.9333
3.73299	-52.3333	-104.333
3.73183	73.4667	-43.5333
3.73066	-16.8	14.2
3.72948	-61.0667	12.9333
3.72831	-42.6667	-40.6667
3.72715	-74.0667	-35.0667
3.72598	43.7333	3.73333
3.72482	-54.8	-0.8
3.72365	-32.6667	30.3333
3.72248	-34.7333	3.26667
3.72132	-15.6	-92.6
3.72016	-27.3333	-37.3333
3.719	25.4	-72.6
3.71783	-11.8	96.2
3.71667	5.53333	-47.4667
3.71551	38.6667	-78.3333
3.71435	-32.6	6.4
3.7132	-10.3333	-2.33333
3.71204	-32.9333	10.0667
3.71087	-8.46667	5.53333
3.70972	18.5333	64.5333
3.70857	-0.93333	4.06667
3.70741	42.2667	1.26667
3.70626	-48.5333	1.46667
3.7051	-10.9333	-32.9333
3.70395	-4.86667	-19.8667
3.7028	35.4667	-45.5333
3.70165	20.0667	-56.9333
3.7005	50.8	-27.2
3.69935	-64.2667	-6.26667
3.69819	21.9333	-21.0667
3.69705	-29.4667	11.5333
3.6959	-1.53333	45.4667
3.69475	8.06667	0.06667
3.69361	3.33333	21.3333
3.69247	-39	-73
3.69132	34.8667	30.8667
3.69017	46.7333	16.7333
3.68903	5.6	-39.4
3.68789	16.6667	-3.33333
3.68675	16.7333	-70.2667
3.68561	-19.2667	-9.26667
3.68447	-42.0667	4.93333
3.68333	-5.33333	6.66667
3.68219	-20.4667	57.5333
3.68104	42	-18
3.67991	-93.6	21.4
3.67877	-36.4	-24.4
3.67764	33.4667	-8.53333
3.6765	41.8	-6.2
3.67537	10.4	-11.6
3.67424	-34.9333	-32.9333
3.67311	17.2	22.2
3.67197	4.13333	-39.8667
3.67083	19.4	4.4
3.6697	27	27
3.66857	-35.6667	43.3333
3.66745	36.7333	25.7333
3.66632	-2.33333	56.6667
3.66519	58.7333	41.7333
3.66406	-46.4667	-14.4667
3.66294	20.8	14.8
3.66181	-8	-8
3.66069	4.06667	-11.9333
3.65957	8.33333	48.3333
3.65843	-16.5333	-35.5333
3.65731	12.7333	20.7333
3.65619	-16.0667	-19.0667
3.65507	-13.7333	8.26667
3.65395	8.93333	-9.06667
3.65283	52.1333	-1.86667
3.65171	-25.4	-6.4
3.65059	14.3333	4.33333
3.64947	59.2	-1.8
3.64836	-31	40
3.64724	31.6	-65.4
3.64613	-12.6	-1.6
3.64501	57.4667	-11.5333
3.6439	7.46667	24.4667
3.64278	14.2	7.2
3.64167	-23.4667	23.5333
3.64056	-8.73333	52.2667
3.63945	-68.2667	-26.2667
3.63833	36.2667	-4.73333
3.63722	-39.5333	-77.5333
3.63611	-45.2	-13.2
3.635	62.8667	-15.1333
3.63389	-33.6667	5.33333
3.63278	4.93333	53.9333
3.63168	33	34
3.63057	19.5333	35.5333
3.62947	30.1333	11.1333
3.62836	-11.2	10.8
3.62726	12.2667	12.2667
3.62616	-62.4667	-93.4667
3.62505	17.2667	-5.73333
3.62395	10.4	93.4
3.62285	8	5
3.62175	-65	63
3.62065	-38.8667	-51.8667
3.61955	66.4667	-9.53333
3.61845	36	20
3.61735	7.26667	7.26667
3.61626	-52.2	-20.2
3.61516	-54.6667	0.33333
3.61406	46.8667	1.86667
3.61297	-23.4	-39.4
3.61187	34.2	30.2
3.61078	-13.6667	-71.6667
3.60969	-78.2667	11.7333
3.6086	6.93333	-24.0667
3.6075	19.3333	-10.6667
3.60641	16.0667	19.0667
3.60532	27.1333	-46.8667
3.60424	-6.66667	-31.6667
3.60315	-14.4	32.6
3.60206	-50.8	-50.8
3.60098	50.4	-13.6
3.59989	22.0667	-19.9333
3.5988	25.6	9.6
3.59772	-8.8	50.2
3.59663	-32.6667	16.3333
3.59555	-0.66667	12.3333
3.59446	17.5333	-2.46667
3.59338	18.1333	-18.8667
3.5923	-49.4667	-42.4667
3.59122	-35.4	16.6
3.59013	-34.1333	-31.1333
3.58905	-21.8	50.2
3.58797	42.1333	-54.8667
3.58689	-16.7333	49.2667
3.58582	16	7
3.58475	-37.9333	-28.9333
3.58367	8.33333	-35.6667
3.58259	15.4	-11.6
3.58152	15.1333	-21.8667
3.58044	-10.8	-30.8
3.57937	15.6667	62.6667
3.57829	-20.4667	-13.4667
3.57722	-50.4667	-20.4667
3.57615	-31.6	-16.6
3.57507	-26.1333	12.8667
3.574	-11.2667	45.7333
3.57294	6	94
3.57187	24.5333	21.5333
3.5708	3.06667	21.0667
3.56973	-21	20
3.56866	3.53333	-38.4667
3.5676	0.46667	-16.5333
3.56653	-16.5333	6.46667
3.56546	71.9333	44.9333
3.5644	-3.6	-77.6
3.56334	-13.2	-9.2
3.56228	-63.3333	24.6667
3.56121	-3.86667	28.1333
3.56015	68.1333	43.1333
3.55909	-38.2667	-31.2667
3.55802	-21.1333	-27.1333
3.55696	-53.4	-6.4
3.55591	-33.8	-8.8
3.55485	15.4	-18.6
3.55379	42.7333	51.7333
3.55273	9.6	-16.4
3.55168	14.0667	15.0667
3.55062	25.6	32.6
3.54956	13.3333	31.3333
3.54851	-24.2667	27.7333
3.54746	-21	24
3.5464	20.8667	-36.1333
3.54535	-7.66667	44.3333
3.5443	51.5333	1.53333
3.54324	56.4	45.4
3.5422	-10.2667	-6.26667
3.54115	9.93333	-29.0667
3.5401	25.2667	7.26667
3.53905	-32.9333	26.0667
3.53799	-1.33333	-12.3333
3.53695	-6.4	22.6
3.53591	45.8667	-0.13333
3.53486	16.7333	27.7333
3.53381	-60.5333	13.4667
3.53276	35.4	-77.6
3.53172	-23.9333	-8.93333
3.53068	-41.8	-14.8
3.52964	-1.4	-47.4
3.52859	18.3333	73.3333
3.52755	-12.4667	46.5333
3.5265	-38.4	21.6
3.52547	-62.4	22.6
3.52443	-4.13333	32.8667
3.52339	-28.9333	40.0667
3.52235	-14	-18
3.52131	-6.26667	41.7333
3.52028	-19.6667	26.3333
3.51924	-23.6	46.4
3.5182	-2.66667	9.33333
3.51716	-29.5333	-82.5333
3.51612	23.2	4.2
3.5151	2	-60
3.51406	-27.8	-43.8
3.51303	41.0667	26.0667
3.51199	34.3333	-2.66667
3.51097	-33.6667	-44.6667
3.50993	-26.6667	34.3333
3.5089	41.8667	-14.1333
3.50787	-39.4667	-16.4667
3.50685	-67.4667	-33.4667
3.50582	-43.4667	-40.4667
3.50479	6.73333	-1.26667
3.50376	-17.7333	-2.73333
3.50274	14.4667	-22.5333
3.50171	11.2667	17.2667
3.50068	-0.93333	10.0667
3.49965	-11.9333	32.0667
3.49863	18.4	-1.6
3.49761	-27.6667	-44.6667
3.49658	37	72
3.49556	4.06667	22.0667
3.49454	18.1333	35.1333
3.49352	9.06667	-30.9333
3.4925	26.6	-11.4
3.49148	49.9333	7.93333
3.49046	61.8	114.8
3.48944	15.4	-17.6
3.48842	-0.6	25.4
3.48741	19.0667	26.0667
3.48639	36.9333	-25.0667
3.48537	0	81
3.48436	-23.6667	-25.6667
3.48334	36.9333	7.93333
3.48232	-14.8667	20.1333
3.48132	11.6	-27.4
3.4803	32.6667	29.6667
3.47929	18	-20
3.47827	-5.26667	15.7333
3.47727	17.1333	-6.86667
3.47625	-46	-38
3.47524	64.0667	15.0667
3.47424	11.2	-7.8
3.47322	-4.86667	-0.86667
3.47221	48.1333	60.1333
3.47121	-4.06667	-3.06667
3.4702	0.6	4.6
3.46919	-6.46667	34.5333
3.46819	-0.66667	71.3333
3.46718	-11.6	-15.6
3.46618	18.4667	-45.5333
3.46518	0.6	3.6
3.46417	-34	-6
3.46316	-16.4667	47.5333
3.46217	47.0667	13.0667
3.46116	27.9333	1.93333
3.46016	7.33333	-21.6667
3.45917	2.06667	8.06667
3.45816	-53.4667	-28.4667
3.45716	-31.4	73.6
3.45617	2.2	58.2
3.45517	21.4	17.4
3.45417	-24.6667	51.3333
3.45317	43.3333	50.3333
3.45217	61.1333	8.13333
3.45118	-38.5333	-3.53333
3.45019	45.8	101.8
3.44919	-4.26667	0.73333
3.4482	12.6	-5.4
3.4472	8.06667	-0.93333
3.44622	-12.2	15.8
3.44522	25.4	55.4
3.44422	1.6	-10.4
3.44324	-68.4667	-4.46667
3.44225	-30.6667	-46.6667
3.44126	0.13333	23.1333
3.44027	19	58
3.43928	8.86667	12.8667
3.43829	16.6	38.6
3.4373	7.93333	-37.0667
3.43632	-37.2	0.8
3.43533	15.8667	25.8667
3.43434	-6.73333	36.2667
3.43336	25.3333	50.3333
3.43237	-12.8	13.2
3.4314	-13.8667	-19.8667
3.43041	49.2	5.2
3.42942	13.7333	47.7333
3.42845	-39.0667	-7.06667
3.42746	31.4667	-45.5333
3.42648	-10.4667	-5.46667
3.4255	11.3333	30.3333
3.42453	29.2	15.2
3.42354	25.9333	-17.0667
3.42256	65.7333	-17.2667
3.42159	27.9333	26.9333
3.4206	19.4667	34.4667
3.41963	36.2	21.2
3.41865	-14.2	-19.2
3.41768	46.3333	-11.6667
3.4167	-24.4667	16.5333
3.41573	-15.2667	-2.26667
3.41476	42.1333	-39.8667
3.41379	21.8	35.8
3.41281	11.5333	74.5333
3.41183	23.9333	77.9333
3.41087	3.06667	-3.93333
3.40989	17.8667	27.8667
3.40893	27	-19
3.40795	-4.46667	-18.4667
3.40699	33.4667	-29.5333
3.40601	5.8	10.8
3.40505	30.8	-19.2
3.40408	56	3
3.40312	5.66667	-13.3333
3.40214	16.2	21.2
3.40118	3.53333	-16.4667
3.40021	-10.6667	18.3333
3.39925	30.4667	63.4667
3.39828	-26.2	1.8
3.39733	-0.2	-3.2
3.39636	-4.93333	-2.93333
3.3954	-1.6	23.4
3.39443	-29.4	30.6
3.39348	-58.4	0.6
3.39251	-18.3333	30.6667
3.39156	-4.4	-33.4
3.39059	8.2	-25.8
3.38964	39.5333	10.5333
3.38867	39	4
3.38772	33.6	5.6
3.38676	44.8	-41.2
3.3858	-5.06667	36.9333
3.38484	13.2	-36.8
3.38389	45.6667	20.6667
3.38293	55.4667	29.4667
3.38198	17.4	-10.6
3.38102	6.26667	38.2667
3.38007	-5	69
3.37912	23.5333	-3.46667
3.37817	46.7333	20.7333
3.37722	29.2	36.2
3.37626	26.1333	47.1333
3.37532	9.53333	11.5333
3.37436	47.8667	56.8667
3.37342	-13.6	32.4
3.37246	42.4667	11.4667
3.37152	29.2667	3.26667
3.37057	5.46667	12.4667
3.36962	-28.0667	9.93333
3.36868	25.3333	44.3333
3.36773	-4.86667	18.1333
3.36678	22.0667	37.0667
3.36583	28.1333	61.1333
3.36489	39.3333	-38.6667
3.36395	11.1333	16.1333
3.363	3.86667	11.8667
3.36206	12.2	-14.8
3.36112	-40	-29
3.36018	50.5333	52.5333
3.35923	16.4	-5.6
3.35829	-20.6	-35.6
3.35736	-13.4	7.6
3.35641	27.4667	42.4667
3.35548	5.86667	-6.13333
3.35453	17.4667	19.4667
3.3536	-17	41
3.35267	10.6	46.6
3.35172	-12.0667	17.9333
3.35079	16.0667	5.06667
3.34986	10.2	-27.8
3.34892	-10	9
3.34799	32.1333	22.1333
3.34705	-35.2667	-12.2667
3.34612	-11.8	30.2
3.34519	4.53333	-1.46667
3.34425	32.1333	15.1333
3.34332	5.06667	21.0667
3.34238	15.1333	6.13333
3.34145	67.4	36.4
3.34053	-20.0667	33.9333
3.33959	6.73333	-1.26667
3.33866	23.2667	25.2667
3.33774	-10.4	19.6
3.3368	-27.6667	31.3333
3.33588	-3.86667	-18.8667
3.33496	-30.4667	67.5333
3.33402	45.9333	39.9333
3.3331	10.8667	29.8667
3.33218	9	41
3.33125	13.3333	53.3333
3.33033	-14.4	-4.4
3.3294	36.8667	-33.1333
3.32847	9.4	10.4
3.32755	-7.2	18.8
3.32664	61.5333	6.53333
3.32571	31.2	21.2
3.32479	42.9333	35.9333
3.32387	4.66667	12.6667
3.32294	28.8667	3.86667
3.32203	-2.66667	53.3333
3.32111	25.1333	28.1333
3.32019	12.8667	9.86667
3.31927	39.5333	55.5333
3.31836	14	9
3.31743	-7.4	70.6
3.31652	27.5333	36.5333
3.31561	6	25
3.31468	49.0667	108.067
3.31377	5.86667	398.867
3.31286	127.533	1219.53
3.31195	191.867	1891.87
3.31103	160	1719
3.31012	247.733	1854.73
3.30921	278.133	2943.13
3.30829	298.133	3441.13
3.30738	319.2	4438.2
3.30647	1496.67	31009.7
3.30556	6353.8	104770
3.30465	9441.6	107236
3.30374	4549.87	45374.9
3.30284	2059.93	23569.9
3.30193	455.133	3315.13
3.30102	116.867	307.867
3.30011	113.133	225.133
3.29921	110.8	129.8
3.29829	73.1333	104.133
3.29739	58	128
3.29649	165.867	94.8667
3.29558	81.4	56.4
3.29467	76.4667	115.467
3.29377	111.4	136.4
3.29287	157.6	164.6
3.29197	119.333	174.333
3.29106	121.067	217.067
3.29016	185.4	183.4
3.28926	163.6	188.6
3.28837	238.267	209.267
3.28747	223.2	308.2
3.28656	302.933	278.933
3.28566	341.467	277.467
3.28477	301.667	246.667
3.28387	342.133	407.133
3.28297	332.067	386.067
3.28207	342.867	376.867
3.28118	348.4	411.4
3.28028	382.733	387.733
3.27939	355.267	417.267
3.27849	353.667	356.667
3.2776	269.533	370.533
3.2767	352.6	354.6
3.27581	239.867	287.867
3.27492	273.467	291.467
3.27402	284.4	268.4
3.27313	249.8	220.8
3.27224	245.267	242.267
3.27135	183.533	197.533
3.27046	233.8	219.8
3.26957	189.533	229.533
3.26868	198.467	237.467
3.26779	260.933	224.933
3.26691	225.467	371.467
3.26602	282.467	365.467
3.26513	384.8	379.8
3.26424	401.8	489.8
3.26336	343.4	436.4
3.26247	376.333	388.333
3.26159	421.533	460.533
3.2607	472.067	480.067
3.25981	468.6	485.6
3.25893	492.133	503.133
3.25805	418.733	456.733
3.25717	418.067	440.067
3.25629	353.733	337.733
3.2554	342.867	432.867
3.25452	306.533	459.533
3.25364	259.067	278.067
3.25276	236.267	301.267
3.25188	297.6	255.6
3.251	178.2	325.2
3.25012	181.267	269.267
3.24925	192.667	268.667
3.24837	251.133	198.133
3.24748	204.867	231.867
3.24661	159.8	236.8
3.24573	168	163
3.24486	201.667	194.667
3.24398	194.667	255.667
3.24311	130.2	163.2
3.24224	203.6	114.6
3.24136	197.6	156.6
3.24048	135.733	179.733
3.23961	125.133	160.133
3.23874	125.8	196.8
3.23787	172.8	159.8
3.237	109.267	145.267
3.23613	183.333	95.3333
3.23526	147.6	141.6
3.23439	146.4	125.4
3.23352	173.667	131.667
3.23265	109.8	87.8
3.23178	58.9333	107.933
3.23091	96.2	105.2
3.23004	88.9333	102.933
3.22918	76.6	164.6
3.22831	93.4	90.4
3.22744	126.733	93.7333
3.22658	68.4667	123.467
3.22571	107.933	132.933
3.22485	82.4	150.4
3.22399	76.4667	153.467
3.22312	80.1333	112.133
3.22226	74.5333	94.5333
3.2214	114.267	124.267
3.22054	120.333	90.3333
3.21968	52.8	123.8
3.21881	98.5333	106.533
3.21795	107.667	58.6667
3.21709	64.2	102.2
3.21623	130	126
3.21537	72	86
3.21451	155.133	99.1333
3.21365	111.867	136.867
3.21279	110.4	120.4
3.21194	106	87
3.21108	105	99
3.21022	103.4	103.4
3.20937	48.8667	57.8667
3.20851	61.1333	116.133
3.20766	85.8667	133.867
3.2068	80.6667	128.667
3.20595	53.2667	81.2667
3.2051	95.8	80.8
3.20424	58.0667	75.0667
3.20339	85.8	92.8
3.20254	83.8	94.8
3.20169	121.933	88.9333
3.20083	66.8667	121.867
3.19998	97	106
3.19913	55.7333	72.7333
3.19828	73	38
3.19743	121.267	90.2667
3.19658	57.6	63.6
3.19574	52.3333	107.333
3.19489	130.467	112.467
3.19404	76.6667	92.6667
3.19319	120.467	88.4667
3.19235	76.4667	48.4667
3.1915	70.3333	93.3333
3.19065	98.5333	86.5333
3.18981	67.6667	11.6667
3.18896	100.8	113.8
3.18812	47.7333	76.7333
3.18728	71.8667	116.867
3.18643	43.2667	37.2667
3.18559	30.8667	50.8667
3.18475	101.933	115.933
3.1839	89.6667	143.667
3.18306	66.8667	73.8667
3.18222	81.0667	118.067
3.18138	60.7333	42.7333
3.18054	95.2667	118.267
3.1797	138.4	64.4
3.17887	105.467	106.467
3.17803	35.3333	128.333
3.17719	120.067	124.067
3.17635	90.8667	91.8667
3.17551	69.7333	91.7333
3.17468	84.7333	72.7333
3.17384	150.733	97.7333
3.173	66.2667	28.2667
3.17217	52.3333	115.333
3.17133	90.0667	32.0667
3.1705	68.3333	102.333
3.16966	61.4	71.4
3.16883	102.667	90.6667
3.16799	100	82
3.16717	127.733	73.7333
3.16633	52.0667	114.067
3.1655	92.4667	88.4667
3.16467	53.0667	84.0667
3.16384	74.4667	33.4667
3.16301	59.6667	103.667
3.16218	85.4667	94.4667
3.16135	107	72
3.16052	19.4	70.4
3.15969	68.1333	74.1333
3.15887	55.9333	61.9333
3.15804	84.4667	90.4667
3.15721	87.4	111.4
3.15638	86	84
3.15555	77.9333	86.9333
3.15473	49.6	53.6
3.1539	98.9333	65.9333
3.15307	55.6667	98.6667
3.15225	37	40
3.15143	39.1333	61.1333
3.15061	98.3333	63.3333
3.14978	11.8667	83.8667
3.14896	89.5333	45.5333
3.14813	73	92
3.14731	29.2667	55.2667
3.14649	97.2667	78.2667
3.14568	104.2	91.2
3.14485	71.4667	14.4667
3.14403	140.667	87.6667
3.14321	95.4667	99.4667
3.14239	45.9333	91.9333
3.14157	36.3333	92.3333
3.14075	119.133	97.1333
3.13994	83.1333	92.1333
3.13912	95.0667	104.067
3.1383	47.4	105.4
3.13749	68.7333	98.7333
3.13667	42.1333	121.133
3.13585	74.9333	70.9333
3.13504	98.9333	127.933
3.13423	65.2667	84.2667
3.13341	79.3333	72.3333
3.13259	37.7333	78.7333
3.13178	95.4667	78.4667
3.13097	118.333	131.333
3.13016	96.8667	104.867
3.12935	37.8667	133.867
3.12853	86.4667	106.467
3.12772	81.4	92.4
3.12691	108.667	95.6667
3.1261	93.5333	159.533
3.12529	48.0667	95.0667
3.12448	89.6	74.6
3.12367	153.867	129.867
3.12287	80.4	92.4
3.12206	80.6	106.6
3.12125	81.7333	184.733
3.12044	69.7333	113.733
3.11963	135.133	91.1333
3.11883	76.8	112.8
3.11802	141.667	252.667
3.11721	109.867	119.867
3.11641	104.067	93.0667
3.11561	108.933	127.933
3.1148	127.333	84.3333
3.114	113.733	137.733
3.11319	168.133	160.133
3.11239	107.533	132.533
3.11159	126.733	119.733
3.11079	107.333	102.333
3.10998	89.0667	126.067
3.10918	126.267	150.267
3.10838	176.667	161.667
3.10758	108.4	139.4
3.10678	179.8	174.8
3.10598	120.467	147.467
3.10519	190.333	189.333
3.10438	136.867	161.867
3.10358	202	156
3.10279	116.8	175.8
3.10199	133.867	196.867
3.10119	99.8	135.8
3.1004	163.867	183.867
3.0996	148.267	168.267
3.09881	194.467	233.467
3.09801	184.533	140.533
3.09721	224.533	188.533
3.09642	225.933	223.933
3.09563	159.2	226.2
3.09483	230.133	233.133
3.09404	250.267	251.267
3.09325	176.4	259.4
3.09245	224.733	219.733
3.09167	187.067	215.067
3.09087	168.2	229.2
3.09008	216.267	242.267
3.08929	201.533	228.533
3.0885	227.4	231.4
3.08771	230.733	247.733
3.08692	188.067	228.067
3.08614	176.6	239.6
3.08534	211.067	244.067
3.08455	257.533	275.533
3.08377	276.467	266.467
3.08298	196.533	338.533
3.08219	280.4	270.4
3.08141	277.333	261.333
3.08062	198.6	221.6
3.07983	250.2	302.2
3.07905	201.133	283.133
3.07827	293.6	296.6
3.07748	274.867	292.867
3.0767	269.667	324.667
3.07592	250.933	292.933
3.07513	301.333	319.333
3.07435	260	295
3.07357	289.733	341.733
3.07278	301.467	362.467
3.07201	254.267	283.267
3.07122	317.667	350.667
3.07044	381.2	406.2
3.06966	268.867	356.867
3.06888	322.733	371.733
3.06811	322.133	396.133
3.06733	295.467	329.467
3.06654	313.533	393.533
3.06577	338.4	430.4
3.06499	306.133	374.133
3.06421	327.533	402.533
3.06344	326.733	410.733
3.06266	371.667	412.667
3.06189	439.933	398.933
3.06111	348	436
3.06033	390.6	425.6
3.05956	406	416
3.05878	463.733	456.733
3.05801	425.6	458.6
3.05724	404.267	476.267
3.05646	385.6	449.6
3.05569	356.6	468.6
3.05492	418.8	529.8
3.05415	464.067	566.067
3.05337	444.133	456.133
3.0526	438.2	492.2
3.05183	440.733	499.733
3.05106	477	513
3.0503	514.2	539.2
3.04952	446.4	515.4
3.04875	454.867	494.867
3.04799	452.733	520.733
3.04721	508.4	622.4
3.04645	474.267	516.267
3.04568	548.067	642.067
3.04492	506.4	599.4
3.04415	565.867	596.867
3.04339	518.267	591.267
3.04262	533.467	625.467
3.04185	605.067	673.067
3.04109	560.867	621.867
3.04032	538.333	712.333
3.03956	593.267	729.267
3.03879	580.133	704.133
3.03803	635.6	706.6
3.03727	630.333	722.333
3.03651	636	708
3.03574	674.733	699.733
3.03498	734.267	758.267
3.03422	749.8	761.8
3.03345	664.933	739.933
3.0327	767.8	847.8
3.03193	678.267	801.267
3.03118	692.267	817.267
3.03041	710.133	839.133
3.02966	783.333	826.333
3.0289	740.6	844.6
3.02814	702.867	864.867
3.02738	774.933	903.933
3.02663	813.4	885.4
3.02587	783.267	943.267
3.02511	749.667	883.667
3.02435	775.133	972.133
3.0236	836.267	902.267
3.02284	886.467	949.467
3.02209	807.133	973.133
3.02133	887.6	997.6
3.02058	884.533	1089.53
3.01982	859.533	1029.53
3.01907	924.133	1064.13
3.01832	938.267	1020.27
3.01757	790.6	1103.6
3.01681	857	1070
3.01606	961	1075
3.01531	970.733	1058.73
3.01456	1018.73	1158.73
3.01381	984.533	1073.53
3.01306	1116.73	1187.73
3.01231	1013.33	1202.33
3.01156	1096.67	1187.67
3.01081	1124	1255
3.01006	1148.53	1336.53
3.00931	1099.47	1212.47
3.00856	1119.6	1306.6
3.00782	1137.73	1222.73
3.00707	1163.4	1284.4
3.00632	1219.87	1293.87
3.00557	1276	1357
3.00483	1161.47	1285.47
3.00409	1249.47	1298.47
3.00334	1197	1328
3.0026	1296.87	1411.87
3.00185	1269.33	1441.33
3.00111	1259.33	1438.33
3.00036	1325.27	1419.27
2.99962	1312.67	1464.67
2.99888	1306	1534
2.99813	1418.47	1464.47
2.99739	1317.67	1445.67
2.99665	1363.67	1516.67
2.99591	1405.4	1545.4
2.99516	1495.07	1665.07
2.99442	1489.2	1596.2
2.99369	1465.87	1735.87
2.99294	1595.27	1740.27
2.99221	1530.67	1646.67
2.99146	1641.27	1726.27
2.99073	1534.27	1791.27
2.98999	1567.87	1837.87
2.98925	1566.67	1764.67
2.98851	1699.33	1868.33
2.98777	1719.53	1839.53
2.98704	1599.8	1902.8
2.9863	1695.93	1938.93
2.98556	1769.33	1946.33
2.98483	1658.13	1950.13
2.9841	1782.2	1901.2
2.98336	1733.8	2016.8
2.98263	1770.4	1976.4
2.98189	1842.13	2034.13
2.98116	1859.13	1986.13
2.98043	1853.73	1968.73
2.97969	1880.07	2046.07
2.97896	1959.4	2131.4
2.97823	1944.53	2080.53
2.97749	1932.4	2258.4
2.97676	1911.2	2189.2
2.97603	1946.6	2276.6
2.9753	2062.33	2247.33
2.97457	1972.8	2312.8
2.97384	2029.87	2211.87
2.97311	2085.2	2210.2
2.97238	2060.87	2144.87
2.97165	2011.6	2324.6
2.97092	2089.2	2330.2
2.9702	2123.93	2325.93
2.96946	2183.2	2457.2
2.96874	2233.47	2469.47
2.96801	2112.93	2466.93
2.96728	2189.73	2442.73
2.96656	2283.07	2431.07
2.96583	2196.93	2451.93
2.96511	2327.93	2478.93
2.96438	2479.67	2604.67
2.96366	2349.67	2588.67
2.96293	2394.53	2634.53
2.96221	2405.6	2494.6
2.96148	2480.6	2588.6
2.96076	2380.67	2632.67
2.96003	2508.07	2624.07
2.95931	2354.13	2773.13
2.95859	2436.13	2651.13
2.95787	2503.4	2671.4
2.95715	2586.33	2795.33
2.95643	2545.8	2929.8
2.95571	2617.33	2829.33
2.95498	2556.87	2832.87
2.95427	2590.73	2752.73
2.95355	2705.53	2864.53
2.95282	2662.8	2818.8
2.95211	2670.93	3014.93
2.95139	2652	2987
2.95067	2754.8	3040.8
2.94995	2714.27	3035.27
2.94924	2673.4	3122.4
2.94852	2809.33	3171.33
2.9478	2821	3146
2.94708	2851.2	3180.2
2.94637	2791.47	3129.47
2.94566	2965.07	3196.07
2.94493	3043.2	3192.2
2.94422	3004.73	3208.73
2.94351	2897.6	3263.6
2.9428	2965	3251
2.94208	3029.87	3246.87
2.94136	2944.33	3176.33
2.94065	3114.2	3351.2
2.93994	2989	3349
2.93923	3031	3225
2.93851	3112.07	3237.07
2.9378	3076	3307
2.93709	3122.4	3371.4
2.93638	3033.2	3304.2
2.93567	3114.6	3335.6
2.93496	3048.93	3409.93
2.93425	3081.33	3480.33
2.93354	3131.67	3326.67
2.93284	3246.87	3575.87
2.93212	3264.33	3632.33
2.93141	3441.07	3775.07
2.93071	3444.27	3737.27
2.93	3494.67	3766.67
2.92929	3355.67	4100.67
2.92858	3508.93	3795.93
2.92788	3393.27	3702.27
2.92717	3482.07	3695.07
2.92647	3707	3881
2.92576	3566.67	3919.67
2.92505	3502.2	3927.2
2.92435	3497.67	3779.67
2.92365	3662.87	4020.87
2.92294	3586.67	3876.67
2.92224	3597.27	4056.27
2.92153	3713.93	4039.93
2.92083	3722.53	3980.53
2.92013	3778.87	4064.87
2.91943	3747.47	4044.47
2.91873	3677.53	4022.53
2.91802	3740.87	4084.87
2.91732	3958.47	4175.47
2.91662	3836.13	4150.13
2.91592	3958.93	4182.93
2.91522	3841.2	4344.2
2.91452	3963.93	4301.93
2.91382	3976.67	4303.67
2.91312	4052.73	4240.73
2.91242	4004.67	4317.67
2.91172	3969.4	4310.4
2.91102	4059.87	4300.87
2.91033	4238.6	4390.6
2.90963	4072.8	4425.8
2.90893	4285.13	4440.13
2.90823	4204.93	4516.93
2.90754	4131.6	4590.6
2.90684	4220.47	4641.47
2.90615	4361.73	4555.73
2.90545	4331.93	4708.93
2.90476	4381.13	4634.13
2.90406	4431.27	4798.27
2.90336	4499.13	4729.13
2.90267	4481	4601
2.90198	4441.47	4782.47
2.90128	4588.27	4744.27
2.90059	4474.27	4789.27
2.8999	4494.53	4873.53
2.89921	4496.53	4804.53
2.89852	4580.93	4875.93
2.89783	4661.33	4892.33
2.89714	4396.53	4688.53
2.89644	4614.6	4844.6
2.89575	4664.4	5042.4
2.89506	4710.33	5025.33
2.89437	4675.2	4945.2
2.89368	4642	5122
2.89299	4766.4	5031.4
2.8923	4770.4	5273.4
2.89162	4767.33	5085.33
2.89093	4879.07	5087.07
2.89024	4974.67	5219.67
2.88955	4979.4	5180.4
2.88886	5012.4	5313.4
2.88817	4822.73	5386.73
2.88749	5068.53	5448.53
2.8868	5123.27	5385.27
2.88612	5192.73	5583.73
2.88543	5091.47	5450.47
2.88475	5241.4	5573.4
2.88406	5240.87	5466.87
2.88338	5172.8	5567.8
2.8827	5177.6	5426.6
2.88201	5204.87	5530.87
2.88133	5273.2	5477.2
2.88065	5194.07	5507.07
2.87996	5217.6	5509.6
2.87928	5403.13	5536.13
2.8786	5213.67	5596.67
2.87792	5201.47	5656.47
2.87724	5320.87	5592.87
2.87656	5307.33	5459.33
2.87588	5275.07	5697.07
2.8752	5278.27	5515.27
2.87452	5312.93	5532.93
2.87383	5425.8	5701.8
2.87315	5150.8	5625.8
2.87247	5455.27	5772.27
2.87179	5516.6	5718.6
2.87111	5616.07	5942.07
2.87044	5405.93	5713.93
2.86976	5516.2	5778.2
2.86908	5645.8	5855.8
2.8684	5741.13	6003.13
2.86773	5601.2	5946.2
2.86705	5685.87	5775.87
2.86638	5467.4	5843.4
2.8657	5741.93	5969.93
2.86502	5648.13	5958.13
2.86435	5616	5922
2.86368	5764.87	5971.87
2.863	5738.07	6054.07
2.86233	5865.93	6013.93
2.86165	5755.4	5998.4
2.86099	5656.87	5897.87
2.86031	5693.27	6076.27
2.85964	5828.27	6236.27
2.85897	5825.13	6087.13
2.8583	5895.2	6158.2
2.85762	5952.67	6257.67
2.85695	5868.4	6137.4
2.85628	5832.4	6089.4
2.85561	5971.33	6180.33
2.85494	6018.53	6339.53
2.85427	6027.67	6079.67
2.8536	5950.07	6319.07
2.85293	5953.8	6205.8
2.85226	5999.67	6158.67
2.85159	5810.13	6328.13
2.85092	5796.4	6433.4
2.85025	5872.67	6302.67
2.84959	5848	6301
2.84892	5937.07	6347.07
2.84825	6036.2	6417.2
2.84758	6241.67	6395.67
2.84692	6119.93	6373.93
2.84626	6125.73	6312.73
2.84559	6051.07	6322.07
2.84492	6132.53	6431.53
2.84426	6031.67	6539.67
2.84359	6169.27	6366.27
2.84293	6189.87	6411.87
2.84226	6196.47	6325.47
2.8416	6128.93	6442.93
2.84094	6242.4	6558.4
2.84027	6228.6	6604.6
2.83961	6285.67	6410.67
2.83895	6243.87	6567.87
2.83829	6272.2	6482.2
2.83763	6234.2	6442.2
2.83696	6356.4	6698.4
2.8363	6395.27	6508.27
2.83564	6531.53	6651.53
2.83498	6421.73	6606.73
2.83432	6578.4	6325.4
2.83366	6390.2	6552.2
2.833	6336.87	6555.87
2.83234	6274.67	6431.67
2.83168	6263.67	6647.67
2.83102	6253	6498
2.83037	6225.2	6345.2
2.82971	6413.53	6372.53
2.82905	6161.2	6398.2
2.82839	6022.53	6317.53
2.82774	6234.07	6513.07
2.82708	6356.67	6388.67
2.82642	6187.27	6386.27
2.82577	6278.93	6485.93
2.82511	6302.67	6569.67
2.82445	6325	6439
2.8238	6467.27	6523.27
2.82315	6342.2	6600.2
2.82249	6503	6573
2.82184	6385.8	6663.8
2.82118	6547.33	6689.33
2.82053	6566.4	6677.4
2.81987	6426.33	6630.33
2.81922	6493.4	6629.4
2.81857	6406.73	6608.73
2.81792	6351.87	6606.87
2.81727	6364.87	6527.87
2.81661	6301.67	6543.67
2.81596	6342.47	6422.47
2.81532	6456.8	6533.8
2.81466	6201.2	6360.2
2.81401	6157.13	6567.13
2.81336	6221.47	6431.47
2.81271	6277.47	6481.47
2.81206	6426.87	6580.87
2.81142	6414.53	6506.53
2.81077	6544.87	6648.87
2.81012	6519.4	6673.4
2.80947	6487.87	6632.87
2.80882	6552.47	6645.47
2.80817	6536.47	6634.47
2.80753	6524	6558
2.80688	6399.13	6630.13
2.80623	6520.6	6800.6
2.80558	6628.4	6699.4
2.80494	6588.8	6654.8
2.80429	6506	6696
2.80365	6437.6	6845.6
2.803	6650.07	6769.07
2.80236	6804.73	6631.73
2.80172	6601.67	6764.67
2.80107	6416.33	6648.33
2.80042	6334.73	6821.73
2.79979	6415.33	6670.33
2.79914	6468.33	6837.33
2.7985	6666.4	6556.4
2.79785	6592.87	6673.87
2.79721	6456.93	6672.93
2.79657	6445.2	6674.2
2.79593	6734	6749
2.79529	6618	6739
2.79464	6516.33	6637.33
2.79401	6514.27	6619.27
2.79337	6500	6656
2.79272	6652.53	6853.53
2.79209	6503.87	6672.87
2.79145	6446.67	6751.67
2.79081	6541.87	6614.87
2.79017	6610.33	6601.33
2.78953	6639.4	6675.4
2.78889	6778.53	6761.53
2.78825	6640.4	6822.4
2.78761	6465.2	6587.2
2.78698	6650.6	6740.6
2.78634	6731.13	6760.13
2.7857	6577.8	6610.8
2.78507	6491.47	6720.47
2.78443	6715.93	6760.93
2.7838	6546.13	6807.13
2.78316	6738.27	6633.27
2.78253	6537.27	6696.27
2.78189	6659.33	6724.33
2.78125	6517	6581
2.78062	6598.47	6447.47
2.77999	6580.13	6703.13
2.77935	6603	6618
2.77872	6515.27	6787.27
2.77809	6583.47	6534.47
2.77745	6581.87	6676.87
2.77682	6386.73	6809.73
2.77619	6528.93	6532.93
2.77556	6468.6	6685.6
2.77492	6503.13	6705.13
2.7743	6584.8	6592.8
2.77366	6653.27	6503.27
2.77303	6723.73	6732.73
2.77241	6888	6760
2.77177	6667.4	6725.4
2.77114	6556.13	6585.13
2.77052	6648.6	6600.6
2.76989	6605.13	6622.13
2.76925	6630.93	6684.93
2.76863	6597.27	6704.27
2.768	6678.4	6770.4
2.76738	6555.87	6698.87
2.76675	6544.6	6685.6
2.76612	6422.4	6555.4
2.76549	6553.6	6668.6
2.76486	6543.27	6480.27
2.76424	6412.2	6690.2
2.76361	6517.27	6484.27
2.76298	6512.47	6565.47
2.76236	6595.07	6379.07
2.76174	6513.2	6499.2
2.76111	6437.87	6689.87
2.76049	6520.53	6335.53
2.75986	6372.73	6301.73
2.75923	6435.4	6361.4
2.75861	6364.47	6276.47
2.75799	6445.87	6458.87
2.75736	6465	6423
2.75674	6386.73	6510.73
2.75612	6328.4	6646.4
2.7555	6384	6594
2.75488	6436.47	6285.47
2.75425	6437.47	6277.47
2.75363	6385.2	6386.2
2.75301	6216.67	6427.67
2.75239	6398.93	6510.93
2.75177	6361.33	6376.33
2.75115	6247.73	6298.73
2.75053	6458	6268
2.74991	6288.4	6294.4
2.74929	6269.87	6331.87
2.74867	6259.67	6258.67
2.74806	6318.13	6246.13
2.74744	6299.33	6284.33
2.74681	6246.4	6237.4
2.7462	6313.67	6290.67
2.74558	6120	6174
2.74497	6074.87	6219.87
2.74435	6179.27	6327.27
2.74373	6353.27	6163.27
2.74311	6255.4	6231.4
2.7425	6270.67	6107.67
2.74188	6274.6	6269.6
2.74126	6211.2	6176.2
2.74065	6394.07	6338.07
2.74003	6316.47	6272.47
2.73942	6319.8	6302.8
2.73881	6055.67	6282.67
2.7382	6401.13	6371.13
2.73758	6262.27	6417.27
2.73697	6266.47	6237.47
2.73635	6139.8	6194.8
2.73574	6297.07	6209.07
2.73513	6242.8	6171.8
2.73451	6216.27	6055.27
2.7339	6026.67	6164.67
2.73329	6135.67	6066.67
2.73268	6033	6198
2.73207	6067.93	6160.93
2.73146	6221.07	6267.07
2.73084	6184.47	6052.47
2.73024	6109.33	6064.33
2.72962	6028.6	5883.6
2.72902	6110.13	6036.13
2.7284	5967.53	5953.53
2.7278	5914.53	5980.53
2.72719	6016.13	5978.13
2.72658	5847.87	6183.87
2.72597	6113.93	6034.93
2.72536	5921.73	5986.73
2.72475	5959.33	6021.33
2.72415	5993.67	5919.67
2.72354	5895.07	6064.07
2.72293	5902.73	6006.73
2.72233	5809.27	5920.27
2.72172	6003.6	5874.6
2.72111	5913.87	5890.87
2.72051	5839.33	5852.33
2.7199	5967.73	5815.73
2.7193	5823.27	5818.27
2.71869	5917.2	5880.2
2.71809	5682.8	5931.8
2.71749	5769.53	5754.53
2.71688	5979.67	5972.67
2.71628	5524.27	5700.27
2.71567	5905.87	5756.87
2.71507	5728.33	5640.33
2.71446	5707.6	5729.6
2.71386	5701.8	5756.8
2.71326	5810.2	5778.2
2.71266	5599.8	5800.8
2.71205	5773.33	5704.33
2.71146	5649.13	5609.13
2.71086	5760.4	5674.4
2.71025	5569.8	5589.8
2.70965	5583.8	5767.8
2.70905	5731.4	5830.4
2.70845	5545.33	5550.33
2.70785	5636.13	5699.13
2.70725	5759.8	5659.8
2.70666	5750.53	5634.53
2.70605	5858.67	5693.67
2.70546	5685.53	5549.53
2.70485	5774.73	5717.73
2.70426	5735.73	5639.73
2.70366	5664.13	5525.13
2.70306	5629.53	5635.53
2.70247	5605.87	5495.87
2.70187	5515.47	5544.47
2.70127	5501.2	5488.2
2.70067	5556.87	5417.87
2.70008	5565.87	5477.87
2.69948	5565	5337
2.69888	5495.33	5484.33
2.69829	5613.13	5548.13
2.6977	5436.6	5430.6
2.6971	5345.07	5428.07
2.69651	5375.93	5319.93
2.69591	5274.93	5296.93
2.69532	5315.53	5409.53
2.69473	5331.27	5250.27
2.69413	5277.73	5353.73
2.69354	5321.93	5352.93
2.69295	5288.47	5283.47
2.69235	5362.87	5242.87
2.69176	5370.67	5348.67
2.69116	5408.27	5399.27
2.69058	5168.4	5292.4
2.68999	5364.2	5391.2
2.68939	5194	5315
2.6888	5388.93	5300.93
2.68821	5232.87	5356.87
2.68762	5248.47	5241.47
2.68703	5245.47	5301.47
2.68644	5176.33	5293.33
2.68585	5243.73	5217.73
2.68526	5297.53	5256.53
2.68467	5290.73	4935.73
2.68408	5242.27	5212.27
2.68349	5138.47	5127.47
2.68291	5013.4	5172.4
2.68232	5234.8	5075.8
2.68173	5149.07	5283.07
2.68114	5153.73	5027.73
2.68055	5010.47	5208.47
2.67997	4934.33	5094.33
2.67938	5056.07	5195.07
2.67879	5083.2	5073.2
2.67821	5161.8	5128.8
2.67762	5013.67	5050.67
2.67704	5127.47	4991.47
2.67645	5074.2	5206.2
2.67587	4900	5095
2.67528	5063.47	5078.47
2.6747	4970.87	5048.87
2.67411	4961.27	4979.27
2.67353	4985.27	4774.27
2.67294	4951.47	4935.47
2.67236	4909.93	4915.93
2.67178	4855.53	4731.53
2.67119	4836.87	4773.87
2.67061	4850.53	4784.53
2.67003	4881.2	4746.2
2.66945	4574.2	4745.2
2.66886	4711.6	4676.6
2.66828	4648.33	4677.33
2.66771	4672.67	4675.67
2.66713	4778.73	4709.73
2.66654	4635	4575
2.66596	4634.33	4717.33
2.66538	4642.47	4699.47
2.6648	4584.53	4635.53
2.66422	4524.27	4622.27
2.66364	4676.53	4566.53
2.66306	4719.27	4614.27
2.66248	4564.07	4673.07
2.6619	4532.13	4674.13
2.66133	4646.33	4656.33
2.66075	4565.6	4661.6
2.66017	4541.8	4559.8
2.65959	4491	4589
2.65902	4533.6	4610.6
2.65844	4502.13	4440.13
2.65786	4528.87	4598.87
2.65728	4580.27	4592.27
2.65671	4515.13	4518.13
2.65613	4460.4	4432.4
2.65556	4516.4	4404.4
2.65498	4415.87	4391.87
2.65441	4456.53	4307.53
2.65383	4418.07	4396.07
2.65326	4364.07	4242.07
2.65268	4366.47	4303.47
2.65211	4281.47	4269.47
2.65153	4388.93	4407.93
2.65096	4197.33	4143.33
2.65039	4287.4	4400.4
2.64981	4184.53	4189.53
2.64924	4213.6	4066.6
2.64867	4204.73	4401.73
2.6481	4066.87	4086.87

## Sheet: Fig. 3f
	σ+/σ+	σ+/σ-
3.74947	22.0667	2.06667
3.74828	97.0667	43.0667
3.74711	34.5333	-99.4667
3.74593	10.6	-4.4
3.74475	43.5333	37.5333
3.74357	-5.4	73.6
3.74239	10.6	104.6
3.74122	-45.3333	-12.3333
3.74004	9.66667	-3.33333
3.73886	-30.6	-64.6
3.73769	16.5333	-30.4667
3.73652	-13.6	16.4
3.73534	-66.2	-11.2
3.73416	11.9333	16.9333
3.73299	-51.3333	1.66667
3.73183	-25.5333	-17.5333
3.73066	-24.8	-13.8
3.72948	-44.0667	20.9333
3.72831	39.3333	-7.66667
3.72715	5.93333	-44.0667
3.72598	-26.2667	9.73333
3.72482	-15.8	-43.8
3.72365	36.3333	38.3333
3.72248	-16.7333	-28.7333
3.72132	37.4	10.4
3.72016	8.66667	64.6667
3.719	63.4	118.4
3.71783	20.2	69.2
3.71667	9.53333	-14.4667
3.71551	23.6667	37.6667
3.71435	11.4	-20.6
3.7132	-37.3333	3.66667
3.71204	30.0667	-4.93333
3.71087	-27.4667	-17.4667
3.70972	-5.46667	-25.4667
3.70857	3.06667	-11.9333
3.70741	36.2667	51.2667
3.70626	-34.5333	18.4667
3.7051	-10.9333	11.0667
3.70395	12.1333	18.1333
3.7028	13.4667	-50.5333
3.70165	0.06667	69.0667
3.7005	-21.2	-2.2
3.69935	25.7333	-56.2667
3.69819	-34.0667	-26.0667
3.69705	6.53333	-15.4667
3.6959	-25.5333	-7.53333
3.69475	-29.9333	-29.9333
3.69361	-21.6667	10.3333
3.69247	24	-28
3.69132	22.8667	31.8667
3.69017	22.7333	-0.26667
3.68903	-32.4	73.6
3.68789	-5.33333	-37.3333
3.68675	40.7333	10.7333
3.68561	-19.2667	-49.2667
3.68447	-41.0667	2.93333
3.68333	-38.3333	-63.3333
3.68219	-36.4667	46.5333
3.68104	-74	7
3.67991	-23.6	-34.6
3.67877	-31.4	21.6
3.67764	5.46667	58.4667
3.6765	12.8	-21.2
3.67537	8.4	-16.6
3.67424	19.0667	16.0667
3.67311	-9.8	-0.8
3.67197	11.1333	33.1333
3.67083	-18.6	5.4
3.6697	-15	42
3.66857	-65.6667	-48.6667
3.66745	20.7333	31.7333
3.66632	-70.3333	32.6667
3.66519	5.73333	54.7333
3.66406	6.53333	-36.4667
3.66294	-6.2	-16.2
3.66181	3	-40
3.66069	1.06667	-52.9333
3.65957	56.3333	80.3333
3.65843	-21.5333	-32.5333
3.65731	17.7333	46.7333
3.65619	29.9333	24.9333
3.65507	16.2667	-31.7333
3.65395	32.9333	-52.0667
3.65283	8.13333	-37.8667
3.65171	22.6	2.6
3.65059	-2.66667	70.3333
3.64947	37.2	-17.8
3.64836	2	-2
3.64724	-21.4	69.6
3.64613	19.4	-25.6
3.64501	-23.5333	15.4667
3.6439	27.4667	-17.5333
3.64278	-16.8	-30.8
3.64167	29.5333	-12.4667
3.64056	32.2667	26.2667
3.63945	41.7333	21.7333
3.63833	5.26667	2.26667
3.63722	-31.5333	-36.5333
3.63611	29.8	42.8
3.635	3.86667	36.8667
3.63389	-12.6667	12.3333
3.63278	24.9333	-21.0667
3.63168	-14	-11
3.63057	-6.46667	18.5333
3.62947	4.13333	-40.8667
3.62836	16.8	0.8
3.62726	24.2667	-1.73333
3.62616	48.5333	-21.4667
3.62505	5.26667	-22.7333
3.62395	2.4	-31.6
3.62285	-26	-28
3.62175	4	-36
3.62065	-9.86667	16.1333
3.61955	-42.5333	3.46667
3.61845	27	-34
3.61735	45.2667	44.2667
3.61626	-61.2	-13.2
3.61516	32.3333	28.3333
3.61406	77.8667	7.86667
3.61297	-41.4	-6.4
3.61187	11.2	7.2
3.61078	26.3333	-29.6667
3.60969	-29.2667	-2.26667
3.6086	50.9333	-24.0667
3.6075	47.3333	23.3333
3.60641	26.0667	-15.9333
3.60532	-24.8667	-0.86667
3.60424	-17.6667	4.33333
3.60315	-49.4	-9.4
3.60206	5.2	1.2
3.60098	-52.6	9.4
3.59989	10.0667	-29.9333
3.5988	72.6	-6.4
3.59772	1.2	12.2
3.59663	-7.66667	-30.6667
3.59555	8.33333	3.33333
3.59446	9.53333	3.53333
3.59338	-19.8667	30.1333
3.5923	-0.46667	-33.4667
3.59122	-10.4	-16.4
3.59013	-38.1333	-5.13333
3.58905	56.2	37.2
3.58797	0.13333	-10.8667
3.58689	-7.73333	8.26667
3.58582	-12	-25
3.58475	43.0667	-22.9333
3.58367	-1.66667	0.33333
3.58259	14.4	-54.6
3.58152	6.13333	-29.8667
3.58044	36.2	22.2
3.57937	-30.3333	-46.3333
3.57829	-35.4667	-23.4667
3.57722	-65.4667	-3.46667
3.57615	-37.6	-58.6
3.57507	9.86667	55.8667
3.574	29.7333	43.7333
3.57294	-9	78
3.57187	-16.4667	23.5333
3.5708	-9.93333	6.06667
3.56973	6	4
3.56866	6.53333	16.5333
3.5676	13.4667	-25.5333
3.56653	5.46667	38.4667
3.56546	61.9333	22.9333
3.5644	-50.6	-74.6
3.56334	2.8	6.8
3.56228	-1.33333	23.6667
3.56121	25.1333	33.1333
3.56015	47.1333	6.13333
3.55909	24.7333	-8.26667
3.55802	-27.1333	-23.1333
3.55696	-43.4	-2.4
3.55591	15.2	-40.8
3.55485	-32.6	-61.6
3.55379	22.7333	-18.2667
3.55273	43.6	2.6
3.55168	0.06667	12.0667
3.55062	34.6	28.6
3.54956	-27.6667	-15.6667
3.54851	43.7333	5.73333
3.54746	15	20
3.5464	-18.1333	-38.1333
3.54535	-24.6667	-28.6667
3.5443	3.53333	5.53333
3.54324	5.4	29.4
3.5422	-46.2667	-22.2667
3.54115	63.9333	-8.06667
3.5401	1.26667	62.2667
3.53905	-31.9333	27.0667
3.53799	-12.3333	85.6667
3.53695	34.6	-32.4
3.53591	-17.1333	41.8667
3.53486	14.7333	-55.2667
3.53381	-48.5333	-38.5333
3.53276	-2.6	-0.6
3.53172	-20.9333	-23.9333
3.53068	-27.8	47.2
3.52964	-10.4	-30.4
3.52859	18.3333	36.3333
3.52755	10.5333	56.5333
3.5265	-27.4	-22.4
3.52547	-17.4	-15.4
3.52443	13.8667	19.8667
3.52339	46.0667	-3.93333
3.52235	48	15
3.52131	-13.2667	-30.2667
3.52028	-15.6667	37.3333
3.51924	-21.6	31.4
3.5182	-64.6667	-43.6667
3.51716	-27.5333	15.4667
3.51612	54.2	60.2
3.5151	-12	-17
3.51406	-43.8	-15.8
3.51303	-20.9333	-15.9333
3.51199	11.3333	4.33333
3.51097	35.3333	45.3333
3.50993	-16.6667	-41.6667
3.5089	5.86667	-12.1333
3.50787	-32.4667	-8.46667
3.50685	-76.4667	4.53333
3.50582	-52.4667	30.5333
3.50479	6.73333	5.73333
3.50376	9.26667	-36.7333
3.50274	-2.53333	0.46667
3.50171	4.26667	28.2667
3.50068	-14.9333	44.0667
3.49965	-11.9333	23.0667
3.49863	34.4	4.4
3.49761	20.3333	-47.6667
3.49658	-35	24
3.49556	-6.93333	20.0667
3.49454	-64.8667	32.1333
3.49352	26.0667	14.0667
3.4925	-6.4	59.6
3.49148	20.9333	-7.06667
3.49046	19.8	45.8
3.48944	-21.6	-9.6
3.48842	5.4	23.4
3.48741	-44.9333	60.0667
3.48639	27.9333	-49.0667
3.48537	27	19
3.48436	-34.6667	-0.66667
3.48334	28.9333	3.93333
3.48232	-13.8667	-46.8667
3.48132	-69.4	-19.4
3.4803	10.6667	-10.3333
3.47929	-33	-7
3.47827	39.7333	43.7333
3.47727	3.13333	9.13333
3.47625	-18	-28
3.47524	-36.9333	24.0667
3.47424	-59.8	14.2
3.47322	10.1333	-40.8667
3.47221	36.1333	15.1333
3.47121	-25.0667	-35.0667
3.4702	45.6	-3.4
3.46919	-23.4667	32.5333
3.46819	-6.66667	4.33333
3.46718	9.4	57.4
3.46618	-48.5333	-12.5333
3.46518	-10.4	21.6
3.46417	7	21
3.46316	-30.4667	17.5333
3.46217	22.0667	-12.9333
3.46116	-10.0667	26.9333
3.46016	-34.6667	-25.6667
3.45917	23.0667	22.0667
3.45816	-24.4667	-41.4667
3.45716	13.6	15.6
3.45617	11.2	26.2
3.45517	-25.6	0.4
3.45417	-31.6667	-20.6667
3.45317	35.3333	7.33333
3.45217	17.1333	-65.8667
3.45118	-5.53333	-1.53333
3.45019	13.8	24.8
3.44919	13.7333	-15.2667
3.4482	12.6	39.6
3.4472	26.0667	7.06667
3.44622	42.8	-18.2
3.44522	-7.6	49.4
3.44422	-9.4	49.6
3.44324	-11.4667	-9.46667
3.44225	2.33333	30.3333
3.44126	-45.8667	-32.8667
3.44027	13	-18
3.43928	-8.13333	-42.1333
3.43829	-42.4	13.6
3.4373	-10.0667	-14.0667
3.43632	-8.2	16.8
3.43533	7.86667	7.86667
3.43434	25.2667	-6.73333
3.43336	1.33333	38.3333
3.43237	-23.8	25.2
3.4314	-24.8667	7.13333
3.43041	16.2	25.2
3.42942	-1.26667	-1.26667
3.42845	-24.0667	22.9333
3.42746	-5.53333	19.4667
3.42648	-16.4667	2.53333
3.4255	16.3333	19.3333
3.42453	-3.8	18.2
3.42354	-69.0667	-49.0667
3.42256	11.7333	60.7333
3.42159	5.93333	-52.0667
3.4206	30.4667	24.4667
3.41963	56.2	-39.8
3.41865	80.8	35.8
3.41768	17.3333	-8.66667
3.4167	-2.46667	-12.4667
3.41573	-30.2667	-9.26667
3.41476	3.13333	35.1333
3.41379	25.8	40.8
3.41281	-7.46667	22.5333
3.41183	-5.06667	14.9333
3.41087	-17.9333	52.0667
3.40989	-17.1333	-11.1333
3.40893	-11	-20
3.40795	-45.4667	-70.4667
3.40699	-43.5333	-9.53333
3.40601	-30.2	-30.2
3.40505	10.8	18.8
3.40408	35	10
3.40312	0.66667	-24.3333
3.40214	-7.8	5.2
3.40118	-20.4667	1.53333
3.40021	25.3333	4.33333
3.39925	9.46667	19.4667
3.39828	-25.2	-42.2
3.39733	-10.2	36.8
3.39636	7.06667	-23.9333
3.3954	39.4	-8.6
3.39443	19.6	8.6
3.39348	46.6	32.6
3.39251	33.6667	31.6667
3.39156	8.6	-22.4
3.39059	-12.8	-2.8
3.38964	34.5333	-11.4667
3.38867	-27	31
3.38772	-5.4	-36.4
3.38676	11.8	52.8
3.3858	40.9333	-28.0667
3.38484	-57.8	-5.8
3.38389	0.66667	44.6667
3.38293	38.4667	31.4667
3.38198	-69.6	-18.6
3.38102	38.2667	1.26667
3.38007	16	-45
3.37912	-16.4667	-22.4667
3.37817	-27.2667	-0.26667
3.37722	46.2	41.2
3.37626	12.1333	10.1333
3.37532	9.53333	6.53333
3.37436	6.86667	6.86667
3.37342	5.4	20.4
3.37246	-25.5333	13.4667
3.37152	-19.7333	-26.7333
3.37057	25.4667	-19.5333
3.36962	-7.06667	-11.0667
3.36868	-0.66667	-8.66667
3.36773	-6.86667	20.1333
3.36678	37.0667	-9.93333
3.36583	21.1333	11.1333
3.36489	3.33333	3.33333
3.36395	-7.86667	1.13333
3.363	33.8667	14.8667
3.36206	49.2	17.2
3.36112	-21	-60
3.36018	-2.46667	30.5333
3.35923	18.4	10.4
3.35829	-23.6	-18.6
3.35736	-15.4	23.6
3.35641	22.4667	-21.5333
3.35548	21.8667	-0.13333
3.35453	16.4667	20.4667
3.3536	43	68
3.35267	17.6	37.6
3.35172	-11.0667	9.93333
3.35079	-22.9333	20.0667
3.34986	-20.8	11.2
3.34892	-57	-42
3.34799	5.13333	-14.8667
3.34705	25.7333	-19.2667
3.34612	29.2	42.2
3.34519	-7.46667	-1.46667
3.34425	48.1333	-17.8667
3.34332	-21.9333	-4.93333
3.34238	6.13333	-5.86667
3.34145	2.4	23.4
3.34053	-4.06667	-3.06667
3.33959	-36.2667	-18.2667
3.33866	-31.7333	61.2667
3.33774	12.6	-5.4
3.3368	-24.6667	31.3333
3.33588	1.13333	-17.8667
3.33496	58.5333	25.5333
3.33402	10.9333	64.9333
3.3331	12.8667	9.86667
3.33218	2	-24
3.33125	24.3333	22.3333
3.33033	-53.4	10.6
3.3294	32.8667	15.8667
3.32847	-22.6	2.4
3.32755	-42.2	-31.2
3.32664	18.5333	-19.4667
3.32571	-50.8	8.2
3.32479	10.9333	2.93333
3.32387	-33.3333	-11.3333
3.32294	50.8667	66.8667
3.32203	-19.6667	-17.6667
3.32111	-11.8667	-1.86667
3.32019	-25.1333	-3.13333
3.31927	49.5333	1.53333
3.31836	-25	19
3.31743	-2.4	14.6
3.31652	-2.46667	21.5333
3.31561	-26	37
3.31468	-14.9333	41.0667
3.31377	4.86667	94.8667
3.31286	1.53333	330.533
3.31195	76.8667	552.867
3.31103	12	331
3.31012	67.7333	453.733
3.30921	41.1333	706.133
3.30829	59.1333	817.133
3.30738	84.2	808.2
3.30647	243.667	5522.67
3.30556	1468.8	25554.8
3.30465	3124.6	38450.6
3.30374	2131.87	18585.9
3.30284	624.933	6810.93
3.30193	124.133	1161.13
3.30102	16.8667	128.867
3.30011	64.1333	39.1333
3.29921	23.8	64.8
3.29829	24.1333	57.1333
3.29739	35	62
3.29649	56.8667	87.8667
3.29558	27.4	41.4
3.29467	64.4667	54.4667
3.29377	92.4	60.4
3.29287	92.6	97.6
3.29197	113.333	70.3333
3.29106	61.0667	128.067
3.29016	59.4	73.4
3.28926	80.6	78.6
3.28837	89.2667	119.267
3.28747	94.2	112.2
3.28656	127.933	72.9333
3.28566	85.4667	127.467
3.28477	183.667	133.667
3.28387	148.133	147.133
3.28297	151.067	215.067
3.28207	147.867	114.867
3.28118	142.4	196.4
3.28028	169.733	231.733
3.27939	243.267	225.267
3.27849	154.667	197.667
3.2776	228.533	265.533
3.2767	230.6	291.6
3.27581	184.867	309.867
3.27492	246.467	349.467
3.27402	206.4	291.4
3.27313	303.8	344.8
3.27224	285.267	340.267
3.27135	241.533	398.533
3.27046	356.8	413.8
3.26957	274.533	406.533
3.26868	417.467	463.467
3.26779	457.933	549.933
3.26691	557.467	633.467
3.26602	633.467	720.467
3.26513	607.8	799.8
3.26424	712.8	867.8
3.26336	818.4	990.4
3.26247	857.333	1080.33
3.26159	928.533	1181.53
3.2607	1010.07	1207.07
3.25981	1017.6	1230.6
3.25893	971.133	1342.13
3.25805	948.733	1262.73
3.25717	888.067	1114.07
3.25629	896.733	1084.73
3.2554	909.867	1019.87
3.25452	785.533	1042.53
3.25364	729.067	877.067
3.25276	666.267	816.267
3.25188	623.6	707.6
3.251	562.2	592.2
3.25012	474.267	601.267
3.24925	418.667	515.667
3.24837	502.133	514.133
3.24748	492.867	474.867
3.24661	390.8	502.8
3.24573	374	447
3.24486	393.667	404.667
3.24398	372.667	335.667
3.24311	357.2	391.2
3.24224	284.6	434.6
3.24136	389.6	332.6
3.24048	352.733	378.733
3.23961	365.133	422.133
3.23874	352.8	376.8
3.23787	333.8	326.8
3.237	365.267	373.267
3.23613	310.333	291.333
3.23526	302.6	302.6
3.23439	311.4	321.4
3.23352	284.667	323.667
3.23265	268.8	211.8
3.23178	245.933	327.933
3.23091	220.2	217.2
3.23004	245.933	247.933
3.22918	245.6	232.6
3.22831	223.4	244.4
3.22744	207.733	202.733
3.22658	185.467	200.467
3.22571	251.933	195.933
3.22485	267.4	231.4
3.22399	199.467	176.467
3.22312	147.133	190.133
3.22226	186.533	235.533
3.2214	167.267	225.267
3.22054	216.333	215.333
3.21968	213.8	154.8
3.21881	216.533	140.533
3.21795	153.667	160.667
3.21709	180.2	210.2
3.21623	146	227
3.21537	192	189
3.21451	215.133	164.133
3.21365	166.867	189.867
3.21279	219.4	209.4
3.21194	237	227
3.21108	269	146
3.21022	215.4	148.4
3.20937	205.867	168.867
3.20851	168.133	151.133
3.20766	155.867	139.867
3.2068	206.667	194.667
3.20595	161.267	199.267
3.2051	184.8	144.8
3.20424	156.067	150.067
3.20339	198.8	169.8
3.20254	162.8	213.8
3.20169	191.933	189.933
3.20083	177.867	207.867
3.19998	203	155
3.19913	159.733	193.733
3.19828	158	132
3.19743	177.267	187.267
3.19658	186.6	166.6
3.19574	162.333	182.333
3.19489	188.467	169.467
3.19404	114.667	163.667
3.19319	161.467	139.467
3.19235	167.467	116.467
3.1915	145.333	146.333
3.19065	146.533	168.533
3.18981	136.667	52.6667
3.18896	128.8	136.8
3.18812	130.733	160.733
3.18728	156.867	120.867
3.18643	147.267	60.2667
3.18559	120.867	160.867
3.18475	135.933	133.933
3.1839	132.667	111.667
3.18306	135.867	94.8667
3.18222	152.067	155.067
3.18138	136.733	142.733
3.18054	133.267	139.267
3.1797	122.4	170.4
3.17887	121.467	128.467
3.17803	138.333	85.3333
3.17719	114.067	159.067
3.17635	108.867	137.867
3.17551	152.733	109.733
3.17468	107.733	112.733
3.17384	116.733	174.733
3.173	99.2667	65.2667
3.17217	111.333	136.333
3.17133	110.067	152.067
3.1705	126.333	128.333
3.16966	124.4	114.4
3.16883	102.667	96.6667
3.16799	94	137
3.16717	74.7333	149.733
3.16633	115.067	102.067
3.1655	117.467	119.467
3.16467	90.0667	99.0667
3.16384	70.4667	94.4667
3.16301	177.667	133.667
3.16218	126.467	55.4667
3.16135	102	85
3.16052	76.4	68.4
3.15969	94.1333	110.133
3.15887	92.9333	93.9333
3.15804	153.467	92.4667
3.15721	95.4	59.4
3.15638	60	123
3.15555	131.933	82.9333
3.15473	55.6	46.6
3.1539	53.9333	101.933
3.15307	81.6667	102.667
3.15225	96	79
3.15143	108.133	143.133
3.15061	79.3333	88.3333
3.14978	77.8667	78.8667
3.14896	122.533	79.5333
3.14813	88	156
3.14731	38.2667	107.267
3.14649	42.2667	25.2667
3.14568	53.2	93.2
3.14485	29.4667	101.467
3.14403	76.6667	69.6667
3.14321	124.467	95.4667
3.14239	97.9333	64.9333
3.14157	77.3333	85.3333
3.14075	49.1333	56.1333
3.13994	38.1333	101.133
3.13912	60.0667	66.0667
3.1383	77.4	37.4
3.13749	37.7333	45.7333
3.13667	87.1333	52.1333
3.13585	57.9333	90.9333
3.13504	56.9333	107.933
3.13423	143.267	116.267
3.13341	44.3333	67.3333
3.13259	76.7333	55.7333
3.13178	84.4667	31.4667
3.13097	21.3333	25.3333
3.13016	85.8667	68.8667
3.12935	66.8667	77.8667
3.12853	79.4667	56.4667
3.12772	94.4	27.4
3.12691	36.6667	105.667
3.1261	136.533	96.5333
3.12529	31.0667	80.0667
3.12448	110.6	55.6
3.12367	51.8667	100.867
3.12287	47.4	2.4
3.12206	-0.4	73.6
3.12125	99.7333	67.7333
3.12044	95.7333	23.7333
3.11963	72.1333	147.133
3.11883	65.8	9.8
3.11802	46.6667	85.6667
3.11721	104.867	118.867
3.11641	63.0667	35.0667
3.11561	87.9333	104.933
3.1148	122.333	69.3333
3.114	77.7333	84.7333
3.11319	74.1333	111.133
3.11239	80.5333	70.5333
3.11159	90.7333	84.7333
3.11079	51.3333	34.3333
3.10998	28.0667	93.0667
3.10918	81.2667	55.2667
3.10838	107.667	86.6667
3.10758	39.4	103.4
3.10678	54.8	54.8
3.10598	92.4667	132.467
3.10519	77.3333	90.3333
3.10438	38.8667	48.8667
3.10358	50	73
3.10279	70.8	44.8
3.10199	116.867	46.8667
3.10119	58.8	25.8
3.1004	55.8667	55.8667
3.0996	89.2667	54.2667
3.09881	95.4667	108.467
3.09801	42.5333	11.5333
3.09721	38.5333	91.5333
3.09642	82.9333	30.9333
3.09563	115.2	88.2
3.09483	63.1333	51.1333
3.09404	42.2667	43.2667
3.09325	81.4	83.4
3.09245	52.7333	72.7333
3.09167	38.0667	109.067
3.09087	130.2	78.2
3.09008	100.267	88.2667
3.08929	57.5333	45.5333
3.0885	53.4	143.4
3.08771	71.7333	102.733
3.08692	102.067	88.0667
3.08614	59.6	50.6
3.08534	62.0667	88.0667
3.08455	145.533	114.533
3.08377	82.4667	64.4667
3.08298	88.5333	81.5333
3.08219	100.4	68.4
3.08141	53.3333	16.3333
3.08062	67.6	55.6
3.07983	40.2	80.2
3.07905	44.1333	129.133
3.07827	71.6	113.6
3.07748	76.8667	142.867
3.0767	74.6667	62.6667
3.07592	92.9333	116.933
3.07513	30.3333	91.3333
3.07435	69	64
3.07357	68.7333	68.7333
3.07278	99.4667	46.4667
3.07201	107.267	52.2667
3.07122	87.6667	96.6667
3.07044	52.2	72.2
3.06966	84.8667	76.8667
3.06888	97.7333	79.7333
3.06811	69.1333	44.1333
3.06733	46.4667	116.467
3.06654	61.5333	86.5333
3.06577	102.4	58.4
3.06499	92.1333	103.133
3.06421	61.5333	53.5333
3.06344	60.7333	76.7333
3.06266	77.6667	65.6667
3.06189	76.9333	95.9333
3.06111	107	63
3.06033	145.6	76.6
3.05956	71	60
3.05878	95.7333	88.7333
3.05801	61.6	97.6
3.05724	85.2667	88.2667
3.05646	66.6	70.6
3.05569	118.6	85.6
3.05492	85.8	78.8
3.05415	78.0667	59.0667
3.05337	110.133	40.1333
3.0526	98.2	100.2
3.05183	57.7333	100.733
3.05106	59	72
3.0503	48.2	69.2
3.04952	94.4	73.4
3.04875	76.8667	47.8667
3.04799	64.7333	98.7333
3.04721	50.4	80.4
3.04645	72.2667	25.2667
3.04568	115.067	121.067
3.04492	141.4	110.4
3.04415	72.8667	76.8667
3.04339	133.267	126.267
3.04262	75.4667	57.4667
3.04185	83.0667	114.067
3.04109	72.8667	107.867
3.04032	57.3333	70.3333
3.03956	87.2667	84.2667
3.03879	121.133	116.133
3.03803	91.6	68.6
3.03727	63.3333	106.333
3.03651	111	101
3.03574	29.7333	69.7333
3.03498	107.267	136.267
3.03422	76.8	88.8
3.03345	64.9333	58.9333
3.0327	77.8	120.8
3.03193	96.2667	103.267
3.03118	59.2667	71.2667
3.03041	106.133	100.133
3.02966	101.333	64.3333
3.0289	133.6	58.6
3.02814	104.867	138.867
3.02738	109.933	65.9333
3.02663	48.4	85.4
3.02587	67.2667	85.2667
3.02511	52.6667	42.6667
3.02435	100.133	97.1333
3.0236	147.267	101.267
3.02284	73.4667	75.4667
3.02209	100.133	117.133
3.02133	107.6	126.6
3.02058	126.533	144.533
3.01982	109.533	9.53333
3.01907	128.133	106.133
3.01832	137.267	115.267
3.01757	64.6	59.6
3.01681	95	100
3.01606	98	101
3.01531	115.733	98.7333
3.01456	132.733	170.733
3.01381	101.533	118.533
3.01306	110.733	139.733
3.01231	116.333	88.3333
3.01156	113.667	66.6667
3.01081	119	154
3.01006	132.533	67.5333
3.00931	113.467	115.467
3.00856	116.6	154.6
3.00782	80.7333	99.7333
3.00707	147.4	115.4
3.00632	136.867	134.867
3.00557	96	88
3.00483	88.4667	117.467
3.00409	113.467	138.467
3.00334	183	119
3.0026	132.867	130.867
3.00185	82.3333	105.333
3.00111	119.333	134.333
3.00036	104.267	134.267
2.99962	163.667	113.667
2.99888	176	113
2.99813	122.467	111.467
2.99739	158.667	156.667
2.99665	92.6667	134.667
2.99591	131.4	132.4
2.99516	129.067	113.067
2.99442	134.2	188.2
2.99369	118.867	162.867
2.99294	176.267	169.267
2.99221	141.667	130.667
2.99146	163.267	120.267
2.99073	136.267	144.267
2.98999	116.867	113.867
2.98925	120.667	104.667
2.98851	149.333	155.333
2.98777	165.533	179.533
2.98704	106.8	151.8
2.9863	65.9333	123.933
2.98556	107.333	164.333
2.98483	163.133	229.133
2.9841	200.2	191.2
2.98336	140.8	123.8
2.98263	126.4	168.4
2.98189	164.133	104.133
2.98116	146.133	164.133
2.98043	125.733	123.733
2.97969	127.067	102.067
2.97896	172.4	145.4
2.97823	184.533	212.533
2.97749	179.4	152.4
2.97676	107.2	124.2
2.97603	122.6	119.6
2.9753	172.333	157.333
2.97457	187.8	125.8
2.97384	98.8667	145.867
2.97311	167.2	139.2
2.97238	165.867	127.867
2.97165	212.6	181.6
2.97092	136.2	187.2
2.9702	152.933	164.933
2.96946	144.2	131.2
2.96874	204.467	121.467
2.96801	207.933	163.933
2.96728	142.733	131.733
2.96656	153.067	249.067
2.96583	196.933	269.933
2.96511	207.933	187.933
2.96438	233.667	212.667
2.96366	214.667	227.667
2.96293	184.533	211.533
2.96221	170.6	183.6
2.96148	221.6	229.6
2.96076	206.667	175.667
2.96003	182.067	200.067
2.95931	189.133	221.133
2.95859	171.133	208.133
2.95787	193.4	205.4
2.95715	174.333	161.333
2.95643	175.8	198.8
2.95571	210.333	186.333
2.95498	181.867	215.867
2.95427	190.733	128.733
2.95355	189.533	205.533
2.95282	196.8	188.8
2.95211	200.933	256.933
2.95139	188	265
2.95067	212.8	166.8
2.94995	176.267	225.267
2.94924	224.4	184.4
2.94852	229.333	182.333
2.9478	205	226
2.94708	184.2	277.2
2.94637	215.467	225.467
2.94566	207.067	188.067
2.94493	203.2	244.2
2.94422	177.733	233.733
2.94351	229.6	225.6
2.9428	225	279
2.94208	233.867	254.867
2.94136	291.333	273.333
2.94065	266.2	213.2
2.93994	213	216
2.93923	240	244
2.93851	181.067	206.067
2.9378	261	270
2.93709	174.4	219.4
2.93638	228.2	169.2
2.93567	224.6	224.6
2.93496	233.933	219.933
2.93425	211.333	230.333
2.93354	223.667	219.667
2.93284	225.867	219.867
2.93212	210.333	260.333
2.93141	209.067	216.067
2.93071	265.267	227.267
2.93	235.667	258.667
2.92929	-117.333	402.667
2.92858	216.933	256.933
2.92788	253.267	193.267
2.92717	236.067	285.067
2.92647	212	268
2.92576	234.667	238.667
2.92505	227.2	268.2
2.92435	259.667	306.667
2.92365	265.867	260.867
2.92294	257.667	286.667
2.92224	236.267	289.267
2.92153	262.933	234.933
2.92083	252.533	296.533
2.92013	261.867	308.867
2.91943	238.467	237.467
2.91873	294.533	244.533
2.91802	223.867	296.867
2.91732	283.467	242.467
2.91662	294.133	317.133
2.91592	291.933	320.933
2.91522	289.2	281.2
2.91452	292.933	264.933
2.91382	242.667	265.667
2.91312	272.733	348.733
2.91242	251.667	264.667
2.91172	293.4	287.4
2.91102	282.867	306.867
2.91033	310.6	343.6
2.90963	317.8	292.8
2.90893	326.133	264.133
2.90823	301.933	309.933
2.90754	274.6	299.6
2.90684	264.467	311.467
2.90615	337.733	330.733
2.90545	252.933	295.933
2.90476	320.133	317.133
2.90406	300.267	294.267
2.90336	344.133	276.133
2.90267	292	299
2.90198	325.467	341.467
2.90128	362.267	374.267
2.90059	334.267	263.267
2.8999	307.533	278.533
2.89921	317.533	335.533
2.89852	330.933	293.933
2.89783	278.333	333.333
2.89714	315.533	321.533
2.89644	335.6	337.6
2.89575	316.4	338.4
2.89506	340.333	356.333
2.89437	346.2	364.2
2.89368	316	319
2.89299	349.4	341.4
2.8923	361.4	397.4
2.89162	366.333	403.333
2.89093	340.067	324.067
2.89024	341.667	385.667
2.88955	340.4	380.4
2.88886	331.4	366.4
2.88817	342.733	369.733
2.88749	341.533	390.533
2.8868	333.267	373.267
2.88612	377.733	361.733
2.88543	366.467	359.467
2.88475	387.4	383.4
2.88406	381.867	380.867
2.88338	385.8	352.8
2.8827	395.6	356.6
2.88201	323.867	333.867
2.88133	452.2	432.2
2.88065	340.067	322.067
2.87996	350.6	369.6
2.87928	369.133	398.133
2.8786	380.667	431.667
2.87792	408.467	426.467
2.87724	377.867	419.867
2.87656	445.333	375.333
2.87588	332.067	439.067
2.8752	364.267	367.267
2.87452	374.933	403.933
2.87383	391.8	344.8
2.87315	363.8	402.8
2.87247	405.267	403.267
2.87179	430.6	432.6
2.87111	367.067	434.067
2.87044	409.933	387.933
2.86976	416.2	406.2
2.86908	380.8	395.8
2.8684	442.133	438.133
2.86773	399.2	393.2
2.86705	450.867	456.867
2.86638	344.4	464.4
2.8657	432.933	428.933
2.86502	413.133	428.133
2.86435	401	400
2.86368	417.867	444.867
2.863	419.067	366.067
2.86233	391.933	425.933
2.86165	445.4	416.4
2.86099	428.867	474.867
2.86031	432.267	460.267
2.85964	435.267	390.267
2.85897	358.133	396.133
2.8583	430.2	419.2
2.85762	473.667	465.667
2.85695	459.4	425.4
2.85628	429.4	454.4
2.85561	434.333	458.333
2.85494	477.533	466.533
2.85427	479.667	446.667
2.8536	477.067	423.067
2.85293	496.8	536.8
2.85226	421.667	444.667
2.85159	476.133	460.133
2.85092	425.4	475.4
2.85025	473.667	495.667
2.84959	488	424
2.84892	491.067	482.067
2.84825	466.2	426.2
2.84758	472.667	429.667
2.84692	448.933	520.933
2.84626	463.733	427.733
2.84559	433.067	489.067
2.84492	446.533	461.533
2.84426	497.667	469.667
2.84359	431.267	442.267
2.84293	409.867	486.867
2.84226	435.467	513.467
2.8416	511.933	497.933
2.84094	465.4	454.4
2.84027	534.6	495.6
2.83961	415.667	529.667
2.83895	489.867	545.867
2.83829	525.2	489.2
2.83763	474.2	534.2
2.83696	554.4	563.4
2.8363	518.267	473.267
2.83564	543.533	559.533
2.83498	464.733	540.733
2.83432	526.4	513.4
2.83366	480.2	484.2
2.833	508.867	489.867
2.83234	484.667	445.667
2.83168	439.667	514.667
2.83102	467	467
2.83037	536.2	485.2
2.82971	536.533	521.533
2.82905	532.2	553.2
2.82839	449.533	512.533
2.82774	479.067	451.067
2.82708	447.667	541.667
2.82642	526.267	482.267
2.82577	453.933	478.933
2.82511	544.667	499.667
2.82445	506	502
2.8238	533.267	554.267
2.82315	544.2	487.2
2.82249	503	491
2.82184	459.8	472.8
2.82118	524.333	497.333
2.82053	538.4	474.4
2.81987	533.333	505.333
2.81922	505.4	527.4
2.81857	573.733	504.733
2.81792	474.867	497.867
2.81727	514.867	557.867
2.81661	537.667	513.667
2.81596	494.467	509.467
2.81532	526.8	524.8
2.81466	463.2	529.2
2.81401	515.133	482.133
2.81336	480.467	501.467
2.81271	531.467	518.467
2.81206	547.867	511.867
2.81142	534.533	507.533
2.81077	496.867	518.867
2.81012	573.4	499.4
2.80947	489.867	494.867
2.80882	509.467	524.467
2.80817	535.467	510.467
2.80753	463	562
2.80688	504.133	553.133
2.80623	521.6	526.6
2.80558	553.4	524.4
2.80494	544.8	515.8
2.80429	449	545
2.80365	555.6	557.6
2.803	539.067	480.067
2.80236	573.733	554.733
2.80172	517.667	509.667
2.80107	495.333	541.333
2.80042	526.733	583.733
2.79979	500.333	607.333
2.79914	601.333	615.333
2.7985	571.4	540.4
2.79785	548.867	583.867
2.79721	490.933	508.933
2.79657	528.2	493.2
2.79593	576	579
2.79529	561	556
2.79464	518.333	564.333
2.79401	550.267	597.267
2.79337	521	526
2.79272	547.533	591.533
2.79209	560.867	576.867
2.79145	588.667	607.667
2.79081	492.867	568.867
2.79017	544.333	500.333
2.78953	552.4	642.4
2.78889	550.533	602.533
2.78825	560.4	558.4
2.78761	564.2	598.2
2.78698	596.6	640.6
2.78634	623.133	533.133
2.7857	580.8	633.8
2.78507	534.467	550.467
2.78443	563.933	607.933
2.7838	533.133	538.133
2.78316	618.267	608.267
2.78253	560.267	574.267
2.78189	605.333	583.333
2.78125	586	572
2.78062	523.467	539.467
2.77999	527.133	548.133
2.77935	555	571
2.77872	516.267	593.267
2.77809	555.467	577.467
2.77745	579.867	619.867
2.77682	587.733	531.733
2.77619	548.933	557.933
2.77556	543.6	559.6
2.77492	572.133	625.133
2.7743	529.8	580.8
2.77366	575.267	619.267
2.77303	546.733	598.733
2.77241	565	604
2.77177	588.4	642.4
2.77114	527.133	623.133
2.77052	672.6	593.6
2.76989	542.133	655.133
2.76925	569.933	644.933
2.76863	616.267	659.267
2.768	610.4	576.4
2.76738	552.867	576.867
2.76675	637.6	567.6
2.76612	670.4	643.4
2.76549	694.6	624.6
2.76486	517.267	585.267
2.76424	545.2	560.2
2.76361	625.267	586.267
2.76298	496.467	541.467
2.76236	596.067	632.067
2.76174	588.2	569.2
2.76111	553.867	565.867
2.76049	576.533	521.533
2.75986	598.733	643.733
2.75923	587.4	611.4
2.75861	572.467	581.467
2.75799	525.867	563.867
2.75736	579	588
2.75674	593.733	558.733
2.75612	609.4	628.4
2.7555	552	539
2.75488	587.467	594.467
2.75425	536.467	551.467
2.75363	551.2	572.2
2.75301	605.667	644.667
2.75239	581.933	628.933
2.75177	595.333	607.333
2.75115	601.733	593.733
2.75053	584	663
2.74991	614.4	581.4
2.74929	629.867	608.867
2.74867	571.667	612.667
2.74806	566.133	551.133
2.74744	587.333	607.333
2.74681	597.4	665.4
2.7462	627.667	592.667
2.74558	561	585
2.74497	603.867	648.867
2.74435	489.267	614.267
2.74373	566.267	607.267
2.74311	545.4	575.4
2.7425	556.667	566.667
2.74188	613.6	551.6
2.74126	592.2	582.2
2.74065	588.067	573.067
2.74003	528.467	613.467
2.73942	599.8	604.8
2.73881	602.667	571.667
2.7382	565.133	617.133
2.73758	637.267	581.267
2.73697	590.467	604.467
2.73635	582.8	609.8
2.73574	607.067	610.067
2.73513	500.8	591.8
2.73451	621.267	582.267
2.7339	652.667	578.667
2.73329	649.667	574.667
2.73268	612	597
2.73207	610.933	654.933
2.73146	571.067	630.067
2.73084	608.467	579.467
2.73024	597.333	616.333
2.72962	584.6	576.6
2.72902	596.133	630.133
2.7284	586.533	608.533
2.7278	581.533	642.533
2.72719	586.133	626.133
2.72658	534.867	583.867
2.72597	608.933	577.933
2.72536	525.733	539.733
2.72475	690.333	566.333
2.72415	560.667	562.667
2.72354	565.067	640.067
2.72293	584.733	588.733
2.72233	511.267	603.267
2.72172	613.6	592.6
2.72111	602.867	632.867
2.72051	625.333	543.333
2.7199	529.733	698.733
2.7193	612.267	555.267
2.71869	578.2	646.2
2.71809	573.8	627.8
2.71749	610.533	605.533
2.71688	560.667	592.667
2.71628	546.267	563.267
2.71567	561.867	578.867
2.71507	554.333	598.333
2.71446	619.6	534.6
2.71386	547.8	585.8
2.71326	580.2	591.2
2.71266	563.8	642.8
2.71205	568.333	570.333
2.71146	615.133	594.133
2.71086	568.4	583.4
2.71025	580.8	516.8
2.70965	618.8	521.8
2.70905	542.4	553.4
2.70845	543.333	614.333
2.70785	636.133	536.133
2.70725	581.8	532.8
2.70666	525.533	553.533
2.70605	614.667	672.667
2.70546	559.533	572.533
2.70485	604.733	677.733
2.70426	602.733	540.733
2.70366	621.133	604.133
2.70306	576.533	576.533
2.70247	535.867	620.867
2.70187	549.467	614.467
2.70127	539.2	600.2
2.70067	587.867	525.867
2.70008	573.867	608.867
2.69948	590	570
2.69888	485.333	563.333
2.69829	532.133	533.133
2.6977	578.6	598.6
2.6971	584.067	588.067
2.69651	573.933	554.933
2.69591	534.933	590.933
2.69532	555.533	605.533
2.69473	470.267	554.267
2.69413	562.733	566.733
2.69354	568.933	583.933
2.69295	558.467	502.467
2.69235	583.867	554.867
2.69176	497.667	559.667
2.69116	571.267	615.267
2.69058	627.4	615.4
2.68999	562.2	534.2
2.68939	623	605
2.6888	524.933	555.933
2.68821	552.867	515.867
2.68762	568.467	557.467
2.68703	607.467	534.467
2.68644	569.333	549.333
2.68585	614.733	618.733
2.68526	533.533	607.533
2.68467	593.733	567.733
2.68408	553.267	534.267
2.68349	467.467	583.467
2.68291	583.4	544.4
2.68232	554.8	538.8
2.68173	512.067	558.067
2.68114	498.733	611.733
2.68055	607.467	535.467
2.67997	546.333	567.333
2.67938	553.067	561.067
2.67879	584.2	581.2
2.67821	541.8	548.8
2.67762	481.667	547.667
2.67704	568.467	532.467
2.67645	531.2	530.2
2.67587	551	527
2.67528	558.467	542.467
2.6747	569.867	531.867
2.67411	513.267	627.267
2.67353	598.267	534.267
2.67294	495.467	547.467
2.67236	547.933	549.933
2.67178	568.533	503.533
2.67119	517.867	609.867
2.67061	507.533	595.533
2.67003	613.2	509.2
2.66945	516.2	554.2
2.66886	525.6	496.6
2.66828	502.333	544.333
2.66771	555.667	569.667
2.66713	518.733	509.733
2.66654	523	517
2.66596	529.333	536.333
2.66538	506.467	532.467
2.6648	588.533	497.533
2.66422	498.267	560.267
2.66364	491.533	473.533
2.66306	524.267	528.267
2.66248	525.067	490.067
2.6619	552.133	521.133
2.66133	533.333	542.333
2.66075	497.6	498.6
2.66017	538.8	573.8
2.65959	516	516
2.65902	585.6	508.6
2.65844	513.133	501.133
2.65786	546.867	537.867
2.65728	439.267	479.267
2.65671	473.133	491.133
2.65613	498.4	510.4
2.65556	520.4	533.4
2.65498	515.867	514.867
2.65441	558.533	541.533
2.65383	467.067	484.067
2.65326	544.067	559.067
2.65268	494.467	511.467
2.65211	449.467	484.467
2.65153	509.933	496.933
2.65096	499.333	477.333
2.65039	511.4	490.4
2.64981	492.533	540.533
2.64924	456.6	463.6
2.64867	478.733	574.733
2.6481	502.867	506.867
