# Supplementary material for: High-lying valley-polarized trions in 2D semiconductors
Source: Nat Commun. 2022 Nov 15;13:6980. doi: 10.1038/s41467-022-33939-w (PMC9666447; doi:10.1038/s41467-022-33939-w)
Supplement: Supplementary file 3 — Source Data [file 41467_2022_33939_MOESM3_ESM.zip › Figure 4.xlsx]

## Sheet: Fig. 4a_0V
	1.73427	1.73184	1.72943	1.72702	1.72462	1.72222	1.71983	1.71745	1.71508	1.71271	1.71034	1.70799	1.70564	1.7033	1.70096	1.69863	1.69631	1.69399	1.69168	1.68937	1.68707
3.79503	0.000215439	-2.30197e-05	0.000225175	0.00018828	0.000142235	-2.16882e-05	-0.000443828	0.000727979	-4.45871e-05	-0.000994036	0.000917891	0.000363769	0.00563	0.0011	0	0.00529	-0.000484966	0.000228206	0.00552	0.00381	0
3.79444	-1.13412e-05	0.000149628	-0.000212665	0.000173797	0.000320028	-0.0003687	-0.000305132	-6.93382e-05	-0.000312119	0.000760145	0.00175	0.00182	-0.00164	-0.0022	0.00236	0.00529	0.00703	-0.00114	-0.000662881	0.00425	0.000659152
3.79386	-2.76828e-09	-0.000345296	-0.000237684	-0.000173797	1.77751e-05	6.50603e-05	0.000110951	0.000866641	0.000133752	0.000584715	0.000750985	-0.000242537	0.00109	0.00384	0.00118	-0.00176	0.00339	0.000228152	-0.000883827	-0.00201	0.00352
3.79328	-9.07134e-05	4.60372e-05	-0.000237684	-0.000362077	-1.77829e-05	-5.29496e-09	2.77326e-05	-0.00079731	-4.4596e-05	-0.000409321	-2.03722e-08	-0.00243	0.00345	0.00247	-0.00147	-0.000756289	-0.00267	0.00456	0.000662793	0.00381	-0.00132
3.7927	5.66956e-05	3.45307e-05	-0.000187645	0.000173797	-0.000248911	-0.000455452	0.00011096	0.000138666	-0.000178344	-5.84657e-05	1.01861e-08	-0.000121242	-0.000908412	-0.00576	0.00295	-0.00101	0.000969956	0.000912848	-0.000662815	-0.00448	-0.00374
3.79212	3.4019e-05	0.000115099	-7.50557e-05	-0.000333111	-0.000213352	-6.50603e-05	-0.000582524	-0.00055465	-0.000267514	-0.00175	-0.00108	-0.0023	-0.000726708	-0.00576	-0.0056	-0.00504	-0.00461	0.000456458	-0.00663	0.000223909	-0.00527
3.79154	-3.4019e-05	0.000161138	0.000150116	7.24126e-05	0.000160011	0.000130125	0.000305132	0.000415988	0.00093633	-0.000760145	0.000584095	-0.00121	0.00327	0.00796	-0.00177	0.00252	0.000484918	-0.00411	0.00287	-0.00179	0.00417
3.79096	7.937e-05	-2.3022e-05	0.00042533	0.000217246	0.000408925	0.000498829	0.000110951	-0.000519985	-0.000713394	-5.84844e-05	-0.000500684	0.0017	0.00182	0.00988	0.00295	0.00302	0.000969884	0.00685	0.00243	0.00313	0.00593
3.79037	-0.000260795	0.000195668	-3.75303e-05	2.89647e-05	0.000160012	0.000477141	-2.7742e-05	-0.000138666	-0.000178353	-0.000116951	-0.000917891	0.00424	-0.000545076	-0.00137	0.00324	-3.07714e-08	0.00412	0.00274	0.00486	0.00269	-0.00087895
3.78979	0.000147406	-0.000230197	-0.000300233	0.000101382	-8.88968e-05	-0.000390388	-0.000610264	-0.000485319	-0.000891742	-0.000760145	-0.00134	0.000606281	-0.00727	0.0011	-0.00206	0.00252	0.00533	-0.00319	0.00155	-0.00515	-0.00264
3.78921	0.000102051	-8.05679e-05	-0.000162626	5.79338e-05	-0.00028447	0.000433764	0.000249656	0.000485319	0.00022294	0.000994036	-0.000917891	0.00255	0.00309	-0.0011	0.00177	-0.00101	0.00242	0.00137	0.00221	0.00313	-0.00264
3.78863	-2.26789e-05	6.9058e-05	-0.000287723	-0.000448976	-0.000248911	8.67507e-05	-0.00011096	-0.000346656	-0.00161	-0.00158	-0.002	-0.00255	-0.000181704	0.000548971	-0.00265	-0.000252105	-0.00315	0.00411	-0.00442	-0.00112	-0.00396
3.78805	-0.000249456	-8.05713e-05	0.000375291	-2.89691e-05	0.000195573	-0.000563893	-6.77226e-09	-0.000208001	0.0012	0.000233879	0.000834429	-0.000606305	0.00454	-0.000823552	0.00147	-6.15427e-08	-0.00218	-0.0016	0.000441847	0.000447683	-0.00264
3.78747	-2.26789e-05	-0.000138118	-0.000337762	0.000347594	-0.000320028	0.0003687	-0.000221917	-0.000762644	-0.000178353	-0.000175424	0.00167	-0.000606293	-0.00182	0.000548971	-0.00147	0.00353	-0.008	-0.00274	-0.000883805	0.00694	0.00198
3.7869	6.80322e-05	4.60383e-05	8.75666e-05	0.000477942	-2.17033e-09	-0.000281947	0.00024965	0.000415988	0.000668807	0.00117	-0.00058412	0.000970038	0.00454	-0.00906	0.00442	-0.00227	0.00121	-0.0016	0.00331	0.00313	0.000659174
3.78631	-0.000362845	-0.000494924	-0.000325252	-0.000463459	-0.000160011	-0.000715711	-0.000915395	-0.00125	-0.00129	-0.00146	-0.00401	-0.00388	-0.00563	-0.01071	-0.01474	-0.00555	-0.00679	-0.00479	-0.00287	0.00224	-0.0033
3.78573	0.000260795	0.000253217	0.000300233	0.000434493	0.000640057	0.000412076	0.000610264	0.00159	0.00138	0.00146	0.00217	0.00449	-2.21784e-08	0.00082347	0.01061	0.00555	0.00582	0.00297	0.00442	0.0094	0.00747
3.78515	4.53579e-05	0.000276237	0.000237684	0.000159314	0.000391146	0.000325323	0.000832178	0.000589316	0.000802568	0.000760145	0.00275	0.000606305	0.00327	0.00165	0.00265	0.0058	0.00194	0.00388	0.0011	0.00493	0.00176
3.78457	4.53567e-05	0.000207178	0.000300233	8.69e-05	0.000124457	0.000108443	0.000665742	0.00125	-8.91698e-05	0.000175424	0.00225	0.00267	0.00127	0.00329	0.00147	-0.00202	0.00048499	0.00388	0.00155	0.00201	0.00923
3.78399	-0.000136067	-0.000345296	-0.000162626	7.24155e-05	0.000160014	-0.0003687	0.000277393	-0.000277325	0.000133761	0.00152	-0.000834446	0.00194	-0.00218	0.00467	0.00147	0.00706	0.0017	0.00251	0.0053	-0.00157	0.000219732
3.78342	-4.53579e-05	0.000241707	5.00363e-05	-3.5359e-09	-4.34065e-09	0.0003687	-2.77448e-05	-0.000519985	0.000668807	-0.0006432	-0.00175	-0.000485049	-0.00218	0.00494	0.00531	0.00353	-0.00194	-0.00913	0.00177	0.000447683	0.00352
3.78284	-0.0002041	-0.000195668	-0.000387801	-0.000289662	-0.000515601	-0.000650646	-0.000665742	-0.000866641	0.000891742	-0.00216	-0.00334	-0.00291	-0.00273	-0.01565	-0.01002	-0.00756	-0.000484966	-0.00639	-0.00641	-0.0056	-0.01077
3.78226	-0.000272134	-6.90603e-05	-0.000512897	-0.000347594	-0.000408925	-0.000520517	-0.000693481	-0.00114	-0.00103	-0.0014	0.00033377	-0.00449	-0.00472	-0.00412	-0.00707	-0.00378	-0.00218	-0.00479	-0.0053	-0.00537	-0.00483
3.78168	0.000249456	0.000276237	0.000200155	0.000434493	0.000195573	0.000412076	0.000443828	-0.000208001	0.000490458	0.00228	0.000417206	0.0023	0.00454	0.00851	0.00472	0.00907	0.0097	0.00593	0.00376	0.00381	0.00374
3.7811	4.53533e-05	0.000184158	-0.000150116	2.89633e-05	0.000248911	0.000173501	0.000138691	-0.000485319	0.00125	-1.42755e-08	-8.34613e-05	0.000121227	-0.00145	-0.00137	-0.00589	-0.00151	-0.000242532	0.00434	0.000883738	-0.0008955	-0.00132
3.78052	4.53533e-05	-0.000138118	-2.50219e-05	-0.00023173	-0.000231132	-4.33808e-05	0.000138691	0.000415988	-8.91832e-05	-0.000701672	-0.00159	-0.000848818	-0.00545	-0.00247	-0.00589	0.00176	-0.00339	0.000456367	0.000662793	-0.00313	0.000659152
3.77995	0.000192761	0.000310766	-0.000212665	0.000159314	0.00026669	0.000412076	-0.000249648	3.46726e-05	-0.000133752	-0.000233879	-0.000250317	-0.00146	0.000726781	-0.00439	-0.00206	0.00252	0.00388	0.00137	-0.00331	0.000223909	0.000439508
3.77937	0.000158745	0.000138118	0.000137607	-4.34522e-05	0.000355587	0.000281947	0.000554785	-6.93382e-05	0.0012	0.000935563	-0.00108	0.00182	-0.00164	-0.00247	-7.1954e-08	-0.00252	0.00533	0.00685	-0.00331	0.00493	0.0022
3.77879	0.000317489	0.000115099	3.75316e-05	0.000217246	0.000142238	0.000108445	0.000859917	0.000519985	0.000713394	0.000526266	0.001	0.0034	0.000363408	0.00384	0.00236	0.00302	0.00606	0.00114	0.000662881	0.00269	0.00396
3.77822	-1.134e-05	-0.000149628	-0.000475368	-0.000434493	-8.88986e-05	-0.000585582	-0.000527046	-0.000346656	-0.00116	-0.0006432	-0.00225	-0.00388	-0.00036339	-0.000549026	-0.01356	0.000504134	-0.00703	-0.00479	-0.00155	-0.00537	-0.00087895
3.77764	-0.000158745	5.7547e-05	2.50169e-05	-0.000159314	-0.000248911	0.000216878	-0.000499307	-0.000104004	-0.000980917	-0.00158	0.00184	-0.000242537	0.00218	-0.0022	0.00324	-0.00655	0.00194	-0.00183	-0.000662881	-0.00157	-0.00352
3.77706	0.000113387	2.30174e-05	0.000125094	8.68957e-05	0.000195573	-0.00017351	-0.00038835	-8.46327e-09	0.000356688	0.000116934	-0.000751018	-0.000848818	-0.000545094	0.00686	-0.000589508	-0.00202	-0.000485015	0.00548	0.00376	0.0047	0.00198
3.77648	0.000453556	0.000333786	0.000275213	0.000550358	0.00028447	0.00060727	0.000915395	0.00132	0.00129	0.00123	0.00058412	0.00388	0.00491	0.00494	0.01061	0.01008	0.00558	0.00707	0.00442	0.00537	0.00308
3.77591	6.80334e-05	-0.000230197	0.000112587	0.000144831	-0.000248911	-4.33764e-05	-0.00103	6.93313e-05	-0.000891742	-0.000584727	-0.00175	0.000485025	-0.00382	-0.00384	0.00354	-0.00302	-0.00436	0.00228	0.00177	0.00112	0
3.77533	-0.000147406	-0.000161138	-0.00042533	-0.000521392	-0.000604498	-0.000303635	-0.000527046	-0.000727979	-0.000579633	-0.00211	-0.0015	-0.00291	-0.00254	-0.00165	-0.00648	-0.00504	-0.00145	-0.00456	-0.00862	-0.00448	-0.00703
3.77476	-0.000226778	-4.60395e-05	-0.000375291	-0.000651739	-0.000764512	-0.00060727	-0.000610264	-0.000693313	-0.0021	0.000350836	-0.00309	-0.004	-0.00527	-0.00494	-0.00589	0.00101	-0.00606	-0.00274	-0.00398	-0.00403	-0.00198
3.77418	0.000158745	0.000126609	-7.50557e-05	1.4486e-05	-0.000160011	0.000151822	-0.000332871	-0.000138656	-0.000312101	0.000292375	0.000333795	0.000848818	0.004	-0.00137	-0.00324	-0.00454	-0.000242425	-0.00776	-0.00177	0.0008955	-0.00154
3.77361	1.13375e-05	-0.000264727	-3.75303e-05	0.000202763	-0.000213352	-8.6755e-05	-0.00036061	-0.000242663	0.000133757	0.00035083	8.34346e-05	-0.00158	-0.00418	-0.000823525	0.000589419	-0.00227	0.00218	-0.00297	-0.000220968	-0.00269	-0.00286
3.77303	6.80322e-05	2.30186e-05	-0.000125097	-1.76795e-09	-0.000106678	0.000585582	-0.00036061	0.000242656	-0.000535045	-7.13776e-09	-0.00058412	-0.00146	0.00563	0.00412	-0.000589478	-0.00454	0.00291	0.000684596	0.00221	-0.000895478	0.0022
3.77246	-0.000498911	-0.000448885	-0.000437839	-0.000477942	-0.000444484	-0.000195196	-0.00103	-0.000762644	-0.00165	-0.00333	-0.00309	-0.00109	-0.00836	-0.00714	-0.01326	-0.00857	-0.00703	-0.00799	-0.00795	-0.01007	-0.01099
3.77189	0.000272134	5.75516e-05	0.000187645	0.000304145	0.00055116	-4.33721e-05	0.000638003	-0.000242653	0.00138	0.00193	0.00225	-0.000242488	0.004	0.00384	0.00295	0.0063	0.00533	-0.00091278	-0.000220893	-0.00201	0.00176
3.7713	0.000147406	0.000103588	3.75278e-05	-0.000159314	1.77772e-05	0.000281947	-3.38613e-09	0.000311987	-0.000490458	0.000994036	-0.00075101	-0.000121268	-0.000908448	-0.00384	-0.000884203	0.00555	0.00364	0.00342	0.00309	0.00112	-2.68227e-08
3.77073	-5.66956e-05	-9.20801e-05	-1.25109e-05	-2.89676e-05	-8.88986e-05	-0.0003687	0.00027739	-0.00114	-4.45916e-05	-0.0014	-0.001	-0.00243	0.00182	0.000274466	-0.01149	0.000504134	-0.00412	-0.00114	0.0011	-0.000671614	-0.00286
3.77015	-7.93745e-05	3.45273e-05	-0.000175136	-0.000115868	7.11139e-05	2.1683e-05	0.000138691	0.000138656	0.00125	0.00087709	0.00117	-0.00255	-0.00182	-0.00274	-0.00737	-0.00781	0.00388	-0.00228	-0.00906	0.00157	0.00132
3.76958	-5.66934e-05	8.05702e-05	0.000175136	0.000217246	0.000373367	0.000563893	0.000499307	0.000935973	0.000668807	0.000584727	0.00058412	0.00243	0.00164	0.00714	0.00766	0.00706	0.0017	0.00936	0.00486	0.00179	0.00286
3.76901	0.000238117	0.000138118	-2.50181e-05	0.000289662	0.000320028	0.000260259	-0.000194172	6.93348e-05	5.44275e-09	0.000584727	0.000166898	-0.0023	0.00145	-0.00357	-0.00943	-0.00252	0.00048499	-0.00205	0.00265	0.00134	-0.00308
3.76844	0.000340167	0.000149628	-0.00010008	7.24126e-05	0.000337808	0.00023857	0.000693481	0.000173321	0.000445862	0.000175406	0.00066754	0.00279	0.00109	0.00247	0.00177	0.00706	0.00485	0.00114	0.00243	-5.46541e-08	-0.00154
3.76786	3.40167e-05	-0.000103589	-0.000150116	-0.000173797	-0.00028447	-0.000281947	0.000499307	-0.000415988	4.45871e-05	-0.00123	-0.000333778	0.000121256	-0.000181686	-0.00494	0	-0.00353	0.00145	-0.000456413	-0.00177	-0.00313	0.000439464
3.76729	0.000181422	0.000172648	-3.75316e-05	8.68957e-05	0.000408925	0.00023857	0.00016643	-0.000208001	-0.00062422	0.000818618	-0.00025035	0.000242488	-0.00182	-0.0011	0.00295	0.00328	-0.0017	0.00137	0.00177	-0.000223909	0.00264
3.76672	-0.0002041	-0.000195668	-6.2551e-05	-0.000362077	-0.00055116	-0.000737399	-0.000859917	-0.000450653	-0.000490458	-0.000994036	0.000333762	-0.00158	-0.00254	-0.00878	-0.000884232	-0.00681	-0.000485015	-0.00342	-0.00574	-0.0008955	-0.00791
3.76615	0.000136067	0.000287747	-6.2551e-05	0.000304145	7.11139e-05	0.000672335	-0.000166441	0.000901307	0.000579633	0.00123	0.00108	0.000970025	0.00218	0.00247	0.00265	0.00731	0.016	0.0073	0.00552	0.00313	0.000659152
3.76557	0.000294811	0.000529454	0.000537917	0.000477942	0.000248911	0.000889217	0.000693481	0.00013867	0.00147	0.000701672	0.00334	0.00303	0.000181722	0.00576	0.00707	0.0058	0.000969981	0.00183	-0.00354	0.00672	0.01077
3.76499	-9.07123e-05	-2.30209e-05	-0.000112589	-0.00018828	-0.000195573	-0.000433764	-0.00011096	0.000381322	-0.00022294	-0.000760145	-0.000417231	0.000363757	0.00418	0.000274466	-0.00236	0.00151	-2.95999e-08	0.00571	-0.00243	-0.000895478	-0.000439486
3.76442	0.000317489	9.20778e-05	0.000125096	0.000260696	0.000586719	0.00023857	0.000305132	0.0018	0.00156	0.0024	0.00409	0.00449	0.00236	0.00357	0.00766	0.01059	0.0063	0.00616	0.00729	0.00537	0.00901
3.76385	0.000170083	0.000115097	0.000312742	0.00014483	0.000408925	-2.64748e-09	0.000110954	-6.93348e-05	-8.91787e-05	-0.000175424	0.000584104	0.0023	0.00218	0.00192	-0.000294754	0.00529	0.0017	0.00045639	0.00619	0.00425	0.00659
3.76328	1.38414e-09	0.000161138	0.000225175	0.000101383	7.11192e-05	0.000694023	0.00036061	-3.46615e-05	0.000847155	-0.00035083	0.0015	0.0017	-0.000181664	0.00384	0.00354	0.00731	0.00776	-0.0016	0.00221	0.00044775	0.000439486
3.76271	0.000430878	0.000253217	0.000462859	0.000202763	0.000373367	6.50625e-05	0.000332871	0.00128	0.000668807	0.00146	0.00325	0.00133	0.00109	0.00659	0.00265	0.01059	0.00436	0.00981	0.0053	0.00828	0.00769
3.76214	0.000181422	0.000218687	2.50169e-05	-0.000101385	-1.77829e-05	0.000260259	-0.000110963	-0.000415988	0.00093633	-0.000350848	-0.000333795	0.00255	-0.00291	-0.000549053	-0.00648	0.0058	-0.00121	0.00707	0.00199	-0.00269	-0.00154
3.76157	-0.000170083	-9.20812e-05	-0.000225175	-0.000347594	-0.00010668	-0.000715711	-0.000859917	3.46573e-05	-0.000401293	-0.000701672	-0.002	0.000121227	-0.00254	-0.00165	-0.00737	-0.000756289	-0.00533	-0.00753	-0.00398	-0.00761	-0.0022
3.76099	-0.000476234	-0.000149628	-0.000362781	-0.00023173	-0.000533381	-0.000650646	-0.000416089	-0.000346656	-0.00107	-0.00117	-0.003	-0.00206	-0.00436	-0.000548998	-0.00354	-0.00176	-0.01067	0.000456413	-0.00221	-0.00358	-0.00461
3.76042	0.000170083	0.000103589	-6.25485e-05	0.000130348	1.77794e-05	-0.0003687	0.000138696	3.46656e-05	-8.91742e-05	-0.000350836	0.00142	0.0017	-0.00127	0	0.00177	0.00101	0.00388	0.00456	0.00177	0.00179	0.000219732
3.75985	-3.40156e-05	-0.000149628	-5.00375e-05	-0.000304145	-0.000373367	-0.00021688	-0.000859917	-0.00055465	-0.00040128	-0.00011694	-0.002	-0.00158	-0.00382	-0.00714	-0.00472	-0.00353	-0.00291	-0.00571	-0.00464	0.000895478	0.00308
3.75928	7.93734e-05	-8.05679e-05	-7.50569e-05	7.24169e-05	0.000231132	-0.000347011	-0.00027739	0.000173332	0.00111	-0.000760145	0.000166898	-0.0002425	-0.000908412	-0.00439	0.00177	-0.00302	0.00703	-0.00411	0.00177	-0.000895433	0.00461
3.75871	2.26755e-05	-2.3022e-05	-0.000162626	1.44796e-05	-3.55623e-05	-0.000130134	-0.000277393	0.000415988	-0.00013377	-0.00111	0.000917891	0.000485001	0.002	0.000548943	0.00442	-0.00126	0.000969884	0.000228152	-0.00376	-5.46541e-08	-0.00242
3.75815	-0.000158745	-0.000172648	1.25122e-05	-0.000405527	0.00010668	2.16925e-05	0.00022192	-0.000450653	-0.00062422	-0.0014	-0.00334	-0.00158	-0.00218	-0.00494	-0.00648	-0.00277	-0.00703	-0.00434	-0.00376	-0.00537	-0.00198
3.75758	4.53579e-05	-2.30174e-05	-0.000187645	-0.000362077	-3.55552e-05	0.00023857	0.00019418	0.000242666	-8.91653e-05	-0.000350824	8.34613e-05	-0.000121227	-0.00182	-0.00467	-0.00531	-0.00151	5.91998e-08	-0.00319	-0.00464	-0.00201	0.000219776
3.75701	1.13412e-05	-0.000149628	-2.50169e-05	3.5359e-09	-0.000160011	-2.1683e-05	-0.000721221	-0.000623982	0.000401293	0.000701672	-0.00125	-0.000606257	0.00254	-0.00796	-0.00589	-0.000504109	0.000242532	-0.00228	-0.00464	0.00224	0.000878972
3.75643	0.000238117	0.000207178	8.75666e-05	7.2414e-05	0.000248911	0.0003687	0.000194172	0.000866641	0.000490458	0.000760145	0.00142	0.00194	0.00309	0.00467	0.0056	0.00403	0.00364	0.00502	0.000441869	0.00336	0.00242
3.75586	-0.000147406	6.90615e-05	3.75316e-05	1.4486e-05	-0.00028447	-0.00023857	-0.000194169	-0.000242653	-0.000490458	-0.0006432	0.000166906	-0.00388	-0.00218	-0.00549	-0.0056	-0.00302	0.000969981	-0.00616	-0.00398	-0.00112	-0.00681
3.75529	7.93711e-05	-0.000115099	-0.000175136	-0.000362077	0.000160012	-8.6755e-05	0.000194172	-0.000277329	0.000267518	0.00035083	-0.000417231	0.000485013	-0.00345	-0.000549026	-0.00589	-0.00681	-0.00291	-0.00251	0.00508	0.00313	0.0011
3.75472	0.000249456	-0.000195668	-0.000150116	-4.34478e-05	0.000248911	2.16904e-05	-0.00027739	-6.93278e-05	-0.00129	-0.00011694	-0.000917891	-0.00485	-0.000908412	-0.00878	-0.00147	-0.00378	-0.00461	0.00137	0.000220968	-0.00246	0.00154
3.75415	7.93734e-05	-2.30186e-05	-0.000100076	-2.89647e-05	-5.33363e-05	-6.50625e-05	-2.77359e-05	0.000311994	-0.000668807	0.00152	0.00134	0.00146	-0.00254	3.35081e-08	-0.00147	0.00302	0.00145	0.000456435	-0.00155	0.000671614	0.000219754
3.75358	0.000192761	1.15122e-05	3.05412e-09	-0.00023173	0.000195573	0.000390388	-0.000194169	-0.000277318	0.000267532	-0.000760145	-0.000500651	0.000485049	0.004	-0.00274	0.00177	0.00101	0.00533	0.00274	-0.00155	0.00224	0.00374
3.75302	-0.000430878	-0.000310766	-0.00040031	-0.000550358	-0.000248911	-0.000455452	-0.000221917	-0.00111	-0.000490458	5.84657e-05	-0.00184	-0.000970062	-0.006	-0.00439	0.000884144	-0.00202	-0.01115	-0.000228229	-0.01171	-0.00515	-0.0033
3.75245	0.000362845	0.000241707	1.25109e-05	0.000724155	0.000373367	-4.33743e-05	0.000721221	0.00079731	0.00125	0.00129	0.000166898	0.000848806	0.00309	0.00686	0.00354	0.00454	0.00509	0.000912848	0.00817	0.00739	0.00879
3.75188	1.13389e-05	-0.000161138	-0.000100078	-0.000463459	5.33381e-05	6.50646e-05	-0.000499307	-0.000658647	-0.00116	-0.00134	0.000500668	-0.00194	-0.00509	-0.00192	-0.00295	-0.00529	0.000484966	-0.00251	0.000220946	-0.00224	-0.00154
3.75131	-0.000328828	-0.000368316	-0.000300233	-0.000463459	-0.000728954	-0.000889217	-0.00108	-0.00055465	-0.000490458	-0.00181	-0.00267	-0.0034	-0.00654	-0.00878	-0.0112	-0.00731	-0.00679	-0.0073	-0.01215	-0.00604	-0.000878884
3.75074	-6.80356e-05	-0.000241707	0.000200155	-3.5359e-09	-0.000302249	-6.5069e-05	-0.000443828	-0.000173335	0.000891742	-5.84844e-05	-0.000751018	-0.00133	0.00109	0.00247	-0.00177	0.00328	0.00145	-0.000912871	-0.00199	-0.0047	0.00308
3.75018	-0.000124728	8.0569e-05	0.000262704	0.000202763	0.000231132	0.000628958	0.000166436	6.93313e-05	0.00138	-0.000994036	0.000917891	0.000727537	0.00109	0.00604	0.00295	0.00277	0.00315	-0.000456413	0.00464	-0.00157	0.00461
3.74961	-0.000226778	-0.000414355	-0.000225175	-0.000246213	-0.000480043	-0.000520517	-0.000776699	-0.00114	-0.000222927	-0.000818618	-0.00175	-0.00158	0.002	-0.00137	-0.00855	-0.00781	-0.00509	-0.00388	-0.00376	-0.00448	-0.00549
3.74904	-0.000226778	-4.60372e-05	-0.000375291	-0.000159314	-3.55552e-05	-0.000303635	-2.77326e-05	0.000346656	0.000178357	-0.000116934	-8.34246e-05	0.000970074	-0.00145	-0.00769	-0.00531	-0.00555	0.00485	-0.00137	0.000883827	-0.00224	-0.00176
3.74848	-6.80322e-05	-0.000310766	0.000100079	-2.89647e-05	-0.000337808	0.000216882	-0.000638003	-0.000450653	0.000490458	-0.0014	-8.34346e-05	-0.000970038	-0.00127	-0.00274	0.000884203	-0.000504134	-0.00703	-0.00137	-0.000441869	0.00291	-0.00593
3.74791	-0.000113388	-0.000345296	-0.000125096	-0.000246213	-0.000177792	0.000281947	-0.000859917	0.000381322	-0.000802568	0.0006432	-0.000417215	-0.00182	-0.00109	-0.00302	0.00354	-0.00605	-0.00291	-0.00593	-0.00331	-0.00448	-0.00483
3.74734	-7.93745e-05	-0.000299256	-0.000125097	-0.000115868	3.55552e-05	-0.000694023	-0.000499307	-0.000104004	-0.00107	-0.00105	-0.0025	-0.00606	-0.004	-0.00631	-0.00531	-0.00353	-0.00145	-0.00297	-0.00751	0.000671547	-0.00286
3.74678	6.80345e-05	-0.000103588	5.004e-05	-8.68971e-05	-0.00026669	-0.000563893	-0.00027739	-0.000138659	-0.000178344	-0.0017	-0.000834438	-0.00121	-0.00327	0.00192	-0.00501	-0.00227	-0.000242454	-0.00297	-0.00221	-0.00157	-0.00286
3.74621	-7.93745e-05	-0.000207178	-0.000275213	-0.000217246	0.00028447	-0.000151822	-0.000582524	-0.000658647	-0.00062422	-0.000760145	0.000584095	-0.00315	0.000908394	-0.00604	-0.000884232	-0.00151	-0.000485015	-0.0016	-0.000883827	-0.00381	-0.00176
3.74565	-0.000136067	2.30174e-05	-5.00413e-05	1.44796e-05	-0.000675616	-0.000281947	-0.000166441	-0.00055465	-4.4596e-05	0.00146	0.000417206	0.000485001	-0.00218	-0.00302	-0.0109	-0.00933	-0.00145	-0.00297	0.000220893	-0.00873	-0.00065924
3.74508	3.40178e-05	-0.000310766	-2.50181e-05	-0.000173797	-8.8895e-05	-0.000195192	2.7742e-05	-0.000138659	0.000401289	-0.00251	0.000500676	-0.00109	-0.00418	-0.00274	-0.00648	-0.00227	0.00315	0.00342	-0.00133	2.73271e-08	0.000659218
3.74452	-0.000260795	-6.9058e-05	1.25109e-05	-0.000448976	3.55605e-05	-0.000260259	-0.000554785	-0.000727979	-0.000757981	0.000584727	0.000667565	-0.00158	-0.000908412	-0.000548971	-0.00737	0.000756264	-0.00267	-0.00183	-0.0011	-0.00179	-0.00659
3.74395	-5.66922e-05	-0.000218687	-0.000625485	-0.00018828	-0.000337808	-0.000412076	-0.000721221	-0.00125	-0.00103	-0.00152	-0.000417206	-0.00291	-0.00254	-0.00631	-0.00884	-0.00681	-0.00533	-0.00822	-0.00354	-0.00985	-0.00308
3.74338	0.000136067	0.000402845	0.000200155	0.000173797	7.11139e-05	0.000520517	0.000693481	0.000762644	0.00062422	0.000409297	0.00142	0.00121	0.000363336	0.00631	-0.000294783	0.00655	0.00315	0.00593	0.00133	0.01186	0.00769
3.74281	0.000136067	3.45307e-05	0.000300233	1.44845e-05	0.000142237	0.00015182	0.000970874	0.000589316	0.000312114	0.00181	8.34529e-05	0.000242525	0.00545	0.00576	0.00295	0.00504	0.00946	0.00479	0.00398	0.00224	0.00132
3.74224	-2.26801e-05	-0.000264727	-7.50607e-05	-3.5359e-09	0.000195573	0.000151813	-6.77226e-09	0.000277318	4.45764e-05	0.00134	-0.000667573	0.000242488	0.002	0.00247	-0.00413	-0.00101	0.00485	-0.00297	-0.00177	-0.000447773	-0.00065924
3.74168	7.93723e-05	0	0	-0.000101382	8.88968e-05	-0.000130129	-5.54785e-05	-0.000623982	0.000891742	-0.000350836	-0.000417223	0.00133	-0.00145	-0.00192	0	0.00403	-0.00218	0.00388	0.0011	0.00425	-0.00176
3.74111	0.000249456	0.000149628	0.000275213	7.24169e-05	0.000355587	0.000281947	8.32205e-05	0.00101	0.000757981	0.00134	0.00259	0.00194	0.00109	-0.00137	-0.00147	0.00328	0.00485	0.00479	0.00398	-0.000671569	0.00747
3.74055	-0.000430878	-0.000425865	-0.000375291	-0.000506908	-0.000462263	-0.000520517	-0.000915395	-0.00125	-0.000133761	-0.00164	-0.00159	-0.000121256	-0.00527	-0.00274	-0.00531	-0.00605	0.000242483	-0.00251	-0.00707	-0.00672	-0.00374
3.73999	0.000249456	0.000379826	2.50169e-05	4.34464e-05	0.000160011	2.1683e-05	0.000138691	-0.000104004	0.000445862	5.84587e-05	0.00292	-0.00206	0.000545022	0.000823442	0.00589	-0.00353	0.00461	-0.000456458	0.00199	0.00269	-0.000219776
3.73942	0.000102048	0.000161138	0.000125094	0.000115862	0.000533381	0.000281947	0.000249648	0.000970638	0.000490458	0.00111	0.000166872	0.00388	-0.00109	0.00384	0.0056	0.00176	0.00412	-0.00411	0.00574	0.000671547	0.00571
3.73886	0.000124728	-2.81002e-09	3.75266e-05	-8.69015e-05	0.00028447	0.000130125	0.000859917	3.46573e-05	-0.000178357	0.000526243	0.00066754	0.00243	0.00273	0.00549	0.00383	0.00101	0.0017	0.00593	0.00199	-0.000223909	0.00154
3.7383	0.000249456	0.000287747	0.000150116	1.44796e-05	0.000248911	0.0003687	0.000138691	0.000623982	0.0012	0.000760145	0.0015	0.00267	0.00436	0.00384	0.00118	0.00781	0.00509	0.00297	0.00243	0.00582	0.00505
3.73773	-0.000170083	-0.000103586	-0.000137607	-0.000173797	8.89003e-05	-0.000412076	-2.77326e-05	0.00013867	-8.91653e-05	-0.000409297	-0.000250317	-0.000727513	-0.00236	0.000549053	-0.00265	-0.00101	-0.00388	-0.00342	0.00287	0.000223909	-0.00242
3.73717	-0.000215439	-0.000138118	-0.000137607	-0.000405527	-0.000337808	6.50646e-05	-5.54785e-05	-6.93313e-05	4.45871e-05	-0.00134	-0.00142	-0.00218	0.00218	0.0011	-0.00147	0.00302	-0.00558	0.000228206	0.000883783	-0.00224	-0.00154
3.73661	-0.0004082	-0.000333786	-8.75654e-05	-7.24126e-05	-0.000355587	-0.000498829	-0.00038835	-0.00101	-0.000535045	-0.00181	-0.00309	-0.000848769	-0.00345	-0.000274433	-0.00884	-0.00681	-0.0017	-0.00502	-0.00685	-0.00806	-0.00396
3.73604	0.000113387	-0.000126609	6.2546e-05	-0.000101385	0.00028447	6.50603e-05	-0.000249659	0.000277318	0.00017834	0.000175406	0.000834429	-0.0017	0.000181642	0.00549	-0.00118	0.00353	0.000727401	-0.00183	0.000883738	-0.000447773	0.00176
3.73548	0.000124728	-0.000149628	-0.000125094	-7.24126e-05	-8.88932e-05	-0.000325323	-0.000721221	0.000277332	4.4596e-05	-0.00105	-8.34246e-05	-0.00327	-0.00273	-0.00604	-0.00589	-0.00328	-0.00388	0.00183	-0.00287	0.000447773	-0.0011
3.73492	6.80334e-05	0.000379826	0.000312742	0.000173797	-1.77794e-05	0.000325323	0.00074896	0.000311991	0.00107	0.000994036	0.00217	0.000242512	0	-0.00494	0.00118	0.00126	0.00242	0.00228	0.00155	0.00403	0.000659196
3.73435	-0.000181422	-0.000126609	-0.000437839	-0.00018828	3.55552e-05	-0.000195198	0.000138691	-0.000208001	-0.000579633	-0.00017543	-0.000834446	-0.00303	-0.00109	-0.00137	-0.00589	-0.00277	-0.00364	-0.00228	-0.00574	-0.00515	0.00242
3.73379	0.000136067	-0.000172648	6.25497e-05	1.44845e-05	3.55605e-05	-0.000151815	5.54813e-05	0.000970638	-0.00093633	7.13776e-09	-0.00142	-0.000485013	-0.000908412	0.00165	-0.000884144	-0.00151	0.00242	0.000912848	-0.00177	0.00291	-0.00176
3.73323	6.80334e-05	4.60395e-05	-0.000237684	-0.000289662	-0.000177794	0.000281947	-0.000194175	0.00024266	-0.00134	-0.000175418	-0.00192	-0.000121256	-0.00273	0.0022	-0.01326	-0.00302	-0.00752	-0.00434	-0.00309	-0.00201	-0.00308
3.73267	0.000294811	0.000115099	0.000262704	-0.000159314	0.000480043	0.000303635	2.7742e-05	0.00055465	0.000490458	0.00117	0.00209	-0.000485013	0.00254	-0.000274466	0.00589	0.0063	0.00412	0.00571	0.000220968	0.00336	0.00396
3.73211	-0.000113387	0.000115099	-0.000287723	0.000202763	-0.00028447	-0.000433764	0.000138702	0.000450653	-0.000980917	-0.00134	8.34613e-05	0.00182	-0.000181642	-0.00412	-0.00118	-0.00101	-0.00679	0.00114	-0.000220893	-0.00246	-0.00198
3.73155	-2.26789e-05	-0.000126609	-3.75303e-05	-0.000391044	-0.000231132	0.000108439	0.000332871	0.000242656	0.000579633	0.000467776	0.00108	-0.00109	-0.00182	-0.000274526	-0.00118	-0.00277	-0.00048499	0.00114	0.00243	-0.00112	-0.00264
3.73098	-3.4019e-05	9.20766e-05	-0.000150116	0.000144828	0.000231132	8.67485e-05	-6.77226e-09	-0.000311998	-0.000401293	0.000701672	8.34246e-05	0.000242488	0.00363	0.00192	-0.00413	0.00227	-0.00194	-0.00114	-0.00265	-0.00179	-0.00132
3.73042	7.937e-05	0.000172648	0.000437839	0.000362077	-7.1121e-05	0.000585582	0.000277387	-0.000485319	0.00116	0.00105	0.000750985	-0.00194	0.00273	-6.70162e-08	0.00354	0.00353	-0.00194	-0.000912871	-5.39417e-08	0.00403	0.00747
3.72986	0.000158745	0.000161138	6.25485e-05	-2.89662e-05	0.000373367	6.50646e-05	0.000665742	-0.000277325	0.000267523	0.000467782	0.000751001	-0.000606281	0.00345	0.00384	-0.00236	0.000504159	-0.000727449	0.00114	0.00177	0.00448	0.000659196
3.7293	0.000362845	-4.60395e-05	7.50582e-05	0.000246213	0.000177794	0.000628958	-2.77393e-05	0.00121	0.00093633	0.00117	-0.000417223	0.00133	0.00090843	0.00686	0.00442	0.00202	0.000727449	0.00479	0.00398	0.00112	0.00659
3.72874	0.000158745	-0.000437375	-2.50169e-05	-0.000159314	3.55623e-05	-0.000520517	-0.000194169	-0.000762644	-0.000312101	-0.00134	-0.000500651	-0.00509	-0.00309	-0.00659	-0.00442	-0.00529	-0.00267	-0.00091278	-0.00287	-0.00179	-0.00242
3.72818	-0.000124728	-4.60395e-05	5.00388e-05	1.44831e-05	0.000106676	-0.000108441	0.000110957	-0.000346656	-0.000356697	0.000526254	-0.00184	-0.0023	0.00164	-0.0011	-0.00884	0.00277	-0.00121	-0.000228206	-0.00486	-0.00448	-0.000659196
3.72762	2.26767e-05	4.60383e-05	-1.52706e-09	1.44814e-05	-0.000195573	0.000477141	-2.7742e-05	0.000381322	0.00103	-0.000409315	-0.000917891	-0.000727549	-0.000726762	0.00522	-0.00383	0.00252	0.000969908	-0.00205	0.00442	0.00425	0.00396
3.72706	7.93745e-05	0.000310766	2.50219e-05	2.89691e-05	-0.000142231	-6.50603e-05	2.77448e-05	-0.000138656	-0.000891742	-0.000233879	0.00159	0.000848818	0.00363	-0.00165	-0.00058939	0.00202	-0.00145	0.000684665	-0.0011	0.000447773	0.0011
3.7265	0.000249456	0.000276237	0.000562936	0.000405527	-0.000106678	0.00023857	0.000943135	0.0017	0.000847155	0.00205	0.00184	0.0017	-0.000181704	0.00439	0.00531	0.00429	0.00412	0.00342	0.00597	0.00515	0.0134
3.72594	-3.4019e-05	-0.000103591	-0.000262704	-8.69015e-05	-3.55623e-05	-0.000520517	-0.000110963	-0.000623982	0.000668807	-1.42755e-08	0.00108	-0.000242537	-0.00509	-0.00412	-7.1954e-08	-0.00126	-0.000969981	-0.00388	-0.00199	-0.00157	-0.000439508
3.72538	3.40178e-05	-0.000172648	-0.000387801	-0.00010138	5.33399e-05	0.000260259	-0.000776699	-0.000693313	-0.000980917	0.00111	-0.000166881	-0.00121	0.002	-0.00384	-0.00531	0.000504185	0.00121	0.0016	-0.00177	0.000895478	-0.00176
3.72482	-5.66945e-05	8.0569e-05	0.000100078	0.000115865	-3.55587e-05	-0.000173506	-0.000305132	-0.000381322	-0.000133761	-0.000175418	-0.000834446	-0.00133	-0.00164	-0.000823497	-0.00324	0.000756239	0.000727449	0.0016	0.00177	-0.00313	-0.000439464
3.72427	0.000136067	6.90569e-05	8.75654e-05	0.000217246	-5.33416e-05	0.000216878	-0.000249659	0.000658647	0.000312101	0.000935563	-0.000917891	-0.000848818	-0.00527	0.0022	0.00678	-0.00025213	-0.00218	-0.00228	-0.00243	0.000895411	0.00308
3.72371	0.000170083	-2.30197e-05	-0.000275213	-2.89662e-05	-0.000231132	0.000130129	-0.000277393	0.000381322	0.000356697	-0.000935563	0	-0.000848794	-0.000363372	-0.00439	-0.000589449	0.00151	-0.000727449	0.000912825	0.00376	0.000223864	0.00439
3.72315	9.071e-05	-0.000138118	-0.000212665	-0.000115866	0.000195573	-0.000195196	0.000110954	-0.000173332	-0.000579633	-0.0014	-0.00134	-0.000121268	-0.00182	-0.00439	-0.000294754	-0.00126	0.000484942	0.00297	-0.000220968	-0.00246	0.000439442
3.72259	0	-2.30197e-05	0.000162626	4.34493e-05	-0.000480043	-8.67528e-05	-0.000166436	-0.000450653	-8.91742e-05	-0.000701672	-0.00209	-0.00146	-0.00454	-0.00384	-0.0056	0.00403	0	0.0016	-0.0042	-0.00336	0.000878928
3.72204	-6.80311e-05	-0.000230197	-0.000150116	-0.000535875	-0.00017779	-0.000433764	0.000110963	-0.000658647	-0.000757981	-0.000818618	-0.0025	-0.0023	-0.000908394	-0.00851	-0.0056	-0.00529	-0.000727401	-0.00456	-0.00309	-0.00425	-0.00176
3.72148	-0.000249456	0.000230197	3.75278e-05	1.44814e-05	0.000515601	0.000412076	0.000305132	0.000173325	-0.00022294	-0.000935563	0.000834438	0.00267	-0.002	-0.0022	0.000589419	0.00151	0.00145	0.000228179	0.00442	0.00425	0.00374
3.72092	-9.07089e-05	0.000138118	2.50219e-05	0.000144831	4.34065e-09	-0.00023857	0.00019418	0.000242666	0.000579633	0.000584727	0.000333795	-0.000485001	-0.00254	0.00137	7.1954e-08	0.00227	5.91998e-08	0.000912871	-0.0042	-0.00112	-0.0011
3.72036	-0.000272134	-5.75493e-05	-0.000112587	0	3.55587e-05	0.000390388	-0.000554785	-0.000311991	-0.000178348	-0.00087709	0.000333778	-0.000606281	0	-0.00357	-0.00383	-0.00277	-0.00582	-0.00114	-0.00376	0.00201	-0.00264
3.7198	7.93745e-05	-0.000103586	-1.25067e-05	-0.000289662	4.34065e-09	0.000216882	-0.000277387	0.000658647	0.00013377	-0.000292352	-0.000584095	0.00218	0.00345	-0.00192	0.000589508	0.00529	0.000485015	0.00205	0.0042	-0.00515	0.00132
3.71924	5.66934e-05	-8.05702e-05	5.00375e-05	0.000159314	0.000106674	0.000173504	-0.00011096	0.000138659	-0.000713394	-5.84785e-05	-0.00058412	-0.00194	-0.000181704	0.0011	-0.000294754	0.000252049	0.000242454	0.000228179	0.00088376	-0.00044775	-0.000659218
3.71869	0.000215439	-2.30209e-05	-7.50594e-05	0.00023173	0.000497822	4.33743e-05	-3.38613e-09	-0.000138666	-0.000312114	-0.000233897	0.00175	0.000606269	-2.21784e-08	-0.00741	-0.00383	0.000504134	-0.00218	-0.00228	-0.00442	-0.000671614	0.00286
3.71813	5.66956e-05	0.000333786	7.50594e-05	-0.000260696	-0.00028447	-0.000195192	0.000277393	0.000485319	0.000445871	0.000292369	0.000500676	0.00109	-0.00182	-0.0022	0.00354	0.00126	0.000242507	-0.00114	0.00552	0.000671614	0.00286
3.71757	6.80356e-05	-2.30174e-05	0.000175136	0.00023173	0.000444484	0.000824152	0.000305132	0.00121	0.000713394	0.00129	0.00167	0.00146	0.00563	0.00494	0.0056	0.00731	0.00824	0.00251	0.00862	0.0047	-0.000878884
3.71702	3.4019e-05	0.000138118	0.000300233	0.00023173	0.000124459	0.000281947	2.77448e-05	0.000901307	0.00143	0.00087709	0.000751018	0.000848818	0.00418	-0.000274433	0.00324	6.15427e-08	0.00606	0.00571	0.00862	0.00627	0.00791
3.71646	-3.40178e-05	0.000126609	-3.75303e-05	0.000115863	-0.000711174	0.000347011	-5.54813e-05	0.000173325	-0.000312114	-0.00117	0.000834438	-1.48017e-08	-0.00127	-0.000823525	-0.00295	-0.00176	-0.00291	-0.00342	-0.00243	-0.000223886	-0.00154
3.7159	0.000215439	0.000356806	0.000300233	0.000217246	0.000355587	5.29496e-09	0.000110963	0.00079731	0.0012	0.00017543	0.00175	0.00473	0.00491	0.00439	0.00825	0.00655	0.00533	0.00388	0.00177	0.00358	0.00747
3.71534	-4.53533e-05	-4.60372e-05	-0.000325252	-0.000376561	-0.000408925	-4.33721e-05	-0.000110951	8.46327e-09	-0.000535045	-0.000760145	-0.000917891	-0.00243	-0.00127	-0.000274433	0.00413	-0.00529	-0.00218	-0.00114	-0.00287	0.00291	-0.00374
3.71479	0.000170083	1.15099e-05	2.50194e-05	0.000492425	0.000195573	0.000303635	0.000471567	0.000346656	0.000356697	-0.000526254	0.000584112	0.00243	0.00182	0.00631	0.000884173	0.00328	0.0017	0.00251	-0.000220946	-0.00157	0.00571
3.71423	0.000328828	0.000425865	5.00388e-05	0.000521392	0.00055116	0.000108441	2.77393e-05	0.00024266	0.00125	0.000526254	0.00184	0.00291	0.00491	0.00604	0.00648	0.00025208	0.000484966	0.00365	0.00331	0.00761	0.00264
3.71368	-4.53567e-05	0.000149628	-0.000187645	-0.000304145	-0.000177794	0.000130127	-0.000332871	0.000242656	-0.000312114	-0.00087709	8.34346e-05	-0.00218	-0.00382	-0.0022	-0.01002	-0.000252105	0.000242454	0.00297	-0.00287	0.00179	-0.00087895
3.71312	1.13412e-05	-0.000115096	8.75704e-05	-0.000115862	-0.000213352	4.33808e-05	-0.00016643	-0.000866641	-0.000267514	-0.00123	-0.00225	-0.00158	-0.00109	0.00165	0.000589508	0.00126	-0.00364	0.000912871	0.00287	-0.000895411	0.00571
3.71256	1.134e-05	0.000264727	0.000125097	-0.000159314	2.17033e-09	-8.67507e-05	0.000610264	0.000277329	0.000891742	0.00129	0.00159	-0.00121	0.00254	-0.000548971	0.00413	0.00756	0.000242507	0.000228229	0.0042	0.00134	0.00571
3.71201	0.0002041	0.000322276	5.00388e-05	0.000376561	0.00055116	0.000498829	0.000638003	0.000727979	0.000401284	0.00123	0.00125	0.00255	0.00345	0.00192	0.01208	0.00328	0.000484966	0.00251	-0.000441891	-0.00112	0.00571
3.71145	2.26767e-05	0.000264727	0.000212665	0.000275179	8.8895e-05	0.000455452	0.000804438	-0.000381322	-0.000267527	0.000994036	-0.00134	0.004	0.00545	-0.00192	-0.00619	0.00378	0.00582	0.00137	0.000662815	-0.00044775	0.0022
3.7109	-0.00030615	-6.90569e-05	-0.000137607	-0.00018828	1.77829e-05	-6.50603e-05	-0.000221908	-0.000866641	-8.91653e-05	-0.000584715	-0.0015	-0.00267	-0.00472	-0.00302	-0.00472	-0.01034	0.000485015	-0.00525	-0.00464	-0.00269	-0.000659152
3.71035	-0.000158745	-0.000161138	-0.00041282	-0.000376561	-0.000213352	-0.000433764	-8.32205e-05	-4.23164e-09	-0.000980917	0.000526248	-0.00134	-0.00206	-0.000545076	-0.00933	0.000884144	-0.00555	-0.00291	-0.00844	-0.00685	-0.00269	-0.00242
3.7098	-3.40178e-05	-0.000184158	-0.000137607	-0.00023173	-0.000320028	-0.000303635	-0.000693481	-0.000658647	-0.000713394	-0.0014	-0.000834446	-0.00158	-0.000726762	-0.00494	-0.00884	-0.01059	-0.00291	-0.00342	-0.00663	-0.00134	-0.00154
3.70924	-0.000113387	0.000138118	-0.000125094	0.000202763	7.1121e-05	-0.000412076	2.77448e-05	-0.000311984	0.000356706	-0.000760145	-0.000834429	0.000363793	0.00327	0.00384	-0.00295	-0.000252019	5.91998e-08	0.000684665	0.00199	5.46541e-08	-0.00043942
3.70869	-0.00010205	4.60395e-05	-0.000162626	2.89662e-05	-0.000248911	-0.000672335	-0.000776699	-0.000207994	-0.000891742	-0.000526254	-0.000333778	-0.000242512	0.00109	0.000823497	-0.00383	-0.00807	-0.00267	-0.00297	-0.0011	0.00157	-0.00176
3.70813	0.000215439	0.000115099	7.50607e-05	0.000318628	0.000657836	0.000195198	-0.000110951	0.00107	0.00116	0.000760145	0.00242	0.0017	-0.000181642	-0.000548943	0.00442	-0.00277	0.00412	0.00434	0.000441935	0.00515	0.00681
3.70758	-1.38414e-09	-0.000230197	-0.000225175	-0.000391044	0.000177792	0.000173504	-2.7742e-05	-0.000693313	-0.000490458	-0.000292369	-0.00058412	0.00194	0.000181664	-0.0022	-0.000294754	0.00176	0.00339	-0.0016	0.00177	-0.00134	0.000439442
3.70703	-7.93723e-05	-0.000207178	-0.000375291	-7.24155e-05	-0.000320028	-0.000585582	-0.000277393	-0.00079731	-0.00111	-0.000526254	-0.001	-0.00352	-0.00382	-0.00878	-0.00442	-0.00202	-0.0063	0.000228206	-0.00199	-0.00537	-0.00461
3.70647	-1.38414e-09	-0.000241707	0.000112586	0.000202763	0.000231132	4.33743e-05	0.00074896	0.000381322	-0.000445871	0.000701672	0.000667548	0.00158	0.00273	0.00165	-3.5977e-08	0.00429	0.00485	-0.00114	-0.0011	0.00381	-0.00593
3.70592	-0.000238117	0.000161138	2.50181e-05	-1.44845e-05	-0.000693395	-0.000281947	-0.000416089	-0.000450653	-5.44275e-09	-0.00199	-0.00317	-0.00291	-0.00164	-0.00631	-0.01208	-0.00504	-0.00776	-0.00274	-0.00376	0.00134	-0.00352
3.70536	-2.76828e-09	-8.05713e-05	-0.000287723	-0.000376561	0.000124452	0.000325323	0.000527046	3.46573e-05	0.000668807	0.000526243	0.000500651	0.00121	-0.00182	0.000548943	-0.00531	0.000504109	-0.00145	0.00114	0.00398	-0.000447773	0.00483
3.70481	0.00030615	0.000184158	6.2546e-05	0.000130345	-0.000124459	0.000281947	0.000194169	0.000727979	8.91653e-05	0.000175406	-0.000333795	0.00243	-0.000181722	0.00412	0.00678	0.00555	0.0063	0.00548	0.00464	0.0056	-0.00374
3.70426	0.000124728	-0.000207178	0.000312742	0.00018828	0.000337808	8.6755e-05	-8.3215e-05	0.000173332	0.00093633	-0.000175412	-0.000917891	0.000606293	-0.00145	3.35081e-08	0.000589478	-0.00101	0.00145	0.00228	0.00508	0.00112	0.00308
3.7037	-0.000476234	-0.000230197	-0.000387801	-0.000463459	-0.000106673	-0.000694023	-0.000638003	-0.000138656	-0.00093633	-0.00129	-0.00175	-0.00133	-0.00472	-0.00549	-0.00206	-0.0058	-0.00339	-0.00593	-0.00552	-0.0056	-0.00264
3.70315	0.00030615	0.000241707	0.000187645	0.00060829	0.000408925	0.000824152	0.000305132	0.000485319	0.00093633	0.000116934	-0.00142	0.00133	0.000726708	0.00357	-7.1954e-08	0.00907	0.00606	0.0073	0.00155	-5.46541e-08	0.00352
3.70261	0.000351506	0.000149628	0.000187645	-0.000173797	0.000480043	0.000412076	0.000471567	0.000970638	0.000312114	0.00105	0.00125	0.00133	0.00382	0.00302	0.00236	3.07714e-08	0.00533	-0.00045639	0.00309	0.00157	0.00396
3.70206	-7.93745e-05	9.20766e-05	-0.00010008	-0.000275179	-0.000177794	0.000520517	-0.000138702	-0.000415988	-4.4596e-05	-0.000584727	-0.000834446	-0.000727562	-4.43568e-08	-0.00165	-0.00265	-0.00504	-5.91998e-08	-5.57143e-08	0.000441847	-0.00381	0.00396
3.7015	-7.93745e-05	-0.000161138	3.75266e-05	8.68957e-05	-0.000195573	-2.16925e-05	-0.000471567	0.000277318	-0.000891742	-0.0006432	-0.00167	-0.00182	0.000908394	-0.00302	-0.00206	-0.00101	-0.00267	-0.00822	-0.00398	0.00201	0.000878884
3.70095	-0.0002041	5.75516e-05	-0.000137607	-0.00023173	-0.000462263	-0.00023857	-0.00016643	-0.000519985	-0.000668807	-0.000350824	-0.003	0.00133	-0.00436	-0.00274	-0.0056	-0.00378	0.00267	-0.00091278	-0.00221	0.000223909	0.00065924
3.7004	-0.000124728	-1.15122e-05	-0.000237684	5.79295e-05	0.000320028	-0.000455452	-0.000332871	-0.000589316	0.000891742	-0.000994036	-8.34613e-05	-0.00243	0.00109	0.00412	0.00177	-0.00605	-0.00412	0.000684573	-0.00309	0.00291	-0.00154
3.69985	-4.53556e-05	0.000195668	-0.000200155	-0.000159314	-0.000195573	-8.67528e-05	-2.77393e-05	-3.46656e-05	-0.000757981	5.84727e-05	8.34446e-05	-0.00182	0	0.000823497	-0.00442	-0.00126	-0.00364	0	0.00287	-0.00313	-0.000659196
3.6993	-3.40178e-05	0.000115097	2.50181e-05	5.79309e-05	-0.000160016	0.00021688	-0.000554785	-4.23164e-09	4.45818e-05	0.0006432	-0.00175	-0.000727549	0.00145	-0.00522	0.00265	-0.00227	0.00218	0.00045639	-0.00199	0.000671569	0.00396
3.69874	-0.000102052	-0.000218687	-1.25122e-05	-3.5359e-09	5.33345e-05	-0.000390388	0.00016643	-0.000346656	0.000445862	-0.000409321	-0.000917891	-0.0023	-0.000726781	-0.00247	-0.00295	-0.00328	0.00145	-0.00525	0.000441847	-0.00201	-0.0011
3.69819	-2.26789e-05	0.000264727	-5.004e-05	0.00010138	0.000142233	0.000390388	0.000693481	0.000242656	0.000802568	0.00011694	0.000500659	0.00315	0.00109	0.00357	0.00383	0.00706	0.0017	0.000684596	-0.00221	0.00157	0.0033
3.69764	7.93734e-05	0.000310766	-0.000162626	0.000202763	0.000622278	0.000281947	-0.000221911	0.000381322	-0.00062422	0.00216	-0.00192	0.000848806	0.00164	0.000823525	0.000294754	-0.00202	0.000727473	0.0016	0.000883805	0.00179	0.0022
3.69709	-0.000328828	-0.000115096	-0.000137607	-0.000130345	-0.00028447	-0.000325323	-0.000471567	-0.000727979	-0.000312101	-0.000350824	-0.00217	-0.00594	-0.000363336	0.000549053	-0.00383	-0.00378	-0.00121	0.000684665	-0.00265	-0.00358	-0.00725
3.69654	0.000215439	0.000425865	7.50582e-05	-0.000101382	-7.11174e-05	0.000477141	0.000665742	0.000415988	0.00125	-0.000409309	0.000751001	0.00279	0.00164	-0.0011	-0.00118	0	-0.000242483	0.00456	0.00552	0.00179	0.000878928
3.696	-0.0002041	-0.000149628	-0.000375291	-0.000362077	-0.000408925	-0.000325323	-0.000804438	-0.000693313	-0.000579633	-0.00152	-0.003	-0.00303	-0.00182	-0.00823	-0.0056	-0.00328	-0.00461	-0.00685	-0.00729	-0.0056	-0.00286
3.69545	7.93723e-05	-4.60395e-05	-0.000237684	0.000173797	0.000302249	-0.00023857	-0.000332871	-0.000346656	0.000267523	-0.00111	-0.000166889	0.000242512	-0.00273	-0.00357	-0.00147	0	0.000727449	-0.00342	0.0011	0.00134	-0.00132
3.6949	0.000238117	0.000345296	0.000387801	0.000260696	0.000462263	-2.16882e-05	0.000859917	0.000623982	0.000401284	0.00129	0.00234	0.00424	0.00236	0.01071	0.00884	0.00454	0.00364	0.00274	0.000662837	0.00784	0.00659
3.69435	0.000113388	-0.00010359	0.000237684	0.000463459	0.000426705	0.000108439	0.000332871	0.000415988	0.000535045	0.00087709	0.00142	0.000727525	0.00145	0.00494	0.00796	0.00328	0.00267	0.00114	-0.000441913	0.00291	0.00439
3.6938	-5.66922e-05	-0.000264727	-0.000300233	-0.000246213	-0.000640057	-0.000585582	-0.000582524	-0.000311984	-0.000847155	5.84844e-05	-0.000750985	-0.00109	-0.00345	-0.00686	-0.00589	-0.00252	-0.0017	-0.00274	-0.00552	-0.00828	-0.00461
3.69325	0.000102051	0.000241707	0.000312742	0.000376561	0.00028447	0.000325323	0.000471567	0.000138666	0.000312114	0.000994036	0.00134	0.00121	0.000726762	0.000549026	-0.000884144	0.00151	-0.000242454	0.0016	0.00442	-0.00201	0.0011
3.6927	-0.000147406	-0.000184158	-0.000225175	-0.00023173	-0.000391146	-0.000281947	-0.000776699	-0.000450653	-0.00125	-0.000935563	-0.00175	-0.00109	-0.00563	-0.00522	-0.00943	-0.000504185	-0.01018	-0.00753	-0.000883805	-0.00403	-0.0022
3.69215	1.13362e-05	-0.000356806	-0.000350271	-0.000246213	-0.000391146	-5.29496e-09	2.77326e-05	-0.000589316	-0.000891742	-0.000409321	-0.002	-0.00412	-0.00309	-0.00439	-0.00825	-0.00328	-0.00121	-0.00365	-0.00177	-0.00157	-5.36454e-08
3.6916	0.000136067	0.000149628	-2.50169e-05	7.24184e-05	3.55623e-05	0.00084584	0.000416089	0.000658647	-0.00017834	0.000526266	0.000834446	-0.00133	0.00127	0.00274	0.00766	0.00202	0.00703	0.00548	0.00354	0.00246	0.00439
3.69106	0.00030615	0.000299256	0.000250194	0.000202763	0.000640057	0.00023857	0.00108	0.000415988	0.00161	0.00257	-0.000417223	0.00449	0.00745	0.00165	0.0109	0.01084	0.00533	0.00342	0.00641	0.00761	0.00659
3.69051	0.000226778	0.000138118	5.00413e-05	2.89691e-05	1.77829e-05	-0.000108437	-0.000110951	0.000173335	0.000579633	-0.000175406	0.000333795	-0.000363744	0.000726781	0.00247	-0.00472	-0.00479	0.00267	-0.000456367	0.00133	-0.00313	0.00396
3.68996	0.000181422	0.000138118	0.000137607	-5.79338e-05	3.55569e-05	0.000281947	8.3215e-05	0.000485319	8.91698e-05	0.000467776	-0.000417231	-0.000242525	-0.000726762	-0.00302	0.00206	0.00302	-0.00315	-2.78571e-08	-0.00508	-0.00112	-0.00549
3.68941	-2.26755e-05	4.60418e-05	0.000225175	0.000202763	0.000497822	-6.50603e-05	-0.000221908	0.000727979	4.4596e-05	0.0017	0.00108	0.000606305	0.00581	0.00357	0.00707	0.00378	0.00145	-0.00114	0.0011	0.00493	0.00286
3.68886	3.40178e-05	0.00010359	-6.25472e-05	-4.34478e-05	0.00026669	-0.000173504	0.000194178	-0.000589316	-8.91698e-05	-0.000409303	0.001	0.00267	-0.00164	-0.00384	-0.000294689	-0.00101	-0.00121	0.00479	0.00133	0.00201	-0.00747
3.68831	0.000192761	0.000379826	5.00413e-05	0.000159314	0.000497822	5.29496e-09	0.00114	0.00125	0.00111	-0.000760145	0.000584129	0.00206	0.00472	0.000549053	0.00118	0.00479	0.0017	0.00662	0.00022099	0.000223909	0.00725
3.68777	7.937e-05	5.7547e-05	-2.50219e-05	-0.000246213	-0.000195573	-0.000498829	-0.000416089	-0.000623982	-0.000445871	-0.000818618	-0.00309	-0.00012128	0.000726708	0.0022	-0.00118	-0.00151	0.00315	0.00114	-0.00309	-0.00381	-0.00396
3.68722	2.26789e-05	-0.000333786	-0.000125096	-0.000159314	0.000106678	-0.00023857	-0.000332871	-0.00055465	0.000579633	0.000175424	0.00058412	-0.000727525	-0.00291	-0.00274	-0.00707	-0.00328	-0.00655	-0.00205	-0.00221	-0.00201	-0.0033
3.68667	-0.000113389	9.20778e-05	0.000137607	0.000115863	-0.000160016	0.00023857	-0.000305132	0.000173325	-0.000802568	0.0006432	8.34346e-05	0.000970038	-2.21784e-08	-0.00137	-0.00118	-0.000756264	-0.00291	0.00342	0.00155	0.00201	0.0033
3.68613	-0.000362845	-0.000356806	-0.000125097	-0.000101383	-0.000480043	-0.00015182	-0.000249656	-0.00101	-0.000579633	-0.000935563	-0.00284	-0.000727549	-0.00236	-0.000823525	-0.00147	-0.00429	-0.00412	-0.00753	-0.00265	-0.00336	-0.00417
3.68558	3.40178e-05	-6.9058e-05	1.52706e-09	0.00023173	-0.00028447	0.000563893	-0.000332871	-0.000658647	0.00116	-0.0006432	0.000834446	0.00109	-0.00127	-0.00549	0.00118	0.00403	0.00364	0.00297	-0.00221	0.00313	0.00286
3.68504	-7.93711e-05	0.000253217	-0.000150116	-0.000405527	-7.11157e-05	-0.000325323	-0.000138693	-0.000381322	-0.000178344	-0.000526248	8.34529e-05	-0.00121	0.000181704	0.000823525	-0.00177	-0.00126	0.00194	0.000456435	-0.000662815	-0.00358	2.68227e-08
3.68449	-0.000113387	-0.000115096	-0.000100075	2.89691e-05	-0.000515601	-0.000151813	0.000277393	-3.46573e-05	-0.000535045	-0.000409297	0.000584129	-0.00303	0.000545094	-0.00302	0.000294783	0.00025213	-0.000727401	-0.00205	-0.00133	0.00112	0.000219776
3.68394	0	-0.000103589	-7.50582e-05	-0.000101382	3.55587e-05	-0.000390388	-0.000665742	-0.000485319	0.000445871	0.000526254	-0.000917891	-0.00121	0.000545058	-0.00274	-0.01149	-0.00907	-0.00461	-0.00593	0	-0.00403	-0.00396
3.68339	-3.4019e-05	0.000172648	-3.75316e-05	0.000101379	0.00017779	0.000628958	0.000471567	0.000485319	0.0012	5.84587e-05	0.000917891	0.00364	0.0069	0.00439	0.00501	0.00731	0.00461	0.00502	0.00265	0.000895411	0.00264
3.68285	-0.0004082	1.15099e-05	-1.25097e-05	-0.000101382	-0.00026669	0.000108441	8.32178e-05	-0.000485319	0.000445871	-0.000175418	-0.000667557	-0.00097005	-0.00145	0.00357	-0.00383	0.00101	-0.0063	-0.0016	-0.00243	-0.000895456	-0.00681
3.6823	-9.07112e-05	-0.000184158	-0.000162626	-0.000260696	3.55587e-05	-0.000195194	-8.32178e-05	-0.00055465	-0.000133761	0.000233891	-0.00234	-0.000606281	-0.00291	-0.00329	-0.00442	-0.00302	0.00364	-0.00342	-0.0053	-0.00493	-0.00703
3.68176	7.93711e-05	9.20778e-05	7.50569e-05	0.00010138	0.000124454	0.00021688	-2.7742e-05	0.000866641	-8.91787e-05	-0.000409315	-0.000667565	0.0017	-0.000908448	0.00165	0.00648	-0.00176	-0.000969956	0.00411	-0.00309	-0.000223886	0.0011
3.68122	0.000136067	3.45284e-05	-1.25109e-05	-1.76795e-09	-0.000408925	8.67507e-05	-8.32205e-05	-3.46691e-05	4.45818e-05	0.000409303	-8.34529e-05	0.0017	-0.000181704	0.000274466	0.00265	-0.00202	-0.00218	-0.000912848	0.00133	-0.00179	0.000219706
3.68067	0.000249456	4.60372e-05	0.000450349	0.000448976	0.000640057	0.000650646	0.00136	0.00173	0.00143	0.00193	0.00066754	0.00388	0.00872	0.01208	0.00648	0.00403	0.008	0.00571	0.00641	0.00806	0.00769
3.68013	-4.53533e-05	-0.000264727	3.05412e-09	-0.000289662	-5.33345e-05	-0.000563893	-5.5473e-05	-0.000762644	-0.000312101	-0.00046777	0.000834446	0.00109	0.000545094	-0.00961	-0.00678	-0.00933	-0.00388	-0.0089	-0.00221	-0.00179	-0.00417
3.67958	2.76828e-09	3.45319e-05	0.000287723	5.79353e-05	0.00026669	0.000260259	8.32233e-05	0.00055465	0.000579633	-0.000116934	-0.000250317	-0.00158	-0.00109	0.01043	-0.00413	-0.000252019	0.00509	-0.00548	-0.000220893	0.000671636	0.00308
3.67903	-9.07134e-05	-0.000184158	-0.00010008	-2.89691e-05	-0.000195573	-0.00017351	-0.000554785	-0.000623982	-0.00093633	-0.000584727	-0.00367	-0.00291	-0.00763	-0.00961	-0.00766	0.000252019	-0.00218	-0.00342	-0.00133	-0.00246	-0.00154
3.67849	5.66945e-05	0.000115099	0.000162626	1.44831e-05	0.000355587	-0.00023857	8.32178e-05	0.000346656	0.00134	0.00164	0.00209	0.00461	0.00581	0.00192	0.00796	0.00378	-0.000242483	0.00593	0.000883783	0.00134	0.00571
3.67795	-0.000249456	-8.05679e-05	-7.50569e-05	-7.2414e-05	-0.00026669	-0.00023857	-0.000582524	-0.000658647	-0.000490458	-0.000292358	-0.00134	0.00133	0.000181704	-0.00412	-0.00737	0.000504185	2.95999e-08	-0.00502	-0.00331	-0.00448	-0.00505
3.67741	1.38414e-09	0.000138118	1.25109e-05	-0.000376561	-0.000462263	-0.000195192	-0.00027739	-0.000415988	-0.000802568	-0.00134	-0.00167	-0.00158	-0.00418	-0.00549	-0.00265	-0.00302	0.00194	-0.00479	-0.00265	-0.00582	-0.00308
3.67686	6.80322e-05	-0.000161138	-0.000187645	-0.000347594	-0.000586719	-0.000260259	-0.000471567	-0.000762644	-0.00062422	-0.00105	-0.000834446	-0.004	-0.00672	-0.00988	-0.00472	-3.07714e-08	-0.00291	-0.00479	-0.00552	-0.00291	-0.00615
3.67632	-0.000476234	-0.000138118	-0.000262704	-0.000506908	-0.000231132	-0.000498829	-0.000610264	-0.000831976	-0.000579633	-0.00146	-0.00159	-0.00352	-0.0069	-0.00576	-0.00766	-0.00781	-0.00558	-0.00548	-0.0053	-0.00672	-0.00264
3.67577	-1.13362e-05	-0.000402845	-0.000112585	-0.00023173	-0.000640057	-0.000780776	5.5484e-05	0.00013867	-0.000133752	-0.00046777	-0.00192	-0.00291	-0.00545	-0.00741	-0.00796	-0.0058	-0.0017	-0.00137	-0.00442	-0.00179	-0.0033
3.67523	0.000170083	0.000230197	7.50607e-05	-7.24126e-05	3.55623e-05	0.000151822	0.000138702	-0.000207987	0.000312119	-0.00046777	0.00342	0.000242537	0.00509	0.00384	0.00825	0.00504	0.000727498	0.00913	0.00243	0.00157	0.00374
3.67468	0.000442217	0.000149628	0.000300233	0.000260696	0.00026669	-0.000151813	0.00036061	0.000693313	0.00093633	0.00158	0.001	0.00206	0.00763	0.00576	0.00737	0.00479	0.00921	0.00707	0.00574	0.00582	0.00989
3.67415	5.66945e-05	0.000103589	-7.50582e-05	0.000101382	5.33381e-05	-0.000390388	-0.000582524	-0.000415988	-0.00152	-0.00087709	0.00125	0	-0.00363	-0.000548998	-0.00589	-0.01235	-0.00533	-0.00593	-0.00243	-0.0047	0.0033
3.67361	0.000113389	0.000195668	-0.000162626	0.000101383	0.000142237	0.000260259	-5.54757e-05	0.00079731	-0.000535045	-0.00011694	8.34529e-05	0.000606293	-0.000181664	0.00137	0.00766	-0.00302	0.00485	0.00753	-0.00177	-0.000671569	0.00176
3.67306	7.93734e-05	9.20801e-05	0.000550427	-0.000217246	-8.8895e-05	0.000390388	-0.000110954	0.000277329	0.00129	5.84785e-05	-0.000834438	0.00291	-0.00127	0.00137	0.00295	0.00227	0.00388	0.00205	0.00641	0.0094	-0.000659174
3.67252	-0.000294811	0.000115096	-2.50219e-05	-8.69015e-05	-0.000195573	0.000130125	-0.000305132	-0.000208001	-0.000356706	-0.00111	-0.000917891	-0.00158	-0.00254	-0.00549	-0.00177	0.000504109	-0.00509	-0.00388	-0.00309	-0.00672	-5.36454e-08
3.67197	4.53567e-05	0.000115099	-0.000250194	2.89676e-05	-0.000124454	-2.16856e-05	-0.00036061	-0.00020799	0.000312114	0.000935563	0.000250342	-0.000848781	0.00164	-0.0022	-0.00442	-0.00101	0.00461	-0.000684596	0.000662859	-0.00291	-0.00154
3.67143	0.000283472	0.000402845	0.000387801	0.000477942	-4.34065e-09	0.000585582	0.000582524	0.00121	0.000757981	0.00146	0.00159	0.00546	0.00418	0.00878	0.00825	0.0058	0.00582	0.00365	0.00376	0.00806	0.01055
3.6709	3.4019e-05	1.15122e-05	-0.000337762	-0.000289662	-7.11139e-05	-0.000173501	-0.000582524	-0.000173321	-0.000401275	-0.000175406	-0.00275	-0.000848769	-0.00236	-0.0022	-0.00855	-0.00555	-0.00121	-0.00548	-0.00331	0.000447773	-0.00264
3.67035	7.937e-05	2.30174e-05	-0.000125097	-0.000173797	-0.000160018	-0.000216882	0.000610264	6.93244e-05	-0.00062422	0.000175406	8.34246e-05	-0.000485049	0.000363336	0.00192	0.00236	0.00126	-0.00242	-0.000684665	-0.00133	-0.00672	-0.00483
3.66981	0.000283472	5.75505e-05	0.000150116	0.000246213	0.000124457	0.000347011	5.54813e-05	-3.46615e-05	0.000535045	0.000584727	0.00134	0.00424	0.00127	0.00494	0.00678	0.00655	0.00388	0.000456435	0.00376	0.00291	0.00308
3.66927	-0.0002041	1.15099e-05	5.00388e-05	-7.24155e-05	3.55587e-05	0.000260259	8.32178e-05	3.46656e-05	0.000445871	-0.000994036	-0.00134	0.00194	-0.00327	0.0011	0.000589449	-0.000756239	-0.00242	0.00114	0.000441891	-0.00381	-0.00198
3.66873	-0.000113389	-0.000138118	-3.75316e-05	0.000159314	-0.000444484	0.000130125	-0.000305132	0.000138656	0.000267514	0.00087709	-2.03722e-08	-0.00279	-0.00472	0.00329	-0.00383	-0.00252	-0.0063	-0.00365	-0.00022099	0.00358	-0.00417
3.66818	0.000124728	0	-8.75679e-05	0.000304145	-0.000160014	0.000151817	-0.000416089	0.000311991	0.000178348	-0.000116945	-0.000166889	0.000242512	0.00254	-0.00329	-0.00442	0.01084	-0.00242	0.00137	0	-0.00425	0.00417
3.66765	-0.000136067	-0.000184158	6.2546e-05	-0.000130351	0.000124452	-2.16925e-05	-0.000110963	-0.000208001	-0.000535045	-0.000116957	-0.00125	-0.000848818	-0.000726781	-0.000274554	-0.00413	-0.00227	0.000969884	-0.00319	0.00155	0.00604	-0.0022
3.66711	4.53533e-05	-9.20812e-05	-0.000337762	1.44796e-05	5.33345e-05	-0.00017351	0.000110951	0.000970638	-0.00013377	0.000584715	-0.00159	-0.000606305	-0.000181722	0.000274433	-0.000884232	-0.00176	-0.000727498	-0.000456458	-0.0011	-0.00246	-0.00286
3.66657	-1.13412e-05	0.000149628	0.000287723	-0.000202763	-8.89003e-05	-0.000216882	-0.000138702	-0.000623982	-0.000356706	-0.000350848	0.000584095	0.00412	0.00254	0.00357	0.000294654	0.00429	0.000484918	0.000684573	-0.00221	-0.00112	-0.00308
3.66603	-0.000215439	-4.60395e-05	-0.000325252	0.000115865	-0.000515601	-0.000325323	0	-0.000277325	-0.000222936	-0.0014	-0.0015	-0.00267	-0.00382	-0.00494	-0.00236	-0.00756	-0.00145	-0.00776	-0.00508	-0.00873	-0.00198
3.66548	0.000102051	-9.20778e-05	-2.50181e-05	-0.000304145	-0.000373367	0.000108443	0.00011096	-0.000311987	8.91787e-05	-0.000233885	-0.00142	-0.000970038	0.00236	0.00384	-0.00147	0.00101	-0.000242454	0.000684642	0.000441913	0.00134	-0.0022
3.66494	0.000181422	0.000598513	0.000200155	0.000173797	0.000213352	0.000347011	0.00024965	0.00128	0.000579633	0.00105	0.00242	0.004	0.00581	0.01016	0.00707	0.00302	-0.00145	0.00479	0.0042	0.00179	0.00593
3.66441	-0.000328828	-0.000103588	0.000187645	1.44845e-05	-0.000195573	-0.000260259	-0.000582524	-0.000277322	-0.0012	-0.00164	-0.000667548	-0.0017	-0.000363354	-0.00357	-0.00766	-0.0058	0.00655	-0.00571	-0.000662815	-0.00336	0.000659218
3.66387	0.000238117	0.000287747	8.75654e-05	0.000173797	0.000408925	0.000281947	0.000915395	6.93244e-05	0.00111	0.000584715	0.00066754	0.00279	0.00618	0.00412	0.000884114	0.00202	-0.00218	0.00639	-0.00331	0.000447683	-0.00176
3.66333	-0.0002041	-1.15071e-05	-0.000237684	-0.000463459	0.000142238	-0.000542205	-0.000638003	-0.000589316	0.000267532	0.000409321	-0.000500651	-0.000363744	0.00127	-0.00412	0.00118	0.00126	0.00412	-0.00571	0.00133	5.46541e-08	-0.00242
3.66279	-7.93723e-05	-0.000218687	5.00388e-05	0	-5.33381e-05	0.000151817	-0.00038835	-0.000519985	0.000178348	-0.00117	0.00117	-0.000606281	-0.000181686	0.0011	0.00265	-0.00227	-0.00121	-0.00548	-0.0053	-0.00179	-0.00417
3.66225	0.000215439	0.000126609	0.000387801	4.34493e-05	-7.11174e-05	0.000520517	0.000721221	6.93313e-05	0.000891742	0.000116945	-0.000250334	0.00194	0.002	-0.00165	0.000294724	0.00781	-0.00121	0.00411	0	0.00112	0.0033
3.66172	-1.13389e-05	-0.000207178	8.75679e-05	-0.000260696	8.88968e-05	0.000173506	0.000194175	-0.000277325	0.000133761	-5.84727e-05	-0.000667557	-0.000363769	-0.00182	-0.00384	-0.00295	-0.00479	-0.00315	0.00297	-0.00199	0.00246	-0.0011
3.66118	-0.000124728	-0.000218687	-7.50594e-05	-7.24169e-05	-0.00028447	-4.33786e-05	-0.000249656	-0.000415988	-0.000668807	-0.00152	-0.00159	-0.00109	-0.00273	0.00082347	-0.00324	-0.0058	-0.00606	-0.00525	-0.01105	-0.00224	-0.00132
3.66064	-6.80356e-05	-0.000287747	-3.05412e-09	-0.000593807	-0.000231132	-8.67572e-05	-0.000138702	-0.000519985	-0.00103	0.000175406	-0.0025	-0.00243	-0.00291	-0.00769	0.00058939	-0.00050421	-0.00509	-0.00616	-0.00221	0.00134	-0.000219776
3.6601	-0.000136067	-8.0569e-05	-0.000287723	-0.000130348	-0.000124456	0.000130129	-2.77393e-05	-0.00024266	-0.000713394	-0.000292363	0.001	0.000121256	-0.000363372	-0.00604	-0.00354	-0.00202	-0.00291	-0.00205	-0.00376	-0.000223864	-0.00659
3.65956	6.80311e-05	-0.000161138	-0.000187645	-0.000202763	1.77751e-05	-0.00017351	-0.000416089	-0.00055465	-0.00107	-0.000760145	0.00134	0.000121227	-0.000726781	0.00247	-0.00177	0.000252019	0.000484918	-0.000912871	0.00155	-0.00425	-0.00374
3.65903	-6.80322e-05	-0.000149628	-0.000200155	-0.000246213	-0.000106674	8.6755e-05	-0.000693481	-0.000866641	-0.00093633	-0.000701672	-0.0025	-0.00303	-0.00345	-0.00604	-0.00413	-0.00429	-0.0017	-0.000912802	-0.0011	-0.00157	-0.00527
3.65849	1.13412e-05	4.60418e-05	-7.50557e-05	-2.89633e-05	-3.55552e-05	0.000130134	5.5484e-05	0.000485319	0.000802568	0.000409321	0.00134	-0.000848769	0.00309	-0.00439	-0.00442	0.00050421	0.000242532	5.57143e-08	0.00155	-0.00134	0.00154
3.65795	0.000124728	6.90592e-05	0.000237684	0.000159314	0.000391146	4.33764e-05	0.000138696	0.00055465	0.000757981	-0.000175418	0.00317	0.00279	0.00545	0.00247	0.00295	0.00429	0.00218	0.00571	0.0011	0.00448	0.000878928
3.65741	0.000147406	0.000184158	0.000237684	0.000260696	0.000160011	6.50603e-05	0.00016643	0.000762644	0.000668807	0.00146	0.00225	0.000606257	0.000181642	0.00302	-0.00383	0.00202	0.00218	-0.000228252	0.00177	0.000671547	0.00264
3.65687	3.40156e-05	5.75482e-05	0.000275213	0.000477942	0.000106674	2.16856e-05	0.000194172	-0.00055465	-0.000401289	0.00164	0.001	0.000970038	0.00182	0.00165	-0.00265	0.00302	0.00121	0.00251	-0.00221	0.000223837	-0.000219754
3.65634	6.80345e-05	-0.000149628	-0.000362781	-0.00023173	-0.000355587	-0.000390388	0.000166438	-0.00079731	-0.00107	-0.000701672	0.000250342	-0.00206	0.000726762	-0.00522	-0.00973	-0.000504134	0.00242	-0.00297	-0.00199	-0.000671569	0.00439
3.6558	0.000102052	0.000230197	1.25122e-05	0.000506908	0.00026669	0.000260259	0.000554785	-6.93244e-05	8.91832e-05	0.000584727	0.00167	0.000848818	-0.00164	0.00274	0.00118	-0.00176	-0.000969884	0.00137	-0.00177	0.00851	0.00439
3.65526	-0.000340167	-0.000310766	-0.000250194	-4.34464e-05	-0.000355587	-0.000563893	-0.000915395	-0.00034665	-0.000847155	0.000526266	-0.00242	-0.00291	-0.00291	-0.00302	-0.00206	0.00227	-0.00679	-0.00365	-0.00619	-0.00761	-0.00681
3.65472	0.000340167	0.000333786	0.000187645	0.000333111	0.000480043	-2.16882e-05	0.00036061	0.000138663	0.00178	0.00134	0.00384	0.00303	-0.002	0.00137	0.01061	0.00353	0.00606	0.00456	0.00287	0.00313	0.00505
3.65418	-1.13412e-05	0.000276237	0.000187645	0.000477942	0.000337808	4.33721e-05	5.5473e-05	-0.000104004	0.000802568	0.00164	0.0025	0.00243	0.00127	0.00137	0.00589	0.00479	0.00436	0.00319	0.00265	0.00381	0.000219679
3.65366	0.000453556	0.000195668	0.000237684	0.000347594	0.000320028	0.000433764	2.77393e-05	0.000658647	0.000847155	0.00187	0.000417223	0.00279	0.00236	0.00412	0.00531	0.00504	0.00242	0.00274	-0.00133	-0.00112	0.00725
3.65312	-3.40156e-05	0.000241707	-7.50569e-05	-0.000115863	0.000160016	2.64748e-09	-0.000138693	-0.000346653	-0.000713394	-0.00117	-0.00125	-0.00206	0.00164	0.00439	0.00177	-0.00529	0.0017	-0.00114	-0.00265	0.00044775	-0.00439
3.65258	0.000124728	0.000103589	0.000287723	0.000115865	-0.000177794	0.000195194	0.000305132	3.46656e-05	0.000445871	0.000526254	0.000500668	0.000363769	0.00363	0.00357	0.00324	0.00454	-0.00121	0.00114	0.00574	0.00381	0.0022
3.65204	-0.000181422	0.000241707	-1.25122e-05	-2.89691e-05	-7.1121e-05	2.1683e-05	-0.00074896	-8.46327e-09	0.000356688	0.00111	0.000333762	-0.00133	-0.000363408	0.00247	-0.00472	-0.00176	-0.000727498	0.00297	-0.00376	0.000447683	-0.00483
3.65151	0.000147406	0.000241707	-2.50194e-05	0.00042001	0.000657836	0.000347011	0.000166436	3.46656e-05	0.000401284	0.000233891	0.00142	0.00291	0.00472	0	0.0056	0	0.00752	0.00434	-0.000662837	0.00403	0.00374
3.65098	0.000351506	4.60418e-05	0.000125097	0.000376561	4.34065e-09	0.000824152	0.00022192	0.000762644	0.000490458	0.00152	0.000333795	0.000485049	0.00291	0.00412	-0.00354	-0.00151	0.0063	0.00434	0.00331	0.0008955	0.000439508
3.65044	-0.000283472	-0.000253217	-5.00413e-05	1.44796e-05	-0.000142238	-0.000303635	-8.32233e-05	-0.000970638	-0.000980917	-0.000760145	-0.00209	-0.00437	-0.00491	-0.00274	-0.000294783	0.000504109	-0.00315	-0.00228	-0.00685	-0.000223909	-0.00615
3.6499	-0.000272134	-0.000115099	0.000112587	-8.68986e-05	-5.33381e-05	-0.000347011	-5.54785e-05	-0.000103997	0.000356697	-0.000526254	-0.00292	0.00121	-0.000726744	0.000823497	-0.00472	-0.00252	-0.00267	-0.00479	-0.00309	-0.000447728	-0.00132
3.64937	0.000124728	0.000253217	8.75654e-05	0.00018828	-0.000462263	0.000130125	0.000110951	-0.000311998	0.000222927	0.000350824	-0.000333795	-0.000363793	0.000545022	-0.00274	0.00147	0.00277	0.00145	0.000684573	-0.0011	-0.00112	-0.00264
3.64883	-6.80322e-05	-0.000333786	-3.75278e-05	2.89676e-05	-0.000106674	0.000173508	-0.000638003	6.93348e-05	-0.000133757	-0.00164	-0.00033377	0.000727549	-0.00309	-0.0022	-0.000884144	-0.01034	-0.000969908	-0.00319	-0.00486	-0.00246	-0.00505
3.6483	-9.07123e-05	-0.000195668	2.50181e-05	-1.76795e-09	8.8895e-05	0.000260259	0.000110954	0.000103993	-0.000267527	0.00035083	-0.000667565	-0.000363781	0.00236	0.00522	0.00737	-0.00454	-0.00315	-0.00274	0.00243	-0.00246	0.00154
3.64777	0.000215439	0.000264727	0.000125097	0.000202763	-8.8895e-05	0.000173508	0.000332871	0.00055465	-0.000445867	7.13776e-09	-0.000166881	-0.00182	0.006	0.00192	-0.00236	0.00151	0.00412	0.00319	0.00331	-0.000223837	0.00374
3.64723	-0.000362845	-0.000138118	-0.000200155	-0.000347594	-0.000373367	-0.000303635	-0.000277387	-6.93244e-05	-0.00107	-5.84587e-05	-0.00242	-0.000485001	-0.00382	-0.01043	-0.00619	-0.00429	-0.0063	-0.00502	-0.00574	-0.00269	-0.00242
3.64669	-0.000192761	0.000253217	-6.2546e-05	-0.000159314	0.000124459	0.00017351	0.00019418	-0.000485319	-0.000445862	-0.000350824	0.0015	0.00133	-0.00291	-0.00686	-0.00236	-0.00328	0.00242	0.0016	-0.00133	0.000447773	-0.000878884
3.64617	0.0002041	-0.000138118	5.00413e-05	0.000144831	0.000124459	0.00023857	0.00022192	0.00055465	-0.000133752	0.000994036	0.00275	-0.000242488	-0.000726708	-0.000823442	-0.00265	-0.00227	0.00218	5.57143e-08	-0.000220893	-0.00403	-0.00637
3.64563	4.53533e-05	0.000264727	8.75654e-05	0.00018828	-0.000160018	0.000585582	0.00038835	0.000173321	0.00017834	0.000526243	-8.34613e-05	0.000970025	0.002	0.00494	0.00589	0.00403	-0.000485015	-0.00479	0.00331	0.00022381	0.000219679
3.6451	-0.0002041	-0.000149628	-0.000325252	0.000159314	-0.000231132	-0.000108441	-0.000221914	0.000138663	-0.000535045	0.000818618	-0.00142	-0.00133	-0.00218	-0.00412	-0.00766	-0.00479	-0.00267	0.00251	0.00331	-0.00201	-0.000878928
3.64456	-4.53579e-05	-3.45319e-05	6.2546e-05	-7.24184e-05	0.00026669	-0.000195198	-0.000249659	0.00010399	-0.00103	-0.000584727	0.000917891	-0.000363793	-0.00309	-0.00494	0.00295	0.000252019	-0.00218	0.000456367	-0.000883827	0.00269	0.00483
3.64404	3.40156e-05	-9.20801e-05	-8.75691e-05	0.00018828	0.00028447	0.00021688	0.000194172	6.93278e-05	0.00103	-7.13776e-09	0.0015	-0.000121268	0.00254	0.00165	0.00265	0.00756	0.00558	-0.000228229	-0.00243	0.000895433	-0.000439486
3.6435	0.000351506	0.000207178	0.000487878	0.000159314	0.000657836	0.000260259	0.000527046	0.00118	0.00125	-0.000292358	0.00117	0.00133	0.00436	0.00412	0.00383	0.00328	0.00291	0.00251	0.00619	0.00515	0.00483
3.64297	-0.000192761	-0.000218687	-0.000237684	-0.000477942	-0.000533381	-0.000563893	-0.000804438	-0.000866641	-0.00107	-0.00199	-0.00275	-0.00546	-0.00781	-0.01482	-0.00501	-0.00706	-0.01067	-0.00936	-0.00641	-0.00828	-0.00286
3.64243	9.07089e-05	-2.3022e-05	0.000225175	0.000289662	0.000426705	2.1683e-05	0.000582524	0.000415988	-0.000267532	0.000292352	0.00175	0.000485001	0.000726708	0.00494	-0.00442	0.00101	-5.91998e-08	0.00616	0.00221	-0.0008955	0.00154
3.6419	-0.000317489	-0.000230197	-0.000287723	-0.000101385	-0.000462263	-0.000433764	-0.000416089	-0.000970638	-0.000847155	0.000350824	-0.002	-0.00158	-0.00164	-0.00494	-0.00531	0.000756189	-0.00703	0.00114	-0.000883827	-0.000447773	-0.00549
3.64137	2.26767e-05	-1.1511e-05	0.000387801	4.34478e-05	0.000177792	0.000195192	-0.000194178	0.000277322	0.000267518	0.000994036	-0.00125	0.0023	0.00164	-0.000549026	0.000884144	0.00202	-0.00242	0.00365	0.00088376	-0.000895478	-2.68227e-08
3.64084	0.000158745	-2.30186e-05	3.75303e-05	0.000318628	0.000124457	0.000390388	-2.77359e-05	0.000311994	0.000445871	-0.000467776	0.00167	0.000727549	0.00109	0.00549	0.00147	0.00176	0.0017	0.00571	0.00641	0.00403	0.00637
3.6403	0.000136067	0.000299256	5.004e-05	0.000115866	0.000426705	0.000281947	0.000443828	0.00121	-4.45818e-05	-0.0006432	0.000667565	0.000606293	0.00127	-0.00082347	0.00265	3.07714e-08	0.00533	0.000456435	0.0011	0.00134	-0.0022
3.63977	-1.13375e-05	0.000115099	-3.75278e-05	0.000202763	-8.8895e-05	-0.000108439	0.000610264	-0.000346653	-0.000847155	-0.000584721	0.000250342	0.000848806	-0.000181664	-0.000274466	0.00147	0.00126	0.000242507	-0.00205	-0.00177	-0.00134	2.68227e-08
3.63925	-0.000442217	-0.000679082	-0.000713053	-0.000637256	-0.00081785	-0.000759087	-0.000582524	-0.00107	-0.0021	-0.0017	-0.00309	-0.004	-0.00545	-0.00906	-0.00884	-0.00807	-0.00873	-0.00867	-0.0042	-0.00963	-0.00923
3.63871	-3.40156e-05	9.20801e-05	0.000212665	7.24169e-05	0.00028447	0.000303635	0.000332871	3.46691e-05	-0.000490458	0.000818618	0.00192	0.00158	-0.00182	-0.000274466	0.00265	0.00101	0.00679	-0.000684596	0.00398	0.00358	0.00132
3.63818	0.000124728	6.9058e-05	2.50181e-05	-0.000289662	0.000195573	-0.000130131	0.000332871	-0.000415988	-0.00147	-0.00205	0.000250325	-0.00327	-0.00164	-0.00439	-0.00501	-0.00454	-0.00461	-0.00365	-0.00376	-0.0056	-0.00286
3.63764	0.000102048	0.000207178	6.2546e-05	0.000202763	0.000106673	0.000347011	-0.000249659	0.000277318	0.00156	0.000760145	0.0015	0.000606257	0.00145	0.00329	0.00324	-0.000756289	0.00242	-0.000228252	0.000441847	0.00336	-0.000439508
3.63712	-0.000170083	-0.000195668	-6.25485e-05	-0.000144831	-0.000480043	-0.00060727	-0.00074896	-0.000346656	-0.000490458	-0.000818618	-0.002	-0.00109	-0.00763	-0.00741	-0.00147	-0.00479	-0.000727449	-0.00114	-0.00376	-0.00291	-0.00439
3.63659	-2.26755e-05	-4.60372e-05	-2.50169e-05	-0.000202763	-0.000124452	-0.000455452	-0.000194169	-0.000173321	-0.00062422	0.00017543	-8.34246e-05	-0.00121	0.00236	0.000823552	-0.00413	-0.000504109	-0.00339	-0.00434	-0.000220893	-0.00134	-0.00308
3.63605	3.4019e-05	0.000115099	-0.000212665	0.000144831	0.00010668	2.16925e-05	8.32233e-05	-0.000173321	0.000535045	0.00017543	0.001	0.00182	0.00164	0.00522	0.000294783	0.000756289	0.00242	0.00411	0.00177	-0.000447683	0.00065924
3.63552	0.000136067	9.20778e-05	0.000300233	0.000289662	0.000177792	0.000824152	0.000554785	0.000866641	0.000178344	0.00087709	0.000750993	-0.000121268	0.00236	0.00933	0.00118	0.00126	0.00388	0.00616	-0.0011	0.00291	0.00483
3.635	0.000226778	0.000126609	0.000112589	-7.2414e-05	-0.000124454	0.000672335	0.000638003	0.000485319	0.000267527	0.000760145	0.00234	-0.000606269	0.00491	0.00274	0.00855	0.00302	0.00339	0.00228	0.00221	0.00313	0.00637
3.63447	-0.000102049	-0.000356806	8.75691e-05	-5.79309e-05	-0.000231132	-0.000195192	-5.54757e-05	-0.000485319	-0.00116	-0.00087709	0.00108	-0.00158	-0.00418	3.35081e-08	-0.00737	-0.00176	-0.00533	-0.00571	-0.00287	-0.000671569	0.000439486
3.63393	-0.0002041	4.60395e-05	-1.25097e-05	0.000101382	-0.000462263	2.16882e-05	0.000832178	-0.000311991	0.000668807	0.000467782	-0.000667557	-0.00218	0.00090843	-0.01071	-0.00472	-0.00555	-0.000242483	-0.00456	0.00287	0.00157	-0.0022
3.63341	-7.93723e-05	-0.000172648	-0.000362781	-0.000391044	-0.000462263	-0.000780776	-0.000859917	-0.000381322	-0.000490458	-0.00193	-0.00275	-0.000727537	0.00109	-0.00796	-0.00236	0.00202	-0.00291	-0.0016	-0.00685	-0.00403	-0.00264
3.63288	-0.000147406	-9.20801e-05	0.000325252	-0.000144831	-3.55605e-05	-0.000325323	2.77359e-05	-3.46691e-05	-0.000312114	0.000467776	0.000166881	-0.00352	-0.00382	-0.0022	-0.00265	0.00176	-0.00048499	-0.00342	0.00265	-0.00828	0.000659174
3.63235	5.66956e-05	0.000115099	-1.25082e-05	0.000115866	3.55605e-05	-0.000151815	8.32205e-05	0.000311994	0.00093633	0.0006432	0.000500676	0.00158	-0.000908412	0.00769	0.00383	-0.00101	0.0017	0.00388	0.00221	0.00179	0.0011
3.63182	-7.93711e-05	0.000241707	0.000262704	0.000101383	0.000444484	0.000412076	0.000471567	3.46691e-05	0.000267527	-0.000175412	0.000417231	0.00109	0.00109	0.00192	0.00413	-0.00252	0.000969956	-0.00205	0.00464	0.00157	-0.00176
3.63129	7.93745e-05	-0.000172648	0.000125097	-7.24126e-05	8.89003e-05	0.000108445	-0.000305132	-0.000207987	0.000267532	0.000467793	0.000500684	0.00133	-0.00418	-0.00329	-0.00177	0.000756289	-0.00194	-0.00707	-0.00884	-0.000447683	5.36454e-08
3.63076	0.000158745	0.000184158	-1.25082e-05	0.00023173	0.000586719	-6.50625e-05	0.000249656	0.00079731	0.00022294	0.0006432	1.01861e-08	-0.000485013	0.00254	0.00439	0.00472	-0.00151	-0.00291	0.000684642	2.69708e-08	0.00537	-0.000219706
3.63023	-5.66945e-05	-0.000149628	-2.50194e-05	-2.89662e-05	-0.00026669	-6.50646e-05	-5.54785e-05	3.46656e-05	-0.000668807	-0.000935563	0.0015	0.00146	-0.00327	-0.000823497	-0.00236	-0.00227	-0.00194	-0.00274	-0.00243	-0.00649	-0.00132
3.6297	-0.000192761	-0.000149628	-0.000125097	0.000333111	-0.000213352	-0.0003687	0.00074896	-0.000242663	-0.000668807	-0.000175424	-0.00217	-0.000121268	0.000908412	-0.00631	-0.00472	0.000756214	-0.00485	-2.78571e-08	-0.00398	-0.00269	-0.00396
3.62918	9.07089e-05	0.000299256	6.2546e-05	0.000362077	-4.34065e-09	6.50603e-05	0.000776699	0.000277318	0.00093633	0.00134	0.0015	0.00182	0.00491	0.00247	0.00413	0.0058	0.00242	-0.000228252	0.00619	0.0047	0.00549
3.62865	-0.0002041	-0.000218687	-0.000500388	-0.000260696	-0.000391146	-0.000455452	-0.000859917	-0.00121	-0.00107	-0.00181	-0.0025	-0.00437	-0.00418	-0.00906	-0.0056	-0.00605	-0.00873	-0.00388	-0.00331	-0.00716	-0.00527
3.62812	-6.80345e-05	-9.20801e-05	-0.000237684	0.00010138	-8.88986e-05	0.000260259	5.54757e-05	-0.000415988	-4.45916e-05	-0.000350842	-0.00117	0.000606269	-0.00436	0.00082347	-0.00707	-0.00227	0.000242454	-0.00137	-0.00265	-0.00112	-0.00198
3.62759	4.53579e-05	2.81002e-09	0.000175136	-0.000246213	-0.000142231	5.29496e-09	0.000138702	0.000866641	0.000802568	-0.00105	2.03722e-08	0.00279	-0.00254	0.00329	0.00442	-0.00101	0.00436	0.00251	-0.00309	-0.00134	-0.00396
3.62707	-1.13389e-05	-0.000241707	-0.000162626	2.89662e-05	0.000320028	4.33764e-05	-0.000527046	-0.000207994	-0.000579633	-0.000818618	0.000333778	-0.000485025	-0.00309	-0.00439	-0.00442	-0.00252	-0.00267	-0.00616	-0.00199	-0.00269	0.0022
3.62654	-5.66968e-05	-5.75516e-05	6.2546e-05	-7.24184e-05	8.88932e-05	-0.000650646	8.32122e-05	-0.000173335	-0.00103	-0.0006432	0.00108	-2.96035e-08	0.00109	0.000823442	-0.00147	-0.00353	-0.00655	-0.00183	0.00376	-0.000447773	-0.00352
3.62601	0.000453556	0.000287747	0.000237684	0.000318628	0.000462263	0.000585582	0.000443828	0.000242656	0.00093633	0.00181	0.00292	0.0023	0.00563	0.00823	0.0056	0.00378	0.00582	0.00205	0.000220919	0.00515	0.00396
3.62549	3.40178e-05	3.45307e-05	-0.000112586	7.24169e-05	0.000142237	0.000477141	0.00011096	0.00194	0.000490458	0.00146	0.000667565	0.000970062	-0.00182	-0.00659	-0.00265	0.0063	0.00412	0.00251	0.000220968	0.000895478	0.00198
3.62496	-0.000215439	8.0569e-05	-0.000150116	-0.000130348	-0.000408925	0.000216882	-0.000305132	0.000103997	-8.91742e-05	-0.000233891	-0.002	-0.00218	0.000181686	-0.000823497	-0.00118	-0.00101	-0.00291	-0.00251	-0.000441891	-0.000671592	-0.00374
3.62443	-0.000181422	-0.000333786	-0.00011259	-0.000260696	-5.33416e-05	-8.67572e-05	-0.000110963	3.46573e-05	-8.91832e-05	-0.00152	-8.34613e-05	-0.00109	-0.00109	-6.70162e-08	-0.00265	-0.00328	0.00145	-0.00456	-0.00287	0.000895411	-0.000439508
3.6239	-0.000158745	-0.000184158	-5.004e-05	-0.000347594	-2.17033e-09	-0.000216882	-0.000166438	-0.000173332	-0.000757981	0.0006432	8.34346e-05	-0.00133	-0.00254	-3.35081e-08	-0.00236	0.00605	-0.00339	-0.00251	-0.00619	-0.00381	0.000219706
3.62338	1.13412e-05	9.20812e-05	-2.50169e-05	0.000173797	-0.000213352	0.000347011	0.000610264	0.000485319	0.000891742	0.000350848	0.00159	0.00352	0.002	0.00686	-0.00118	0.00353	0.000727498	0.000684665	-0.0042	0.00381	0.000219776
3.62285	0.000147406	0.000149628	0.00042533	0.000130345	0.000444484	0.000563893	0.00038835	0.000519985	0.000445862	0.0014	0.00192	0.00146	0.00254	0.00796	0.00914	0.00655	0.00582	0.00479	0.000883738	0.00493	0.00242
3.62232	-7.93734e-05	-0.00010359	-0.000162626	0.000289662	0.000177792	-0.000390388	-0.000443828	-0.000104	-0.000445871	-0.000175424	-8.34529e-05	-0.00255	-0.00345	-3.35081e-08	-0.00206	-0.00479	-0.000969956	-0.000456435	-0.00243	-0.00448	0.0022
3.6218	-0.000113387	-0.000115096	-0.000187645	0.000115868	-0.000195573	0.000130134	-0.000416089	-0.000207987	-8.91653e-05	-0.000760145	-0.00367	-0.00182	-0.000908394	-0.00823	-0.00354	-0.00101	-0.00412	-0.0089	-0.00221	-0.00918	-0.00439
3.62127	-0.000294811	-0.000299256	-0.000225175	-0.000173797	-0.000195573	-0.000260259	-0.000443828	-0.000242663	-0.000579633	-0.00111	-0.000917891	-0.000727549	-0.00418	-0.00659	-0.00147	-0.00529	0.000484942	0.000228179	-0.000441913	-0.00358	-0.00396
3.62074	2.26755e-05	1.15071e-05	-0.000137607	-7.24184e-05	-0.000391146	-0.000151822	-5.5484e-05	0.000242653	8.91653e-05	-0.00017543	0.001	-0.00121	-0.000908467	0.00192	0.00118	0.00277	-0.00824	0.00297	-0.00398	-0.00336	-0.000439508
3.62023	0	-0.000184158	-3.75291e-05	-0.000318628	-0.000231132	-0.000303635	-5.54785e-05	-0.000381322	4.45871e-05	-0.000818618	-0.000166889	-0.0017	-0.00545	-0.00137	0.000589449	-0.00403	-0.00776	-0.00274	-0.00243	-0.00313	-0.00549
3.6197	-2.26767e-05	-0.000207178	-8.75666e-05	0.000144831	8.88986e-05	-0.000108439	5.54813e-05	3.46691e-05	-0.00040128	0.00111	-0.00159	-0.00121	0.000545076	0.0011	0.00737	-0.000252049	-0.000242454	0.00342	-0.00155	-0.000671569	-0.00549
3.61917	-0.000283472	-0.000253217	-0.000312742	-0.000695189	-0.000640057	-0.000542205	-0.00114	-0.000346656	-0.000757981	-0.00134	-0.00401	-0.00388	-0.00472	-0.00631	-0.01356	-0.00756	-0.008	-0.01095	-0.0084	-0.0103	-0.00747
3.61864	3.4019e-05	-4.60372e-05	-0.000125094	-0.000318628	-0.000480043	0.000216882	0.000110963	-6.93244e-05	-0.000222927	-0.00123	8.34613e-05	-0.00109	0.00254	0.000274554	-0.00265	-0.00529	0.00145	5.57143e-08	-0.00552	-0.00112	0.00154
3.61812	-0.000102048	0.000126609	0.000225175	0.000246213	-8.88932e-05	0.000303635	6.77226e-09	0.000346656	-0.000579633	-0.000233879	0.00108	2.96035e-08	-0.00182	-0.00384	0.00118	0.00403	0.00315	0.000456458	0.00464	0.000447773	0.00176
3.6176	2.26789e-05	-2.30186e-05	0.000187645	1.44845e-05	-0.00028447	0.000260259	3.38613e-09	-0.000103993	0.00022294	-0.00035083	-0.00167	-0.00315	0.00145	-0.00439	-0.00531	-0.00101	-0.000727425	0.00114	-0.00243	-0.00224	-0.00198
3.61707	-0.0004082	-0.000161138	-0.000225175	-0.000159314	-0.000604498	-0.000932593	-0.000693481	-0.000173325	-0.00134	-0.000467776	0.00117	-0.00291	-0.00563	-0.00933	-0.01297	-0.01386	-0.0063	-0.00456	-0.00398	-0.00403	-0.00615
3.61655	-0.000102052	-0.000195668	5.00363e-05	-4.34522e-05	-0.000302249	-8.67572e-05	-0.000416089	-0.000693313	-0.000891742	-0.0017	-0.0025	0.000727513	-0.00109	-0.00384	0.000884114	-0.00681	-0.00339	-0.000684665	-0.00486	0.00157	-0.00065924
3.61602	0.000351506	0.000253217	0.000250194	0.000101385	7.1121e-05	0.000130134	0.000887656	0.000311998	0.0012	0.000701672	0.00108	0.00158	0.00127	0.00604	0.00324	0.00807	0.00267	0.00479	0.00199	-0.000447683	0.00439
3.6155	-0.000351506	-0.000149628	-0.000262704	-0.00023173	-0.000480043	0.000303635	-0.00022192	-0.000970638	-0.000222945	-0.000760145	-2.03722e-08	-0.000363793	-0.000181722	-0.00522	-0.01149	-0.00252	-0.00291	-0.00913	-0.00354	-0.00582	0.00176
3.61498	0.0002041	0.000172648	-6.2546e-05	2.89691e-05	-7.11139e-05	0.000325323	0.000249659	0.000346656	0.000356706	0.00117	0.00041724	0.000848818	0.00327	-0.00274	0.00472	0.00403	0.00776	0.00593	0.000883827	0.0047	0.00308
3.61445	9.07123e-05	0.000126609	-3.75278e-05	0.000101383	8.88986e-05	6.50668e-05	-0.000166433	0.000450653	4.45916e-05	0.0006432	-0.000667548	-0.00182	-0.00145	0.00522	-0.000884144	0.00101	0.00509	-0.00251	-0.00155	0.00112	-0.000878906
3.61393	2.26767e-05	2.30186e-05	-0.000112589	-8.69e-05	-3.55605e-05	0.000260259	-0.00038835	-3.46691e-05	-0.000847155	-0.000233897	0.001	0.000121242	-0.00145	-0.00274	-0.00206	-0.00202	-0.00461	-0.00137	-0.00354	0.000447705	0.00308
3.61341	-0.0002041	-0.000161138	-0.000100078	-0.000289662	-0.000391146	-0.000325323	-0.000305132	-0.00142	-0.000490458	-0.00199	-0.002	-0.00364	-0.00164	-0.00659	-0.00619	-0.00454	-0.00242	0.000228206	-0.00552	-0.00604	-0.00461
3.61289	-0.000226778	-5.7547e-05	-0.000275213	-0.000564841	-0.00017779	-0.000151813	-0.000527046	-0.00055465	-0.00125	-0.000584715	-0.000917891	-0.0017	0.000545094	-0.00522	-0.00354	-0.00655	-0.00291	-0.00593	-0.00486	-0.00224	-0.00505
3.61236	-0.000170083	-0.000126609	-0.000162626	-1.44845e-05	0.000160012	6.50625e-05	0.00036061	0.000138659	0.000222931	0.000526248	-8.34529e-05	-0.000606293	0.00164	0.0011	-0.00177	-0.000252105	-0.00145	0.00297	-2.69708e-08	0.00157	0.000878906
3.61184	0.000283472	0.000172648	5.00413e-05	8.69015e-05	0.000426705	-2.1683e-05	-0.000249648	0.000104004	0.00093633	0.000935563	0.000500684	0.00291	0.00218	0.000823552	0.00413	0.00832	0.00727	0.00342	0.00817	0.00493	0.00264
3.61132	0.000158745	0.000149628	0.000225175	0.000115866	0.000622278	0.000303635	0.000305132	0.000207997	-0.000178344	-0.000467776	0.00284	-0.000121242	0.00491	0.00549	0.00531	0.00429	0.00485	-0.00365	0.000662859	0.00246	0.00176
3.61079	-0.000328828	-0.000356806	-0.000325252	-8.68971e-05	2.17033e-09	-0.000130127	-0.000194172	-0.000519985	-0.00040128	-0.00087709	-0.000250325	0.000242525	-0.00382	-0.00412	0.00354	-0.00227	-0.00752	-0.00228	-0.00398	-0.00269	-0.00308
3.61027	-0.000192761	0.000218687	0.00040031	-4.34478e-05	0.000248911	0.000455452	-0.000194172	0.000589316	0.00022294	0.00087709	0.0015	-0.000727525	-0.00254	-0.0022	-0.00295	-0.000252049	0.00048499	0.00205	-0.000441869	0.000895478	-0.000219706
3.60975	-2.26789e-05	-6.90603e-05	0.000112586	2.89647e-05	-0.000142237	-0.0003687	0.000194172	-0.000658647	-0.000490458	-0.000233897	-0.000500676	0.00158	-0.00254	-0.000549026	-0.00442	-0.000756264	-0.00145	-0.00844	-0.00287	-0.00381	-0.00417
3.60923	-5.66934e-05	-0.000253217	-5.00375e-05	-5.79309e-05	-0.000177792	-0.00023857	-0.000943135	0.000485319	-0.00125	-0.00123	-0.001	-0.0017	-0.00309	-0.00082347	3.5977e-08	-0.00101	-0.00218	2.78571e-08	-0.00243	-0.00224	0.00087895
3.6087	1.13412e-05	0.000218687	-0.000125094	7.24184e-05	-0.000320028	-0.000108437	0.00038835	0.000450653	-0.000490458	0.000292375	0.00159	0.000606305	-0.000908394	-0.00357	0.00383	0.00126	0.00364	-0.00114	-0.000220893	0.00493	0.00132
3.60819	0.000170083	8.05713e-05	-1.25067e-05	1.4486e-05	0.00010668	2.16925e-05	0.000249659	-6.93244e-05	4.4596e-05	0.000760145	0.001	0.00109	-0.00254	0.00467	-0.00206	-0.00378	0.000727498	0.00137	-0.00354	0.00157	0.00483
3.60766	0.000181422	-0.000195668	-0.000325252	7.24155e-05	-0.000142235	-0.000585582	-0.000499307	0	-0.000847155	0.000409309	-0.00125	-0.00182	-0.00145	-0.00137	0.00295	-0.00101	-0.000484966	-0.00319	-0.00221	-0.00381	-0.0011
3.60714	7.93745e-05	0.000368316	3.75316e-05	0.000434493	0.00028447	2.16925e-05	0.00074896	0.00055465	0.000668807	0.00146	0.002	0.00279	0.00454	0.00549	0.00943	0.00756	0.00218	0.000684665	0.00331	0.00694	5.36454e-08
3.60662	0.000351506	0.000345296	0.000237684	8.68986e-05	0.000444484	0.000628958	0.00114	0.00135	0.00187	0.00158	0.00267	0.00194	0.00636	0.00796	0.00354	0.00706	0.0063	0.0016	0.0042	0.0047	0.00461
3.6061	-6.80334e-05	-5.75493e-05	-0.00042533	-0.000144831	-3.55587e-05	-0.000281947	0.00038835	-0.000727979	-0.000401284	-0.000584727	-0.000166889	-0.0023	-0.00345	-0.00851	-0.00589	-0.00454	-0.000969932	-0.00228	-0.0042	-0.0056	-0.000439464
3.60557	0.000294811	0.000184158	0.000362781	1.44796e-05	0.00026669	4.33721e-05	-8.32233e-05	-0.000519985	-0.000356706	0.00087709	-8.34613e-05	-0.00315	-0.000181722	0.00302	0.00324	0.00151	0.00194	0.00091278	0.00265	0.00493	-0.00176
3.60506	0.000124728	0.000149628	-0.000137607	-0.000202763	-0.000106674	0.000260259	-0.00036061	0.000104	0.000490458	-0.000584721	0.00075101	0.00158	-0.00509	-0.00384	-0.00354	-0.00302	-0.00315	-0.0016	-0.00243	-0.00269	-0.00176
3.60454	0.000170083	0.000103588	8.75666e-05	-8.69e-05	-3.55605e-05	0.000563893	0.00024965	-0.000658647	-0.000535045	-0.000175424	-1.01861e-08	0.000606269	0.00218	0.00823	-0.000884203	0.00504	-0.000242507	0.0016	0.00398	0.00201	-0.000659218
3.60402	-0.000385522	-5.75505e-05	0.000100076	-0.000101383	7.11157e-05	0.000260259	0.000305132	-0.00104	-0.000980917	-0.000994036	-0.000250342	-0.0017	-0.000545076	-0.00522	-0.0056	-0.00227	-0.00364	-0.000684642	-0.00331	-0.00179	0.00242
3.6035	0.000351506	0.000368316	1.25109e-05	0.000434493	0.000213352	0.000130131	0.00011096	0.000623982	0.000891742	0.000701672	0.00234	0.00364	0.00382	0.00467	0.00855	0.00605	0.0063	0.00776	0.00486	0.00246	0.00374
3.60298	-0.000272134	-0.00010359	-0.000125097	-0.00023173	-8.88986e-05	-2.64748e-09	-3.38613e-09	3.46615e-05	-0.000847155	0.0006432	-8.34529e-05	-0.00194	0.00109	-0.0022	-0.00177	0.00126	-0.00315	-0.00479	-0.00265	0.000447705	-0.000219754
3.60246	-1.13375e-05	-0.000149628	5.004e-05	-0.000159314	-0.000480043	-0.00021688	0.000138699	-0.000242656	0.000267527	7.13776e-09	-8.34346e-05	0.000363781	-0.002	-0.00576	-0.000294689	0.00126	2.95999e-08	0.00183	0.0042	-0.00403	-0.0011
3.60194	0.000340167	0.000218687	0.000262704	0.000434493	8.8895e-05	0.000520517	0.000527046	0.000415988	0.000267518	0.0006432	0.00209	0.0023	0.00418	0.00549	0.00206	0.00454	0.00509	-2.78571e-08	0.00486	0.00269	-0.00132
3.60142	0.000147406	-0.000115099	-8.75691e-05	0.000246213	3.55569e-05	0.000347011	0.000166433	0.000381322	0.000267518	0.000175412	0.001	0.000485013	0.00054504	0.00522	-0.00678	-0.00302	0.000484942	0.00205	0.00155	0.000671569	0.000659174
3.6009	-0.000442217	5.75493e-05	-0.000112587	5.79324e-05	-0.000195573	-6.50646e-05	8.32178e-05	-0.000207994	-0.00111	0.000467782	-0.000834446	-0.00182	-0.000363372	-0.00714	-0.00236	-0.00504	0.000242483	0.000456413	-0.000662837	0.00201	-0.00154
3.60038	-0.000170083	-0.000241707	-0.000200155	-0.000506908	-0.000213352	0.000195198	-0.000610264	0.000242666	-0.00062422	-0.000760145	-0.000750985	-0.00279	-0.00563	-0.00878	-0.01149	-0.00277	-0.00679	-0.00228	-0.0042	0.00179	-0.00483
3.59986	0.000260795	0.000310766	-0.000150116	0.000144831	0.00010668	0.000260259	0.000305132	0.000415988	0.000267532	-0.000116934	0.000667573	0.000727562	0.00145	0.00604	0.00472	-0.000252019	0.00533	0.000456458	0.00508	0.00179	0.00308
3.59935	-3.40178e-05	-1.40501e-09	6.25472e-05	-0.000130349	-7.11192e-05	2.16856e-05	0.000499307	-3.46691e-05	-8.91787e-05	0.000233885	0.00142	0.0017	-0.00036339	-0.00165	0.00147	0.000252049	-0.0017	-0.00297	0.00177	0.00112	0.00132
3.59882	9.07123e-05	0.000138118	-0.000100076	-7.2414e-05	-0.000248911	-0.000173504	0.000416089	0.000519985	5.44275e-09	0.000818618	0.00058412	0.00291	0.000908448	-0.00439	-0.00206	0.0063	-0.00218	-0.000912802	0.00265	-0.00224	-0.00132
3.5983	0.000215439	0.000126609	0.000187645	0.00018828	0.000106678	-0.000347011	-0.000527046	0.000450653	0.000133766	-0.000233885	0.000166898	0.000970062	0.000181704	0.0011	0.00118	0.00176	2.95999e-08	0.000228229	-0.00177	0.00336	0.00198
3.59779	2.26755e-05	-5.75516e-05	-5.00413e-05	-2.89691e-05	-0.000195573	0.00019519	0.000332871	0.00055465	0.000445862	0.000935563	0.000834429	0.000121227	-0.00382	-0.00467	-0.00383	0.000756189	-0.00242	-0.00251	-0.000883827	0.000671547	-0.00065924
3.59727	0.0002041	8.05679e-05	-1.25109e-05	0.00018828	0.000568939	0.000759087	0.000582524	-0.000207997	4.45818e-05	0.00123	0.000584104	-1.48017e-08	-0.00109	0.0022	0.00472	0.00176	0.00436	0.00342	0.00221	-0.00112	0.00505
3.59675	1.13362e-05	2.30174e-05	-0.000200155	-2.89691e-05	0.000213352	0.000303635	0.000332871	0.000485319	0.000891742	-1.42755e-08	-8.34613e-05	0.0017	0.000908394	0.00412	-0.000294783	0.000756189	-0.00291	-0.000684665	-0.00155	-0.000447773	0.00352
3.59624	0.000147406	0.000276237	0.000237684	0.000173797	0.000355587	0.000628958	-0.000110954	3.46691e-05	0.00022294	0.00111	0.000834446	0.00376	0.00563	0.00796	0.000884203	0.00655	0.00461	0.00297	0.00685	0.00269	0.00571
3.59571	-6.80356e-05	-0.000115099	-3.75316e-05	1.44796e-05	0.000124452	-0.000347011	-0.00022192	0.000658647	-0.000490458	0.000760145	-8.34613e-05	-0.00206	0.000363336	-0.00522	-0.00147	-0.00176	-0.000242532	-5.57143e-08	-0.00574	-0.00269	0.00286
3.5952	-0.000181422	1.15122e-05	-0.000100075	0.000101385	-0.000124452	6.5069e-05	0.000138702	0.000485319	0.000312119	0.00123	0.000584129	0.00206	0.002	0.000549053	-0.00058939	0.00176	5.91998e-08	0.000684665	-0.00265	0.00246	0.0022
3.59468	-2.76828e-09	0.000207178	-8.75704e-05	0.00023173	0.000142231	-0.000195198	-6.77226e-09	-0.000450653	-0.00062422	0.000116934	0.00142	-0.00121	-0.00218	-0.000274554	-0.00118	-0.00025213	0.000242425	0.00183	-0.00331	-0.00134	0.000659152
3.59416	0.00030615	0.000149628	0.000125096	0.000289662	-0.000231132	0.000108439	0.000166433	0.000103993	-0.000267527	0.00035083	-0.000834446	0.00121	0.000363354	0.00412	-0.000884203	-0.00176	0.00315	0.00571	-0.000441913	0.000223837	0.00417
3.59365	-0.0002041	-6.90569e-05	-0.000237684	-0.000202763	-0.000142231	-0.000477141	-0.000332871	-0.000450653	-0.000668807	-0.000994036	0.000166906	-0.00109	-0.00436	-0.00522	-0.00383	-0.00403	-0.00218	-0.00616	-0.00398	-0.00224	-0.00417
3.59313	-0.000215439	-0.000149628	-0.000275213	-0.000347594	-8.89003e-05	0.000108437	-0.000527046	0.000381322	-0.000490458	-0.00087709	8.34246e-05	-0.000848818	0.00127	-0.00137	-0.00265	-0.0058	-0.00194	-0.000456458	-0.000883827	-0.0008955	-0.0011
3.59261	9.07123e-05	-5.75482e-05	0.000125097	-0.000362077	3.55605e-05	-0.000325323	5.54813e-05	0.000173332	5.44275e-09	0.000175424	0.000417231	-0.000485013	0.000726762	0.000274526	0.00147	-0.00101	0.00048499	0.00137	0.000662859	0.00201	-0.00154
3.5921	-0.000158745	-8.05702e-05	-0.000100079	-0.000260696	-0.000142237	-0.000347011	5.54757e-05	-3.46691e-05	-0.00129	-0.000818618	-0.00184	-0.000606293	-0.00273	0.00357	-0.0109	-0.00529	-0.00242	-0.00434	-0.00177	0.00201	-0.00132
3.59158	-5.66968e-05	-2.81002e-09	-3.05412e-09	4.34464e-05	0.000124452	-5.29496e-09	-0.000305132	-0.000866641	0.000267514	-0.000409321	0.00066754	-0.000848818	-0.00327	-0.00137	-0.00295	-0.00227	-0.00388	0.00114	-0.00265	-0.00448	-0.00132
3.59107	-4.53545e-05	5.75505e-05	-1.25082e-05	0.000159314	0.000444484	0.000108443	-0.000332871	0.000450653	-0.000133757	-0.000409303	-0.00117	0.000363781	-0.00109	-0.000548971	0.00236	0.00403	-0.00267	0.00114	-0.00464	0.000895478	0.00132
3.59055	-0.000260795	-0.000184158	-0.000225175	8.69015e-05	-0.000533381	-0.000412076	0.000110963	-0.000866641	-0.00111	-0.00087709	-0.00259	-0.004	-0.00763	-0.00357	-0.00766	-0.00706	-0.00679	-0.00479	-0.00243	-0.0094	-0.00747
3.59003	0.000113389	-5.7547e-05	-0.000212665	-0.000130345	0.00010668	-6.50603e-05	-0.000416089	0.000589316	0.00013377	-0.0006432	-0.000750985	-0.00194	4.43568e-08	-0.000823442	-0.00648	-0.000504109	-0.00291	-0.0016	-0.00309	-0.0047	-0.0011
3.58952	-0.000294811	-0.000287747	-0.000112585	-0.000159314	7.1121e-05	-0.000585582	0.00036061	-0.000623982	-0.00134	0.000526266	-0.00234	-0.00255	-0.00509	0.00384	0.000294783	-0.000756189	-0.00533	0.0016	0.00022099	-0.00493	-0.00374
3.589	-0.000170083	-0.000207178	3.75266e-05	0.000144828	-5.33416e-05	-0.000130134	-0.00022192	-0.000277332	-0.000178357	-0.00087709	-0.00217	0.000485001	-0.00145	-0.00165	-0.00383	-0.00151	-0.00412	-0.00274	-0.000441935	0.000447683	-0.00154
3.58848	0.000170083	-6.90592e-05	-5.00388e-05	-0.000101382	-0.000142235	-4.33764e-05	-8.32178e-05	-0.000173328	0.000267523	0.00087709	0.000667557	0.000363769	0.00090843	0	0	0.000504159	-0.000727449	0.00342	0.000662837	0.00313	0.00461
3.58797	-0.000362845	-0.000368316	-0.000675524	-0.000492425	-0.000515601	-0.000997658	-0.000832178	-0.000935973	-0.000356688	-0.000818618	-0.00367	-0.000970025	-0.00618	-0.00659	-0.00295	-0.00756	-0.0017	-0.00936	-0.00464	-0.00649	-0.00857
3.58745	-0.000476234	-0.000483414	-0.00041282	-0.000260696	-0.000746733	-0.000455452	-0.00161	-0.00149	-0.00129	-0.00134	-0.00275	-0.0034	-0.00654	-0.00604	-0.01326	-0.00479	-0.00509	-0.00707	-0.00619	-0.00604	-0.00879
3.58695	-0.000238117	-9.20801e-05	-3.75303e-05	-0.00023173	-0.00026669	8.67507e-05	-0.00011096	0.000173325	-0.00062422	-0.000584727	-0.000500676	-0.00109	-0.00145	-0.00302	0.00413	-0.00403	-0.00388	-0.00205	-0.00331	-0.00269	0.000878906
3.58643	-0.000260795	-4.60406e-05	-0.000362781	-0.000289662	-7.11192e-05	-0.000477141	-0.000277393	-0.00079731	-0.000713394	-0.000409315	-0.00267	-0.000727549	-2.21784e-08	-0.00302	-0.00766	0.00302	-0.00436	-0.00639	-0.00133	-0.00493	-0.00308
3.58591	1.13375e-05	3.45284e-05	-2.50206e-05	-1.44845e-05	-2.17033e-09	-0.000260259	-0.00011096	0.000519985	-0.000980917	0.000467776	8.34346e-05	-0.00182	-0.00291	-0.00302	0.000589419	-0.00555	-0.000969956	-0.00205	-0.000662859	-0.000895478	-0.00352
3.5854	-2.26767e-05	-1.15085e-05	0.000100079	-0.000376561	-0.000142233	-0.000477141	-0.000471567	3.46691e-05	-0.000847155	-0.00152	-0.002	-0.000606269	-0.00509	-0.00576	-0.00472	0.00176	-0.000242454	-0.00434	-0.00221	2.73271e-08	-0.00505
3.58488	-6.80311e-05	-4.60372e-05	-1.25067e-05	-0.000202763	-0.000142231	-0.000889217	-0.000499307	-0.000242653	0.000490458	-0.000233879	-0.00066754	-0.0023	-0.00236	-0.00384	-0.00472	0.00202	-0.00315	-0.00251	-0.00265	0.00112	0.00132
3.58437	-1.13412e-05	-2.3022e-05	-0.000212665	-0.000275179	-0.000320028	-5.29496e-09	0.000138691	-0.000727979	-0.00013377	-0.000116957	0.00108	0.000727513	0.00291	-0.00165	-0.00295	0.00126	-5.91998e-08	-0.000684665	-0.00133	0.00403	-0.00417
3.58386	0.000181422	0.000172648	0.000475368	0.000651739	0.000391146	0.000542205	-0.000166441	0.000901307	0.000535045	0.00181	0.00175	0.000727513	0.000726708	0.00302	0.00206	-0.00176	-5.91998e-08	0.00319	0.00464	0.00604	0.00571
3.58334	1.134e-05	6.90603e-05	0.000100079	1.76795e-09	-0.000408925	-0.000433764	-0.000166433	-0.000346653	-0.00125	0.00052626	-0.00117	0.000606293	-0.00127	-0.00576	-0.00413	-0.00101	-0.00291	-0.00183	-0.00574	0.000671614	-0.00681
3.58283	-2.26789e-05	-8.05702e-05	-0.000325252	0.00010138	-3.55605e-05	-0.000195196	-0.00011096	0.000173325	-0.00116	0.000760145	0.000166881	-0.00133	-0.000726762	-0.00165	-0.00589	-0.00378	-0.00315	-0.00365	-0.00376	-0.00313	-0.000219754
3.58231	0.000294811	-1.15071e-05	8.75704e-05	-5.79295e-05	4.34065e-09	0.000151822	0.000249659	-0.000207987	0.000356706	-0.000116934	0.000751018	0.000242537	0.00109	0.0011	-0.000294654	0.00202	-0.00267	0.000684665	0.00221	-0.00224	-0.00198
3.58181	-0.000181422	-6.90603e-05	0.000162626	-1.44845e-05	-3.55605e-05	-0.000390388	-0.000249656	0.000346653	0.000312105	0.000584721	-0.000834446	-0.00206	0.00363	-0.00247	-0.00177	-0.00227	-0.000969956	-0.00365	-0.0011	-0.000223886	-0.00286
3.58129	0.000136067	6.9058e-05	0.000225175	0.000202763	0.000533381	-0.000195196	0.000693481	0.00055465	0.000222931	0.000292358	8.34346e-05	-0.000485037	-0.00218	0.00549	0.00177	0.00227	0.00242	0.00639	0.00398	-0.00313	-0.0011
3.58077	2.26755e-05	1.15071e-05	-0.000262704	-2.89691e-05	-0.000231132	-0.000151822	0.00036061	0.000138656	-4.4596e-05	-0.000935563	8.34246e-05	0.000606257	-4.43568e-08	0.00165	-7.1954e-08	0.00202	-0.0017	0.000228152	0.000662793	0.00022381	0.000659152
3.58027	-0.00010205	1.15099e-05	0.000237684	0.000130348	0.000408925	6.50646e-05	0.000471567	-0.000831976	4.45871e-05	0.000701672	0.000417223	0.00243	-0.00345	0.00192	0.00118	0.000756239	-0.00218	-0.00228	0.00177	-0.00224	0.00176
3.57975	0.000374184	0.000207178	-0.000162626	-0.00018828	-0.000231132	0.000151817	0.000277393	-0.000138663	-8.91742e-05	-0.000409309	0.00117	-0.00109	0.00109	-0.00165	-0.00678	0.00429	-0.0017	-0.00297	0.00177	0.000223864	-0.00176
3.57924	0.000362845	0.000218687	0.000212665	0.000130345	7.11139e-05	0.000433764	0.000194169	0.000381322	0.000133752	0.000233879	0.00142	0.00194	-0.00382	0.00412	0.00177	0.000252019	0.00121	0.000228152	0.00133	0.00313	0.00176
3.57873	0	-0.000103589	-0.000187645	0	0	0.00023857	-0.000110957	0.000901307	0.000178348	0.000467782	-0.0015	-0.00097005	-0.00182	-0.00494	-0.00177	-0.000756239	-0.00121	-0.00297	-0.000441891	0.00201	-0.00198
3.57822	0.000147406	5.75482e-05	0.000325252	0.000159314	0.000337808	0.000130127	0.000138693	0.000311987	0.000891742	-7.13776e-09	0.000584104	0.000970038	0.00472	0.00522	0.00855	0.00302	0.00121	0.00251	0.00597	0.00157	0.00154
3.5777	-0.000124728	-5.75493e-05	-5.00388e-05	-5.79324e-05	8.88968e-05	-0.000130129	-0.000194175	-0.000346656	-0.000401284	-0.0006432	-0.00108	-0.000727537	0.00127	0.00274	-0.0056	0.0058	-0.00412	-0.000912825	-0.00133	-0.00112	0.0011
3.57719	-9.071e-05	1.1511e-05	0.000125097	2.89676e-05	-0.000106674	0.000130131	-0.000471567	0.000485319	0.00093633	0.000233897	-0.00117	0.000242525	0.00145	0.00247	-0.00206	-0.00403	-0.00388	0.00251	2.69708e-08	0.00224	0.00242
3.57668	-0.000113387	-1.15071e-05	-0.000137607	4.34522e-05	-1.77751e-05	-2.1683e-05	0.000443828	0.000277332	0.000178357	0.00111	0.000584129	0.00133	-0.00145	-0.00247	-0.00177	0.00378	0.000242532	-0.00205	-0.0011	0.00246	-0.0022
3.57617	0.000158745	-0.000161138	-3.75278e-05	-0.000318628	-0.000248911	-0.00023857	-0.00036061	-0.00020799	0.00022294	-0.000935563	-0.001	-0.00267	-0.00454	-0.00412	-0.00589	-0.00328	-0.00412	-0.00205	0.00221	-0.00403	-0.00286
3.57566	-0.000158745	8.05702e-05	-2.50181e-05	0.000130349	-0.000177792	-0.000390388	2.7742e-05	-0.000693313	-0.000356693	0.000233897	0.00075101	-0.000848781	-0.00327	-0.00384	-0.00265	0.00252	-0.00461	0.000684642	-0.0011	0.00179	0.00132
3.57515	-0.000294811	-0.000241707	-0.000375291	-0.000391044	-0.000391146	-0.000498829	-0.000610264	-0.00107	-0.00116	-0.00222	-0.00209	-0.00437	-0.00382	-0.01098	-0.00825	-0.00655	-0.00461	-0.00685	-0.0095	-0.00269	-0.00769
3.57463	0.000272134	0.000218687	0.000175136	0.000130345	8.88932e-05	0.000151813	0.000554785	0.00101	-0.000847155	0.000350824	-0.00025035	0.0023	0.00436	-0.0022	-0.000884232	0.000504109	0.00364	-0.00251	-5.39417e-08	-0.00157	0.00176
3.57413	-0.000192761	0.000207178	-2.50181e-05	5.79338e-05	-0.000337808	0.0003687	0.000277393	0.000277329	8.91787e-05	-0.000526248	-0.000667548	0.000606293	-0.002	0.00357	-0.00295	-0.00202	0.00145	-0.00251	0.0011	0.00381	0.00087895
3.57361	9.07089e-05	0.000149628	0.000287723	0.000376561	1.77751e-05	-6.5069e-05	0.000416089	0.00010399	-8.91832e-05	0.000116934	0.000750985	-0.000606305	0.00218	0.000548943	0.00472	0.0058	0.000484918	-0.000912871	0.00354	0.00157	0.00132
3.57311	-2.26801e-05	-0.000103591	0.000150116	5.79295e-05	0.000497822	-0.000455452	5.5473e-05	6.93244e-05	-1.08855e-08	-0.000116957	-0.000834446	0.000970025	-0.00327	-0.000549053	0.000294654	-0.00252	-5.91998e-08	0.000228152	-0.00155	-0.00269	0.000878884
3.57259	0.000113387	-9.20812e-05	6.2546e-05	4.34464e-05	3.55552e-05	6.50603e-05	0.000443828	-0.00013867	0.000267514	0.000526243	0.000500651	0.00146	0.00291	0.00247	0.00147	0.00126	-0.00218	-5.57143e-08	0.000883738	0.00313	0.00396
3.57209	0.000113388	-8.05702e-05	1.25082e-05	-1.44845e-05	-0.00026669	0.000151815	0.000332871	0.000173325	0.000356693	-0.000584727	-0.000667565	-0.00194	-0.000545076	-0.00384	-0.00678	-3.07714e-08	0.0017	0.00274	0.000662815	-0.0056	-2.68227e-08
3.57157	-0.000238117	6.90603e-05	-0.000162626	-8.68971e-05	-3.55569e-05	2.16904e-05	-8.3215e-05	-0.00055465	-0.000356693	-0.000584721	0.00058412	0.000606293	-0.00491	-0.00631	0.00177	-0.00252	-0.000242454	-0.00662	0.00619	-0.00157	2.68227e-08
3.57106	9.071e-05	2.30186e-05	0.000200155	-0.000376561	-0.000124457	-0.000260259	0.00036061	-0.000970638	0.000312105	5.84657e-05	-0.000250342	-0.00218	0.00109	-0.00165	-3.5977e-08	0.00302	-0.00048499	-0.000456435	-0.000662859	-0.00134	-0.00132
3.57055	-7.93723e-05	-0.000310766	-0.000225175	-5.79324e-05	-0.00028447	-0.000910905	-0.00103	-0.000450653	-0.000356697	-0.000818618	-0.00267	-0.00303	-0.00636	0.00192	-0.00236	-0.00353	-0.00582	-0.00365	-0.00354	-0.00403	-0.0033
3.57004	0.000272134	0.000471904	0.000337762	0.000289662	0.000373367	0.000151822	-0.00036061	0.000208001	-0.000222927	0.00181	0.00242	0.00158	0.00454	0.00549	0.00884	0.00429	0.00145	0.00342	-0.000220893	0.00448	0.00483
3.56954	0.000328828	0.000103591	0.000125097	1.4486e-05	0.000337808	-0.000130125	0.00022192	0.000311998	0.000222945	0.000233902	0.00125	0.00206	0.000908467	0.00137	-0.00236	-0.00403	-0.000969884	0.000912871	-0.000441847	-0.00291	-0.00043942
3.56902	-1.38414e-09	-0.000299256	-0.000162626	-7.24169e-05	0.000213352	-0.000195196	0.000166433	-0.000762644	-0.00093633	0.000233885	-0.00142	-0.000848806	0.00145	-0.000549026	-0.00354	-0.00202	-0.00145	-0.00707	-0.00199	-0.00448	0.00352
3.56852	0.000102052	-2.30174e-05	0.000262704	0.000115868	0.000337808	0.000498829	0.000610264	0.000104004	0.00103	0.00105	-0.000250317	0.00194	0.000726781	0.00467	0.000294783	0.00378	0.000727498	0.00183	0.0053	0.00448	0.00286
3.56801	0.000442217	0.000552473	0.000637994	0.000362077	0.000231132	0.000173508	0.00122	0.00149	0.00107	0.00181	0.000333787	0.00206	0.00563	0.00357	0.00413	0.00781	0.01091	0.00365	0.00751	0.00134	0.00593
3.5675	0.000340167	0.00010359	0.000237684	0.000275179	0.000231132	0.000542205	0.00117	0.00146	0.00111	0.00158	0.0015	0.00158	0.006	0.00988	0.00737	0.00807	-0.000484942	0.00639	0.00597	0.00515	0.00461
3.56699	-0.000181422	1.15122e-05	0.000175136	-4.34464e-05	-7.11139e-05	0.000108445	-0.000693481	0.000693313	0.000312119	0.00111	-0.000166872	-0.000727513	-0.00127	0.000823552	0.000294783	-0.00151	-0.000484918	-0.00319	-0.00331	-0.00134	0.000219776
3.56648	7.937e-05	0.000230197	0.000237684	0.000173797	0.000373367	-0.000130134	0.000665742	-8.46327e-09	0.000847155	0.0014	0.00209	0.00534	0.00363	0.00247	0.01061	0.00429	0.00436	0.00456	0.000883738	-0.000447773	0.00637
3.56597	-0.000192761	-0.000115099	-0.00041282	-0.000318628	-0.000693395	-0.000498829	-0.000471567	-0.00079731	-0.000980917	-0.000818618	-0.00108	-0.00424	-0.00581	-0.00549	-0.00206	-0.00429	-0.0017	-0.00639	-0.00619	0.000895456	-0.000878928
3.56546	-0.000170083	-0.000356806	-8.75666e-05	-0.00018828	-0.000231132	-2.16856e-05	-0.00074896	-0.00079731	-0.000891742	-0.000818618	-0.000166881	-0.00327	-0.00182	-0.00604	-0.00531	-0.00454	2.95999e-08	-0.00525	-0.00729	-0.00493	-0.00571
3.56496	-9.071e-05	1.40501e-09	-5.00375e-05	-0.00014483	-8.8895e-05	-8.67507e-05	0.000527046	-0.000346653	0.000178353	0.000233897	0.001	-0.000606269	-0.000726726	0.000274526	0.00206	0.000504185	-0.000969908	0.00183	-0.00354	0.00403	0.000439486
3.56445	-0.000124728	-0.000161138	-0.000300233	-0.00018828	-5.33399e-05	-0.000390388	-0.000554785	-0.000693313	-0.000713394	-0.00123	-0.001	-0.000848806	-0.00454	-0.00467	-0.00383	-0.00227	-0.00946	0.000684596	-0.00597	-0.00425	-0.0022
3.56395	0.000102048	0.000115096	6.2546e-05	-0.000159314	0.000142231	8.67485e-05	0.000887656	0.000138656	-0.000490458	0.000701672	0.000584095	-0.00121	0.00418	0.00686	0.00589	-6.15427e-08	0.000484918	0.000228152	0.00464	-0.0008955	0.00417
3.56343	0.000215439	0.000218687	0.000550427	0.00023173	7.11139e-05	-5.29496e-09	0.000859917	0.000519985	0.000535045	-0.000292375	0.00134	0.00279	0.00436	0.0011	0.00295	0.00353	-5.91998e-08	0.000684573	0.00464	0.00358	0.00132
3.56293	-0.000113389	-0.000103589	0.000112587	0.000217246	-0.00028447	-2.16882e-05	0.000110957	0.000311991	-0.00062422	-0.00111	0.000584112	-0.00158	-0.00236	-0.0011	-0.00442	-0.000756239	0.00242	-0.00114	-0.00552	0.00112	-0.00352
3.56242	-0.000102052	3.45273e-05	2.50169e-05	-0.000260696	-3.55623e-05	-0.000281947	-6.77226e-09	-0.000381322	-0.000312119	-0.00129	-0.00108	-0.00315	-0.000545094	-0.00659	0.00236	-0.00605	-0.00558	0.00114	-0.000883827	-0.00313	-0.00571
3.56192	-0.000124728	-2.3022e-05	-0.000162626	-0.000246213	-0.000160018	-0.000151822	-0.000776699	-0.000311998	-0.00107	-0.00129	-0.00041724	-0.000485049	-0.002	-0.00439	-0.00118	-0.00781	-0.000242532	-0.00479	-0.00597	-0.000223909	-0.00439
3.56141	0.000113389	0.00010359	0.000162626	0.000260696	0.000231132	0.000130131	0.00011096	-3.46615e-05	-8.91698e-05	0.0006432	0.00058412	0.00243	0.00291	-0.000548971	-0.00295	-0.00353	-0.00388	0.00456	0.000662859	-0.000895433	0.00176
3.5609	9.07112e-05	9.20789e-05	-6.25485e-05	0.00023173	0.000231132	0.000412076	0.000638003	3.46656e-05	4.45871e-05	0.000584727	-0.000166889	-0.000242512	0.000363372	-0.00165	0.00383	0.00101	0.00145	0.000228206	-0.00199	0.000223864	0.0033
3.56039	0.000102051	0.000138118	5.004e-05	8.69e-05	0.00026669	0.000173508	-2.77359e-05	0.000381322	-0.00062422	0.000701672	0.00167	-0.000485013	0.00218	-0.000548971	-0.00354	0.00479	0.000242507	-0.00205	0.00177	-0.000671569	0.0033
3.55988	-0.000170083	1.15122e-05	-0.000150116	-0.000289662	-0.000124452	-0.00019519	-0.000527046	-0.000450653	-0.00093633	-0.000350824	-0.00117	0.000242537	-0.00236	-0.00659	0.00265	-0.00302	-0.00752	-0.00365	-0.00398	-0.000895411	-0.0033
3.55938	0.000147406	0.000253217	0.000250194	-0.000144831	-0.000355587	2.16882e-05	-0.000471567	0.000103997	-0.00062422	0.000760145	0.000667557	0.00206	0.00109	0.00137	0.00236	-0.00252	-0.000484966	0.00228	0.00287	0.00313	-0.00352
3.55887	-2.26789e-05	-0.000115099	-0.000325252	-0.000362077	-0.000302249	-8.6755e-05	0.00038835	0.000415988	-4.45916e-05	-0.000233897	-0.00058412	-0.000606293	0.002	-0.00302	0.000589419	0.00353	-0.00048499	-0.00137	-0.00265	-0.00224	0.0011
3.55837	-0.000147406	-8.0569e-05	-0.000150116	5.79324e-05	7.11174e-05	-0.000108441	-0.000166436	-0.00024266	-0.000802568	-0.0014	-0.00108	-0.000485025	0.00273	-0.00686	-0.000589449	-0.00277	-0.00315	-0.00479	0.00199	-0.00425	-0.00374
3.55786	0.000328828	-2.30209e-05	2.50181e-05	0.00018828	-7.11192e-05	8.67507e-05	-0.000249656	3.46615e-05	-0.000668807	-0.000116951	0.000166881	-0.00133	-0.002	-0.00192	-0.00118	-0.00126	0.000484942	-0.000684642	0.0011	-0.000671614	-0.00087895
3.55736	0.000170083	0.000333786	0.000437839	0.000246213	7.11139e-05	0.000780776	0.00136	0.000589316	8.91653e-05	0.00129	0.00125	0.00327	0.00509	0.00247	0.00295	0.0063	0.00946	0.00958	0.00243	0.0103	0.00527
3.55685	0.000147406	0.000195668	-6.2546e-05	2.89691e-05	-5.33345e-05	-0.000303635	-0.00038835	0.000173335	0.000445871	0.000584727	2.03722e-08	0.000606305	-0.000908394	0.00384	-0.00324	-0.00101	-0.00218	0.00319	0.00398	0.00358	0.000439508
3.55635	0.000170083	-3.45273e-05	0.000175136	-0.000115862	0.000373367	0.000108445	0.00022192	0.000727979	-0.000445862	0.000350848	-0.000250317	0.000485049	0.00127	-0.00412	0.00177	0.00176	-0.000969884	-0.00183	0.00199	0.00313	0.00176
3.55584	-0.000238117	-0.000115099	-0.000137607	-0.000202763	-0.000142235	-0.000325323	-5.54785e-05	-0.000103997	0.000535045	0.000292363	-0.00108	-0.00206	-0.00454	0.0011	-0.00354	-0.00655	-0.00315	-0.00639	-0.00331	-0.00179	0.000659196
3.55534	6.80322e-05	0.000138118	5.00375e-05	-4.34507e-05	0.00026669	-0.000173508	-0.000166438	0.000173325	0.000267518	0.00105	-0.000667565	-0.000121268	0.00291	0.00082347	0.00236	-3.07714e-08	0.00364	0.00205	0.00464	0.00627	0.000439442
3.55483	0.000476234	0.000264727	0.000287723	0.000173797	0.000462263	0.000433764	0.000610264	0.00079731	0.000713394	0.000760145	0.00209	0.000363744	0.00363	0.00549	0.00472	0.00378	0.000969884	0.00205	0.00243	0.00246	0.0022
3.55433	-4.53567e-05	0.000287747	-8.75691e-05	-0.000246213	1.77772e-05	0.00023857	-5.54813e-05	0.000138659	0.000445867	0.00117	-0.00125	0.00158	0.00145	-0.000549026	0.000294689	-0.000756264	0.000727425	0.000912802	-0.00486	-0.00044775	0.0011
3.55382	-0.000238117	-0.000241707	-0.000437839	0.000202763	-7.1121e-05	-0.000260259	-0.00022192	-0.000450653	-0.00103	-0.000292375	-0.000667573	-0.0023	-0.00836	-0.00796	-0.00265	-0.00555	-0.00582	-0.00297	-0.00331	-0.00381	-5.36454e-08
3.55332	-0.000249456	2.30186e-05	3.75278e-05	-0.000101383	-0.000177794	-0.000173508	0.00038835	3.46615e-05	-0.000356701	-0.000292369	-0.000667565	-0.000485037	-0.00218	-0.00549	-0.00442	-0.00227	-0.00533	-0.00365	-0.0042	0.00224	-0.00132
3.55282	-9.071e-05	-6.9058e-05	-7.50569e-05	0.000101383	0.000320028	0.000108443	-0.00038835	-0.000103993	0.000668807	0.00105	0.00075101	0.00327	-0.00254	0.00494	0.000294754	-0.00302	0.00582	-0.00297	0.00287	-0.00134	0.000659218
3.55232	-0.000283472	-0.000115096	-0.000150116	-7.24126e-05	-0.000391146	-0.000542205	-0.000610264	-0.00010399	-0.00116	-0.00129	-0.00108	-0.000848769	-0.00436	-0.00357	-0.00648	-0.000756189	-0.00364	-0.00525	-0.00707	-0.00112	-0.00308
3.55181	2.26801e-05	8.05713e-05	-0.000162626	0.000101385	-0.000142231	-0.000108437	-0.000527046	0.000311998	-0.000267514	0.00017543	-0.00134	-0.00437	-0.00363	-0.00686	-0.00236	-0.0063	-0.00315	-0.00434	-0.00354	-0.00112	-0.00417
3.55131	0.000181422	0.000184158	0.000125097	0.000333111	0.000444484	0.000954281	0.000305132	0.000623982	0.00156	0.000409321	0.000751018	0.00303	0.00491	0.00165	0.0056	0.00504	0.00776	0.0016	0.00221	0.00358	0.0022
3.5508	0.000113388	-5.75505e-05	6.25472e-05	-4.34507e-05	0.000124454	-0.000412076	0.00036061	-0.000485319	-0.000356701	-0.000409315	0.000584104	0.000485013	0.00218	-0.00192	0.00737	-0.000252105	-0.000969956	-0.00205	-0.00133	-0.000223886	-0.00198
3.5503	0.000272134	0.000161138	0.000112587	0.000202763	0.000373367	0.000954281	0.000832178	0.000450653	0.00103	0.000818618	0.00267	0.000363769	0.01126	0.00165	0.00383	0.00706	0.000969932	0.00707	0.00597	0.00269	0.00374
3.54979	-4.53545e-05	6.90603e-05	0.000150116	-7.2414e-05	-0.000213352	-6.50625e-05	0.000221917	-0.000277322	0.00022294	0.000760145	-0.00217	0.000363781	0.00036339	0.000549026	-0.000294689	-0.00126	-0.00145	-0.00319	0.000662859	-0.000895433	-0.00681
3.5493	3.40167e-05	0.000207178	5.00388e-05	-0.000260696	-8.88968e-05	0.000151817	-0.000138696	0.000207994	-0.00156	5.84727e-05	-0.000834446	0.000848794	-0.00218	0.00192	-0.00531	-0.00176	0.000484966	-0.000684619	-0.00243	-0.00224	0.0022
3.54879	-4.53579e-05	-0.000172648	-0.000200155	-8.69015e-05	-0.00055116	0.000173501	-0.000776699	-0.000589316	-0.000356706	0.000409297	-0.000917891	-0.00206	-0.000545094	-0.01482	-0.00442	-0.00378	-0.00582	-0.0016	-0.00884	-0.00246	-0.00791
3.54829	9.07123e-05	9.20801e-05	2.50206e-05	0.000304145	0.000320028	2.16904e-05	0.000443828	0.000623982	0.000445871	5.84785e-05	-0.000834438	0.00364	0.000181704	0.00796	0.00825	0.00504	0.00412	0.00251	0.0042	0.00381	0.00923
3.54778	-0.000170083	-2.30197e-05	7.50582e-05	0.000260696	8.88968e-05	-0.000542205	-8.32178e-05	0.000277325	-0.000445871	-0.000409309	0.000751001	-0.000606281	-0.00090843	-0.00357	-0.000294724	0.00227	-0.00218	-0.0016	0.000883783	-0.000223864	-0.000878928
3.54729	-0.000215439	-0.000379826	-0.000325252	-0.000260696	-0.000160012	-0.000412076	-8.3215e-05	-0.00079731	-0.00116	-0.000409303	-0.000417215	0.00133	-0.00363	-0.00247	-0.00413	0.00202	-0.00412	-0.00593	-0.00641	-0.00269	-0.00242
3.54678	-2.26755e-05	-0.000126609	0.000212665	-0.000333111	-0.000142231	-0.000412076	-0.000110951	-0.000173321	0.000401293	-0.00046777	-0.000500651	-0.000848769	0.000726781	-0.00467	-0.00324	-0.00126	-0.000242425	-0.000456367	-0.00133	0.000447773	-0.000878884
3.54628	-0.000147406	-4.60395e-05	-0.000200155	-0.000115865	-0.000124456	-0.000498829	-0.000194175	-0.000485319	-0.000445871	0.000935563	-0.00242	-0.0017	-0.00345	-0.00494	-0.00737	-0.000756239	-0.00412	-0.00114	0.000883783	-0.00179	-0.0011
3.54577	5.66934e-05	0.000471904	5.00375e-05	0.000159314	0.00028447	0.000260259	0.000582524	-0.000138666	0.00093633	0.0006432	0.00108	0.000485013	-2.21784e-08	0.00631	0.00118	0.00101	-0.00145	0.00525	-0.000883805	-2.73271e-08	0.00176
3.54528	-0.000124728	-0.000195668	0.000137607	-0.000101385	-0.000320028	-0.000672335	-6.77226e-09	-0.000311998	0.000579633	0.000526243	-0.00184	-0.00206	-0.000908467	-0.00329	-0.00855	-0.0058	-0.00291	-0.00502	-0.00155	-0.00224	0.00132
3.54477	0.000317489	0.000276237	0.000387801	0.000202763	0.000408925	0.000867528	0.000221911	0.000242656	0.00062422	0.00199	-8.34529e-05	0.00218	0.00236	0.00769	-0.000884203	0.00655	0.00291	0.00342	0.0042	0.00537	0.00461
3.54427	-3.40178e-05	-2.30209e-05	-3.75303e-05	-0.000130349	-0.000195573	-0.00015182	-0.00038835	3.46615e-05	-4.45916e-05	-5.84785e-05	0.00259	0.000727525	-0.00254	-0.00549	0.00383	0.000756214	0.00339	-0.00753	-0.000883805	-0.00291	-0.00615
3.54377	-7.93734e-05	-0.000138118	-3.75303e-05	-0.000275179	-0.000248911	-8.6755e-05	-0.000166438	-0.000866641	4.45818e-05	-5.84785e-05	-0.000667565	-0.000606293	0.000363354	-0.00522	-0.00648	-0.00252	0.000484942	-0.00502	0.00265	-0.00291	-0.00264
3.54327	-0.000147406	-2.30197e-05	-0.000162626	-0.00023173	-0.000515601	-0.000563893	-0.000416089	-0.00104	4.45871e-05	-0.00105	-0.00225	0.000363769	-0.004	-0.00357	-0.00236	-0.00176	-0.00436	0.000912825	-0.0011	-0.00291	-0.00396
3.54277	0.0002041	1.15099e-05	0.000112587	-1.44831e-05	0.000426705	2.16882e-05	0	0.000693313	-8.91742e-05	0.0006432	-0.00108	-0.00158	0.00236	0.00549	0.00973	0.00101	-0.000242483	0.000228206	-0.00155	0.00224	0.00615
3.54227	0.000113389	0.000115099	-6.2546e-05	-5.79295e-05	-0.000142231	-2.1683e-05	-8.32122e-05	0.00013867	0.00013377	-0.000701672	-0.00142	0.00243	-0.00109	-0.00549	-0.00442	0.00479	5.91998e-08	-0.00228	-0.000883738	-0.00381	-0.0022
3.54176	-3.40144e-05	-5.7547e-05	-0.000162626	2.89691e-05	-3.55552e-05	-2.1683e-05	6.77226e-09	-0.000381322	0.000535045	-0.000175406	-0.00125	0.000363793	0.00182	0.00247	-0.00324	0.00328	0.00364	-0.00502	0.00508	0.00269	0.000878972
3.54127	-0.000385522	2.30174e-05	-0.00040031	-0.000362077	-0.000160018	-5.29496e-09	-0.000970874	-0.000485319	-0.000535045	0.000116934	-0.00184	-0.00121	-0.00109	-0.00686	-0.00295	-0.00479	-0.00558	-0.00548	-5.39417e-08	-0.000223909	-0.00615
3.54076	0.000192761	0.000299256	0.000162626	0.000304145	0.000355587	0.000130129	0.000693481	0.000658647	0.000490458	0	0.000166889	0.000242512	0.00218	0.00247	0.000294724	0.00202	0.00267	0.00183	-0.00398	0.00246	0.00352
3.54027	4.53579e-05	6.90615e-05	0.000325252	0.000376561	-3.55552e-05	0.000281947	0.000610264	-0.000381322	0.000579633	1.42755e-08	-0.000584095	-0.00133	-0.000363336	0.00494	0.00177	0.00126	-0.000484918	-0.00342	0.000441935	0.00336	0.000219776
3.53976	2.26778e-05	0.000379826	0.000162626	0.00023173	0.000195573	0.000433764	0.000443828	-0.000207994	-0.000222936	5.84727e-05	0.00159	-0.000121256	0.00345	0.00137	0.00295	0.00479	0.00218	0.00616	-0.00199	0.000447728	0.00242
3.53927	0.000192761	0.000322276	0.000437839	0.000289662	0.00028447	0.000281947	0.000638003	0.000346653	0.00116	0.00111	0.00142	0.00412	0.000726726	0.00329	0.00589	0.00227	0.00194	0.0073	0.00597	0.0094	0.00417
3.53876	9.071e-05	5.75482e-05	2.50181e-05	0.000260696	0.00026669	-0.000216882	2.77359e-05	-0.000450653	0.000757981	-0.000292369	-0.00058412	-0.000121268	-0.00164	0.00576	0.000589419	-0.00252	0.00364	0.00114	0.00309	-0.000671614	-0.00154
3.53827	0.000294811	0.000195668	0.000125097	0.00042001	0.00055116	0.000563893	0.00147	0.000762644	0.000802568	0.000116951	0.000500676	0.00303	0.00273	0.00522	0.00472	0.00655	0.00752	-0.00137	0.00309	0.00201	0.00483
3.53776	-0.000294811	-1.40501e-09	-0.000125097	-7.24169e-05	-0.00028447	-0.000542205	-0.00038835	-0.000935973	-0.000980917	-0.000467787	-0.00242	-0.000970062	-0.00545	-0.00933	-0.01061	-0.00907	-0.0063	-0.0089	-0.00243	-0.00739	-0.00549
3.53727	6.80334e-05	4.60395e-05	-1.25097e-05	-0.000144831	0.000160014	-0.000108441	8.32178e-05	-0.000207994	0.000178348	-0.000584727	-0.000250334	0.00097005	0.00327	0.00192	0.00177	0.00176	0.00606	-0.00137	0	0.00201	-0.00374
3.53676	0.000102048	0.000299256	3.75266e-05	0.000289662	-3.55623e-05	0.00019519	-0.00019418	0.000485319	-0.00125	0.000116934	0.000166872	0.000242488	0.00545	0.000548943	0.00383	0.00176	-0.000727498	0.000228152	0.00177	-0.000671636	0.00198
3.53627	-6.80322e-05	0.000460395	0.000175136	-4.34478e-05	0.00028447	-0.000130127	0.000610264	0.000485319	0.000668807	0.00117	0.00142	0.000970062	-0.00054504	0.00412	0.00118	-0.00126	0.00291	0.0073	0.00309	0.000671614	2.68227e-08
3.53577	3.40178e-05	-0.000172648	-7.50569e-05	-0.000246213	-8.8895e-05	-0.000303635	-0.000305132	-0.000658647	-0.000847155	-0.00035083	-0.00234	-0.00243	-0.00109	-0.00522	-0.0056	-0.00151	-0.00509	-0.00137	-0.0042	-0.00112	-0.00505
3.53527	3.40144e-05	6.90569e-05	0.000100075	-3.5359e-09	7.11139e-05	-2.16925e-05	-0.000443828	-0.00013867	-0.000668807	-0.000409321	-0.000917891	-0.00243	-0.00145	-0.00357	-0.00531	0.00101	-5.91998e-08	-0.00411	-0.0011	0.00358	-0.000219776
3.53478	-0.000170083	6.90615e-05	3.05412e-09	-0.000347594	-0.000480043	8.67572e-05	-0.00114	-0.000623982	-0.000445862	-0.00087709	-0.00117	-0.000242488	-0.00273	-0.00467	0.000294783	-0.00227	-0.00436	0.00114	-0.00619	-0.00112	-0.00396
3.53427	0.000102048	-1.15122e-05	8.75654e-05	-3.5359e-09	-1.77829e-05	-6.5069e-05	0.000305132	0.000277318	0.000133752	-0.00017543	-0.000667573	0.00109	0.00109	0.00439	0.00147	0.00706	-5.91998e-08	-0.00274	-0.00287	0.00201	-5.36454e-08
3.53378	0.000476234	0.000345296	7.50557e-05	0.000246213	0.000515601	4.33721e-05	0.000249648	6.93244e-05	0.0012	0.00181	0.000584095	0.00206	0.00218	-0.00274	0.00265	-6.15427e-08	0.00436	0.00479	-0.00133	-0.00112	-0.00132
3.53328	0.000340167	0.000103591	0.000262704	0.000217246	0.00055116	0.000195198	0.00108	0.000173335	0.0012	0.00129	0.002	0.000606305	-0.000545022	0.00878	0.00383	0.00529	0.00291	0.000912871	0.0053	0.00358	0.00374
3.53278	0.000181422	0.000126609	-6.25485e-05	0.000333111	0.000177794	-0.000216882	0.000471567	-0.000346656	-0.000535045	0.000233891	-0.00108	0.00133	-0.00090843	0.00274	-0.00177	0.00605	0.00218	0.00616	-0.0011	-0.00224	0.00198
3.53228	0.000113388	2.30186e-05	0.000125096	0.000173797	-1.77811e-05	0.000477141	0.000194172	0.000693313	-0.00022294	0.000935563	0.00184	0.00109	0.00164	0.00467	0.00236	0.00202	0.000727425	-2.78571e-08	0.00287	0.00448	0.000439442
3.53179	3.40144e-05	-9.20812e-05	-0.000237684	-2.89691e-05	5.33345e-05	-2.16925e-05	-0.000582524	-0.000311998	-0.000535045	-0.00017543	-0.000751018	0.000485001	-0.00254	-0.00659	0.00147	-6.15427e-08	-0.00291	-0.000228252	0.00177	-0.000671636	-0.00065924
3.53128	0.00030615	0.000471904	0.000137607	4.34493e-05	0.000373367	0.000260259	0.000970874	0.000589316	0.00143	0.000233891	8.34446e-05	0.00364	0.00236	0.00357	0.00619	0.00403	-0.000969932	0.00342	0.00376	0.00381	0.00527
3.53079	-5.66934e-05	-4.60383e-05	1.52706e-09	1.44845e-05	-0.000177792	2.64748e-09	-0.000443828	-0.000311987	-0.00134	-0.00129	-0.00108	-0.00267	-0.00327	-0.00137	-0.01208	0.00227	-0.00315	-0.00616	-0.00663	-0.0047	-0.00374
3.53029	4.53556e-05	0.000103589	-6.25485e-05	-0.000202763	0.000142235	-0.000563893	-0.000416089	-0.00024266	-0.000222936	-0.00257	-0.000500668	0	-0.00127	0.000823497	-0.00295	-0.00731	-0.000484966	-0.00411	-0.00221	-0.00224	0.000219732
3.5298	-5.66945e-05	0.000138118	0.000250194	0.000101382	-0.00026669	-6.50646e-05	0.000527046	0.000346656	0	-0.00087709	-0.00125	-0.000727537	-0.00164	-0.000548998	0.00206	0.00126	-0.00121	-0.00319	-0.000220946	-0.00582	0.0011
3.5293	-0.000249456	-0.000126609	-0.000262704	-0.000144831	-0.000195573	-0.000130129	-0.000332871	-0.000519985	-0.0012	-0.00111	-0.00292	-0.00291	-0.00345	-0.00329	-0.00648	-0.00429	0.000484966	-0.00183	-0.00331	0.00291	-0.00725
3.5288	0.000340167	0.000356806	0.000325252	0.000275179	0.000320028	0.000498829	0.000499307	0.000831976	0.00103	0.000818618	0.00217	0.00279	0.00363	0.00494	0.00737	0.00429	0.00655	0.000912848	2.69708e-08	0.00044775	0.00571
3.52831	0.000260795	-0.000172648	-8.75691e-05	-1.44845e-05	-0.000177794	-0.00015182	-0.000527046	-0.000866641	-0.000401289	-0.00129	-0.00175	0.000485013	-0.00236	-0.01016	-0.00884	-0.00176	-0.01212	-0.00822	-0.00508	-2.73271e-08	-0.00176
3.52781	0.000544267	0.000379826	0.000112585	0.000434493	-7.1121e-05	0.000347011	0.000277387	0.000727979	0.000891742	-0.000467793	0.00184	-0.000606305	0.00182	0.00522	-0.000294783	0.00403	0.000484918	0.00844	-0.0011	-0.00224	0.00132
3.52732	0.000147406	0.000345296	8.75704e-05	7.24184e-05	-0.000231132	-8.67485e-05	0.000305132	-0.000173321	-4.45764e-05	5.84844e-05	0.000751018	-0.000606257	-0.00182	0.00137	-0.00147	-0.00378	-0.00121	-0.00456	-0.000662793	-0.000671547	-0.000659152
3.52682	0.000113389	0.000264727	0.000162626	8.68986e-05	0.000320028	-2.16882e-05	0.000277393	0.000277325	0.000178348	-0.000116945	0.000500668	0.000848794	-0.00236	-0.0011	0.00295	-0.00429	0.00291	0.00479	0.00243	0.00246	-0.0011
3.52632	0.000136067	1.15071e-05	-0.00011259	0.000130345	-0.000444484	-0.000108445	-0.000527046	-0.000589316	4.45764e-05	-0.00117	-0.00309	-0.00412	-0.00291	-0.00549	-0.00648	-0.00328	-0.008	-0.000456458	-0.0042	-0.00201	-0.000219776
3.52582	0.000249456	0.000322276	-1.25109e-05	0.000159314	0.000106674	6.50625e-05	-0.000332871	0.000415988	0.000579633	0.000526248	-0.000667565	-0.000727549	0.00363	-0.000823525	-0.00177	-0.00101	0.00582	0.00114	-0.00376	0.00157	-0.00132
3.52533	0.000170083	0.000218687	0.000325252	0.000217246	0.00028447	4.33786e-05	-0.000138693	0.000207997	0.000891742	0.000292369	0.000834446	-0.00109	0.000908448	-0.00082347	0.00236	0.0058	0.00194	0.00114	-0.00309	0.00246	-0.000219706
3.52484	0.000215439	0.000172648	0.000112585	-3.5359e-09	0.000195573	0.000281947	-6.77226e-09	0.00010399	-0.00116	-0.00134	-0.00134	-0.00315	-0.00327	-0.0022	-0.00118	-0.0058	-0.00291	0.00091278	-0.0095	0.00201	-0.000219776
3.52434	0.000283472	9.20812e-05	2.50219e-05	-7.24126e-05	-1.77751e-05	-0.000433764	-8.32122e-05	0.00013867	-0.000222927	0.000350848	-0.00134	-0.00218	-0.00327	-0.00769	-0.00413	-0.00252	0.0017	0.00228	0.00199	0.00134	-0.000219679
3.52385	0.00051025	0.000310766	0.000362781	-0.00018828	0.000160011	0.000759087	-0.000166441	0.00104	-4.4596e-05	0.00181	8.34246e-05	0.000242488	0.000908394	0.00631	0.00295	0.00378	-0.000485015	-0.000456458	-0.00022099	0.00493	0.0011
3.52335	0.000317489	0.000299256	0.000125097	0.000101383	5.33399e-05	2.16904e-05	0.000527046	-0.000346653	-4.45818e-05	0.000350842	0.0015	0.00206	-0.00236	-0.00165	-0.00236	0.00302	0.00291	-0.00045639	-0.00133	-0.000447705	-0.00154
3.52286	0.000476234	0.000287747	0.000125097	4.34507e-05	-1.77772e-05	0.000412076	0.000166438	0.000727979	0.000668807	0.000175424	-8.34346e-05	0.00146	0.00145	-0.0011	0.00177	0.00151	0.00291	0.00365	-0.00287	0.00358	-0.000439442
3.52236	0.000396861	0.000322276	0.000550427	0.000651739	0.000426705	-0.000173504	0.000305132	0.000104	0.000401289	0.000584727	0.00075101	-0.00121	-0.00254	0.00631	0.00825	0.000252105	0.00218	0.00114	0.00265	-0.00201	0.00637
3.52187	0.000657656	0.000207178	0.000212665	0.00023173	0.000213352	0.000325323	0.000554785	0.000589316	0.00125	0.00123	0.00234	0.00146	0.00145	0.00357	0.00147	0.00504	0.00461	-0.00228	0.0011	0.00336	0.00615
3.52138	0.000476234	-1.15099e-05	0.000100078	-0.000115865	0.000373367	2.16882e-05	-5.54785e-05	-0.00024266	-0.000401284	-0.000292363	0.000333778	-0.00194	-0.00327	-0.00165	-0.00501	-0.00555	-0.000969932	-0.00137	-0.00243	-0.000671592	-0.00615
3.52088	0.000521589	0.000656062	0.000200155	0.000463459	-0.00010668	0.000151813	0.00016643	0.000207987	-1.08855e-08	0.000760145	-0.00125	0.000485001	-0.00109	0.00192	0.00766	0.00101	0.00339	0.00251	0.00243	0.00358	0.0011
3.52039	0.000374184	0.000333786	0.000325252	0.000333111	0.000213352	0.000303635	0.000221911	0.000138659	0.000356693	-0.00052626	0.000500659	0.000606269	0.000908412	-3.35081e-08	-0.00354	-0.00277	-0.00315	0.00753	-0.00155	-0.00201	-0.00087895
3.51989	0.000873095	0.000610023	0.000275213	0.000391044	0.000391146	0.000780776	0.000305132	6.93278e-05	-0.000713394	0.000760145	0.000834438	0.00182	-0.00109	0.000274466	0.00442	0.00101	0.00727	0.00434	-0.000220968	0.00604	0.00549
3.5194	0.000566945	0.000402845	0.000362781	0.000333111	0.000302249	2.1683e-05	-0.000110963	-0.000415988	0.000356688	-0.000818618	-0.00117	-0.00012128	-0.000726781	0.000548943	0.000884114	0.00378	0.00242	0.00342	-0.000441935	-0.00134	-0.0011
3.51891	0.000430878	0.000161138	-1.25122e-05	-0.000246213	-0.000426705	-0.000130134	-0.000527046	-0.000485319	-0.000713394	-0.000818618	-0.0015	-0.00303	-0.00182	-0.00741	-0.00825	-0.0058	-0.01018	-0.00388	-0.00155	-0.00739	-0.00505
3.51841	0.000963806	0.000241707	0.000162626	0.000304145	8.88968e-05	-0.000347011	-0.000277393	0.000173328	-0.000535045	0.000292363	-0.00159	-0.000727537	-0.000181686	-0.00165	-0.000589449	0.00403	0.00121	-0.00456	-0.000662837	-0.000223864	0.00483
3.51792	0.00101	0.000494924	0.000250194	-5.79324e-05	-3.55587e-05	2.16882e-05	0.000305132	0.000311991	0.000222936	5.84727e-05	-0.000751001	-0.00146	0.00363	-0.00165	-0.000884173	-0.00756	0.000484966	-0.000912825	-0.00464	0.000671592	0.00198
3.51742	0.000873095	0.000494924	0.000525407	0.000173797	1.77794e-05	0.0003687	0.000305132	0.000485319	0.000401284	0.000584727	-8.34446e-05	0.000485025	-0.00291	-0.00165	0.00206	-0.00101	-0.00194	0.00319	0.000662837	0.000895456	0.0011
3.51693	0.00144	0.000702102	0.000562936	0.000695189	0.000960085	0.000260259	0.000721221	0.000450653	0.00103	0.00199	0.00367	0.00133	0.00436	0.00769	0.00206	0.00756	0.00849	0.00936	0.00309	0.00895	0.00593
3.51643	0.00108	0.000552473	0.000187645	0.000347594	-8.88986e-05	-8.6755e-05	-3.38613e-09	0.000658647	-0.000891742	0.00152	-1.01861e-08	-0.000242525	0.00054504	-0.00494	-0.000884203	-0.00429	-0.000969956	-0.00205	0.00155	-0.00291	-0.00286
3.51595	0.000918451	0.000414355	8.75666e-05	0.000376561	0.000106674	-0.00015182	5.54757e-05	0.000173325	-8.91787e-05	-0.000935563	-0.00225	-0.00133	-0.00164	-0.0022	-0.00324	-3.07714e-08	0.00218	0.00205	0.00199	-0.00246	-0.00198
3.51546	0.0015	0.000771161	0.000125096	-1.44845e-05	0.000302249	0.000347011	0.000194172	0.000970638	-0.000178353	0.000818618	0.00192	-0.000363781	0.00309	0.00274	-0.000884203	0.00277	-0.00048499	0.00479	0.00088376	-0.000895478	0.000659174
3.51496	0.00166	0.000748141	0.000750582	0.000579324	0.000480043	0.000498829	0.000554785	-0.000138666	0.00107	0.00134	0.00292	0.00327	-0.002	0.00631	0.00973	0.00429	0.00606	0.00365	0.000220919	0.000447705	0.00439
3.51447	0.00147	0.000725121	0.000362781	0.000260696	-0.000231132	0.000195194	0.000221914	0	-0.00062422	-0.000467782	-0.000250334	-0.00243	-0.00236	-0.00412	-0.01032	-0.00151	-0.00267	-0.00365	0.00265	0.00358	-0.000878928
3.51397	0.00201	0.000621533	0.000312742	0.00023173	0.000124452	2.1683e-05	0.000138691	0.000173321	0.000445862	0.000584715	-0.000333795	-0.000242537	0.00218	-0.00137	-0.00324	0.00429	-0.00558	-0.000912871	0.00574	-0.00134	-0.00264
3.51348	0.00185	0.000621533	0.000125096	-0.000173797	8.8895e-05	-0.000412076	-0.000527046	-0.000346656	-0.000445871	-0.000701672	-0.00234	-0.00267	-0.00418	-0.00165	-0.00442	-0.00302	0.00218	-0.00571	-0.000883805	-0.00336	0.00374
3.513	0.00262	0.000897769	0.000700543	0.000260696	-0.000177794	-0.000195196	-0.000221917	-0.000173332	-0.000267527	-0.000409315	8.34346e-05	-0.00218	-0.000545076	-0.00439	-0.00324	-0.00126	-0.00606	-0.00183	-0.0011	-0.00493	-0.00593
3.5125	0.00325	0.00113	0.000550427	0.000333111	0.000391146	2.16925e-05	0.000527046	0.000173335	0.000178357	0.000409321	-0.000166872	0.00303	0.00145	0.00631	0.00442	0.00202	-0.00315	0.0016	0.00243	0.0047	0.00154
3.51201	0.00331	0.00147	0.000675524	0.000535875	0.000622278	0.000347011	0.00027739	0.000346653	0.000445867	0.000584721	0.000500659	0.000485013	0.00273	0.00631	0.00648	0.00252	0.00412	0.000912802	0.00552	0.00582	0.00549
3.51151	0.00384	0.00121	0.000975756	0.000405527	0.000177794	0.000303635	0.00019418	-3.46573e-05	1.08855e-08	0.000467793	0.001	0.000848818	0.000545094	0.0022	0.00707	0.00151	0.00218	0.000228252	0.00133	0.000223909	-0.000659152
3.51103	0.00408	0.00163	0.000537917	0.000477942	-1.77751e-05	-4.33721e-05	5.5484e-05	0.000935973	0.000356706	0.0006432	0.00117	0.000727562	0.00182	-0.00247	-0.00383	0.00101	-0.00121	0.00205	0.00265	0.00291	0.00615
3.51054	0.00511	0.00135	0.000763091	0.000376561	0.000231132	0.000260259	0.000610264	0.000866641	0.000579633	0.000701672	-0.000250317	0.00303	-0.00127	0.00412	-0.000884114	0.00176	0.00388	0.00707	0.00243	0.00627	0.00154
3.51004	0.00501	0.00215	0.000850659	0.000159314	0.000444484	0.000260259	0.000110951	-0.000242666	-0.000267532	-0.000292375	0.000417206	-0.00267	-0.000908467	-0.00439	0.000294654	0.000504109	0.000969884	0.00114	0.00265	0.00358	0.00439
3.50956	0.00629	0.00203	0.000850659	0.000101383	0.00028447	0.000216882	0.000221917	-0.000450653	0.00022294	-5.84657e-05	-0.00159	-0.00279	-0.00182	-0.00329	-0.000589419	-0.00227	-0.000727425	-0.00228	-0.00619	-0.00493	-0.00308
3.50907	0.00721	0.00295	0.00113	0.000984851	0.000142237	0.000260259	0.000194178	-0.000519985	0.000401289	0.000350842	0.000917891	-0.00218	0.00363	-0.00467	-0.00442	-0.000252049	-0.00242	-0.000684596	0.000662859	0.00201	0.000439486
3.50857	0.00813	0.00318	0.00119	0.000144828	0.000622278	0.000563893	2.77326e-05	0.000658647	4.45764e-05	0.000935563	0.000333762	0.000848769	-0.00164	0.00192	-7.1954e-08	0.000252019	0.00218	-0.000912871	0.00243	0.00291	0.000878884
3.50809	0.00973	0.00342	0.00154	0.000984851	0.000391146	0.000585582	0.00036061	0.00135	0.0012	0.000994036	0.000333787	0.0023	0.000545076	0.00439	0.00295	0.00832	0.00364	0.00616	0.00309	0.00157	0.00527
3.50759	0.01098	0.00447	0.00138	0.000579324	0.000622278	0.00023857	0.000194178	4.23164e-09	0.000980917	0.000350842	0.000917891	0.000485037	-0.000908412	0.0011	-0.00206	-0.00302	-0.000727425	0.00342	0.000220968	0.00291	0.00439
3.5071	0.01265	0.00512	0.00174	0.000782087	0.000426705	4.33721e-05	0.000277387	-3.46726e-05	0.00125	0.000409297	-0.00041724	0.00255	0.000545022	0.00494	0.00236	0.00882	0.000242425	-0.00228	0.00155	0.00358	0.00198
3.50662	0.01523	0.00542	0.00164	0.00113	0.00028447	0.000694023	0.000277393	0.000311998	0.00134	-0.000233879	0.00125	0.000848818	-0.00236	-0.00302	-0.0056	0.000756289	-0.000969884	-0.00114	-0.00508	-0.00425	-0.000878884
3.50612	0.01624	0.00627	0.00286	0.00127	0.000800071	0.000325323	0.000443828	0.000935973	-0.000356688	-0.000233879	-0.000584095	0.00267	-0.000908394	0.0011	0.00295	-0.00277	0.00436	0.000456458	0.00398	5.46541e-08	-0.000878884
3.50564	0.01931	0.00668	0.00268	0.000767604	0.000728954	0.000455452	-0.000527046	-0.000970638	-0.000312105	-0.000935563	0.0015	-0.00121	-0.000908412	-0.00192	0.00118	-0.00277	0.00267	-0.0073	-0.000662815	0.000223886	-0.000878906
3.50514	0.0204	0.00828	0.00345	0.00184	0.000622278	0.00060727	0.00074896	-3.46615e-05	0.000490458	0.00052626	0.000417231	-0.000606269	0.00345	0.000823525	0.00501	0.000756264	-0.000969908	0.00114	0.00177	0.000895478	-0.00132
3.50466	0.02445	0.00952	0.00374	0.00206	0.000888968	0.000433764	0.00114	0.00101	0.00107	0.00111	-0.000584095	0.00133	0.000363408	0.00384	-0.00058939	0.00529	0.00606	0.00456	0.0042	0.00403	0.0022
3.50417	0.02568	0.0094	0.00385	0.00138	0.00103	0.000151815	-0.000443828	-0.000693313	-0.00125	-0.00211	-0.00259	-0.000606293	-0.00581	-0.00576	-0.00118	-0.00706	-0.00606	-0.00228	-0.00619	-0.00784	-0.00374
3.50368	0.03044	0.01176	0.00458	0.00181	0.000800071	0.00023857	-0.000249648	-0.000623982	-8.91653e-05	-0.00123	-0.00142	-0.0023	-0.00436	-0.00796	-0.00855	-0.00328	-0.00315	-0.00183	-0.00508	-0.00672	-0.000659152
3.50319	0.03321	0.01316	0.00539	0.00258	0.00081785	0.000672335	8.32205e-05	-0.000277322	-0.0012	-0.00011694	-0.00108	-0.0023	-0.00382	-0.00631	-0.00324	-0.00454	-0.00121	-0.00114	-0.0011	-0.00358	-0.00396
3.50271	0.03793	0.01493	0.00609	0.00282	0.00116	0.000932593	0.000471567	0.000346656	0.000579633	0.0006432	-0.000250317	0.000970074	0.000726781	0.000274554	-0.00383	0.00328	0.0017	-0.000684573	-0.0011	-0.000671547	-0.00043942
3.50221	0.04093	0.01706	0.00723	0.00311	0.00116	0.000628958	0.000277393	0.000311991	-0.0012	-0.000409309	-0.00134	-0.00509	-0.00273	-0.000548998	-0.00413	-0.00378	-0.00339	-0.000684619	-0.00486	-0.00381	0.0022
3.50173	0.04539	0.01857	0.00787	0.00378	0.00188	0.000824152	0.00036061	-0.000727979	-0.00178	-0.000818618	-0.000250317	-0.00388	-0.00273	-0.00137	-0.01061	-0.00756	-0.00679	-0.00342	-0.0042	-0.00649	-0.00308
3.50124	0.0519	0.02256	0.00916	0.00355	0.00178	0.00113	0.00136	0.000693313	0.000713394	0.000467793	0.00125	-0.00133	-0.00127	0.00274	-0.00236	0.000756289	0.00315	0.00137	0.00331	0.00358	-0.000219679
3.50075	0.05587	0.02416	0.01037	0.00465	0.00212	0.00108	0.00117	0.00013867	0.000579633	0.000292375	0.0015	0.000970074	0.00145	-0.0022	0.00118	0.00277	0.00145	-0.0016	0.00309	0.00403	-0.00374
3.50026	0.06386	0.02743	0.01147	0.00508	0.00276	0.0018	0.000887656	0.000970638	-0.000312119	0.000526243	-0.000667573	0.00109	0.000726708	0.00549	-0.00648	-0.00403	-0.00291	-0.00319	-5.39417e-08	-0.000223909	0.00352
3.49977	0.06996	0.03197	0.01319	0.00598	0.00274	0.00141	0.000665742	0.000138666	-0.00062422	-0.00117	0.000500676	-0.000970038	-0.00472	0.00439	-0.00354	-0.00605	-0.00315	-0.00114	0.000883805	-0.00291	0.0011
3.49929	0.07585	0.03394	0.01526	0.00697	0.00329	0.002	0.00144	0.000207997	0.000668807	-0.000175412	-0.00033377	0.00327	-0.000181664	-0.00302	0.000589478	-0.00302	-0.00194	0.000228229	-0.0053	0.00044775	0.00417
3.4988	0.08411	0.03848	0.01706	0.00792	0.00372	0.00145	0.000582524	-0.000173328	0.000535045	0	-0.000667557	-0.0017	-0.000545058	0.000274499	0.000589449	-0.00176	0.00194	0.000684619	0.00155	0.0056	0.0011
3.49831	0.09291	0.04237	0.01871	0.00905	0.00441	0.00247	0.0013	0.00139	0.0012	0.00035083	-0.00117	0.00303	-2.21784e-08	0.00467	-0.00324	0.00605	-0.00533	0.000228179	-0.00265	0.00179	0.00527
3.49783	0.09962	0.04681	0.02125	0.00959	0.00491	0.00301	0.00169	0.00114	0.00161	0.00111	0.000667565	0.00376	-0.00309	-0.00439	-0.00413	0.00126	-0.000484942	2.78571e-08	0.00155	0.00044775	0.00154
3.49734	0.11021	0.05163	0.02368	0.01124	0.0061	0.00245	0.00175	0.00024266	0.000178348	-5.84727e-05	-0.000667557	0	-0.00254	-0.000548998	-0.000589449	-0.00504	-0.000484966	-0.00228	0.00221	-0.00246	-0.0022
3.49685	0.1176	0.05574	0.02746	0.01185	0.00571	0.0026	0.00136	0.000207997	8.91787e-05	-0.00246	-0.00125	-0.00279	-0.00472	-0.00274	-0.00206	-0.00252	-0.00461	-0.00456	-0.00729	-0.00336	-0.00967
3.49637	0.13159	0.06236	0.03087	0.01515	0.00674	0.00406	0.00202	0.000727979	0.00103	0.00105	0.00167	0.000727562	0.00454	-0.00165	0.000589508	0.00151	-0.00194	0.000228252	0.000441935	-0.00179	0.00154
3.49588	0.14119	0.06823	0.03364	0.01615	0.00818	0.00312	0.00161	0.00114	0.00152	-0.00111	8.34529e-05	0.000848806	0.00036339	0.00302	-0.00118	0.00504	-0.000242454	0.000912848	0.000883805	0.00291	-0.00132
3.49539	0.15128	0.07723	0.03682	0.0177	0.0101	0.00531	0.00269	0.00079731	8.91787e-05	0.000760145	-0.000667548	-0.000363757	0.000908448	-0.00137	0.00147	-0.00605	-0.00412	0.00205	0.00442	-0.00157	-0.0033
3.49491	0.16447	0.08227	0.04064	0.02059	0.00973	0.00445	0.00302	0.00121	4.45764e-05	-0.000233902	0.00066754	0.00109	-0.00327	0.00412	-0.00383	-0.00781	-0.00752	-0.00205	-0.00486	-0.000223909	-0.00374
3.49442	0.18087	0.09142	0.04666	0.0233	0.01205	0.00622	0.00294	0.00173	0.00169	0.00111	0.00075101	0.00121	0.00218	0.00247	0.00118	0.00353	0.00873	0.00434	0.00133	-0.000671569	0.00483
3.49393	0.19155	0.09953	0.04949	0.02456	0.01268	0.00607	0.00313	0.000970638	0.000757981	0.00087709	-0.000166872	-0.000485001	0.00109	0.0011	0.00354	-0.00227	-0.00412	-0.00411	-0.000220893	-0.00672	0.0011
3.49345	0.20988	0.11154	0.05414	0.02937	0.01373	0.00696	0.00355	0.0025	0.00125	0.00205	0.00267	0.00218	0.00254	-0.00329	-0.00707	0.00353	0.00315	0.00411	0.000220968	-0.000895433	-0.00198
3.49297	0.22403	0.1186	0.0628	0.02988	0.01593	0.00813	0.00472	0.0027	0.00147	0.000818618	0.00225	0.00364	0.00254	0.00439	0.000589449	0.000756239	0.00364	0.00502	0.00442	0.00716	-0.000439464
3.49248	0.2432	0.13147	0.0662	0.03477	0.01744	0.00959	0.00521	0.0026	0.00129	0.00123	-0.000166898	0.000727525	0.000363354	-0.00357	-0.000589478	0.00857	0.00461	0.00342	0.00177	0.00112	-0.000219754
3.49199	0.26255	0.14372	0.0751	0.03971	0.01977	0.00946	0.00488	0.00211	0.000757981	-0.000409303	-0.000750993	-0.000363757	-0.00164	-0.0022	0.000589478	-0.00227	-0.00242	-0.000912802	-0.00376	-0.00224	-0.00286
3.49151	0.28386	0.15785	0.0836	0.04286	0.02262	0.01145	0.00596	0.0027	0.00294	-5.84844e-05	0.00142	0.00218	-0.000363408	0.00604	-0.00236	-0.00302	-0.00121	-0.000228252	-0.00155	0.000671547	-0.000439508
3.49102	0.31094	0.17418	0.09437	0.04678	0.02521	0.01156	0.00569	0.00364	0.00201	0.000584727	0.000500684	-0.000121227	-0.00454	-0.00769	-0.00295	-0.00403	-0.00242	0.00114	-0.00199	-0.00201	-0.00242
3.49054	0.33055	0.18671	0.10169	0.05469	0.02784	0.01418	0.00644	0.00399	0.00143	0.00111	-0.00142	-0.00194	-0.00164	0.00192	-0.00914	-0.0063	-0.00485	-0.00571	0.000662859	-0.00627	-0.00505
3.49006	0.35559	0.2034	0.11234	0.06013	0.03099	0.01542	0.00863	0.00423	0.00125	-0.000292352	-0.000834429	-0.00109	-0.00254	-0.00412	0.00118	0.00025213	-0.00655	-0.00434	-0.00597	-0.00448	-0.0022
3.48957	0.38144	0.22773	0.12366	0.06861	0.036	0.01711	0.00924	0.00582	0.00241	0.00222	-8.34613e-05	0.00146	-0.00291	0.000274433	0.00354	-6.15427e-08	0.00267	-0.00319	-0.00287	0.00425	-0.00396
3.48909	0.41304	0.25049	0.13992	0.07617	0.04111	0.0208	0.01043	0.00645	0.00375	0.00211	0.00284	0.00097005	0.00454	0.00494	0.00295	0.00681	0.000727449	0.00251	0.00243	-0.000223864	0.0033
3.4886	0.44471	0.26783	0.15079	0.086	0.04457	0.02386	0.01323	0.00655	0.00424	0.0031	8.34613e-05	0.00352	4.43568e-08	-0.00357	0.0056	0.00504	0.00145	-0.000228152	-0.00331	0.00649	0.00176
3.48811	0.47654	0.29068	0.1638	0.09388	0.05128	0.02516	0.01573	0.0077	0.00343	0.00134	0.00159	0.000363757	0.00363	0.000274466	-0.00147	-0.00126	0.000484942	0.00251	-0.00199	0.00493	0.00593
3.48763	0.50753	0.31394	0.18184	0.10179	0.05791	0.02945	0.01617	0.00919	0.00486	0.00287	0.00284	0.00182	0.00363	-0.00439	-0.00177	0.00807	0.00194	0.00365	0.00221	0.00313	0.000439442
3.48715	0.53397	0.33536	0.19807	0.11306	0.06271	0.03206	0.01678	0.00894	0.00397	0.00222	0.00225	0.000848781	0.00054504	-0.000823525	-0.00206	-0.00126	-0.00242	-0.000456435	-0.00309	0.00358	-0.00308
3.48666	0.56365	0.36377	0.21385	0.12338	0.06847	0.03572	0.01975	0.00863	0.00366	0.00327	0.00217	-0.00182	-0.00218	0.00357	-0.00472	0.000252019	-0.00121	-0.00205	-0.00022099	-0.00201	-0.00439
3.48618	0.59448	0.38456	0.22808	0.13077	0.07432	0.03973	0.02144	0.01113	0.00557	0.00193	0.000417223	0.000121256	0.00127	-0.000823497	-0.00354	0.000756239	0.00291	0.000228206	0	-0.00157	-0.000878928
3.4857	0.60881	0.40957	0.24455	0.14489	0.0815	0.045	0.02297	0.01314	0.00651	0.00427	8.34346e-05	0.00279	0.00109	0.0011	0.00648	0.00252	0.00388	0.00319	0.00221	-2.73271e-08	0.00417
3.48521	0.64951	0.43476	0.26598	0.15561	0.09044	0.04839	0.02713	0.01342	0.00776	0.00392	0.00367	0.00364	0.00254	0.00576	0.00766	0.00302	-0.000727449	0.00456	0.00376	0.00224	0.0033
3.48473	0.66421	0.44999	0.27874	0.1678	0.10052	0.05084	0.02885	0.01647	0.0078	0.00474	0.00259	0.00388	0.00182	0.00439	0.00354	0.00706	-0.00436	0.00274	0.0053	-0.000671592	0
3.48425	0.69205	0.48125	0.3036	0.18195	0.10669	0.05637	0.03096	0.01671	0.00722	0.0024	0.00159	0.000242525	-0.00127	-0.00522	-0.00236	-0.00756	-0.00727	-0.00251	-0.00552	-0.000223837	-0.00505
3.48376	0.72343	0.50617	0.32608	0.19583	0.11663	0.06205	0.0342	0.01827	0.00945	0.00304	0.00184	-0.00158	-0.00145	-0.00522	-0.00472	-0.00151	-0.00412	-0.00479	-0.00597	-0.0047	-0.00308
3.48328	0.74998	0.53188	0.35057	0.21239	0.12474	0.06801	0.03817	0.02167	0.01173	0.00696	0.00342	0.00437	0.00327	0.00823	0.00265	0.00555	0.00388	0.00297	0.0053	0.00179	0.00549
3.4828	0.76523	0.55623	0.36612	0.22851	0.1342	0.07508	0.04158	0.02215	0.00981	0.00497	0.00442	0.000970062	0.000545076	-0.00082347	-0.00737	-0.000504134	-0.000969908	0.00137	-0.00155	-0.00269	0.00264
3.48231	0.78276	0.58269	0.39001	0.24432	0.14504	0.08131	0.04613	0.02465	0.01289	0.00667	0.00551	0.00243	0.004	-0.0011	0.00265	0.00353	0.0017	0.00183	-0.000441891	0.00112	0.00286
3.48184	0.80658	0.60521	0.41087	0.26143	0.15489	0.0871	0.04791	0.02877	0.01257	0.00678	0.0025	0.00243	0.00218	0.00192	0.00324	0.00227	0.00242	0.00205	0.00619	0.00157	0.00659
3.48136	0.82209	0.62706	0.43334	0.2768	0.16785	0.09298	0.05717	0.02874	0.01552	0.00719	0.00492	0.00218	0.00254	0.00741	0.00796	0.00681	0.00339	-0.00137	-0.000883827	-0.000671636	0.00154
3.48088	0.83356	0.64665	0.45069	0.29586	0.1801	0.10343	0.06144	0.03491	0.01587	0.00994	0.00367	0.004	-0.00309	0.00467	0.00265	0.00479	-0.00121	-0.00274	0.0042	-0.00246	0.0022
3.48039	0.84293	0.66513	0.47897	0.31401	0.19513	0.10953	0.06585	0.03484	0.01846	0.01064	0.00426	0.00218	-0.000726708	6.70162e-08	-0.00147	0.00605	-0.00242	-0.00251	-0.000883738	5.46541e-08	0.0022
3.47991	0.85606	0.68595	0.49467	0.32738	0.21065	0.11985	0.06852	0.03768	0.01792	0.00918	0.00417	0.00206	-0.00182	-0.00302	-0.000589508	-0.00126	-0.00582	-0.00502	-0.00155	-0.000447773	0.000219679
3.47943	0.88959	0.72186	0.52862	0.35662	0.2219	0.12961	0.07703	0.04361	0.02216	0.01164	0.00526	0.00291	2.21784e-08	-0.00274	0.000589478	0.00202	-0.00315	-0.00319	-0.0011	-0.00604	-0.000878906
3.47894	0.89272	0.73219	0.5472	0.37279	0.23789	0.14119	0.08039	0.04701	0.02408	0.01462	0.00759	0.00546	0.000181704	0.00274	0.00413	0.000756264	0.00727	0.00525	-0.000662815	0.00493	0.00396
3.47847	0.91484	0.76315	0.57935	0.40047	0.25858	0.15286	0.09093	0.05172	0.02403	0.01228	0.00926	0.00509	0.00164	-0.000274526	0.00147	-0.00151	0.00485	-0.0016	-2.69708e-08	-0.00425	-0.0033
3.47799	0.92439	0.78487	0.60133	0.42687	0.27055	0.16162	0.09945	0.05432	0.02858	0.01561	0.00843	0.00461	0.00109	0.00384	-0.00265	0.00277	-0.00145	0.00228	0.00398	0.0047	0.00461
3.4775	0.93667	0.81162	0.63424	0.44653	0.29386	0.1765	0.11026	0.06313	0.03215	0.01544	0.01135	0.00618	0.00363	0.00412	-0.00118	0.00504	0.00509	-0.00114	-0.00155	0.00112	0.00286
3.47702	0.95606	0.84329	0.65822	0.47702	0.32158	0.19745	0.11734	0.071	0.0379	0.0169	0.00993	0.00691	0.000726781	0.00192	0.00147	0.00126	5.91998e-08	0.00342	0.00508	-0.00358	0.00264
3.47654	0.96064	0.86225	0.68711	0.50333	0.33996	0.21079	0.12949	0.07616	0.03879	0.02187	0.01268	0.00982	0.00382	0.00878	0.00707	0.01134	0.000969981	0.00342	0.00022099	0.00269	0.00549
3.47607	0.97137	0.87896	0.71927	0.53437	0.36247	0.22794	0.14128	0.08205	0.04423	0.02234	0.01385	0.00643	-0.00218	-0.00494	-0.00354	-0.00529	-0.00218	-0.00525	-0.00265	-0.00582	-0.00264
3.47558	0.97724	0.90069	0.74698	0.56131	0.3885	0.239	0.15254	0.09089	0.05038	0.02468	0.01444	0.00388	0.00127	-0.000823442	-0.000294654	0.00353	-0.000484918	-0.00662	-0.0042	0.0047	-0.000659152
3.4751	0.99078	0.91968	0.77425	0.59162	0.41504	0.26234	0.16449	0.10039	0.0535	0.02772	0.01444	0.00534	-0.00127	-0.00274	-0.00118	0.00151	-0.00291	-0.00342	-0.00243	-0.00515	-0.00396
3.47463	0.98965	0.93194	0.8012	0.62512	0.44484	0.2813	0.18261	0.11083	0.06211	0.03473	0.01961	0.01188	0.01163	0.00988	0.01385	0.00302	0.00339	0.00844	0.00773	0.01052	0.01033
3.47414	1	0.95091	0.82687	0.65432	0.4642	0.29956	0.19906	0.12227	0.06452	0.03742	0.01919	0.01176	0.00491	0.00494	-0.000294724	0.00378	-0.00121	-0.000912825	-0.0011	0.00134	-0.00176
3.47366	0.98197	0.96085	0.85123	0.68537	0.49444	0.32409	0.20915	0.13059	0.06844	0.03906	0.02195	0.01516	0.00672	0.00302	-0.00354	0.00202	-0.00339	-0.000228152	-0.00221	-0.00582	0.00352
3.47319	0.98309	0.96184	0.86174	0.70843	0.52543	0.33866	0.22533	0.1388	0.07642	0.04485	0.02503	0.01601	0.01017	0.01372	0.00766	0.00655	0.00558	0.00593	0.00795	0.00358	-0.000219754
3.47271	0.98212	0.98111	0.89646	0.73247	0.55184	0.36438	0.24363	0.15346	0.08512	0.05029	0.02812	0.01588	0.01108	0.00906	0.00648	0.00731	0.00606	0.00274	0.00133	0.00604	0.00439
3.47222	0.97587	0.98904	0.91024	0.76882	0.58531	0.38614	0.26363	0.16813	0.09582	0.05561	0.03062	0.01588	0.01054	0.000548943	0.00206	0.00151	-0.00364	-0.00114	-0.00663	0.00246	0.00176
3.47175	0.9626	0.98114	0.92621	0.78438	0.60343	0.40965	0.27883	0.177	0.10451	0.05602	0.03179	0.01746	0.0089	0.00384	-0.0056	0.00454	-0.000242483	-0.000228206	0.00155	-0.00582	-0.0022
3.47127	0.95495	0.98839	0.94844	0.81757	0.6407	0.4445	0.30225	0.19402	0.11709	0.06374	0.03713	0.02316	0.01254	0.01071	0.00619	-0.00302	0.00145	0.00274	-0.00508	0.000895456	0.00308
3.47078	0.94314	0.99096	0.95899	0.84638	0.66941	0.46961	0.3172	0.21462	0.12979	0.07081	0.04347	0.0217	0.01653	0.01016	0.00295	0.000756239	0.0017	-0.00114	0.00376	-0.00201	-0.0022
3.47031	0.93772	1	0.98164	0.88089	0.69583	0.49035	0.33637	0.23223	0.13755	0.07496	0.04756	0.02401	0.01017	0.00604	0.01002	3.07714e-08	-0.00436	0.00137	0.000662859	-0.00313	0.00087895
3.46983	0.92996	0.98114	0.98595	0.8923	0.72463	0.51659	0.36308	0.25209	0.154	0.08683	0.05032	0.03444	0.01653	0.01455	0.00531	0.00655	0.00509	0.00297	0.0011	0.00134	0.0011
3.46936	0.91024	0.98995	0.99324	0.91805	0.76608	0.54416	0.39545	0.26609	0.16564	0.09782	0.0645	0.0348	0.02326	0.01592	0.00648	0.00429	0.00485	0.00228	0.00486	0.00358	0.00242
3.46887	0.88621	0.96356	0.98965	0.92899	0.77872	0.57554	0.41146	0.28363	0.17933	0.10578	0.06617	0.04038	0.01926	0.00933	0.00619	0.00731	0.00194	0.00137	5.39417e-08	0.00134	0.000219776
3.4684	0.86794	0.95974	0.99541	0.94492	0.80188	0.59662	0.43329	0.30717	0.19409	0.12244	0.07585	0.04547	0.03161	0.02196	0.00472	0.00807	-0.00048499	0.000684596	0.00354	0.00403	0.00374
3.46792	0.85818	0.95261	1	0.96541	0.84185	0.62891	0.46541	0.32485	0.20773	0.12361	0.08144	0.04414	0.02326	0.00933	-0.00147	-0.00403	-0.000969956	-0.00525	-0.00354	-0.00716	-0.00527
3.46745	0.82153	0.92948	0.98312	0.96615	0.8589	0.65566	0.4815	0.33771	0.23083	0.13618	0.08853	0.05457	0.03107	0.01071	0.01238	-0.00706	-0.00048499	0.00525	0.00133	0.000447705	0.00242
3.46696	0.80276	0.9118	0.97402	0.9688	0.86801	0.66858	0.50205	0.36496	0.24309	0.14846	0.09963	0.0542	0.03343	0.00961	0.00825	-6.15427e-08	-0.00364	-0.00411	-0.00243	-0.0094	-0.00264
3.46649	0.78401	0.88962	0.97765	0.98262	0.8958	0.7045	0.52865	0.38597	0.26467	0.16168	0.10648	0.06899	0.03979	0.02443	0.01297	0.000252019	-0.00242	-0.00183	-0.000441935	0.0047	-5.36454e-08
3.46601	0.7563	0.88045	0.96376	0.9855	0.91469	0.72914	0.55939	0.41321	0.27729	0.18436	0.11624	0.08209	0.05214	0.02635	0.01238	0.00302	0.00364	0.00844	-0.00133	0.00851	0.00132
3.46554	0.73393	0.84842	0.95271	0.98029	0.93383	0.75178	0.58183	0.42701	0.29481	0.19577	0.12867	0.08803	0.0516	0.02855	0.00707	-0.00176	-0.000969884	-0.00548	-0.00199	5.46541e-08	-0.00461
3.46505	0.71885	0.84023	0.94621	1	0.95418	0.78635	0.61634	0.45495	0.32482	0.21834	0.15045	0.10173	0.05723	0.03431	0.01179	-3.07714e-08	0.00533	-0.000228229	-0.00265	0.00157	-0.0011
3.46458	0.68426	0.80675	0.92696	0.98389	0.95582	0.79988	0.63656	0.48175	0.3406	0.2312	0.15921	0.11228	0.06759	0.03157	0.01739	0.00882	0.00242	0.00114	0.00707	0.00201	0.00154
3.4641	0.67112	0.78662	0.90569	0.97936	0.97002	0.81877	0.65415	0.49877	0.36075	0.25553	0.1749	0.11919	0.06595	0.0398	0.01533	0.00807	0.00558	0.00548	0.00464	0.00493	0.00176
3.46363	0.65192	0.77217	0.89484	0.97128	0.98272	0.84109	0.68488	0.52681	0.38376	0.27704	0.19493	0.12805	0.0843	0.04859	0.01945	0.00403	0.00824	-0.00297	0.0011	-5.46541e-08	0.00176
3.46315	0.62036	0.73656	0.87071	0.96822	0.98684	0.86154	0.71853	0.5499	0.40057	0.28312	0.21095	0.15412	0.0932	0.05078	0.01857	0.00529	-0.0017	0.00297	-0.00287	0.000447773	0.0022
3.46267	0.6005	0.71649	0.85852	0.956	0.98524	0.88186	0.73822	0.58016	0.43053	0.31575	0.22889	0.16733	0.11501	0.07219	0.02417	0.01512	0.01018	0.00479	0.00287	-0.00313	0.00308
3.4622	0.58476	0.70148	0.82954	0.9537	0.98567	0.90193	0.76361	0.60072	0.45122	0.34101	0.25709	0.18007	0.11991	0.08702	0.03949	0.01185	0.00364	0.00479	0.0042	-0.000447705	-0.000878906
3.46172	0.56106	0.67611	0.80933	0.93207	0.99982	0.91427	0.78785	0.62474	0.47664	0.3637	0.27503	0.20614	0.13154	0.08729	0.0224	0.01034	0.00145	-0.00342	-0.000220946	-0.00269	0.000878928
3.46124	0.54195	0.65439	0.7918	0.91756	1	0.93359	0.81706	0.66908	0.50161	0.37516	0.28897	0.22105	0.14898	0.09717	0.03478	0.00933	0.00655	0.00297	-0.00177	-0.000447773	0.00043942
3.46077	0.52051	0.63014	0.76209	0.90383	0.98812	0.93092	0.82344	0.68236	0.52457	0.40931	0.32109	0.24748	0.17787	0.11858	0.04892	0.01613	0.01334	-0.000912802	0.000883805	0.00246	0.00154
3.46029	0.49803	0.60134	0.74883	0.88977	0.98462	0.95205	0.85046	0.71436	0.55868	0.4213	0.33778	0.25464	0.19749	0.1356	0.05924	0.01664	0.00388	0.00479	-0.00243	0.00224	0.000659196
3.45982	0.48248	0.58189	0.73059	0.87149	0.98524	0.96959	0.87883	0.73491	0.57611	0.44375	0.36966	0.29101	0.22511	0.1367	0.05953	0.01412	-0.0017	-0.00251	-0.00177	-0.00582	-0.00835
3.45934	0.475	0.57471	0.70756	0.85931	0.98363	0.98456	0.9068	0.76999	0.61049	0.48293	0.40287	0.32436	0.24491	0.1636	0.07221	0.01991	0.00291	-0.000912802	-0.00597	-0.000895433	-0.000219706
3.45887	0.4532	0.54757	0.68602	0.83281	0.97703	0.98885	0.92108	0.79249	0.63947	0.50702	0.41856	0.34837	0.2569	0.19352	0.08665	0.03126	0.008	0.00388	5.39417e-08	0.000223909	0.0011
3.45839	0.43612	0.52934	0.66868	0.82804	0.96636	0.99922	0.94535	0.82421	0.66997	0.53625	0.44818	0.36547	0.3056	0.21878	0.09991	0.03932	0.01697	0.00571	0.00155	0.00313	0.00396
3.45792	0.41928	0.51334	0.64387	0.80613	0.94929	0.99341	0.958	0.85295	0.70354	0.55257	0.47647	0.4193	0.32158	0.2347	0.11612	0.03605	0.02085	0.00388	-0.00221	-0.00336	-0.000659196
3.45744	0.40141	0.49216	0.62298	0.78626	0.94816	1	0.98244	0.87371	0.72713	0.59093	0.51419	0.44719	0.36628	0.30058	0.14441	0.05016	0.01358	0.00571	0.00287	-0.00381	0.000439508
3.45697	0.39001	0.4727	0.59571	0.75683	0.93116	0.98428	0.99806	0.89638	0.76788	0.61221	0.5489	0.47981	0.41697	0.33654	0.16475	0.05974	0.02764	0.01438	0.00773	0.00649	0.00396
3.45649	0.36687	0.45548	0.57453	0.73118	0.90904	0.98102	0.99642	0.91895	0.79717	0.63162	0.56534	0.50891	0.45131	0.37497	0.1674	0.06277	0.02861	0.00251	0.000662859	-0.0056	-0.00308
3.45602	0.35689	0.43065	0.5516	0.71238	0.88088	0.98644	1	0.94162	0.81033	0.67232	0.5852	0.55293	0.48038	0.39802	0.21751	0.07638	0.02304	0.00753	0.0042	-0.00627	-0.00308
3.45554	0.33899	0.41101	0.52307	0.67191	0.85266	0.95927	0.99906	0.94433	0.82067	0.68635	0.60648	0.57318	0.49528	0.45457	0.2567	0.09377	0.03516	0.0162	0.00552	0.0056	-0.000878928
3.45507	0.32073	0.3919	0.49834	0.64511	0.82439	0.9461	0.99276	0.96027	0.84573	0.71296	0.62225	0.59719	0.52671	0.48806	0.28971	0.09428	0.04437	0.00616	0.00287	-0.00179	-0.00417
3.4546	0.30523	0.37084	0.4713	0.62566	0.79995	0.92281	0.99603	0.97279	0.87993	0.73249	0.64219	0.61804	0.57794	0.49739	0.31005	0.12301	0.04801	0.02465	0.00729	-0.00201	-0.000878928
3.45413	0.28876	0.35258	0.44772	0.58924	0.77232	0.89895	0.98699	0.97438	0.8876	0.74868	0.67649	0.66909	0.59175	0.59923	0.34011	0.14167	0.0679	0.02898	0.01215	0.00672	0.00615
3.45365	0.27463	0.33476	0.42699	0.55873	0.74844	0.8826	0.97753	0.99196	0.90967	0.77377	0.7011	0.68025	0.64771	0.57755	0.35308	0.1573	0.06571	0.02533	0.00354	0.00246	-0.000878972
3.45317	0.26338	0.31589	0.39942	0.53727	0.71914	0.8674	0.97173	0.99272	0.92117	0.80733	0.71504	0.69371	0.68423	0.63464	0.3911	0.17217	0.07735	0.03035	0.01259	0.00358	0.00198
3.4527	0.25163	0.30241	0.3862	0.51705	0.69203	0.83968	0.95334	0.98516	0.93691	0.82587	0.7223	0.71008	0.6815	0.6599	0.42853	0.19813	0.10572	0.03902	0.01745	0.01097	0.00087895
3.45223	0.23803	0.28905	0.36161	0.48469	0.65752	0.80986	0.93806	1	0.94128	0.84341	0.76394	0.73966	0.72329	0.71507	0.47333	0.20444	0.10136	0.03994	0.02055	0.01209	0.00703
3.45176	0.22882	0.27237	0.34642	0.46565	0.63028	0.7921	0.92971	0.99015	0.9654	0.86399	0.78655	0.75155	0.75999	0.72632	0.50368	0.22359	0.11081	0.05272	0.01922	0.00179	0.00374
3.45128	0.2152	0.26073	0.32979	0.436	0.60073	0.76509	0.91248	0.98423	0.96335	0.88721	0.7999	0.76695	0.78743	0.8106	0.54583	0.25536	0.13021	0.06435	0.0316	0.00582	0.00286
3.45081	0.20658	0.24904	0.31398	0.42349	0.57582	0.7464	0.90186	0.98593	0.98952	0.90913	0.81776	0.7918	0.82122	0.81526	0.5305	0.25586	0.14016	0.06253	0.0274	0.01276	0.00593
3.45034	0.19285	0.23253	0.29926	0.3952	0.54558	0.71081	0.8689	0.96866	0.97998	0.90492	0.82744	0.8089	0.82958	0.81801	0.56381	0.26569	0.14694	0.06801	0.03601	0.00582	0.00417
3.44987	0.18649	0.22398	0.28062	0.37656	0.52611	0.69096	0.85639	0.96294	1	0.94737	0.85255	0.82951	0.86355	0.83558	0.60124	0.28838	0.17095	0.07805	0.04043	0.01813	0.01055
3.4494	0.17481	0.20976	0.26582	0.35741	0.49508	0.65819	0.83071	0.94353	0.97945	0.94767	0.86682	0.81872	0.86955	0.82981	0.58473	0.29241	0.14694	0.08284	0.03977	0.00761	0.000659196
3.44892	0.16632	0.20186	0.25252	0.33802	0.46722	0.6315	0.8035	0.93212	0.98346	0.96036	0.88501	0.83485	0.87518	0.86522	0.60743	0.31812	0.16416	0.08786	0.04927	0.01992	0.00483
3.44845	0.15608	0.19292	0.2411	0.32284	0.45058	0.60664	0.78799	0.91777	0.98332	0.96568	0.91614	0.84431	0.88808	0.89624	0.60389	0.32014	0.17071	0.09653	0.04993	0.01903	0.000878928
3.44798	0.15278	0.18412	0.23288	0.30652	0.43815	0.58248	0.77989	0.90529	0.99666	0.9703	0.92749	0.88214	0.90334	0.8762	0.62069	0.28636	0.16925	0.08786	0.04618	0.0188	0.00769
3.44751	0.14287	0.17452	0.22012	0.29068	0.40667	0.56003	0.73953	0.88345	0.98462	0.97316	0.93717	0.86759	0.90988	0.87373	0.62246	0.31863	0.17919	0.09334	0.0422	0.01634	0.00747
3.44704	0.13676	0.16498	0.20527	0.27812	0.38652	0.53763	0.72255	0.85943	0.96759	1	0.94635	0.85959	0.93078	0.89844	0.61951	0.33527	0.17774	0.09334	0.05259	0.02731	0.00637
3.44656	0.12957	0.15854	0.19598	0.26227	0.36873	0.51106	0.69811	0.84945	0.95367	0.97053	0.95277	0.86553	0.90843	0.90749	0.62216	0.3093	0.17095	0.09676	0.04485	0.02037	0.00813
3.44609	0.12334	0.14876	0.18815	0.24624	0.34812	0.4838	0.66025	0.81045	0.93606	0.94808	0.94818	0.88505	0.90007	0.84656	0.60743	0.30703	0.17071	0.09311	0.04529	0.01589	0.00879
3.44562	0.11633	0.14322	0.18133	0.23797	0.33262	0.46315	0.6375	0.79305	0.91747	0.96229	0.96445	0.87171	0.87991	0.88773	0.59593	0.30048	0.16198	0.08444	0.05391	0.02082	0.00703
3.44515	0.10956	0.13563	0.17285	0.22824	0.31254	0.44407	0.61406	0.76805	0.89513	0.97258	0.97755	0.88347	0.90225	0.8773	0.56469	0.29544	0.16537	0.08581	0.04795	0.0141	-0.00264
3.44468	0.10232	0.13068	0.16884	0.21732	0.30415	0.41787	0.59637	0.7555	0.89054	0.97731	0.96345	0.88893	0.91897	0.89102	0.60477	0.29418	0.16901	0.09356	0.04419	0.02552	0.01055
3.44421	0.09987	0.12411	0.1603	0.20889	0.29107	0.41192	0.56982	0.74295	0.8806	0.94802	0.97096	0.92615	0.92188	0.88279	0.58149	0.30703	0.1695	0.08284	0.05126	0.01701	0.00461
3.44374	0.096	0.11811	0.15352	0.2037	0.28068	0.39822	0.55046	0.7111	0.86339	0.9282	0.9965	0.92361	0.91533	0.89157	0.57353	0.28813	0.15301	0.08832	0.0464	0.02104	0.01362
3.44327	0.08934	0.1129	0.14795	0.19693	0.27172	0.37371	0.53531	0.69768	0.8361	0.92989	0.98982	0.89936	0.87173	0.86961	0.56233	0.26292	0.16198	0.08832	0.04286	0.02395	0.01406
3.4428	0.08621	0.11006	0.14158	0.19005	0.25919	0.36081	0.51123	0.67411	0.82941	0.91644	0.98298	0.90409	0.87555	0.90008	0.57059	0.273	0.16562	0.09105	0.05015	0.02239	0.01033
3.44233	0.08088	0.10377	0.13617	0.18617	0.24873	0.34725	0.49739	0.64482	0.8052	0.9113	0.98356	0.90809	0.89826	0.87181	0.55202	0.26317	0.14937	0.08558	0.04065	0.0188	0.01011
3.44185	0.07659	0.09819	0.13304	0.17652	0.24566	0.33181	0.48311	0.63722	0.80212	0.91229	0.99599	0.90942	0.90825	0.89569	0.57294	0.25384	0.14816	0.07097	0.03911	0.01791	0.00769
3.44139	0.07545	0.09935	0.12769	0.17371	0.23583	0.32495	0.46949	0.62585	0.77466	0.90603	0.99174	0.94107	0.87082	0.86797	0.55261	0.26267	0.15373	0.08215	0.05502	0.0206	0.00747
3.44092	0.07011	0.09313	0.12376	0.16534	0.23008	0.31487	0.43981	0.59757	0.75905	0.88077	0.99925	0.93113	0.89989	0.86604	0.54436	0.26241	0.13749	0.08649	0.04264	0.02149	0.00747
3.44045	0.067	0.08842	0.11912	0.16389	0.22566	0.30689	0.43251	0.58023	0.74246	0.87095	0.99024	0.95429	0.88699	0.90228	0.56911	0.27704	0.14161	0.07805	0.04817	0.0206	0.01143
3.43998	0.06345	0.08611	0.11684	0.15752	0.21952	0.30285	0.42718	0.57819	0.72784	0.86633	0.9864	0.95659	0.89644	0.9031	0.54996	0.27729	0.15786	0.07759	0.05502	0.02485	0.00747
3.43951	0.06075	0.08392	0.11381	0.15643	0.21321	0.29305	0.4205	0.5551	0.72441	0.85651	0.99933	0.9635	0.91079	0.89185	0.53227	0.25939	0.15155	0.08238	0.04331	0.02283	0.01099
3.43904	0.06014	0.07975	0.10886	0.15161	0.2107	0.29216	0.41753	0.55486	0.70782	0.86458	1	0.97975	0.92733	0.85479	0.55998	0.24805	0.14185	0.09128	0.04176	0.02709	0.00989
3.43857	0.05576	0.07805	0.109	0.14519	0.20679	0.28743	0.39645	0.53004	0.69962	0.84511	0.9869	0.97733	0.90916	0.91655	0.54259	0.2609	0.16004	0.08649	0.04574	0.02933	0.01406
3.4381	0.05354	0.07446	0.10446	0.14205	0.20359	0.27932	0.39151	0.51985	0.68316	0.83528	0.98431	0.97041	0.94259	0.88416	0.53994	0.26746	0.15228	0.07394	0.04574	0.0291	0.00901
3.43764	0.04996	0.07156	0.10132	0.14017	0.19888	0.26598	0.37992	0.50563	0.66185	0.81324	0.99099	0.9903	0.9673	0.89706	0.55261	0.26771	0.15082	0.07987	0.03734	0.0197	0.01077
3.43717	0.04767	0.06718	0.0947	0.13631	0.19301	0.26967	0.37057	0.49842	0.63554	0.79195	0.97555	0.98036	0.93914	0.88032	0.55113	0.25687	0.14985	0.0801	0.03999	0.02351	0.00703
3.4367	0.04587	0.06437	0.09197	0.13107	0.18807	0.25386	0.35989	0.48178	0.62837	0.77722	0.97497	1	0.93477	0.88224	0.52431	0.25611	0.14088	0.07508	0.04795	0.01836	0.00439
3.43623	0.04133	0.06094	0.08594	0.12648	0.17833	0.24974	0.34555	0.46272	0.60264	0.74477	0.95986	0.98981	0.92551	0.85973	0.52255	0.24628	0.12973	0.06983	0.03734	0.02373	0.01033
3.43576	0.03936	0.05704	0.08379	0.12096	0.17584	0.23874	0.32752	0.44206	0.57535	0.7374	0.9284	0.98327	0.92024	0.86824	0.53669	0.24099	0.13385	0.07325	0.02607	0.02037	0.00198
3.43529	0.03753	0.054	0.08108	0.11736	0.1688	0.23614	0.32344	0.43346	0.56149	0.72091	0.92865	0.99648	0.92842	0.90722	0.57442	0.23822	0.13312	0.07554	0.04795	0.02955	0.01077
3.43483	0.03438	0.0513	0.07481	0.11136	0.15884	0.22519	0.31853	0.42056	0.55502	0.70623	0.9103	0.98909	0.95967	0.8773	0.52933	0.22712	0.14234	0.07166	0.0338	0.01545	0.01187
3.43436	0.03177	0.04787	0.07289	0.10605	0.15694	0.22003	0.31032	0.40673	0.5354	0.68167	0.8846	0.99103	0.94949	0.87593	0.54553	0.25158	0.13191	0.07554	0.04861	0.02821	0.00967
3.43389	0.03041	0.04599	0.069	0.10325	0.15416	0.21315	0.29798	0.39768	0.51783	0.64536	0.89695	0.97963	0.98855	0.8622	0.53168	0.22738	0.12512	0.06162	0.04065	0.02485	0.01165
3.43342	0.02944	0.04335	0.06501	0.09618	0.14599	0.2099	0.29173	0.39498	0.50218	0.65238	0.878	0.99369	0.9444	0.89322	0.53286	0.23771	0.12827	0.06686	0.04463	0.01545	0.00813
3.43295	0.02649	0.04013	0.06224	0.09382	0.1395	0.20105	0.28571	0.3711	0.49581	0.6232	0.86432	0.97963	0.96584	0.93879	0.53669	0.23695	0.12367	0.06686	0.04662	0.0206	0.01011
3.43249	0.02395	0.03731	0.05769	0.08817	0.12959	0.19003	0.2732	0.36153	0.47173	0.60724	0.83428	0.98606	0.96784	0.91628	0.53139	0.23746	0.13215	0.06367	0.03712	0.01836	0.01011
3.43202	0.02256	0.03595	0.05369	0.08531	0.12718	0.18379	0.26366	0.35456	0.45996	0.5894	0.83211	0.97927	0.97039	0.91655	0.53551	0.24754	0.12003	0.07713	0.03712	0.01701	0.00923
3.43156	0.02219	0.03219	0.0523	0.07922	0.123	0.17695	0.25983	0.34811	0.4469	0.58058	0.80658	0.98824	0.99764	0.93412	0.55261	0.24729	0.12803	0.05956	0.04331	0.02485	0.01362
3.43109	0.02012	0.03247	0.04819	0.07748	0.11658	0.17047	0.24638	0.32804	0.43446	0.56835	0.79156	0.97793	0.95785	0.9182	0.54848	0.22133	0.12003	0.06504	0.03005	0.02373	0.00879
3.43062	0.0187	0.02906	0.04473	0.07197	0.11061	0.1644	0.23728	0.32232	0.41685	0.5352	0.77879	0.97175	0.96548	0.94675	0.52844	0.24149	0.11906	0.06435	0.03403	0.01948	0.00769
3.43015	0.01759	0.0269	0.04353	0.0661	0.10461	0.15765	0.23096	0.30773	0.39633	0.53046	0.74082	0.97684	1	1	0.58856	0.23544	0.11785	0.07531	0.0464	0.02664	0.0145
3.42969	0.01531	0.0248	0.04047	0.06381	0.09846	0.14585	0.22721	0.29896	0.39219	0.49906	0.70602	0.95356	0.98219	0.92259	0.5585	0.23544	0.11954	0.06321	0.03447	0.02351	0.01187
3.42922	0.01436	0.02349	0.03931	0.06008	0.09556	0.14308	0.20985	0.28571	0.38095	0.49304	0.70903	0.93149	0.96948	0.96596	0.55939	0.24553	0.11688	0.0623	0.03204	0.02216	0.01165
3.42876	0.01414	0.02232	0.03582	0.05709	0.08963	0.13178	0.18988	0.27216	0.36619	0.47187	0.67114	0.91912	0.96348	0.95773	0.58621	0.25032	0.12949	0.06139	0.0411	0.02865	0.0123
3.42829	0.01201	0.02005	0.03298	0.05133	0.08214	0.12245	0.18663	0.26322	0.35121	0.44714	0.65738	0.89584	0.94368	0.94949	0.5812	0.25032	0.11688	0.05796	0.03999	0.02171	0.01011
3.42783	0.01115	0.01875	0.03051	0.04742	0.07522	0.11731	0.17786	0.24852	0.32798	0.43387	0.62183	0.88396	0.96221	0.99616	0.58709	0.23292	0.11639	0.05614	0.03469	0.01231	0.00417
3.42736	0.01009	0.01718	0.02693	0.04488	0.07108	0.10853	0.16386	0.23507	0.31157	0.4075	0.5988	0.82782	0.92878	0.97914	0.59358	0.23242	0.11227	0.07029	0.03226	0.01612	0.01406
3.42689	0.00958	0.01526	0.02577	0.04158	0.06434	0.10276	0.15645	0.21954	0.29526	0.39896	0.57744	0.8363	0.91097	0.98188	0.58414	0.26267	0.11906	0.06937	0.03734	0.0291	0.01956
3.42643	0.00799	0.01461	0.02371	0.03802	0.06162	0.09248	0.14386	0.20727	0.27582	0.36411	0.53188	0.80975	0.91097	0.93165	0.61067	0.24174	0.12148	0.06595	0.03712	0.02642	0.01252
3.42596	0.00807	0.01184	0.02075	0.03464	0.05446	0.08842	0.13184	0.18837	0.26382	0.34727	0.50426	0.7718	0.87464	0.91326	0.58827	0.2488	0.09966	0.05454	0.03712	0.01567	0.01538
3.4255	0.00701	0.01074	0.01959	0.03138	0.05049	0.08101	0.12155	0.177	0.24505	0.32201	0.48707	0.71893	0.82613	0.89706	0.61362	0.26821	0.11542	0.04998	0.03314	0.02306	0.00857
3.42504	0.00658	0.00944	0.01799	0.02794	0.04552	0.07248	0.11393	0.16872	0.23381	0.30353	0.4516	0.69152	0.79778	0.90612	0.5921	0.24754	0.11736	0.04952	0.03712	0.02373	0.01274
3.42457	0.0059	0.00918	0.01519	0.02568	0.0423	0.06515	0.10411	0.15301	0.21094	0.28412	0.42548	0.67212	0.79615	0.874	0.57324	0.24048	0.10475	0.05705	0.0327	0.02239	0.00945
3.4241	0.00464	0.00825	0.01424	0.02222	0.03855	0.06001	0.09448	0.13624	0.1936	0.26617	0.40329	0.6235	0.74764	0.83503	0.59416	0.25158	0.10233	0.05203	0.02629	0.02373	0.01318
3.42364	0.00444	0.0079	0.01237	0.02019	0.0352	0.0557	0.08521	0.12539	0.18035	0.24687	0.36916	0.60143	0.754	0.84189	0.57324	0.2725	0.12148	0.0728	0.02872	0.02418	0.01472
3.42317	0.00366	0.00618	0.0112	0.01789	0.0304	0.0499	0.08105	0.12185	0.17014	0.2274	0.35531	0.55596	0.71057	0.78562	0.56823	0.25561	0.11979	0.05523	0.03447	0.015	0.00857
3.42271	0.00373	0.00639	0.01022	0.01635	0.02855	0.04609	0.07295	0.10715	0.16194	0.21419	0.32485	0.53619	0.69586	0.78068	0.56057	0.26846	0.13118	0.05819	0.03557	0.02328	0.01626
3.42225	0.00331	0.00495	0.00903	0.0139	0.02576	0.04008	0.06283	0.09675	0.14121	0.19512	0.2964	0.51328	0.66188	0.76283	0.56764	0.25687	0.12706	0.05294	0.03071	0.02037	0.01648
3.42178	0.0028	0.00481	0.00818	0.01383	0.02046	0.03722	0.0605	0.09044	0.13447	0.18407	0.27453	0.46769	0.63354	0.74087	0.54612	0.25107	0.12003	0.05043	0.02916	0.02216	0.0145
3.42132	0.00235	0.00462	0.00739	0.01149	0.02016	0.0326	0.05257	0.07942	0.12154	0.16595	0.26794	0.43968	0.61083	0.73456	0.5476	0.24628	0.12561	0.05226	0.019	0.02149	0.00945
3.42086	0.00218	0.00384	0.00595	0.00988	0.01829	0.028	0.05012	0.07453	0.11102	0.15624	0.23556	0.42124	0.58503	0.69503	0.53345	0.25057	0.13628	0.04792	0.03447	0.01948	0.0167
3.42039	0.00185	0.00295	0.00479	0.00883	0.016	0.02507	0.04355	0.06638	0.1038	0.1484	0.22104	0.38402	0.54106	0.65495	0.52608	0.25989	0.14379	0.04929	0.02762	0.01992	0.01099
3.41993	0.00186	0.00247	0.00475	0.00847	0.01469	0.02342	0.04055	0.06125	0.09421	0.13507	0.20895	0.35758	0.53706	0.64205	0.48806	0.26872	0.12803	0.05796	0.02651	0.01724	0.01055
3.41946	0.00153	0.00288	0.00417	0.00724	0.01211	0.02078	0.03431	0.05706	0.08672	0.12648	0.19209	0.33758	0.50672	0.60005	0.49013	0.26771	0.14452	0.05888	0.03049	0.01858	0.01516
3.419	0.0017	0.00281	0.00348	0.00636	0.01138	0.01924	0.03359	0.05134	0.08035	0.11689	0.18566	0.31963	0.47983	0.63601	0.48394	0.2725	0.137	0.05408	0.0243	0.01724	0.01472
3.41854	0.0011	0.00188	0.00325	0.00532	0.00981	0.01577	0.02746	0.04666	0.07018	0.10619	0.16998	0.30751	0.4722	0.61845	0.49425	0.2672	0.1484	0.05842	0.03182	0.015	0.0167
3.41808	0.00115	0.00197	0.00299	0.00578	0.00861	0.01423	0.0251	0.04025	0.06461	0.10227	0.16664	0.29259	0.45458	0.58606	0.46449	0.27149	0.14719	0.06618	0.02276	0.01836	0.01846
3.41762	0.00105	0.00148	0.00235	0.00401	0.00759	0.01273	0.02169	0.03758	0.06314	0.09332	0.14494	0.27161	0.43223	0.58633	0.4807	0.26771	0.1467	0.06367	0.02563	0.02283	0.01033
3.41715	0.000521589	0.000909279	0.00199	0.00369	0.00631	0.01104	0.01867	0.03304	0.05787	0.09034	0.14169	0.251	0.40916	0.51935	0.47451	0.25788	0.1324	0.06025	0.01944	0.0094	0.01252
3.41669	0.000487573	0.00151	0.00209	0.0034	0.00645	0.0105	0.01695	0.03272	0.05475	0.08946	0.14887	0.25779	0.42315	0.56657	0.44945	0.2609	0.16319	0.07257	0.02784	0.01612	0.01516
3.41622	0.000873095	0.00143	0.00208	0.00333	0.00549	0.00959	0.01759	0.02943	0.05154	0.08356	0.13935	0.24506	0.40661	0.55312	0.49101	0.27704	0.15664	0.08558	0.03579	0.02351	0.02131
3.41576	0.000362845	0.000955319	0.00149	0.00259	0.00476	0.008	0.01492	0.02669	0.05083	0.07765	0.12809	0.22978	0.38645	0.54241	0.48541	0.28561	0.16319	0.08147	0.03579	0.02037	0.01165
3.4153	0.000589623	0.00139	0.00198	0.0028	0.00507	0.00855	0.01473	0.02461	0.04695	0.07753	0.12859	0.2339	0.375	0.53006	0.49072	0.28258	0.16901	0.09105	0.0422	0.01343	0.01736
3.41484	0.000805062	0.00080569	0.00105	0.00278	0.00425	0.00635	0.01295	0.02336	0.04205	0.07999	0.12308	0.21899	0.3919	0.53802	0.46478	0.29745	0.17992	0.09174	0.04662	0.01545	0.01604
3.41438	0.000328828	0.00085173	0.000963247	0.00151	0.00334	0.00612	0.01151	0.01997	0.04191	0.06678	0.12325	0.20856	0.36937	0.50673	0.48806	0.27552	0.17823	0.09539	0.04264	0.01701	0.01538
3.41392	0.00030615	0.000552473	0.00108	0.00184	0.00308	0.00475	0.00907	0.01796	0.03799	0.06917	0.11415	0.2048	0.37118	0.51743	0.46773	0.28661	0.20708	0.10589	0.04839	0.01746	0.00923
3.41346	0.0002041	0.000702102	0.00125	0.00188	0.00272	0.00499	0.01007	0.01827	0.03736	0.06736	0.11574	0.19753	0.37264	0.53143	0.5417	0.31938	0.20005	0.11091	0.04817	0.02171	0.01384
3.413	0.000521589	0.00117	0.00139	0.00181	0.00325	0.00501	0.01007	0.01823	0.03781	0.06935	0.11574	0.21305	0.36701	0.55504	0.5081	0.33022	0.2243	0.12323	0.06186	0.03425	0.02395
3.41254	0.000476234	0.000356806	0.000537917	0.00125	0.00251	0.00395	0.00816	0.01647	0.03268	0.06075	0.11474	0.20032	0.36101	0.53033	0.51164	0.3267	0.21993	0.11867	0.05214	0.02485	0.01626
3.41208	0.000396861	0.000679082	0.000925717	0.00149	0.00203	0.00445	0.00879	0.01796	0.03197	0.06292	0.11357	0.20383	0.36882	0.53802	0.52549	0.31863	0.2289	0.13304	0.07335	0.03156	0.02
3.41161	0.000419539	0.000736631	0.000562936	0.00177	0.00213	0.00377	0.00746	0.01498	0.03019	0.0614	0.11549	0.20832	0.35828	0.5501	0.53758	0.33728	0.22963	0.14651	0.06982	0.02955	0.01582
3.41115	0.000430878	0.000771161	0.00105	0.00171	0.0027	0.00406	0.00691	0.01615	0.03415	0.06017	0.11782	0.19777	0.39153	0.57315	0.5473	0.35316	0.25655	0.15838	0.0791	0.03783	0.02747
3.41069	0.000181422	0.000276237	0.000775601	0.00129	0.0019	0.00375	0.00702	0.0155	0.02938	0.05976	0.11424	0.1928	0.36682	0.60088	0.57383	0.36854	0.26237	0.1707	0.08705	0.03403	0.02087
3.41023	0.0002041	0.000345296	0.000562936	0.000941401	0.00236	0.00367	0.00646	0.01411	0.03068	0.06029	0.11649	0.19741	0.37664	0.60115	0.56676	0.39173	0.27716	0.15906	0.08882	0.04544	0.01934
3.40977	0.000430878	0.000345296	0.000550427	0.000637256	0.00178	0.0028	0.00646	0.01251	0.02787	0.05993	0.10931	0.20444	0.37591	0.60417	0.59416	0.38341	0.29389	0.178	0.10362	0.04813	0.01978
3.40931	0.000136067	0.000253217	0.00041282	0.000825537	0.00137	0.00267	0.00519	0.01186	0.02782	0.06134	0.11757	0.20359	0.39135	0.58002	0.60153	0.42652	0.30892	0.17161	0.10716	0.04724	0.0189
3.40885	0.000737028	0.000771161	0.000487878	0.00133	0.00226	0.00338	0.00696	0.01518	0.0317	0.05988	0.11724	0.21547	0.39826	0.62503	0.63012	0.45122	0.32129	0.19398	0.1255	0.05932	0.03164
3.40839	0.000170083	0.000241707	0.000325252	0.000999334	0.00146	0.0028	0.00619	0.01355	0.02778	0.05783	0.12417	0.22238	0.4008	0.63931	0.68317	0.47366	0.3305	0.22045	0.12771	0.06738	0.02373
3.40793	0.000623639	0.000241707	0.000525407	0.000637256	0.0014	0.00319	0.00688	0.01359	0.02831	0.0573	0.11757	0.22445	0.41461	0.68213	0.66932	0.49735	0.35306	0.23642	0.1392	0.06559	0.03801
3.40747	0.000385522	0.000575493	0.000688033	0.00104	0.00149	0.0023	0.0051	0.01227	0.0288	0.05836	0.12433	0.21911	0.4206	0.6577	0.72031	0.53466	0.371	0.25034	0.154	0.06917	0.03054
3.40701	0.000260795	0.000345296	0.000450349	0.000637256	0.00126	0.00234	0.00588	0.01182	0.02898	0.05999	0.11774	0.22226	0.41588	0.69256	0.7321	0.52886	0.37124	0.25445	0.17631	0.07902	0.03735
3.40655	0.000272134	0.000379826	0.000437839	0.000622773	0.00144	0.00269	0.00516	0.01345	0.02631	0.05923	0.11515	0.23233	0.40552	0.70711	0.70911	0.52433	0.41828	0.26791	0.17875	0.0891	0.04329
3.40609	0.000238117	0.000310766	0.000750582	0.000753121	0.00178	0.00234	0.00644	0.01314	0.03005	0.05701	0.11966	0.23075	0.43968	0.72193	0.79104	0.57474	0.4258	0.288	0.18559	0.10678	0.04241
3.40563	0.000294811	0.000287747	0.000287723	0.000448976	0.00119	0.00232	0.00624	0.0121	0.02519	0.05865	0.11357	0.23136	0.4315	0.73456	0.81432	0.59945	0.4629	0.31127	0.2057	0.11596	0.049
3.40517	0.000260795	0.000241707	0.000225175	0.000695189	0.00148	0.00206	0.0063	0.01227	0.02501	0.05923	0.12316	0.22675	0.4306	0.7513	0.80931	0.62188	0.46896	0.30968	0.20924	0.12335	0.05339
3.40471	0.000238117	0.000460395	0.000688033	0.000883469	0.00101	0.00252	0.00607	0.01348	0.02822	0.05637	0.12375	0.22978	0.45403	0.7664	0.84556	0.60776	0.49224	0.33044	0.23	0.13387	0.05911
3.40426	0.000385522	0.000471904	0.000537917	0.00084002	0.00103	0.00187	0.00452	0.01244	0.02484	0.05701	0.11474	0.24227	0.46112	0.79056	0.8715	0.67028	0.5211	0.37563	0.25276	0.14708	0.07251
3.4038	7.93734e-05	5.75505e-05	0.000275213	0.000579324	0.000728954	0.00187	0.00408	0.01099	0.02582	0.05397	0.11557	0.23221	0.45167	0.78836	0.85293	0.667	0.52837	0.38202	0.2669	0.15536	0.08438
3.40334	0.000430878	0.000610023	0.000900698	0.000854503	0.00142	0.0023	0.00563	0.0114	0.02671	0.05578	0.12433	0.23366	0.46421	0.77134	0.90186	0.69372	0.56014	0.38179	0.27839	0.16969	0.09405
3.40288	0.000181422	9.20789e-05	0.000312742	0.000405527	0.000960085	0.00284	0.00535	0.01085	0.02403	0.05625	0.11624	0.22226	0.47656	0.82734	0.91541	0.73305	0.58244	0.43085	0.29585	0.1717	0.09976
3.40242	0.000476234	0.000126609	0.000212665	0.000782087	0.000800071	0.00202	0.0048	0.0096	0.02296	0.04964	0.10998	0.23075	0.43241	0.79962	0.8992	0.74943	0.60863	0.43975	0.30667	0.18849	0.09844
3.40197	1.13389e-05	0.000230197	-1.25097e-05	0.000318628	0.000355587	0.0016	0.00422	0.00967	0.02238	0.04836	0.10973	0.23002	0.43932	0.79879	0.92249	0.73355	0.58996	0.45299	0.29783	0.19991	0.10855
3.40151	0.000430878	0.000207178	0.000375291	0.000506908	0.00083563	0.00152	0.00316	0.01075	0.02212	0.04742	0.10606	0.22408	0.45331	0.8224	0.94164	0.78699	0.63967	0.47147	0.32855	0.21961	0.1114
3.40105	0.0004082	0.000115097	0.000325252	0.00042001	0.000906747	0.00145	0.00402	0.00926	0.02015	0.04613	0.10347	0.21377	0.43314	0.84656	0.9328	0.79607	0.68162	0.47444	0.35307	0.2317	0.13492
3.4006	0.000328828	0.000322276	0.000362781	0.00079657	0.000977865	0.00213	0.00463	0.00842	0.02055	0.04619	0.10088	0.21717	0.43714	0.82761	0.95255	0.81875	0.69132	0.49863	0.36125	0.23148	0.14612
3.40014	0.00030615	0.000195668	0.000300233	0.000651739	0.00108	0.00158	0.00383	0.00763	0.01993	0.04274	0.09796	0.20395	0.44095	0.83448	0.95903	0.82203	0.71242	0.55089	0.36986	0.26841	0.13821
3.39967	0.0004082	0.000172648	0.000350271	0.000434493	0.00108	0.0016	0.00372	0.00891	0.01935	0.03848	0.09705	0.19777	0.44222	0.8062	0.94931	0.82405	0.71532	0.53355	0.40234	0.25543	0.15865
3.39922	-0.000226778	-5.7547e-05	3.75316e-05	0.000362077	0.00026669	0.00084584	0.00286	0.00832	0.01605	0.03935	0.08595	0.20116	0.41588	0.81389	0.95609	0.81069	0.70175	0.55591	0.40256	0.27423	0.15645
3.39876	0.000249456	0.000241707	0.000187645	0.000666223	0.000853409	0.00169	0.00325	0.00783	0.01788	0.04116	0.09104	0.19534	0.41624	0.80209	0.96788	0.84472	0.72551	0.58398	0.43968	0.29863	0.18589
3.3983	3.4019e-05	0.000379826	0.000525407	0.000333111	0.000640057	0.00171	0.00277	0.00756	0.0165	0.03842	0.08528	0.1951	0.42006	0.79522	0.97347	0.85405	0.75873	0.60429	0.46178	0.31028	0.18633
3.39785	-1.38414e-09	-8.05702e-05	-0.000212665	0.000260696	-3.55605e-05	0.00163	0.00202	0.00482	0.01543	0.03093	0.08678	0.17582	0.40098	0.77409	0.97141	0.86514	0.76916	0.61912	0.46045	0.33199	0.18414
3.39739	0.000430878	0.000391335	0.000525407	0.000376561	0.000568939	0.0015	0.00297	0.00555	0.01547	0.03532	0.08194	0.18492	0.40189	0.8246	0.96964	0.89766	0.82299	0.67481	0.48984	0.34318	0.20984
3.39693	-9.07112e-05	8.0569e-05	6.25485e-05	0.000217246	0.000462263	0.000737399	0.00239	0.00569	0.01324	0.03064	0.08061	0.1717	0.40153	0.77903	0.94312	0.92186	0.85209	0.63943	0.51613	0.35751	0.23204
3.39648	0.000442217	0.000276237	0.000550427	0.000535875	0.000480043	0.00174	0.00288	0.00503	0.01293	0.03286	0.07552	0.17158	0.36919	0.76585	0.99676	0.90648	0.83778	0.70219	0.52364	0.38863	0.25489
3.39602	0.000430878	0.000494924	0.000525407	0.000391044	0.000533381	0.00113	0.00255	0.00569	0.01297	0.03181	0.07477	0.16224	0.38972	0.77464	0.98467	0.92917	0.83851	0.72341	0.55656	0.40788	0.27532
3.39557	0.000249456	0.000230197	-7.50582e-05	0.000463459	0.000622278	0.00139	0.00178	0.00558	0.01244	0.03082	0.07485	0.16661	0.37791	0.76585	0.9944	0.91933	0.88603	0.74852	0.59434	0.43474	0.2795
3.39511	0.000476234	0.000563983	0.00082564	0.000506908	0.000888968	0.00117	0.00302	0.00406	0.01324	0.02877	0.07552	0.16479	0.36537	0.78671	0.99175	0.94832	0.89113	0.79621	0.61158	0.47593	0.29774
3.39466	0.0002041	0.000506434	0.000537917	0.00060829	0.000746733	0.000997658	0.00316	0.006	0.01378	0.0283	0.06651	0.17012	0.36137	0.73209	0.98408	0.94832	0.90276	0.79849	0.63014	0.48064	0.32762
3.3942	0.000374184	0.000356806	0.000125097	0.000246213	0.000711174	0.000997658	0.00227	0.00423	0.01146	0.02479	0.06033	0.15545	0.34684	0.73703	1	0.96673	0.93113	0.79735	0.66527	0.5169	0.33487
3.39375	0.000192761	0.000195668	0.000500388	0.000318628	0.000320028	0.000824152	0.00222	0.00475	0.01039	0.02643	0.06292	0.14854	0.34139	0.71644	0.99145	0.95841	0.94011	0.81059	0.69465	0.52518	0.36278
3.39329	4.53579e-05	8.05713e-05	0.000150116	0.000362077	0.000160018	0.000281947	0.00141	0.00395	0.00954	0.02532	0.05766	0.14915	0.36174	0.74225	0.96021	0.96547	0.95563	0.877	0.69465	0.54332	0.37596
3.39284	0.000430878	0.000506434	0.000187645	0.000477942	8.89003e-05	0.00158	0.00183	0.00437	0.00869	0.02514	0.05941	0.14563	0.31613	0.70052	0.98998	0.94454	0.93744	0.88544	0.7479	0.55787	0.39156
3.39238	0.0002041	0.000356806	0.000525407	0.000868986	0.000906747	0.000694023	0.00239	0.00458	0.00843	0.0238	0.05733	0.14102	0.33685	0.70189	0.97377	0.97202	0.99103	0.88453	0.76911	0.58988	0.42364
3.39193	0.000634978	0.000345296	0.000450349	0.000666223	0.000480043	0.000824152	0.00175	0.00298	0.00843	0.02087	0.05624	0.13569	0.31504	0.69723	0.92809	1	1	0.88635	0.76049	0.62839	0.44144
3.39147	0.000317489	-0.000115099	-5.00413e-05	-8.69015e-05	5.33345e-05	-0.000260259	0.00114	0.00184	0.00736	0.01865	0.04823	0.12671	0.30378	0.67033	0.93575	0.96824	0.99418	0.89457	0.79563	0.62234	0.44957
3.39102	0.000158745	0.000138118	0.000500388	0.000622773	0.000693395	0.000910905	0.00161	0.00312	0.00816	0.01935	0.05015	0.12671	0.30378	0.66374	0.94135	0.94832	0.96799	0.91214	0.8312	0.65861	0.4766
3.39056	9.07123e-05	0.000460395	0.000375291	0.000463459	0.000871189	0.000889217	0.00164	0.00319	0.00615	0.01742	0.04873	0.12635	0.28888	0.64645	0.87592	0.94101	0.99442	0.9482	0.80844	0.7054	0.51
3.39011	0.000147406	0.000299256	0.000225175	0.000130348	0.000142235	0.000542205	0.000859917	0.00305	0.00562	0.01614	0.04097	0.1198	0.27852	0.62998	0.8824	0.96093	0.98642	0.93291	0.8608	0.68861	0.49681
3.38965	0.000317489	0.000529454	0.000162626	0.000260696	0.000728954	0.000542205	0.00136	0.00198	0.00544	0.01655	0.04164	0.11313	0.2698	0.59319	0.84439	0.92664	0.99297	0.93679	0.85727	0.71659	0.50099
3.3892	0.000113389	5.75493e-05	2.50194e-05	0.000362077	1.77794e-05	0.000715711	0.0018	0.00184	0.00557	0.01351	0.04156	0.10586	0.26417	0.59539	0.82022	0.95513	0.96484	0.93496	0.85815	0.74032	0.54779
3.38875	0.000170083	0.000161138	1.25122e-05	0.000246213	0.000302249	0.000498829	0.000998613	0.00281	0.00602	0.01433	0.03922	0.09228	0.256	0.56053	0.85853	0.9027	0.97187	0.96235	0.86036	0.75845	0.55702
3.38829	0.000362845	0.000253217	0.000437839	0.000275179	0.000497822	0.000303635	0.000582524	0.0017	0.00432	0.01403	0.0343	0.09288	0.24564	0.57343	0.82906	0.91454	0.96266	0.94569	0.88135	0.77345	0.60207
3.38784	0.000328828	0.000264727	0.000387801	0.000405527	0.000355587	0.000715711	0.00125	0.00243	0.00495	0.01281	0.03471	0.09058	0.22965	0.51853	0.84085	0.92513	0.97357	0.96508	0.89527	0.77726	0.63349
3.38739	9.07123e-05	4.60406e-05	0.000462859	0.000144831	0.000391146	4.33786e-05	0.00114	0.000658647	0.00495	0.01082	0.02712	0.07918	0.21421	0.53143	0.81491	0.87144	0.99515	0.97102	0.91648	0.83725	0.65019
3.38693	0.000589623	4.60383e-05	-8.75691e-05	-7.24169e-05	0.000320028	0.000542205	0.000582524	0.00128	0.00392	0.00918	0.03204	0.08039	0.21003	0.49108	0.76422	0.85858	0.94617	0.97809	0.93703	0.82315	0.68315
3.38648	0.000657656	0.000725121	0.000562936	0.000984851	0.000462263	0.000498829	0.00172	0.00236	0.00513	0.01129	0.03071	0.08597	0.21094	0.49712	0.79281	0.86967	0.98521	0.96303	0.94719	0.83456	0.65612
3.38602	0.000136067	0.000322276	3.05412e-09	2.89691e-05	-0.000213352	0.000824152	0.00108	0.000762644	0.00223	0.00988	0.02695	0.07469	0.20094	0.48888	0.74831	0.86312	0.96435	0.95322	0.94852	0.86255	0.70468
3.38556	0.000158745	0.000529454	0.000175136	0.000246213	3.55552e-05	0.0003687	0.000998613	0.00153	0.00285	0.00819	0.02737	0.0736	0.19858	0.47214	0.73799	0.83943	0.96654	0.99247	0.97636	0.89411	0.73237
3.38511	0.000328828	0.000713612	0.000725562	0.000506908	0.000711174	0.000672335	0.00119	0.00118	0.00388	0.0093	0.0262	0.06475	0.18278	0.47516	0.71441	0.80665	0.93041	0.95984	0.97636	0.91739	0.72402
3.38466	4.53556e-05	4.60395e-05	6.25485e-05	0.000144831	3.55587e-05	0.000195194	0.00038835	0.00166	0.00259	0.00824	0.02186	0.0582	0.17315	0.42932	0.6814	0.81371	0.93986	1	1	0.90844	0.76708
3.38421	0.000759706	0.000287747	0.00083815	0.000767604	0.000924527	0.00117	0.00128	0.00215	0.00477	0.01047	0.02336	0.07021	0.17097	0.41065	0.68966	0.81119	0.94859	0.9644	0.9863	0.93441	0.80356
3.38375	0.000600962	0.00080569	0.000562936	0.000738638	0.000746733	0.000997658	0.00202	0.00295	0.00486	0.0083	0.02403	0.05056	0.16461	0.40763	0.63896	0.78346	0.91731	0.97398	0.98232	0.94068	0.7684
3.3833	0.000442217	0.000310766	0.000512897	0.000564841	0.000497822	0.000108443	0.00103	0.00184	0.00334	0.00672	0.01736	0.05432	0.14971	0.38759	0.61568	0.7459	0.89282	0.97832	0.97327	0.94269	0.77983
3.38285	0.000521589	0.000517944	0.000237684	0.00023173	0.000764512	0.000303635	0.00175	0.00198	0.00383	0.00415	0.01677	0.05226	0.14499	0.35767	0.61096	0.72322	0.86736	0.92697	0.96178	0.93821	0.80268
3.3824	0.000317489	0.000667572	0.000250194	0.000275179	0.00055116	0.00108	0.000332871	0.0017	0.00214	0.00661	0.01302	0.05032	0.13281	0.33599	0.57412	0.67532	0.84069	0.89434	0.93129	0.95142	0.81872
3.38194	0.000476234	0.000702102	0.000325252	0.000391044	0.000693395	0.000737399	0.0015	0.00159	0.00308	0.00772	0.01711	0.04656	0.12627	0.34395	0.53787	0.68162	0.83705	0.91944	0.9357	0.96485	0.81828
3.38149	0.000181422	0.000149628	0.000187645	0.000173797	0.00028447	0.000108437	0.000665742	0.000658647	0.00138	0.00398	0.01419	0.04014	0.11501	0.32912	0.52402	0.66272	0.81693	0.88498	0.93703	0.98142	0.84289
3.38104	6.80345e-05	5.75505e-05	6.25497e-05	0.000144831	2.17033e-09	-0.00023857	-0.000221911	3.46691e-05	0.000757981	0.00316	0.01268	0.03977	0.10738	0.3036	0.50781	0.63373	0.79753	0.89434	0.94233	0.95053	0.8385
3.38059	0.000136067	0.000299256	0.000300233	0.000782087	0.000497822	0.000715711	0.00161	0.00236	0.00227	0.00345	0.01377	0.03686	0.11646	0.3025	0.48217	0.62642	0.79001	0.9005	0.96708	0.98231	0.90508
3.38014	0.000147406	0.000402845	-7.50607e-05	0.000217246	0.000497822	0.000585582	0.000554785	0.00153	0.00134	0.00462	0.01227	0.03141	0.09684	0.28466	0.47451	0.63322	0.76431	0.86513	0.95316	1	0.88618
3.37969	0.000260795	2.30174e-05	0.000550427	0.000202763	0.000320028	0.000412076	0.00036061	0.00111	0.00183	0.00322	0.01202	0.03165	0.08993	0.25666	0.45034	0.58281	0.73666	0.86262	0.95029	0.98724	0.91145
3.37923	0.000634978	0.000414355	0.000362781	-5.79295e-05	0.000515601	0.00108	0.000554785	0.000277332	0.00138	0.00281	0.01168	0.03092	0.0883	0.25336	0.42381	0.57071	0.75412	0.84938	0.92112	0.97963	0.90903
3.37878	0.000453556	0.000955319	0.000450349	0.000897952	0.000906747	0.00139	0.00147	0.00201	0.0037	0.0055	0.01368	0.0291	0.09339	0.23662	0.43236	0.5939	0.74176	0.86855	0.9388	0.97694	0.951
3.37833	0.000600962	0.000448885	0.000537917	0.000506908	0.00105	0.00111	0.00139	0.00079731	0.00285	0.00491	0.0126	0.03262	0.09284	0.24183	0.40819	0.55004	0.72381	0.82953	0.87826	0.99127	0.95254
3.37789	0.000453556	0.000391335	0.000337762	0.000318628	0.000337808	8.67485e-05	5.5473e-05	0.00153	0.00174	0.00234	0.00718	0.02134	0.0823	0.21274	0.38403	0.55584	0.69811	0.84208	0.92886	0.97761	0.94748
3.37744	0.000566945	0.000667572	0.000675524	0.000724155	0.000871189	0.000932593	0.00147	0.00163	0.00227	0.00591	0.00809	0.02437	0.07267	0.19215	0.39346	0.50315	0.66295	0.82999	0.89859	0.99821	0.94111
3.37699	0.000192761	0.000598513	0.000462859	0.000405527	0.000497822	0.000433764	0.000859917	0.00101	0.00218	0.00462	0.00584	0.02656	0.07504	0.20093	0.36929	0.49382	0.64234	0.79439	0.91361	0.99328	0.95408
3.37654	0.000136067	3.45296e-05	0.000612975	0.000304145	0.000515601	0.000520517	0.000970874	0.000346656	0.000891742	0.00175	0.00859	0.0211	0.06395	0.18474	0.34335	0.4787	0.64791	0.77065	0.89549	0.98052	0.95408
3.37609	0.000430878	0.000748141	0.000650504	0.000709672	0.000942306	0.00106	0.00074896	0.00101	0.00236	0.00316	0.00676	0.02449	0.0585	0.19242	0.33805	0.46534	0.62682	0.79005	0.90035	0.98478	0.97825
3.37564	0.000521589	0.000656062	0.000625485	0.000651739	0.000693395	0.000824152	0.000776699	0.00132	0.00294	0.00263	0.00968	0.02316	0.06759	0.16854	0.32773	0.46635	0.62852	0.77271	0.88511	0.99105	0.98923
3.37519	0.000362845	0.000299256	0.000312742	0.000260696	0.000302249	0.000563893	0.000249656	0.00111	0.00152	0.00129	0.00826	0.01419	0.05378	0.15592	0.30062	0.43837	0.58487	0.73665	0.85484	0.98702	0.99055
3.37474	0.000521589	0.000460395	5.00375e-05	0.000492425	0.00083563	0.000520517	0.00105	0.00128	0.00174	0.00357	0.00693	0.01855	0.05487	0.15235	0.2794	0.38719	0.56014	0.71953	0.83429	0.95344	1
3.37429	0.000487573	0.000368316	0.000650504	0.000448976	0.000444484	0.000910905	0.00038835	0.000381322	0.0021	0.0031	0.00793	0.01661	0.05596	0.14137	0.27321	0.3998	0.56353	0.68759	0.84136	0.9653	0.99253
3.37384	0.000260795	0.000310766	0.000200155	0.000347594	0.000480043	-0.00017351	-0.000665742	0.000693313	-0.000668807	0.00087709	0.00209	0.01176	0.04469	0.12737	0.2349	0.36451	0.5177	0.65518	0.8228	0.93665	0.95122
3.37339	0.000272134	0.000437375	0.000387801	0.000173797	0.000711174	0.000672335	0.000804438	0.000866641	0.00103	0.00205	0.00401	0.01322	0.03525	0.1227	0.24845	0.36829	0.50606	0.63989	0.79695	0.90665	0.96067
3.37294	0.000385522	0.000264727	0.000237684	0.000550358	0.000675616	-0.000108445	0.00036061	0.00010399	0.00116	0.00187	0.00217	0.01176	0.02961	0.1098	0.22989	0.31308	0.48448	0.62574	0.77861	0.90665	0.94419
3.37249	0.000317489	0.000540964	0.00041282	0.000362077	0.000728954	0.00104	0.000721221	0.00118	0.00192	0.00181	0.00492	0.01419	0.04052	0.1087	0.2122	0.3151	0.4469	0.60749	0.75917	0.88762	0.9521
3.37204	0.000532928	0.000679082	0.000487878	0.000897952	0.000640057	0.00121	0.00074896	0.00111	0.0021	0.00345	0.00584	0.01031	0.0387	0.11062	0.21043	0.3035	0.45296	0.6141	0.72978	0.87531	0.90574
3.37159	0.000464895	0.000552473	0.00040031	0.00060829	0.000391146	0.000412076	0.000832178	0.000935973	0.00125	0.00292	0.00275	0.01128	0.03089	0.08976	0.18096	0.29922	0.42968	0.57257	0.70172	0.84665	0.93606
3.37114	0.0004082	0.000517944	0.000537917	0.000376561	0.000640057	0.00132	0.000554785	0.00079731	0.00161	0.00111	0.003	0.00812	0.03488	0.0947	0.17536	0.28157	0.41295	0.56686	0.69863	0.8368	0.92837
3.37069	0.000657656	0.000483414	0.000900698	0.00084002	0.000728954	0.00124	0.000665742	0.00132	0.00125	0.00211	0.00451	0.01055	0.03107	0.08098	0.17507	0.25687	0.3824	0.53948	0.68206	0.83591	0.91079
3.37024	0.000623639	0.000782671	0.000763091	0.000666223	0.000800071	0.000672335	0.0015	0.000589316	0.00201	0.00175	0.00384	0.01031	0.0318	0.08784	0.16505	0.25712	0.3773	0.50913	0.66505	0.81643	0.9343
3.36979	0.000566945	0.000644552	0.000362781	0.000782087	0.00117	0.000672335	0.000859917	0.000831976	0.000802568	0.00158	0.00267	0.00837	0.02326	0.07988	0.1674	0.2425	0.37003	0.49064	0.64428	0.82225	0.89585
3.36935	0.000476234	0.000460395	0.000312742	0.00079657	0.000426705	0.000433764	0.00074896	0.00079731	0.00178	0.00281	0.00384	0.00728	0.01726	0.06698	0.13292	0.23443	0.33123	0.4628	0.6129	0.78599	0.86025
3.3689	0.000294811	0.000598513	0.000350271	0.000941401	0.000533381	0.000563893	5.54785e-05	0.00111	0.00111	0.000760145	0.00384	0.00667	0.02344	0.06835	0.12585	0.20645	0.32808	0.44272	0.59545	0.76561	0.8563
3.36845	0.000374184	0.000437375	0.000688033	0.000695189	0.000142231	0.000910905	0.000998613	-6.93382e-05	0.000847155	0.00222	0.003	0.00825	0.01453	0.06313	0.11347	0.19587	0.30844	0.45002	0.58175	0.75084	0.82751
3.368	0.000351506	0.000414355	0.000663014	0.000521392	0.000800071	0.00084584	0.000527046	0.00101	0.00134	0.00287	0.00526	0.00849	0.02053	0.05572	0.11848	0.20847	0.27983	0.4078	0.54662	0.70316	0.82092
3.36755	0.000839078	0.000540964	0.000462859	0.00106	0.000960085	0.000802464	0.00114	0.000970638	0.00125	0.00304	0.00392	0.00631	0.02344	0.06039	0.12172	0.1762	0.27934	0.40507	0.54706	0.71457	0.82729
3.3671	0.000703012	0.001	0.000925717	0.000753121	0.000533381	0.00132	0.00189	0.00159	0.00236	0.00234	0.00342	0.01006	0.01817	0.056	0.10286	0.1762	0.2854	0.38156	0.52872	0.68861	0.78071
3.36666	0.000771045	0.000437375	0.000350271	0.000695189	0.00028447	0.000954281	0.00038835	0.00111	0.00232	0.00129	0.00242	0.00594	0.00872	0.04859	0.0952	0.17242	0.25994	0.3592	0.51127	0.66308	0.80795
3.36621	0.000464895	0.000667572	0.000925717	0.00122	0.00108	0.00117	0.00114	0.0025	0.00169	0.00287	0.00342	0.00752	0.02071	0.04776	0.09166	0.1641	0.22915	0.36422	0.481	0.65592	0.78752
3.36576	0.000555606	0.000656062	0.000462859	0.000637256	0.00026669	4.33786e-05	0.00139	0.00104	0.00147	0.0024	0.0015	0.00497	0.01126	0.03816	0.0781	0.13764	0.24588	0.33387	0.46509	0.62906	0.74665
3.36531	0.000600962	0.000633043	0.00081313	0.000695189	0.000640057	0.00158	0.000970874	0.00104	0.00138	0.00363	0.00134	0.00546	0.01272	0.03596	0.10168	0.13385	0.21605	0.3236	0.45493	0.61675	0.75236
3.36487	0.000260795	0.000207178	0.000300233	0.000333111	0.000657836	0.000347011	8.32122e-05	0.000415988	0.00165	0.00193	0.00275	0.00255	0.01072	0.02855	0.07457	0.12075	0.2015	0.29667	0.43747	0.60779	0.70292
3.36443	0.000351506	0.000437375	0.000537917	0.000680706	0.000444484	0.00137	0.000305132	0.00166	0.00218	0.00158	0.00117	0.00315	0.01326	0.03267	0.08282	0.1273	0.21169	0.28686	0.42797	0.59503	0.71545
3.36398	0.00030615	0.000322276	0.000500388	0.000463459	0.00083563	-6.50625e-05	0.000416089	-6.93278e-05	0.00103	0.000584727	0.00267	0.00194	0.01126	0.02937	0.05836	0.11167	0.18841	0.28024	0.42223	0.56906	0.70226
3.36353	0.000317489	0.00082871	0.00082564	0.000695189	0.000657836	0.000867528	0.000915395	0.00118	0.00116	0.00275	0.00217	0.00303	0.01072	0.03431	0.05158	0.10411	0.16853	0.27978	0.37782	0.53951	0.71589
3.36309	0.000430878	0.000610023	0.000763091	0.000564841	0.00107	0.000715711	0.000443828	0.000623982	0.000535045	0.00134	0.00117	0.00509	0.00981	0.02278	0.05482	0.09453	0.17459	0.26267	0.38445	0.53392	0.68403
3.36264	0.000680334	0.000575493	0.000663014	0.000318628	0.000746733	0.000694023	0.00111	0.000381322	0.000713394	0.00304	0.0035	0.000363793	0.01435	0.0291	0.05718	0.09856	0.16974	0.25787	0.39505	0.55003	0.67655
3.36219	0.000623639	0.000552473	0.00104	0.000811054	0.00108	0.00115	0.00172	0.00302	0.00223	0.00211	0.00317	0.00776	0.01272	0.02965	0.06631	0.0968	0.15567	0.25171	0.37406	0.54063	0.64008
3.36175	0.000725689	0.000736631	0.000575446	0.000883469	0.00119	8.67572e-05	0.00136	0.000519985	0.000490458	0.00117	0.000584129	0.00121	0.00908	0.02965	0.04244	0.08344	0.14694	0.22821	0.33517	0.50437	0.64469
3.3613	0.000623639	0.000529454	0.000612975	0.000463459	0.000248911	0.000694023	0.000859917	0.00146	0.00161	0.000760145	0.00217	0.00133	0.00981	0.01867	0.04509	0.0663	0.13531	0.22387	0.33031	0.47414	0.62909
3.36085	0.000725689	0.000782671	0.000950737	0.00079657	0.000800071	0.000780776	0.000915395	0.00139	0.00156	0.00234	0.00242	0.00364	0.01108	0.02031	0.04244	0.07336	0.13458	0.20835	0.30689	0.45825	0.61745
3.36041	0.000566945	0.000483414	0.000550427	0.000984851	0.00117	0.00106	0.00155	0.00187	0.00125	0.00222	0.00142	0.00364	0.004	0.014	0.03802	0.0726	0.11348	0.20128	0.27707	0.45355	0.59064
3.35996	0.000476234	0.000610023	0.000713053	0.000738638	0.000533381	0.000477141	0.00158	0.00163	0.00232	0.00111	0.000750985	0.00206	0.00872	0.01839	0.04008	0.06025	0.10597	0.1901	0.27684	0.43944	0.58603
3.35951	0.000487573	0.000575493	0.00041282	0.000695189	0.00101	0.000737399	0.00108	0.00125	0.00165	0.0024	0.00442	0.00473	0.00945	0.01565	0.04598	0.05319	0.10912	0.17663	0.27905	0.43228	0.57811
3.35907	0.000396861	0.00082871	0.000600465	0.000767604	0.00121	0.00174	0.00178	0.0018	0.00161	0.00087709	0.00292	0.00194	0.00527	0.01949	0.02564	0.05949	0.10572	0.16134	0.25696	0.37766	0.52186
3.35862	0.000703012	0.000771161	0.00103	0.00107	0.00107	0.00187	0.00155	0.0018	0.0033	0.00409	0.00476	0.00509	0.01072	0.02004	0.03212	0.05142	0.09893	0.15358	0.24989	0.36714	0.51241
3.35818	0.000793723	0.000345296	0.000863169	0.000912435	0.000871189	0.000910905	0.00114	0.00079731	0.00062422	0.00234	0.000917891	0.00558	0.00509	0.0118	0.02947	0.04512	0.06547	0.1367	0.23354	0.34788	0.4933
3.35774	0.000759706	0.000748141	0.000512897	0.000984851	0.000800071	0.000932593	0.00117	0.0017	0.00218	0.00327	0.00376	0.00473	0.00363	0.02141	0.02682	0.04159	0.0902	0.14605	0.21167	0.33983	0.48473
3.35729	0.000453556	0.000610023	0.000275213	0.000738638	0.000995644	0.000759087	0.00141	0.00205	0.00156	0.00304	0.00551	0.00473	0.000908394	0.01565	0.02004	0.04512	0.08414	0.13282	0.19554	0.33848	0.47067
3.35685	0.000782384	0.00085173	0.000925717	0.00119	0.00128	0.00111	0.00178	0.00236	0.00143	0.00403	0.00576	0.00534	0.0069	0.02169	0.03684	0.04966	0.08705	0.14012	0.20658	0.32393	0.46561
3.3564	0.000725689	0.00087475	0.00126	0.000637256	0.00144	0.00213	0.00202	0.0026	0.00285	0.00222	0.00492	0.00703	0.01126	0.01894	0.02535	0.03932	0.07299	0.1173	0.19112	0.30669	0.44034
3.35596	0.000816401	0.000702102	0.000637994	0.0012	0.000693395	0.00154	0.00161	0.00243	0.00285	0.00415	0.0025	0.00303	0.00654	0.01372	0.01533	0.03983	0.07444	0.11228	0.17366	0.28095	0.40189
3.35551	0.000362845	0.000552473	0.000925717	0.000521392	0.00146	0.0013	0.00119	0.00222	0.00312	0.00304	0.00392	0.00655	0.01326	0.01208	0.02417	0.03882	0.05698	0.1052	0.18294	0.28834	0.39903
3.35507	0.000328828	0.00086324	0.000650504	0.00106	0.00101	0.00124	0.00144	0.000901307	0.00196	0.00146	0.000917891	0.00267	0.0069	0.01125	0.02417	0.03327	0.05674	0.09037	0.15886	0.25565	0.37442
3.35462	0.000918451	0.000587003	0.00083815	0.00042001	0.00128	0.000802464	0.00147	0.00163	0.00201	0.00105	0.00417	0.00218	0.00854	0.0118	0.01267	0.03554	0.05141	0.08489	0.15621	0.26058	0.36695
3.35418	0.000657656	0.00080569	0.001	0.000897952	0.00103	0.00167	0.00197	0.00277	0.00138	0.00263	0.002	0.00691	0.00854	0.01729	0.02122	0.03	0.04971	0.08786	0.13058	0.24737	0.34388
3.35374	0.000521589	0.000483414	0.000863169	0.000550358	0.00114	0.000672335	0.00211	0.00156	0.00134	0.00175	0.00401	0.00424	0.00345	0.01208	0.0112	0.02294	0.04219	0.07622	0.12638	0.22454	0.32213
3.35329	0.000544267	0.000656062	0.000637994	0.000680706	0.000888968	0.00208	0.00139	0.0018	0.00361	0.00386	0.00217	0.00352	0.00636	0.01098	0.02004	0.02344	0.03613	0.06823	0.1224	0.20304	0.31861
3.35286	0.000895773	0.00101	0.000587956	0.0014	0.000995644	0.00147	0.00211	0.00201	0.00187	0.00322	0.00542	0.00437	0.00745	0.0118	0.01709	0.0179	0.04728	0.07211	0.12638	0.19834	0.30784
3.35241	0.000816401	0.000966829	0.0012	0.00107	0.00081785	0.00128	0.0015	0.00177	0.00236	0.00287	0.00501	0.00534	0.00945	0.01153	0.00707	0.02294	0.0388	0.06732	0.10826	0.19499	0.28741
3.35197	0.000907112	0.00153	0.00113	0.00104	0.00165	0.00252	0.00214	0.00347	0.00424	0.00468	0.00684	0.01043	0.00836	0.02086	0.02299	0.02722	0.03589	0.06527	0.10804	0.19006	0.29554
3.35152	0.00103	0.00101	0.00081313	0.000970368	0.00117	0.00174	0.00158	0.00208	0.0021	0.00193	0.00359	0.00849	0.000181686	0.01455	0.01827	0.0184	0.03637	0.05842	0.09479	0.18334	0.26829
3.35108	0.000793723	0.00088626	0.00108	0.00119	0.00108	0.00111	0.00136	0.00184	0.00276	0.00439	0.00534	0.00546	0.00090843	0.01482	0.0109	0.0126	0.03734	0.05728	0.09213	0.16544	0.26016
3.35064	0.000362845	0.000483414	0.000450349	0.000941401	0.00112	0.000628958	0.000943135	0.00201	0.00169	0.00158	0.00292	0.00121	0.00799	0.00823	0.0056	0.01361	0.01916	0.04518	0.08816	0.15559	0.24192
3.35019	0.000521589	0.000702102	0.00082564	0.000564841	0.00105	0.00154	0.000665742	0.00191	0.00156	0.00316	0.000750993	0.00485	0.00472	0.00631	0.00206	0.01815	0.02716	0.04176	0.08285	0.14081	0.23094
3.34975	0.000476234	0.000656062	0.000663014	0.000405527	0.000675616	0.000585582	0.00158	0.00215	0.00259	0.000818618	0.00225	0.00376	0.00182	0.00522	0.00914	0.00907	0.02207	0.03971	0.07601	0.14215	0.22764
3.34931	0.000691673	0.000794181	0.00081313	0.00152	0.00148	0.0015	0.00239	0.00218	0.00321	0.00532	0.00534	0.00631	0.00981	0.00851	0.01444	0.0121	0.02425	0.05021	0.06916	0.137	0.22215
3.34886	0.000476234	0.00088626	0.000700543	0.000738638	0.000693395	0.00126	0.00114	0.00135	0.00223	0.00298	0.00242	0.00424	0.00509	0.00274	-0.00472	0.00907	0.02376	0.03537	0.06761	0.12984	0.20523
3.34843	0.000839078	0.000955319	0.00123	0.000984851	0.00181	0.00191	0.00205	0.00295	0.00348	0.00462	0.00659	0.0097	0.0109	0.02059	0.01592	0.01739	0.0257	0.04153	0.07711	0.12201	0.2094
3.34799	0.000634978	0.000782671	0.000550427	0.000564841	0.00128	0.0013	0.00147	0.00163	0.00169	0.00222	0.00384	0.00243	-0.00090843	-0.000274499	0.000884173	0.00655	0.01722	0.03149	0.06231	0.1032	0.17425
3.34754	0.000714351	0.000633043	0.000625485	0.000868986	0.00139	0.00163	0.0018	0.00149	0.0021	0.00316	0.0035	0.00206	0.00654	0.01537	0.00914	0.01235	0.0194	0.02807	0.05391	0.11439	0.17579
3.3471	0.000668995	0.000782671	0.000913208	0.000955884	0.000960085	0.000997658	0.00147	0.00232	0.00254	0.00117	0.00359	0.00473	0.00291	0.00631	0.00707	0.0121	0.01867	0.02967	0.05722	0.10029	0.15931
3.34666	0.000464895	0.000402845	0.00082564	0.000984851	0.00083563	0.000997658	0.000776699	0.00187	0.00259	0.00158	0.0025	0.00133	0.00545	0.00796	0.00914	0.00479	0.01261	0.0251	0.05126	0.10678	0.16436
3.34621	0.000997823	0.000897769	0.00154	0.00106	0.00165	0.00206	0.00258	0.00336	0.00294	0.00351	0.00517	0.00643	0.00981	0.01153	0.00796	0.00731	0.01576	0.03628	0.05236	0.10141	0.17293
3.34577	0.000181422	0.000172648	0.000475368	0.000434493	0.000728954	0.000824152	0.000194175	0.000831976	0.00062422	0.000233891	0.000500668	-0.000121256	0.000181686	0.00412	0.00147	0	0.0017	0.01848	0.04286	0.08305	0.14766
3.34533	0.000873095	0.000909279	0.000487878	0.0014	0.00108	0.000802464	0.002	0.00194	0.00276	0.00251	0.00634	0.00424	0.00164	0.00494	-0.00295	0.00529	0.01212	0.02236	0.03756	0.07253	0.13645
3.34489	0.00092979	0.000725121	0.000850659	0.000955884	0.000782292	0.0016	0.00133	0.00191	0.00227	0.0014	0.00267	0.00437	-0.00145	0.00412	0.00265	0.00176	0.00873	0.01917	0.03204	0.07186	0.13228
3.34445	0.0576	0.00080569	0.00106	0.000926918	0.00083563	0.00174	0.00175	0.00153	0.00263	0.00468	0.00484	0.00243	0.00618	0.00906	0.00619	0.00454	0.01697	0.01438	0.04662	0.07522	0.12063
3.34401	0.033	0.000966829	0.00080062	0.0011	0.00139	0.00154	0.00183	0.00205	0.0033	0.00275	0.00292	0.00655	0.00418	0.00988	0.00825	0.00933	0.01188	0.02077	0.04154	0.07253	0.12239
3.34357	0.000827739	0.00086324	0.000475368	0.00104	0.00121	0.00147	0.00208	0.0025	0.00174	0.00211	0.00417	0.00594	0.00927	0.00631	0.00531	0.00983	0.01552	0.01894	0.03358	0.07096	0.12569
3.34313	0.000725689	0.0008172	0.000763091	0.00113	0.00137	0.00139	0.00155	0.0018	0.00223	0.00287	0.00359	0.000606257	0.00363	0.00192	-0.00383	0.00353	0.00582	0.01803	0.02894	0.05977	0.10569
3.34269	0.000861756	0.000529454	0.000863169	0.0011	0.000782292	0.00126	0.00172	0.00229	0.00276	0.0024	0.00401	0.00412	0.00454	0.00686	-0.00648	0.00328	0.01285	0.01438	0.02364	0.05664	0.10174
3.34225	0.0006123	0.00105	0.000913208	0.00112	0.00101	0.000954281	0.00219	0.00142	0.00183	0.00421	0.0035	0.00643	0.00563	0.00467	0.00206	0.00101	0.01164	0.01963	0.02519	0.04925	0.10613
3.3418	0.000793723	0.000460395	0.000537917	0.000695189	0.000622278	0.00106	0.00136	0.0017	0.00129	0.000292375	0.00317	0.000970074	-0.000545022	0.00549	-0.000884114	0.00479	-0.000242425	0.00662	0.02718	0.04544	0.08965
3.34136	0.00092979	0.000955319	0.00136	0.00125	0.00151	0.00195	0.00258	0.00198	0.00259	0.00287	0.00501	0.00558	0.00908	0.01016	0.00619	0.00907	0.01237	0.02259	0.02828	0.05418	0.08943
3.34093	0.000657656	0.00084022	0.00080062	0.00129	0.00124	0.00158	0.00141	0.00218	0.00375	0.00269	0.00159	0.00473	0.00636	0.00714	0.00383	0.00555	0.00582	0.00685	0.02696	0.04119	0.08394
3.34049	0.000771045	0.00115	0.000562936	0.00106	0.00144	0.000975969	0.00214	0.00288	0.00379	0.00368	0.00392	0.0074	0.00854	0.00302	0.01238	0.00353	0.00946	0.01597	0.02961	0.04365	0.07822
3.34005	0.000680334	0.000713612	0.000900698	0.000695189	0.00142	0.00158	0.00147	0.00132	0.00214	0.00205	0.00434	0.000363769	0.00491	0.00494	0	0.00151	0.00533	0.00867	0.02497	0.04433	0.07757
3.33961	0.00113	0.000989848	0.000950737	0.00122	0.00126	0.00167	0.00166	0.00239	0.00285	0.00263	0.00259	0.0034	0.00218	0.00769	0.00648	0.00353	0.00776	0.01278	0.01392	0.0403	0.0646
3.33917	0.000952467	0.00080569	0.00126	0.000970368	0.00116	0.00111	0.00219	0.00218	0.00254	0.00269	0.00342	0.004	0.00345	0.00384	-0.000294654	0.00101	0.00655	0.01209	0.01856	0.03694	0.06768
3.33873	0.000657656	0.000644552	0.000587956	0.000709672	0.00156	0.00124	0.00122	0.00211	0.00285	0.00368	0.00108	0.00388	0.00509	0.00576	3.5977e-08	-0.00302	-0.0017	0.00593	0.01105	0.03089	0.05625
3.33829	0.00104	0.00112	0.000950737	0.00159	0.00162	0.00195	0.0023	0.00378	0.00254	0.00398	0.00592	0.00861	0.00872	0.00686	0.00796	0.00933	0.01018	0.01209	0.01834	0.03134	0.06152
3.33786	0.0004082	0.000460395	0.000925717	0.00079657	0.000675616	0.000910905	0.00166	0.00173	0.000668807	0.00111	0.000751001	0.00218	0.004	-0.00192	-0.00383	-0.00025208	-0.0017	0.00434	0.00928	0.02754	0.05449
3.33742	0.000873095	0.000759651	0.000913208	0.000999334	0.00137	0.00141	0.0018	0.00326	0.00334	0.00345	0.00467	0.00449	0.00981	0.00659	0.00678	0.00605	0.00558	0.01095	0.01635	0.03246	0.05801
3.33698	0.000816401	0.000736631	0.000713053	0.000825537	0.000426705	0.00158	0.00122	0.00191	0.00125	0.00246	0.00392	0.00109	0.00164	-0.00604	-0.00413	0.00126	-0.000242425	0.00844	0.0084	0.02104	0.0468
3.33654	0.000850417	0.00101	0.000938227	0.000970368	0.000924527	0.0013	0.00216	0.00284	0.00325	0.00392	0.00459	0.00315	0.00763	0.00769	0.0056	-0.000504185	0.00485	0.0073	0.00729	0.02552	0.04483
3.3361	0.000691673	0.000656062	0.000550427	0.000753121	0.000995644	0.00108	0.00169	0.000727979	0.00272	0.00216	0.00359	0.00218	0.002	0.00439	-0.000884173	0.00302	0	0.00319	0.00663	0.01612	0.04505
3.33566	0.000737028	0.000702102	0.00111	0.0012	0.00146	0.00147	0.00197	0.00222	0.0033	0.00398	0.00334	0.00594	0.00545	0.00933	0.00324	0.00655	0.00509	0.00183	0.01591	0.02373	0.04439
3.33522	0.000521589	0.000966829	0.000850659	0.00123	0.00162	0.00111	0.00194	0.00211	0.00317	0.00193	0.00492	0.00437	0.00454	0.00165	0.00589	0.00378	-0.000969956	0.00434	0.01127	0.01992	0.03032
3.33479	0.000827739	0.0011	0.000988266	0.00113	0.00132	0.00154	0.00164	0.00163	0.00268	0.0031	0.000751001	0.00449	0.000545058	0.01098	0.00472	-0.00277	0.00533	0.00753	0.01083	0.01925	0.03362
3.33435	0.000555606	0.000667572	0.000600465	0.000680706	0.00112	0.00134	0.00169	0.00225	0.00236	0.00339	0.00417	0.00643	0.00781	0.00494	0.00265	0.00151	0.000969956	0.00434	0.00707	0.01254	0.03735
3.33391	0.000623639	0.0008172	0.000863169	0.00135	0.00133	0.00124	0.0018	0.00239	0.00245	0.00304	0.00476	0.00546	0.00618	0.00714	0.00118	-0.00277	0.00315	0.00502	0.0084	0.01545	0.0323
3.33347	0.00051025	0.000506434	0.00083815	0.000622773	0.000800071	0.00121	0.00128	0.00198	0.00205	0.00281	0.00359	0.00509	0.00491	-3.35081e-08	0.00177	-0.00504	0.00267	0.0016	0.00906	0.01388	0.02615
3.33303	0.000771045	0.000506434	0.000988266	0.000724155	0.00083563	0.000780776	0.00136	0.00191	0.00156	0.00333	0.00467	0.00485	0.00654	0.00549	0.00619	0.00328	0.00679	0.00205	0.0095	0.0103	0.0323
3.33259	0.000884434	0.00088626	0.000963247	0.00125	0.000995644	0.00084584	0.00175	0.0018	0.00192	0.00462	0.0035	0.0034	0.00345	0.00522	0.000589449	0.00227	-0.00218	0.00411	0.00884	0.00985	0.02857
3.33216	0.000634978	0.0013	0.000663014	0.000984851	0.00137	0.00171	0.00252	0.00187	0.00375	0.00392	0.00442	0.00643	0.0069	0.00796	0.01297	-0.00151	0.00242	0.00525	0.00795	0.01634	0.02637
3.33172	0.000873095	0.000782671	0.000863169	0.000912435	0.00126	0.00187	0.00178	0.00239	0.00334	0.00444	0.00584	0.00376	0.00454	0.01482	0.00796	0.00857	0.0063	0.000456435	0.01215	0.01209	0.02087
3.33128	0.000544267	0.000656062	0.000925717	0.000955884	0.00135	0.000542205	0.00161	0.0017	0.00107	0.000467793	0.00459	0.00267	0.00382	0.00247	0.000589508	-0.000756189	0.000485015	0.00114	0.00287	0.00694	0.01494
3.33084	0.000498911	0.000633043	0.000650504	0.000811054	0.000693395	0.000889217	0.000859917	0.00173	0.00245	0.00281	0.00367	0.00812	0.00999	0.00522	0.00177	0.00126	-5.91998e-08	-0.00411	0.000662793	0.00985	0.01516
3.33041	0.000737028	0.00086324	0.000650504	0.000999334	0.00103	0.00147	0.00219	0.00253	0.00303	0.0052	0.00426	0.00861	0.01235	0.01043	0.01032	0.00202	0.00752	0.01118	0.00707	0.01075	0.02263
3.32997	0.000793723	0.00105	0.000725562	0.00060829	0.00155	0.00171	0.0025	0.00215	0.00428	0.0038	0.00484	0.00849	0.00908	0.01153	0.00236	0.00227	0.00291	0.00205	0.00221	0.00761	0.01516
3.32954	0.000725689	0.00082871	0.000713053	0.000695189	0.000888968	0.00139	0.00153	0.00187	0.00397	0.00316	0.00384	0.00461	0.00654	0.01318	0.00472	0.00252	0.00509	0.000228179	0.000662815	0.0056	0.0156
3.3291	0.0004082	0.000794181	0.000725562	0.000753121	0.000746733	0.00193	0.00189	0.0017	0.000535045	0.00187	0.002	0.00279	0.00727	-0.000274433	0.000589508	-0.00681	-0.00921	0.000456458	0.000441935	0.00269	0.01165
3.32866	0.000680334	0.00087475	0.000863169	0.00104	0.00105	0.00104	0.00166	0.00281	0.00294	0.00333	0.00559	0.008	0.00981	0.00961	-0.000294689	0.00353	0.00461	0.00388	0.000662859	0.00739	0.00791
3.32822	0.000396861	0.000437375	0.000688033	0.000984851	0.000764512	0.00145	0.00211	0.00159	0.00272	0.00193	0.00284	0.00461	0.00781	0.0151	0.00737	0.00302	0.00121	-0.000684642	0.00287	0.00336	0.01252
3.32779	0.000975145	0.00127	0.000875679	0.00123	0.00124	0.00193	0.00247	0.00263	0.00263	0.00193	0.00617	0.00703	0.00763	0.01427	0.01061	0.00353	0.00727	0.00434	0.00398	0.00627	0.0178
3.32735	0.000827739	0.00087475	0.00083815	0.0011	0.00121	0.00195	0.00219	0.00229	0.00276	0.00491	0.00384	0.00691	0.00908	0.01208	0.00619	0.00378	0.00364	0.00388	0.00619	0.00761	0.01055
3.32692	0.000873095	0.00116	0.00106	0.00129	0.00132	0.00163	0.00255	0.00416	0.00482	0.0045	0.00684	0.01261	0.01072	0.01784	0.0056	0.01563	0.00315	0.00616	0.0095	0.01186	0.0156
3.32648	0.000680334	0.000656062	0.000688033	0.000724155	0.000782292	0.00113	0.00178	0.00177	0.00254	0.0024	0.0035	0.00352	0.00545	0.00686	0.00413	-0.00101	0.00267	-0.000684642	-0.00685	0.00358	0.00374
3.32605	0.000657656	0.000748141	0.000550427	0.000970368	0.000640057	0.000867528	0.00197	0.00104	0.00294	0.00327	0.00726	0.00473	0.01217	0.01153	0.01179	0.00529	0.00145	0.00228	0.0053	0.00448	0.00923
3.32561	0.000895773	0.000978338	0.00124	0.000999334	0.00126	0.00187	0.00166	0.00208	0.00361	0.00702	0.00309	0.00715	0.00945	0.01125	0.01208	0.00781	0.00194	0.00205	0.00552	0.00649	0.01033
3.32517	0.0006123	0.000587003	0.00101	0.000999334	0.000906747	0.000889217	0.000554785	0.00156	0.00268	0.00193	0.00442	0.00812	0.00836	0.00522	0.01002	0.00454	0.00315	0.00297	-0.00155	0.00313	0.00923
3.32474	0.000714351	0.00088626	0.000988266	0.00109	0.00137	0.00204	0.00111	0.00222	0.00192	0.00479	0.00651	0.00521	0.0109	0.01263	0.01768	0.00378	0.00218	0.00342	0.00199	0	0.00593
3.32431	0.000668995	0.000575493	0.000888188	0.00107	0.000977865	0.00134	0.00158	0.00246	0.00325	0.0055	0.00567	0.004	0.00491	0.01757	0.01621	0.00529	0.00727	0.00388	0.00177	0.00336	0.00264
3.32387	0.000793723	0.000713612	0.000850659	0.000782087	0.00148	0.00113	0.00233	0.0026	0.00379	0.00357	0.00551	0.00691	0.00799	0.01729	0.00884	0.01311	0.000242507	0.00183	0.00177	0.00627	0.01033
3.32343	0.000963806	0.000955319	0.000663014	0.000984851	0.00139	0.00182	0.0028	0.00319	0.00312	0.00439	0.00426	0.00909	0.0109	0.01537	0.01149	0.00706	0.00533	0.00274	0.01061	0.00739	0.00813
3.323	0.00051025	0.00106	0.000763091	0.00138	0.00132	0.00169	0.00119	0.00257	0.00339	0.00468	0.00484	0.008	0.01326	0.01098	0.00943	0.0058	-0.0017	0.00388	-0.000441847	0.0008955	0.00308
3.32256	0.000782384	0.00087475	0.00104	0.000926918	0.00117	0.00182	0.00147	0.00246	0.0025	0.00485	0.00534	0.01043	0.0069	0.01482	0.01326	0.00933	-0.00145	0.00342	0.00398	0.00336	0.00769
3.32213	0.000453556	0.000575493	0.00042533	0.000434493	0.00083563	0.000759087	0.00144	0.00104	0.0021	0.00421	0.00376	0.00618	0.00908	0.00631	0.00973	0.00151	0.000242532	-0.0016	-0.0053	-0.00493	0.00132
3.3217	0.000476234	0.00086324	0.000725562	0.00116	0.00105	0.00215	0.00194	0.00184	0.00366	0.00479	0.0035	0.00776	0.01472	0.01263	0.00442	0.0058	0.00315	-0.00456	0.00177	0.00381	0.00659
3.32126	0.000657656	0.000471904	0.000562936	0.000854503	0.0011	0.00163	0.00164	0.00225	0.00187	0.00316	0.00384	0.00546	0.00818	0.00686	0.00501	0.00227	-0.00679	-0.0016	-0.0011	-0.000671636	0.00439
3.32083	0.000861756	0.000679082	0.00083815	0.000695189	0.00171	0.00158	0.0025	0.00343	0.0025	0.00392	0.00634	0.0074	0.00963	0.01071	0.01444	0.00328	0.00218	0.00411	-0.0011	0.00246	0.00483
3.32039	0.000634978	0.000633043	0.00081313	0.000825537	0.00105	0.00193	0.0018	0.00253	0.00388	0.00316	0.00467	0.00594	0.00472	0.01208	0.00855	0.00227	-0.000242454	-0.00319	0.00265	0.00179	0.00374
3.31996	0.000396861	0.000494924	0.000738072	0.000941401	0.000871189	0.0015	0.00114	0.0025	0.0021	0.00339	0.00384	0.00352	0.00672	0.00769	0.00825	0.00101	-0.00364	-0.00297	-0.00022099	-0.00336	0.00198
3.31953	0.00101	0.00121	0.00105	0.000955884	0.00142	0.00184	0.0028	0.00305	0.00459	0.00415	0.00643	0.00909	0.0089	0.01812	0.0221	0.01084	0.00994	0.00616	0.00354	0.00582	0.01165
3.31909	0.000884434	0.00113	0.000450349	0.000724155	0.00112	0.00174	0.00216	0.00284	0.00165	0.00462	0.00476	0.00849	0.00981	0.00961	0.01149	0.000756214	0.00267	-0.00228	0.00155	-0.00269	0.00637
3.31866	0.000816401	0.000725121	0.000725562	0.000912435	0.00144	0.00108	0.00202	0.00163	0.00245	0.0045	0.00376	0.00897	0.00854	0.014	0.00796	0.00277	-0.0017	0.00274	0.0011	0.0056	-0.00242
3.31822	0.000873095	0.000702102	0.000663014	0.000883469	0.0013	0.00108	0.00141	0.00298	0.00348	0.00211	0.00592	0.00485	0.0069	0.00851	0.00206	0.01109	0.00267	0.00114	-0.00287	0.00157	0.00615
3.3178	0.000782384	0.000690592	0.00115	0.000970368	0.00144	0.00254	0.003	0.00354	0.0045	0.00538	0.00534	0.00873	0.01217	0.01812	0.00265	0.00907	0.00533	0.00525	0.0042	0.000895411	0.00901
3.31736	0.0006123	0.000759651	0.00108	0.00104	0.00124	0.00147	0.00178	0.00291	0.00352	0.00275	0.00392	0.00728	0.01181	0.00906	0.00737	0.00756	0.0017	-0.000228252	0.00243	0.00381	0.00637
3.31693	0.000566945	0.000414355	0.000738072	0.000926918	0.000746733	0.00139	0.00186	0.00173	0.00174	0.00322	0.00367	0.00497	0.00527	0.00659	0.00383	0.00202	0.00048499	0.00319	0.000883805	0.00201	2.68227e-08
3.31649	0.000850417	0.000667572	0.000750582	0.000984851	0.00103	0.00117	0.0013	0.0018	0.00392	0.00327	0.00676	0.00631	0.004	0.00823	-0.00236	0.00176	-0.000242532	0.00388	0.00155	-0.00291	0.0022
3.31606	0.000703012	0.000725121	0.00080062	0.00112	0.00133	0.00152	0.00197	0.00263	0.00339	0.00409	0.00476	0.008	0.00581	0.00961	0.00707	0.00454	0.00145	0.00616	-0.00155	0.00201	0.0033
3.31563	0.000294811	0.000748141	0.001	0.00119	0.00117	0.00219	0.00169	0.00225	0.0033	0.00468	0.00492	0.0057	0.00836	0.01098	0.0056	0.00857	0.00655	0.00456	0.00287	0.00313	0.00527
3.3152	0.000215439	0.000610023	0.000587956	0.00079657	0.000408925	0.00104	0.00183	0.00198	0.00174	0.00175	0.002	0.00461	0.00145	0.00412	0.000884144	0.00202	-0.00267	-0.00137	-0.00663	-0.000671614	-0.00527
3.31476	0.000748367	0.000702102	0.000663014	0.00145	0.00153	0.00187	0.00178	0.00253	0.00299	0.00427	0.00584	0.00643	0.01145	0.01263	0.00648	0.00378	0.00388	0.00342	0.00398	0.00828	0.00352
3.31433	0.000748367	0.000471904	0.00083815	0.000970368	0.00108	0.00141	0.00144	0.00239	0.00205	0.00345	0.00426	0.00315	0.00709	0.00769	-0.000294654	0.00176	-0.00388	-0.00525	-0.00597	-0.0056	0.00198
3.3139	0.000600962	0.00088626	0.000938227	0.000637256	0.000853409	0.00147	0.00155	0.00139	0.00276	0.0024	0.00242	0.00194	0.00454	0.00357	0.00236	0.00025213	0.00121	0.00388	0.00022099	-0.00134	0.00132
3.31347	0.000771045	0.00084022	0.000975756	0.0011	0.000800071	0.0013	0.00153	0.00194	0.00285	0.00316	0.00426	0.00546	0.00981	0.01098	0.00943	0.00227	0.01164	0.00571	0.00707	0.00179	0.00198
3.31304	0.000646317	0.000748141	0.000600465	0.000941401	0.00105	0.00128	0.00136	0.00177	0.00165	0.00246	0.00159	0.00291	0.00763	0.00659	0.00678	0.00328	0.00121	0.000456367	0.00442	0.00381	-0.00286
3.3126	0.000453556	0.00088626	0.000913208	0.00123	0.00142	0.00182	0.00172	0.00232	0.00147	0.00368	0.0035	0.00327	0.0109	0.00631	0.00855	-0.00529	-0.00121	0.00228	-0.000883827	0.00291	0.00549
3.31217	0.000317489	0.000368316	0.000700543	0.000926918	0.00124	0.00147	0.000998613	0.00156	0.000757981	0.00287	0.00392	0.00194	0.01017	0.00549	0.00648	-0.00378	-0.00242	0.00365	0.00331	-0.00828	0.00374
3.31174	0.00117	0.00084022	0.000975756	0.00132	0.00153	0.00182	0.00247	0.0034	0.00397	0.0055	0.00451	0.00534	0.00781	0.01043	0.01267	0.00176	0.00679	0.00936	0.00862	0.00739	0.01077
3.31131	0.000623639	0.000471904	0.000875679	0.00126	0.000693395	0.00141	0.00202	0.00288	0.00285	0.0024	0.00609	0.00679	0.00945	0.00851	0.00501	0.00403	0.00679	0.00205	0.00177	0.00044775	0.00264
3.31088	0.000498911	0.00087475	0.000888188	0.000391044	0.000746733	0.00111	0.00153	0.000935973	0.00254	0.00298	0.00426	0.004	0.002	0.00329	0.00707	0.00555	-0.00218	0.00183	0.00331	0.00761	-5.36454e-08
3.31044	0.000737028	0.00101	0.00116	0.000695189	0.00146	0.00163	0.00169	0.00284	0.00183	0.00421	0.00451	0.0074	0.00981	0.01592	0.00943	0.00781	0.00291	0.00388	0.00486	0.00134	0.00286
3.31002	0.000668995	0.0008172	0.000500388	0.000782087	0.000906747	0.00104	0.00172	0.00191	0.00334	0.00333	0.00142	0.00412	0.00509	0.00631	0.00766	0.00328	-0.00436	-0.00639	0.00199	0.00134	-0.000219754
3.30959	0.000464895	0.000437375	0.000487878	0.000622773	0.000355587	0.000824152	0.00144	0.000485319	0.00103	0.00152	-0.00159	0.00315	0.00127	0.00247	-0.00265	-0.00555	-0.00121	-0.00799	0.000662881	-0.00582	-0.00835
3.30916	0.000827739	0.000333786	0.000863169	0.000753121	0.00112	0.00126	0.0018	0.00243	0.00107	0.00199	0.00492	0.00449	0.00363	0.01263	0.00472	0.00101	-0.000727425	0.00183	0.00486	0.00044775	0.0022
3.30872	0.000136067	0.000368316	0.000500388	0.000202763	0.00055116	0.00139	0.000859917	0.000935973	0.00169	0.00164	0.00134	0.00376	0.000545076	-0.00522	3.5977e-08	-0.000252049	-0.000969908	-0.00319	-0.00464	0.00134	-0.0011
3.3083	0.000816401	0.000897769	0.0011	0.00117	0.00151	0.00176	0.00186	0.00263	0.0041	0.00363	0.00325	0.01091	0.01017	0.02306	0.01356	0.00731	0.008	0.01369	0.00265	0.00515	0.00901
3.30787	0.000544267	0.000471904	0.000600465	0.000289662	0.000231132	0.000563893	0.000832178	0.00201	0.00143	0.00158	0.00267	0.000606293	0.00345	0.0022	-0.00177	-0.000756214	-0.00752	0.000456435	-0.00464	-0.00403	-0.00615
3.30743	0.000124728	0.000195668	0.000225175	0.000202763	8.88986e-05	0.000412076	0.00074896	0.00187	0.000579633	0.000292369	0.00242	0.00182	0.00418	0.00467	0.00383	-0.00302	-0.00509	-0.00251	-0.00133	-0.00448	-0.00176
3.307	0.000430878	0.000782671	0.00080062	0.00112	0.00103	0.00137	0.00169	0.0026	0.0021	0.00175	0.00317	0.00376	0.00563	0.00988	0.00884	0.00252	0.00339	0.00205	0.00155	0.00134	0.0011
3.30658	0.000442217	0.000794181	0.000700543	0.000666223	0.000444484	0.00104	0.00186	0.00225	0.00312	0.00298	0.00309	0.00618	0.00781	0.00741	0.00678	0.00529	0.0063	0.00434	0.000441913	2.73271e-08	0.00242
3.30615	0.000975145	0.000909279	0.00111	0.000680706	0.00183	0.00154	0.00133	0.00288	0.0037	0.00421	0.00601	0.00837	0.01235	0.00494	0.01415	0.00555	0.00776	0.00799	0.00641	0.0094	0.00813
3.30571	0.000226778	0.000310766	0.000437839	0.000362077	0.000746733	0.000281947	-0.00038835	0.000658647	0.000222931	-0.000467787	0.000250325	-0.000121268	-0.000908448	-0.0022	-0.00531	-0.00706	-0.00533	-0.00913	-0.00773	-0.00604	-0.00725
3.30528	0.000555606	0.000598513	0.000612975	0.000782087	0.000782292	0.000802464	0.00105	0.00149	0.00285	0.00263	0.00476	0.00437	0.00672	0.01125	0.00619	0.00529	0.00388	-0.00319	-0.00022099	0.000671547	0.000878884
3.30486	0.000771045	0.00088626	0.000963247	0.000825537	0.00171	0.0013	0.00208	0.00329	0.00236	0.00275	0.00392	0.00558	0.01017	0.01043	0.00766	0.00302	0.00727	0.00319	0.00177	0.00291	0.0033
3.30443	0.000328828	0.000702102	0.000512897	0.00060829	0.000533381	0.00121	0.000665742	0.00121	0.00165	0.00199	0.00459	0.00424	0.00363	0.00412	-0.000884144	0.000252105	-0.00436	-0.0016	-0.000220919	0.00224	-0.00176
3.304	0.000771045	0.000529454	0.000725562	0.000984851	0.000906747	0.000932593	0.00122	0.00111	0.000980917	0.00222	0.00292	0.00509	0.00709	0.00851	-0.000884114	0.00202	-0.00121	5.57143e-08	-0.000662793	-0.000895411	5.36454e-08
3.30357	0.000589623	0.000621533	0.000738072	0.000854503	0.00103	0.000975969	0.00133	0.00267	0.00223	0.00222	0.00342	0.00509	0.00563	0.00933	0.01208	0.00706	0.00921	-0.00114	0.000662881	0.00537	0.00417
3.30314	0.000453556	0.000310766	0.000537917	0.000304145	0.000675616	0.00102	0.000138696	0.000866641	0.00062422	0.00205	0.00159	0.00279	-0.000181686	0.000274499	0.000589449	-0.000504159	-0.00461	0.000456413	-0.000220946	-0.00224	-0.0033
3.30271	0.000498911	0.000563983	0.000625485	0.000941401	0.00083563	0.00104	0.0023	0.00118	0.00192	0.00327	0.00342	0.00364	0.00563	0.00823	0.00796	0.00655	0.00388	0.00319	-0.0011	0.00157	0.0022
3.30228	0.000362845	0.00082871	0.00041282	0.00107	0.00083563	0.00143	0.00186	0.0025	0.00205	0.00398	0.00267	0.00546	0.00563	0.0022	-0.000589508	0.00605	-0.000969981	0.00525	0.000220893	0.00336	0.00989
3.30185	0.00051025	0.000540964	0.000763091	0.000883469	0.000711174	0.00126	0.000998613	0.00277	0.000980917	0.00316	0.0035	0.00764	0.00527	0.00247	0.00295	-0.000504109	0.00533	0.000684665	0.00619	0.00381	0.00242
3.30143	0.000714351	0.000287747	0.00082564	0.000448976	0.000942306	0.00137	0.00219	0.000935973	0.00299	0.00257	0.00417	0.00521	0.00672	0.00933	0.00766	0.00302	0.000969956	0.00434	0.00398	0.00269	-0.0011
3.301	0.000714351	0.000563983	0.000625485	0.000825537	0.00107	0.000563893	0.00114	0.00239	0.0025	0.00333	0.003	0.00497	0.0069	0.00384	0.00324	0.00605	0.00218	0.000684642	0.00309	0.000895478	0.0022
3.30057	0.000147406	0.000287747	0.000975756	0.000926918	0.00112	0.000650646	0.000776699	0.00166	0.00169	0.00211	0.00217	0.0023	0.00327	0.00933	0.00147	0.00277	0.000969956	0.0016	-0.00088376	0.00269	0.00659
3.30014	0.000668995	0.000345296	0.000775601	0.000521392	0.00081785	0.000542205	0.000804438	0.000415988	0.000891742	0.000233885	0.00267	0.000970038	0.00236	0.00137	-0.00324	-0.00907	-0.00582	-0.00388	-0.0042	-0.00425	-0.00198
3.29972	0.000873095	0.000702102	0.000500388	0.000579324	0.000995644	0.00132	0.00227	0.0018	0.00259	0.00304	0.00434	0.00509	0.00345	0.00467	-0.000589419	0.00353	0.00873	0.000912848	0.00398	0.00336	0.00087895
3.29929	0.000170083	0.000356806	0.000500388	0.000724155	0.000764512	0.000954281	0.000693481	0.00146	0.000891742	0.00134	0.00192	-0.000970074	0.00327	0.00274	-7.1954e-08	-6.15427e-08	0.000242425	0.000684573	-0.00552	0.000671547	-0.0011
3.29885	0.000748367	0.000621533	0.000600465	0.000941401	0.000497822	0.000412076	0.00125	0.00149	0.00227	0.00164	0.00409	0.00461	0.00327	0.00494	0.00354	-0.00202	0.0017	0.000456458	-0.000662793	-0.00291	0.0033
3.29843	0.000521589	0.000483414	0.000650504	0.000448976	0.000942306	0.000628958	0.00119	0.00159	0.00227	0.000994036	0.00275	0.004	0.0069	0.00631	0.00177	0.00176	0.00048499	-0.00114	0.00354	0.00044775	-0.00154
3.298	0.000668995	0.000529454	0.00083815	0.000680706	0.00117	0.00134	0.00139	0.00253	0.00223	0.0031	0.00234	0.00424	0.00781	0.00631	0.00796	0.00126	0.000969884	0.00502	0.00354	0.000671547	0.00132
3.29757	0.000192761	0.000437375	5.00388e-05	0.000115865	5.33381e-05	0.000759087	0.0013	0.000381322	0.000267523	-0.000233891	-0.00125	-0.000727537	-0.00291	-0.00659	-0.00118	-0.00529	-0.00339	-0.00456	-0.00862	0.000671592	-0.00417
3.29714	0.000374184	0.000103588	0.000237684	0.000260696	0.000373367	0.000628958	0.00103	0.000831976	8.91698e-05	0.00222	-0.000166898	0.0002425	0.000726726	-0.00384	-0.00442	-0.00302	-0.00339	-0.0016	-0.00309	-0.00515	-0.00264
3.29672	0.000476234	0.000379826	0.000450349	0.000448976	0.000942306	0.000628958	0.000943135	0.00114	0.00129	0.00234	0.0015	0.000970074	0.00472	0.000823552	0.00118	-0.00252	-0.00242	-0.00274	-0.00155	-0.00022381	-0.00374
3.29629	0.000600962	0.000633043	0.00042533	0.000448976	0.000746733	0.000715711	0.00144	0.00114	0.00303	0.00134	0.001	0.00243	0.000908448	0.00412	0.000884203	0.00126	0.00558	2.78571e-08	-0.00398	-0.00448	0.000659218
3.29587	0.000396861	0.000115097	0.00041282	0.000391044	0.000640057	0.0003687	0.000832178	0.000381322	0.000757981	0.0014	0.00108	0.0017	-0.000726762	-3.35081e-08	-0.00177	0.00151	0.00218	-0.00137	-0.0053	0.000671569	-0.000219754
3.29544	0.000691673	0.000563983	0.000387801	0.00084002	0.00103	0.00139	0.000416089	0.00156	0.00107	0.00257	0.00259	0.00133	0.00418	0.0022	0.00648	0.00025213	0.000727498	0.00183	-0.000220893	-0.0047	-0.00286
3.29502	-4.53556e-05	0.000448885	0.000212665	0.000275179	0.000355587	0.000216882	0.000610264	0.000173328	0.00103	0.000233891	0	0.00109	0.00145	-0.00302	-0.00354	-0.00328	-0.00558	-0.00319	-0.00619	-0.00806	-0.00725
3.29459	9.07089e-05	0.000103586	0.000362781	0.000535875	0.000622278	0.000477141	0.000221908	0.00055465	0.00156	0.00222	0.000750985	0.00327	-0.00273	0.00467	0.00295	-0.00832	0.000242425	-0.00297	-0.00309	-0.000671636	-0.00154
3.29416	0.000317489	0.000483414	0.000350271	0.000767604	0.000337808	0.000477141	0.00038835	0.00107	0.00147	0.000935563	0.00184	0.00146	0.00709	0.0011	0.00265	0.00202	-0.00291	-0.00251	-0.00177	0.000671569	-0.00242
3.29374	0.000668995	0.000517944	0.000437839	0.00042001	0.000657836	0.000520517	0.000943135	0.00125	0.000490458	0.00205	0.00125	0.00194	0.002	-0.00192	0.00177	0.00202	-0.000242532	0.00228	-0.00133	-0.000223909	0.000219679
3.29331	0.000646317	0.000633043	0.000375291	0.000709672	0.00026669	0.00084584	0.000665742	0.000727979	0.00236	0.00175	0.00167	0.00218	0.00454	0.00851	0.00295	0.00151	0.00364	0.00593	0.000662837	0.0047	0.00483
3.29288	0.000170083	0.000460395	0.000287723	0.000492425	0.000746733	0.000433764	0.000416089	0.000658647	0.000980917	0.0006432	0.00242	0.00473	0.00145	0.00631	0.00324	0.00479	0.0017	-0.000912802	0.00199	-0.00134	-0.000659174
3.29245	0.000453556	0.000230197	0.000537917	0.000347594	0.000320028	0.000477141	0.00114	0.000658647	-0.000267532	0.0006432	0.002	-2.96035e-08	0.00145	-0.00549	-0.00147	-0.00227	0.000242425	-0.00297	-0.000662881	-0.00157	0.00154
3.29203	0.000532928	0.000230197	0.000125094	0.000463459	0.000924527	0.000802464	0.000721221	0.00177	0.00129	0.00129	0.000834429	0.00327	0.000726708	0.00769	0.00324	0.00277	0.000484918	0.00593	0.00155	0.00112	0.0033
3.2916	0.000464895	0.000460395	0.000562936	0.000941401	0.00119	0.00119	0.00161	0.00191	0.00161	0.00287	0.00434	0.00825	0.00436	0.00522	0.00531	0.00454	0.00412	0.00228	0.00331	0.00425	0.00527
3.29118	0.000147406	0.000253217	0.000450349	0.000130348	-3.55587e-05	0.000650646	0.000416089	6.93313e-05	0.000713394	0.000760145	0.000250334	-0.00206	0.000363372	0.00192	0	-0.00479	0.00461	0.000456413	-0.00331	-0.00627	-0.000659196
3.29076	0.000181422	0.000241707	8.75666e-05	0.000666223	0.000746733	0.000715711	0.000665742	0.00135	0.0012	-0.000175424	0.000917891	0.0023	0.00218	0.00412	-0.00707	0.00504	-0.00242	-0.000912848	-0.00398	-0.00313	0.00396
3.29033	0.000918451	0.000667572	0.000900698	0.00101	0.00103	0.000715711	0.00022192	0.000970638	0.0021	0.00257	0.00367	0.004	0.00491	0.00878	0.02299	0.00403	0.00679	0.00502	0.00508	0.0056	0.00374
3.2899	5.66956e-05	0.000437375	0.000287723	0.00042001	0.000106678	-0.000412076	0.00074896	0.000901307	0.00093633	0.000935563	0.000417231	0.0017	-0.00327	0.00467	-0.00295	3.07714e-08	-0.00509	-0.00639	-0.00354	-0.00716	0.00087895
3.28948	0.00030615	0.00010359	0.000225175	0.000275179	0.000675616	0.000867528	0.000332871	0.000693313	0.00143	0.00117	-0.000250325	-0.000121242	0.00309	-0.00165	-0.00118	0.00176	-0.000242454	-0.00411	0.00177	-0.00112	-0.000659174
3.28905	0.000453556	0.000748141	0.000562936	0.00116	0.00142	0.00117	0.00147	0.00118	0.00361	0.00345	0.00534	0.00594	0.0089	0.01427	0.00766	0.00479	0.01164	0.00662	0.01149	0.00694	0.00703
3.28863	0.000668995	0.000713612	0.000562936	0.000666223	0.000355587	0.000997658	0.000804438	0.000866641	0.00156	0.00216	0.00317	0.00352	0.00527	0.00439	0.00236	0.00958	0.00485	0.00571	0.00508	0.00425	0.00374
3.2882	0.000442217	0.000379826	0.000350271	0.00060829	0.000622278	0.00060727	0.00036061	0.00104	0.0021	0.000818618	0.000834446	0.00412	0.00309	0.00274	-0.00354	-0.00151	-0.000484942	0.00456	0.000220968	-0.000671569	-0.00308
3.28778	0.000102049	0.000563983	0.000262704	0.000521392	0.000604498	0.000303635	0.000970874	0.000762644	0.00116	0.00187	0.00117	0.0002425	0.00218	0.00494	-0.00265	-0.00126	0.000242454	-0.00456	-0.00309	-0.00403	0.00352
3.28735	0.0006123	0.000471904	0.000550427	0.000651739	0.000693395	0.000975969	0.000610264	0.00229	0.00178	0.00146	0.002	0.00291	-0.000181664	-0.00192	0.00324	-0.00252	0.000727473	0.00205	-0.00287	0.00246	-0.000439442
3.28693	0.000340167	0.000299256	0.000500388	0.00042001	0.000515601	0.000889217	0.00074896	0.000450653	0.000401293	0.000760145	0.00125	0.0034	0.00618	0.00576	0.00973	0.00353	-0.000484918	-0.00114	0.00133	5.46541e-08	-0.0011
3.28651	0.000498911	0.000437375	0.000525407	0.000506908	0.000711174	0.000802464	0.000499307	0.000589316	0.00147	0.00152	0.00125	0.00012128	0.000545094	0.00988	0.00354	0.00403	-0.000969884	-0.00137	0.00022099	0.00224	0.00065924
3.28608	0.000691673	0.000748141	0.000963247	0.000738638	0.0011	0.0018	0.00202	0.00205	0.00285	0.00292	0.0025	0.00703	0.00854	0.00522	0.01592	0.00605	0.00291	0.00685	0.00862	0.00313	0.00549
3.28566	0.000623639	0.000667572	0.00080062	0.00145	0.00132	0.00152	0.00189	0.00149	0.00281	0.00193	0.00376	0.00534	0.01108	0.014	0.01032	0.01286	0.00946	0.01004	0.00862	0.00918	0.00835
3.28524	0.000328828	0.000253217	0.000162626	0.000506908	0.000515601	0.000759087	0.000832178	0.000970638	0.00116	0.00129	0.00275	-0.000121256	0.00454	-0.00302	0.00324	-0.00504	-0.00121	-0.00205	-0.00309	-0.0047	-0.00242
3.28481	0.000294811	0.000667572	0.000575446	0.000564841	0.000444484	0.000455452	0.00111	0.00121	0.00263	0.00152	0.00292	0.00267	0.00382	0.00686	0.00177	0.00403	-0.000485015	-0.0016	0.00199	0.00201	-0.00593
3.28439	0.000589623	0.000506434	0.000387801	0.000289662	0.000604498	0.00115	2.77393e-05	-3.46656e-05	0.00201	0.00146	0.00242	-0.000727537	0.00291	0.00329	0.00354	-0.00151	-0.000484966	0.000912825	0.00133	0.00134	-0.000659196
3.28397	0.000464895	0.000425865	0.000437839	0.000883469	0.000622278	0.000737399	0.000804438	0.000693313	0.00178	0.00269	0.00142	0.00424	0.00709	0.00165	0.000294654	0.00151	0.00145	0.000684573	-0.000883827	0.00291	0.00154
3.28354	0.000589623	0.00084022	0.00042533	0.000362077	0.00114	0.000672335	0.00128	0.000970638	0.00134	0.00222	0.00334	0.00485	0.00418	0.00714	0.00501	0.00479	0.000484942	0.000912802	0.00265	0.000671569	0.00198
3.28312	0.000476234	0.000644552	0.000625485	0.000854503	0.000924527	0.000585582	0.00166	0.00159	0.00312	0.00292	0.00451	0.00412	0.00218	0.01427	0.00884	0.00781	0.01018	0.00593	0.00309	0.00157	0.0033
3.2827	0.0006123	0.000207178	0.000512897	0.000738638	0.000853409	0.000433764	0.000443828	0.000485319	0.00111	0.00134	0.00242	0.0034	0.00309	0.00329	0.00147	0.00252	-0.000484966	0.00799	-0.00464	0.000223864	0.00176
3.28227	0.000521589	0.000771161	0.000537917	0.000579324	0.000711174	0.0013	0.000970874	0.00132	0.00116	0.00298	0.00376	0.00279	0.00454	0.00192	0.00354	0.000756214	0.00218	0.00297	0.00155	0.00313	0.00286
3.28185	0.000238117	0.000448885	0.000437839	0.000535875	0.00083563	0.000542205	0.00038835	0.00104	0.00093633	0.00222	0.00108	0.000606281	0.00509	0.00165	0.00472	0.00151	0.0017	0.000456413	-0.00155	0.00201	0.00352
3.28143	0.000215439	0.000425865	0.000225175	0.000333111	0.00026669	0.000650646	0.00038835	0.000242666	-0.000133752	0.00269	0.001	-0.00109	0.00218	-0.000548943	7.1954e-08	0.00151	-0.00388	-0.00251	-0.0053	-0.000671547	-0.00043942
3.281	0.000589623	0.000633043	0.000237684	0.000811054	0.000764512	0.000477141	0.00161	0.00114	0.00143	0.00193	0.00325	0.00267	0.00382	-0.00247	0.00825	0.00227	0.00339	-0.00045639	0.00354	0.00403	0.00439
3.28058	0.00030615	0.000333786	0.000775601	1.44814e-05	0.000800071	0.000780776	0.00027739	0.00101	0.000535045	0.00087709	0.00192	0.00449	0.00254	0.00192	0.00295	0.00151	0.00388	0.00388	-0.00331	-2.73271e-08	-0.000219754
3.28016	0.000294811	0.000391335	0.000462859	0.000405527	0.000391146	0.000260259	0.000582524	0.00111	0.000267514	0.000350824	0.001	0.00194	-0.00127	0.000548943	0.00295	-0.00302	-0.000727498	-0.00662	-0.00199	-0.00448	0.0011
3.27974	0.000634978	0.000667572	0.000675524	0.000825537	0.00117	0.00115	0.0013	0.00173	0.00143	0.00222	0.00401	0.00643	0.00527	0.00933	0.00206	0.01109	0.00849	0.00365	0.00884	0.00918	0.00571
3.27931	0.000136067	0.000264727	0.000850659	0.000550358	0.00081785	0.000628958	0.00136	0.000866641	0.00116	0.00181	0.00167	0.00449	0.00382	0.00549	0.00678	0.00277	0.00558	-0.0016	-0.000441869	0.00448	0.00352
3.2789	0.000351506	0.000483414	0.000350271	0.000202763	0.000728954	0.000412076	0.000721221	0.00101	0.00022294	0.00269	0.00134	-0.0002425	0.00382	0.00439	0.000884203	0.000504185	0.0063	0.00228	0.000662859	-0.00582	-0.00549
3.27847	0.000294811	0.000161138	0.000175136	4.34493e-05	0.000213352	0.000303635	-0.000194175	0	0.000802568	-0.000116945	0.00134	0.00097005	0.000545058	-0.00494	-0.00383	-0.00454	-0.00436	-0.00183	-0.00486	-0.00358	-0.00308
3.27805	0.000396861	4.60406e-05	0.000637994	0.000506908	0.000408925	0.000433764	0.000943135	0.000381322	0.00196	0.00152	0.00192	0.00291	0.00164	0.00714	-0.00177	0.00176	0.00242	-0.00114	0.00133	0.00291	0.0011
3.27763	0.000668995	0.000610023	0.000663014	0.000753121	0.00123	0.00113	0.00136	0.00111	0.00236	0.00222	0.00217	0.00327	0.00727	0.00522	0.00825	-0.00202	0.00509	0.00936	0.00155	0.000895478	0.00374
3.27721	0.000102051	0.000333786	0.000187645	0.000130349	8.88986e-05	-8.67507e-05	0.000471567	0.000242663	-0.000222931	-0.000584721	-0.000750993	0.000848806	-0.00436	0.0011	-0.00236	-0.00277	-0.00267	-0.00183	-0.00155	-0.0047	2.68227e-08
3.27678	0.000442217	0.000437375	0.000663014	0.000564841	0.000640057	0.000520517	0.00036061	0.000519985	0.000445871	-0.00035083	0.00125	0.000485037	0.00763	0.00549	0.00383	0.00429	-0.00315	0.00137	-0.0042	0.00246	0.00374
3.27637	0.000113387	0.000103586	0.000212665	0.000260696	0.000675616	0.000737399	0.000332871	0.00111	0.000401275	0.00117	0.001	-0.00291	0.00309	-0.00522	-0.000294783	-6.15427e-08	-0.00315	-0.00297	0.00354	0.000447683	0.000219679
3.27594	0.000113389	-4.60383e-05	0.000225175	-0.00014483	-0.000355587	-0.00021688	-0.000221911	-0.000762644	-0.00116	-0.000935563	-0.00284	-0.00412	-0.00291	-0.00906	-0.00855	-0.0058	-0.00776	-0.00936	-0.00663	-0.00716	-0.00637
3.27552	0.000328828	0.000506434	0.000287723	0.000333111	0.000871189	0.000932593	0.000943135	0.000727979	0.00103	0.00146	0.00234	0.00461	0.00236	0.00165	0.00295	0.00302	-0.000242454	0.00137	0.00376	0.000671614	-0.000219706
3.2751	0.000181422	0.000276237	0.000375291	0.000666223	0.000800071	0.000585582	0.000416089	0.00055465	0.00174	0.00187	0.00117	0.00243	0.00109	0.00412	0.00383	0.00101	0.00145	0.00045639	-0.00133	-0.000671614	0.000659174
3.27468	-4.53556e-05	0.000437375	0.00042533	0.000405527	0.000533381	0.000325323	0.000499307	0.00104	0.000668807	0.000292363	-0.000834446	-0.000121256	-0.00327	-0.00329	-0.00177	0.00101	-0.00315	-0.000456413	-0.00155	-0.0047	-0.00659
3.27426	0.000385522	0.000460395	0.000337762	0.000318628	0.000426705	0.000737399	0.00074896	0.00101	0.0012	0.000409297	0.000584095	0.00146	0.00254	-0.000274554	-0.00501	-0.00101	0.00655	0.000684573	-0.00287	0.00313	0.00154
3.27384	0.000113389	3.45296e-05	8.75679e-05	-0.000130348	5.33381e-05	-0.000173506	-0.000305132	-6.93313e-05	-8.91742e-05	-0.000175418	-0.000917891	-0.000606281	-0.00273	-0.00769	-0.00206	-0.00605	-0.00824	-0.00388	-0.00398	-0.00627	-0.00593
3.27342	0.000521589	0.000540964	0.000562936	0.000405527	0.00101	0.00169	0.00141	0.00125	0.0025	0.00205	0.00376	0.00703	0.00636	0.00769	0.01032	0.00706	0.00436	0.00183	0.00221	0.0047	0.01055
3.27299	0.000396861	0.000644552	0.000387801	0.000550358	-1.77811e-05	0.000325323	0.000610264	0.00079731	0.00165	0.000292358	0.00159	0.00376	0.000908412	0.00165	0.00236	-0.000756264	-0.00145	0.00045639	0.00155	-0.000671614	-0.00154
3.27258	0.000113389	1.15099e-05	0.000375291	0.000289662	0.00028447	0.00023857	0.000221914	0.00156	0.000267523	-0.000175418	0.0015	-0.000606281	0.00618	0.00549	0.00177	0.00101	0.00267	-0.00274	0.00243	-0.000671592	-0.00176
3.27216	0.000238117	0.000391335	0.000212665	0.000289662	3.55569e-05	0.00023857	0.000471567	-4.23164e-09	0.000356693	0.000994036	0.00117	0.00146	0.00164	0.00192	0.000589419	-0.00328	-0.00291	0.00297	0.000441869	-0.00224	-0.00396
3.27174	-0.000113387	-0.000207178	3.75316e-05	-0.000173797	0.000213352	2.16925e-05	-0.000110951	-0.000485319	-0.00017834	-0.000233879	-0.00066754	-0.00534	-0.00654	-0.01071	-0.01149	-0.00454	-0.00194	-0.00822	-0.0084	-0.00224	-0.00286
3.27132	0.000283472	0.000587003	0.000512897	0.000680706	0.000497822	0.00139	0.000610264	0.00125	0.00134	0.0024	0.00234	0.00449	0.00563	0.00384	0.00295	0.00202	0	0.00434	0.00331	-0.00179	0.00264
3.2709	0.000181422	0.000230197	0.000375291	0.000550358	-0.000213352	2.16904e-05	-0.000582524	0.000311994	0.00022294	0.000292369	0.000834446	-0.00146	-0.00345	-0.00247	-0.00177	-0.000504134	0.000969956	-0.00753	-0.00354	0.00224	-0.0022
3.27048	0.000396861	0.000540964	0.000312742	0.000521392	0.000960085	0.00104	0.000471567	0.00121	0.00165	0.000584721	0.003	0.00473	0.00509	0.00467	0.01385	0.000504134	0.00436	0.00707	0.00088376	0.0047	0.00483
3.27006	0.000158745	0.000253217	0.000162626	0.000362077	0.000480043	0.0003687	-2.77359e-05	0.000935973	5.44275e-09	0.00146	0.000417231	-0.000121242	0.00327	0.00274	-0.00589	-0.00504	-0.00267	-0.00456	2.69708e-08	-0.00291	0.00176
3.26964	0.000272134	-6.90569e-05	0.000212665	8.69015e-05	0.00028447	0.000108445	0.000166441	0.000450653	8.91832e-05	0.000526266	0.00159	0.00012128	0.000726781	-0.00686	0.00147	-0.00378	-0.00606	-0.00091278	-0.00464	-0.00179	-0.00242
3.26922	0.000362845	0.000517944	0.000587956	0.000955884	0.000622278	0.00139	0.000443828	0.00107	0.00107	0.00298	0.000917891	0.00388	0.00236	0.00576	0.00619	0.0063	0.00824	-0.000228179	0.00265	0.00269	0.0022
3.2688	5.66956e-05	0.000207178	0.000175136	0.000289662	-0.000160012	0.0003687	0.00074896	0.000866641	0.000267527	-0.000994036	0.00192	0.00279	0.000908448	0.00549	-0.00737	0.00328	-0.00242	0.0016	-0.00221	-0.00761	0.00264
3.26838	0.00051025	0.000483414	0.000375291	0.00023173	0.00026669	0.000216882	0.000638003	0.00055465	0.000178357	0.000994036	0.00108	0.00364	0.002	-0.000274433	0.00501	0.000756289	-0.000242425	0.00548	0.00486	-0.000447683	-0.000219679
3.26797	0.000147406	0.000218687	0.000275213	0.000680706	-0.000195573	0.000108441	0.000554785	0.00104	-4.45871e-05	0.00164	0.000834446	0.000121256	0.000181686	0.00357	0.000589449	0.000504159	0.000727449	-0.0016	-0.00707	-0.00627	0.00308
3.26754	0.000158745	-0.000207178	0.000212665	0.000246213	0.00028447	-0.000195192	0.00011096	0.000450653	0.00022294	-0.000584721	0.00175	-0.000363757	-0.00254	-0.00302	-0.00236	-0.000252049	-0.00533	0.000228229	-0.00376	-0.0047	-0.00352
3.26713	0.000487573	0.000230197	0.000325252	0.000376561	0.000444484	0.000498829	0.00128	0.00156	0.000445871	0.00146	-8.34446e-05	0.00146	-0.00109	0.000548998	0.00295	-0.00605	-0.000969932	-0.00228	0.00177	-0.00269	-0.0033
3.26671	0.000351506	0.000138118	0.000437839	0.000709672	0.000640057	0.000780776	0.000194175	0.00101	0	0.00205	0.00267	0.000242512	0.00327	0.000274499	-0.00324	-0.000756239	0.00218	0.00137	0.00398	0.00157	0.000439464
3.26629	0.000385522	0.000264727	0.000300233	0.000275179	0.000355587	0.000412076	0.00036061	0.000762644	0.000891742	0.00123	0.00242	0.00279	-0.00164	0.00137	-0.00324	-0.00328	-0.00145	0.000228252	-0.000220893	-0.00313	-0.00505
3.26587	0.000294811	0.000115097	-8.75691e-05	7.2414e-05	-0.000160016	0.000824152	2.77359e-05	-6.93348e-05	-0.000535045	-0.00134	-0.000667565	0.0017	-0.000545076	-0.00137	-0.00324	-0.00126	-0.00533	-0.00548	-0.00597	-0.00493	-0.0033
3.26545	0.000192761	0.000483414	0.000375291	0.000521392	0.000462263	0.000824152	0.000943135	0.000762644	0.000356701	0.00117	0.00159	0.00376	0.00472	0.00576	0.00737	0.00252	0.00461	0.00388	0.00287	0.00112	-0.00132
3.26504	0.000192761	0.000172648	0.000362781	0.000333111	0.000213352	0.000195194	0.000138696	0.000623982	0.000356697	0.000760145	0.00108	0.00255	0.000726744	-0.00302	-0.00472	-0.00126	0.0017	-0.00593	-0.00442	-0.00425	0.00198
3.26462	0.000102051	-4.60383e-05	0.000175136	0.000318628	-0.000124454	0.000412076	-5.54757e-05	-6.93278e-05	-0.00116	0.00134	0.00142	0.0034	-0.00454	-0.00247	-0.00295	-0.00227	-0.00315	-0.00456	-0.00685	-0.00604	-0.00198
3.2642	0.000181422	0.000460395	0.000462859	0.000304145	0.000604498	0.000412076	0.00178	0.00135	0.00134	0.00129	0.00242	0.000970038	0.00145	0.00522	-0.00177	0.000504134	0.000727425	-0.000228229	0.0011	0.00403	0.00242
3.26378	0.000498911	0.000218687	0.000212665	0.000202763	7.11139e-05	0.000520517	0.000110951	0.000277318	0.00111	0.0017	0.00217	0.00327	0.00182	-0.000274554	0.00058939	-0.00202	-0.000727498	-0.00319	0.00354	-5.46541e-08	-0.00483
3.26336	0.0002041	9.20766e-05	-3.05412e-09	0.000304145	0.000213352	0.000628958	0.000416089	0.000970638	0.000535045	0.00111	-0.000834446	-0.00121	0.00382	-0.00165	0.00324	-0.00227	-0.00242	-0.00319	-0.00199	-0.00627	-0.00615
3.26294	0.000181422	0.000276237	0.000525407	0.00018828	0.000337808	0.000195194	0.000804438	0.000589316	0.000802568	0.000292363	0.000500668	0.000363769	-0.002	-0.0022	0.00118	-0.00025208	-0.00315	-0.0016	-0.00221	0.00134	0.00264
3.26253	0.000351506	0.000115099	-1.25097e-05	-0.000101382	0.000444484	0.0003687	0.000138696	-0.000173328	-0.00062422	-0.000116945	-0.000584112	0.000485025	-0.00472	-0.01043	-0.01002	-0.00605	-0.00194	0.000456413	-0.00265	-0.01164	0.00176
3.26211	0.00010205	0.000161138	8.75679e-05	0.00042001	0.000195573	0.000347011	0.00117	0.000970638	0.00107	0.000994036	0.00117	-0.00097005	0.00491	-0.00274	0.00265	0.00252	0.00121	0.00183	-0.000220946	-0.000895456	-0.00527
3.2617	0.000816401	0.000633043	0.000537917	0.000376561	0.000622278	0.000520517	0.00122	0.000970638	0.00134	0.00193	0.00284	0.00109	0.00236	0.00769	0.00413	0.00832	0.0017	-0.00365	0.00177	0.00627	0.00505
3.26128	0.000498911	0.000184158	0.000637994	0.000391044	0.000302249	0.00106	0.000693481	0.000970638	0.00138	0.00134	0.00125	0.0023	0.00418	0.00522	0.00147	0.00126	2.95999e-08	0.0073	-0.000220919	-0.00112	0.00132
3.26086	0.000215439	0.000414355	0.000387801	-2.89691e-05	0.000142231	0.000563893	0.000332871	0.000831976	0.000445862	-0.000526266	0.00142	0.000848769	0.00164	0.00357	-0.00472	-0.00328	-0.000242532	-0.0016	0.000220893	-0.00246	-0.00198
3.26045	0.000102048	0.000379826	0.000125094	0.000550358	0.00028447	0.000824152	0.000138691	0.00055465	0.000757981	5.84587e-05	0.000250317	0.00194	0.00273	-0.0011	0.00118	-0.00126	-0.00582	-0.000912871	-0.0011	-0.00515	-0.00264
3.26003	-0.000340167	3.45307e-05	-0.000275213	-0.000434493	-0.00026669	-0.00021688	8.32205e-05	0.000346656	0.000891742	-0.000701672	-0.00134	-0.000485013	-0.00491	-0.00933	-0.00678	-0.00454	-0.00897	-0.00593	-0.00309	-0.0056	-0.00242
3.25962	0.0002041	0.000333786	7.50607e-05	0.000202763	-3.55552e-05	-0.000216878	-2.77326e-05	6.93382e-05	-0.00062422	0.000292375	-0.000500651	-0.00449	-0.00345	-0.000274433	-0.00206	6.15427e-08	-0.00315	-0.00365	-0.00795	-0.00627	-0.00198
3.2592	0.000453556	0.000425865	0.000788111	0.000579324	0.000764512	0.000672335	0.00147	0.00118	0.000445862	0.00251	0.00192	0.00218	0.00527	0.00933	0.00413	0.00655	0.00727	0.0016	0.000662793	0.00246	0.00154
3.25878	0.000283472	0.000310766	0.000387801	0.00014483	0.000160012	0.000325323	0.000332871	0.000450653	-0.000133766	0.000760145	0.00125	-0.000606293	-0.00309	0.00192	-0.00501	-0.00504	-0.00533	-0.00228	-0.00287	0.00269	-0.00483
3.25836	0.000419539	0.000391335	0.000212665	0.000637256	0.00055116	0.000498829	0.000943135	0.00118	0.00156	0.000116934	0.00125	0.000848769	0.00363	-0.000274554	0.00295	-0.00302	0.00436	0.00411	0.00243	0.00246	0.00439
3.25795	0.000317489	0.000552473	0.000512897	0.00079657	0.000640057	0.000780776	0.000443828	0.000381322	0.000401275	0.000701672	-0.000333795	0.00158	0.00109	0.00604	0.01002	0.01109	0.00388	0.00137	0.0084	0.00201	0.0011
3.25753	3.40178e-05	0.000287747	0.000275213	7.24169e-05	0.000302249	0.000694023	0.000221917	0.000242663	0.000356701	-0.000175412	-0.000166881	-0.00291	-0.00618	0.00137	-0.00118	-0.00328	-0.00509	0.00137	0.000662859	-0.00269	-0.00791
3.25712	0.000317489	0.000115097	0.000475368	0.000492425	0.000533381	0.00104	0.000832178	0.00139	0.000757981	0.00181	0.00209	0.00146	0.00363	-0.0011	0.00619	-0.00151	-0.000242507	-0.00205	-0.00221	-0.00291	-0.00087895
3.2567	0.000317489	0.000126609	0.000462859	0.000130351	5.33416e-05	0.000412076	0.00122	0.00101	0.00161	0.0017	-0.000166872	0.00291	0.00309	-0.000823442	0.00324	0.00151	0.000242532	0.000912871	0.000441935	0.00179	0.00132
3.25629	0.000487573	0.000633043	0.00041282	0.000564841	0.000444484	0.000650646	0.000527046	0.00159	0.00178	0.00228	0.00284	0.00146	0.00273	0.01071	0.00295	0.00353	-0.000969908	0.00776	0.00663	0.00358	0.00417
3.25587	0.000124728	0.000138118	-0.000125097	-1.4486e-05	0.000160011	0.00023857	0.00038835	0.000623982	-0.000267532	-5.84844e-05	-0.001	0.000970025	0.00127	-0.00274	-0.00354	-0.00101	-0.00485	-0.00411	-0.00442	-0.00582	-0.00374
3.25546	0.000453556	0.000368316	7.50569e-05	0.000202763	0.000302249	0.000130127	0.000305132	0.000173325	-0.000802568	0.000409303	8.34346e-05	0.00109	0.00436	0.00082347	-0.00177	0.00429	0.00291	-0.00479	-0.00133	0.00313	-0.00198
3.25504	0.000578284	0.000253217	0.000312742	0.000318628	0.000728954	0.000628958	0.000305132	0.00034665	0.00165	0.000760145	0.00217	0.00158	0.000181642	0.00604	0.00442	-0.00126	0.000242425	0.00091278	0.00464	0.00425	0.00242
3.25463	0.000374184	0.000161138	0.000125097	-0.000144831	-3.55587e-05	0.000563893	0.000665742	0.00111	0.00062422	0.00146	-0.000250334	0.00327	0.000363372	0.000274499	-0.00236	-0.00151	-0.000727449	-0.00114	0.000883783	-0.00246	-0.00264
3.25421	0.000589623	0.000771161	0.000788111	0.000926918	0.00117	0.00117	0.002	0.00153	0.0025	0.00327	0.00417	0.00473	0.00618	0.00769	0.00796	0.0116	0.00873	0.00662	0.00729	0.00918	0.00483
3.25379	-2.26755e-05	-2.30174e-05	0.000187645	1.4486e-05	1.77829e-05	0.000303635	0.000416089	0.00111	0.000535045	0.000467793	0.000333795	0.0017	-0.00254	-0.00137	-0.000884114	-0.0058	-0.00121	-0.00137	-0.00177	0.000447773	-0.00374
3.25338	0.000328828	0.000218687	0.000437839	0.000434493	0.000604498	0.000498829	0.000277393	0.00101	0.0012	0.000818618	0.00234	-0.000970038	0.00218	-0.0011	0.00472	3.07714e-08	0.00267	0.00114	0.000883805	0.000671614	0.00242
3.25296	0.000396861	0.000483414	0.000475368	0.000202763	0.000106674	8.67507e-05	0.000665742	0.000242656	0.000891742	0.00129	0.000917891	0.00121	0.00491	-0.0011	0.000589419	0.00781	-0.00364	-0.00479	-0.00464	-0.00044775	0.0022
3.25255	0.000170083	0.000253217	0.000200155	0.000362077	0.000515601	0.00060727	0	3.46656e-05	0.000713394	0.000935563	0.00134	0.000242512	0.00273	0.00192	-0.000294724	0.00302	0.000969932	-0.00365	0.000662837	0.000447728	-0.00264
3.25213	0.000374184	0.000126609	0.000250194	0.000304145	8.8895e-05	0.000672335	0.000693481	0.000311987	0.00062422	0.000994036	0.0015	0.000485013	0.00109	-0.00137	0.00707	-0.00126	0.00121	0.0016	-0.00552	-0.00157	-0.00308
3.25173	0.000158745	1.15099e-05	-2.50194e-05	-0.000115865	0.000124456	-2.16882e-05	0.000166436	0.000658647	0.000133761	0.00111	0.00108	-0.00412	-0.00291	0	-0.00884	-0.00731	-0.00388	-0.00183	0	-0.00425	-0.000659196
3.25131	0.000113389	9.20812e-05	-6.2546e-05	5.79353e-05	0.000195573	6.5069e-05	-0.00038835	0.000277332	4.4596e-05	-5.84587e-05	0.000667573	-0.000606257	-0.00345	-0.00604	-0.00619	-0.00681	-0.00703	-0.00388	-0.00552	-0.00828	-0.00659
3.2509	0.000385522	0.000333786	0.000475368	-5.79324e-05	0.000355587	0.000563893	0.000221914	3.46656e-05	0.00031211	-0.000467782	0.00108	0.000485025	-0.000726744	0.000274499	-0.00413	-0.00202	0.0017	-0.00319	-0.00574	-0.00246	0.000659196
3.25048	0.000374184	0.000103588	0.000237684	0.000318628	0.000320028	0.000542205	0.000721221	0.000935973	0.000802568	0.000409303	0.00184	0.00194	-0.002	-3.35081e-08	0.000589419	0.00302	-0.00121	-0.00114	0.00088376	-0.00179	-2.68227e-08
3.25006	0.000294811	0.000333786	0.000275213	0.000709672	0.00107	0.000650646	0.000832178	0.000935973	0.00245	0.00146	0.000750985	0.0017	0.006	-0.0011	0.00589	-0.00050421	0.00412	0.00342	0.00133	-0.00134	0.00417
3.24965	-5.66968e-05	5.7547e-05	0.00041282	0.000651739	0.000622278	-0.000151822	0.000138691	0.000138656	0.00129	0.000233879	0.00134	0.00218	0.000181642	-0.00192	-0.00531	-0.00202	0.00242	0.00297	-0.000662881	-0.00134	0.000659152
3.24924	0.000532928	0.000540964	0.000362781	0.000637256	0.000906747	0.000824152	0.00169	0.000866641	0.000445867	0.00216	0.001	0.00534	0.002	0.00631	-0.00118	0.0116	-0.000969956	-0.00571	0.00641	0.000895433	0.00374
3.24883	9.07123e-05	6.90603e-05	0.000487878	0.000217246	0.000391146	2.16904e-05	-8.3215e-05	0.000762644	0.000802568	0.000818618	0.001	0.000606293	0.00636	-0.00082347	0.00383	0.00101	0.00436	0.00251	0.000883805	0.00291	0.0011
3.24841	0.000351506	-8.0569e-05	3.75291e-05	0.000506908	0.000408925	0.000737399	0.000943135	0.000346656	0.000401284	0.000760145	0.000667557	0.0017	0.000726744	0.00631	0	-0.00025208	-0.00364	-0.000228206	0.000220946	0.00112	-0.0011
3.248	0.000294811	0.000218687	3.75291e-05	0.000535875	0.000391146	0.000412076	0.000249653	0.000727979	0.00107	0.0006432	0.00125	0.00376	0.000726744	-0.000823497	0.00324	-0.00025208	0.00121	-0.00434	0.00309	0.00112	0.000219732
3.24759	0.000238117	3.45296e-05	0.000225175	0.000130348	0.000373367	0.000347011	-0.000416089	0.000935973	-0.000490458	0.00152	0.000417223	0.00267	-0.00145	0.0011	-0.00206	0.00176	0.00121	-0.00114	-0.00133	0.000223864	-0.000219732
3.24717	6.80311e-05	0.000598513	0.000237684	0.000376561	0.00026669	0.000954281	0.000221908	0.000658647	0.000802568	0.000701672	0.000166872	0.00194	0.00182	0.00549	0.00648	0.00328	-0.000485015	0.00342	-0.000441935	-0.00157	-0.00396
3.24676	0.000657656	0.000563983	0.000225175	0.000883469	0.000693395	0.000672335	0.000970874	0.00159	0.000535045	0.00158	0.00325	0.0023	0.00273	0.01016	0.00472	0.00605	0.000485015	0.00365	0.00707	0.00716	0.00637
3.24635	0.000498911	0.000322276	0.000537917	0.000275179	0.00028447	0.000151815	-2.7742e-05	0.000242656	0.000267518	0.000584721	0.0015	0.0002425	-0.002	0.0011	-0.00442	0.00227	-0.00242	-0.0016	0.00552	-0.00336	0.000219706
3.24594	0.000272134	0.000149628	0.000475368	0.000289662	0.000568939	0.000867528	0.00161	0.000693313	0.00143	0.0017	0.00225	0.00206	0.00327	0.00467	0.00855	0.0063	0.000484918	0.00251	0.000441847	0.000671547	0.0011
3.24552	0.000385522	0.000241707	0.000763091	0.000289662	0.000497822	0.000780776	0.000527046	0.000485319	0.00111	0.0006432	0.00117	0.0017	4.43568e-08	0.000274554	0.00501	0.00277	0.00339	-0.00297	0.00199	-0.000447683	0.00374
3.24511	0.000181422	0.000230197	0.000262704	1.44814e-05	0.000462263	0.00023857	-0.000166438	0.000970638	0.000668807	0.000994036	0.00267	0.000485013	-0.000181704	0.0129	-0.000589478	0.00403	-0.00388	-0.00137	-0.00177	-0.000223886	0.00132
3.2447	0.000272134	0.000402845	0.000225175	0.000202763	0.000408925	0.00060727	0.000693481	0.000381322	0.000980917	0.00105	0.00108	0.00146	0.00291	0.00192	0.00884	-0.00025208	0.00291	-0.0016	-0.00486	-0.00403	0.0022
3.24429	0.000374184	0.000172648	0.000162626	0.000304145	0.000426705	0.000542205	0.000998613	0.000970638	0.000535045	0.0006432	0.00125	-0.000121242	0.00291	0.00714	-0.00442	0.00302	-0.00121	0.00183	0.00243	0.000223886	0.00264
3.24387	0.000442217	-0.000103588	0.000312742	0.000506908	0.00055116	0.000498829	0.000332871	0.00125	0.00134	0.000701672	-0.000584104	-0.00267	0.00036339	0.00247	0.00147	0.00202	-0.00291	-0.00045639	0.000220968	0.000895478	-0.00132
3.24347	-4.53579e-05	0.000138118	0.000275213	8.68957e-05	0.000408925	0.000932593	0.000638003	0.000277318	-0.000356706	-0.000350848	-0.00167	-0.000970074	-0.00291	-0.00384	-0.00531	-0.00454	-0.00921	-5.57143e-08	-0.0042	-0.00358	-0.00396
3.24305	0.000419539	0.000264727	0.000350271	0.00042001	0.00026669	0.000498829	0.00125	0.000415988	0.00187	0.00134	0.00167	0.00315	0.00345	-0.00247	-0.00147	0.00126	0.000969908	-0.000684642	0.000441869	0.00112	-0.000659218
3.24264	0.000158745	0.000161138	0.000550427	0.000622773	0.000106674	0.000715711	0.000194172	0.00146	0.00125	0.000994036	0.000500659	-0.00158	0.00054504	0.01153	0.00206	-0.000756264	0.00533	-2.78571e-08	0.0011	0.000223837	0.00154
3.24223	0.000317489	0.000368316	0.000375291	0.000434493	0.000497822	0.000455452	0.000416089	0.000970638	0.00156	0.00234	0.00167	-0.000727562	-0.000726781	-0.000274554	0.00648	-0.00050421	0.00145	0.00342	0.00376	-5.46541e-08	0.00439
3.24181	0.000374184	0.000241707	8.75654e-05	2.89633e-05	0.000604498	0.000542205	0.00038835	0.000658647	4.45764e-05	-0.000818618	0.001	-0.00133	-0.00109	-0.000274554	0.000294654	0.00252	-0.00339	-0.00456	0.0042	-0.00381	-5.36454e-08
3.24141	0.000566945	0.000506434	0.000900698	0.00042001	0.000764512	0.00117	0.00125	0.00146	0.00165	0.000935563	0.00175	0.00582	0.002	0.01537	0.00825	0.0063	0.00994	0.00593	0.0053	0.000895433	0.00483
3.24099	0.000362845	0.000322276	3.75278e-05	0.000463459	0.000302249	0.000737399	0.000970874	0.000831976	0.000356693	0.00216	0.00125	0.00327	0.004	-0.000549026	-0.00589	0.00504	0.00145	0.00456	0.000662815	0.000671569	-0.000219754
3.24058	0.000396861	0.000287747	0.000237684	-4.34522e-05	0.000675616	0.000520517	-0.000110963	0.000762644	0.000445862	0.000292352	0.00125	0.000606257	-0.00309	-0.000549053	-0.00118	0.00252	0.000727401	0.00319	-0.00597	-0.00358	-0.00176
3.24017	0.000283472	0.000184158	0.000212665	0.000448976	2.17033e-09	0.000694023	0.000776699	-0.000138659	0.0012	0.000818618	0.000333787	-0.00121	0.00418	-0.0011	0.00619	-0.00353	-0.00412	-0.000228179	-0.00486	-0.000447705	-0.000439442
3.23976	-5.66956e-05	9.20778e-05	0.000150116	-8.69e-05	-8.88986e-05	0.000151815	-0.000582524	-0.000242663	-0.000445871	-0.00175	0.000500659	-0.00218	-0.00109	-0.00522	-0.00236	-0.00252	-0.00339	-0.00639	-0.00574	-0.0103	-0.00505
3.23935	0.000272134	0.000345296	0.000162626	7.24126e-05	0.00017779	0.000498829	0.000416089	0.000311984	-0.000178357	0.00134	-0.00041724	-0.000363793	-0.000545094	-0.000823552	-0.00324	-0.00555	-0.00267	-0.00685	-0.00309	-0.000671636	-0.00396
3.23894	0.000170083	0.000230197	0.000375291	0.000159314	0.000391146	0.000390388	0.000249659	0.000346656	0.000535045	0.000818618	-0.000250317	0.00012128	-0.000908394	-0.0011	-0.00825	-0.000252019	5.91998e-08	-0.00319	0.000883827	-0.00022381	-0.00352
3.23853	0.000147406	0.000126609	0.000237684	4.34464e-05	0.00026669	-6.5069e-05	0.000638003	0.00142	-0.000178357	0.000584715	0.000584095	-0.000606305	0.00164	-0.00137	0.000294654	0.000756189	-0.00242	-0.000228252	-0.0042	-0.0008955	0.000659152
3.23812	7.937e-05	-0.000195668	-0.000200155	0.00018828	-0.000195573	4.33721e-05	0.000110951	0.000138656	0.00138	-0.000701672	-0.00192	-0.00279	-0.00127	0.00137	-0.00383	-0.00403	-0.00946	-0.00753	-0.01061	-0.00627	-0.00505
3.23771	0.000294811	1.40501e-09	0.000312742	0.000202763	0.000533381	0.000130131	0.000471567	0.00079731	4.45916e-05	0.000935563	0.002	0.00109	-0.00127	-0.00384	-0.00118	-0.00555	0.00242	0.00251	0.000220968	0.00134	-0.000659174
3.2373	6.80334e-05	0.000218687	0.000262704	0.000434493	0.000640057	0.000759087	0.000943135	0.000485319	0.000222936	0.00123	0.000500668	-0.00097005	0.00236	-0.00165	-0.00206	0.000756239	0.00461	-0.00114	-0.00464	-0.000671592	0.00527
3.23689	0.0002041	0.000322276	6.2546e-05	0.000391044	0.000337808	0.000216878	0.000554785	-0.000623982	0.000802568	0.00134	0.000417206	0.000242488	0.00254	0.00631	0.00118	-6.15427e-08	-0.00339	0.0016	-0.00398	0.00313	-0.00308
3.23648	-0.000170083	0.000287747	0.000250194	7.24126e-05	0.000337808	0.000563893	0.000138691	0.000623982	0.00143	-0.0006432	-0.000917891	-0.000363793	-0.00254	-0.00439	-0.00796	0.00202	-0.00218	0.00434	-0.00022099	-0.000447773	-0.00132
3.23607	0.000419539	0.000264727	0.000562936	0.00084002	0.000604498	0.00023857	0.00108	0.000346656	0.000178357	0.00111	0.00159	0.00133	0.00109	0.000549053	0.00619	0.00025213	5.91998e-08	0.00388	0.00398	0.00134	0.00615
3.23566	0.000578284	0.000517944	0.000375291	0.000492425	0.000888968	0.000325323	0.000721221	0.00114	0.000891742	0.000701672	0.0015	0.00437	0.00709	-0.00247	0.00501	0.00454	-0.00315	0.000912848	0.00221	0.00224	-0.00132
3.23525	-7.93734e-05	-0.000138118	0.000350271	-0.000144831	0.000177792	0.000412076	8.3215e-05	0.000415988	0.000356693	-0.000116951	-0.0015	-0.00243	-0.00236	0.000548971	-0.00914	-0.00756	-0.00558	-0.00114	-0.00155	-0.00358	-2.68227e-08
3.23484	0.000566945	0.000287747	0.000512897	0.000680706	0.000533381	0.000542205	0.000998613	0.00118	0.00143	0.0006432	0.00108	0.00388	0.004	-0.0011	0.00147	0.00403	0.00752	0.00662	0.00464	0.00201	-0.00176
3.23443	0.000623639	0.000276237	0.000375291	0.000463459	0.000142237	0.000563893	0.000194178	4.23164e-09	-0.000133757	0.000584727	0.00217	0.000727549	-0.000908412	-0.00769	-0.00442	-0.00504	-0.000727425	-0.00228	-0.00088376	0.00537	0.000659218
3.23403	0.00051025	0.000138118	0.000175136	0.000275179	0.00028447	0.000151817	0.000471567	-3.46656e-05	0.000579633	-0.000233891	-0.00108	-0.000727537	0.000363372	0.00329	-0.00413	-0.00101	0	-0.00319	-0.00221	-0.00425	-0.00154
3.23361	0.000272134	0.00010359	0.000450349	0.000463459	0.000640057	0.00060727	0.000915395	0.00146	0.00107	0.00228	-0.000166881	0.00182	-0.00054504	0.00549	-0.00177	-0.00151	0.000242507	-0.000684596	0.000441913	0.00179	0.00461
3.23321	0.000521589	0.000782671	0.000500388	0.000535875	0.000711174	0.000195194	0.00111	0.00149	0.000356697	0.00199	0.000834446	0.0023	-0.000545058	0.00823	0.00707	0.00353	0.00194	0.00639	0.0011	0	0.00747
3.2328	0.000192761	0.000322276	0.000475368	-0.000275179	0.000533381	0.000108443	-8.3215e-05	-0.000103993	-0.000267518	-0.000935563	0.000333787	-0.00218	-0.00254	0.00192	-0.00442	-0.00504	-0.00388	-0.00274	-0.00729	-0.0056	-0.00352
3.23239	9.07089e-05	-0.000184158	1.25067e-05	0.000101379	0.000213352	0.00019519	0.000443828	-0.000104004	0.000222927	0.000175406	0.00108	-0.00012128	-0.00164	-0.00494	-0.00324	-0.000756289	-0.00655	-0.000456458	-0.00641	-0.00269	-0.000439508
3.23198	0.00051025	-4.60418e-05	-8.75704e-05	0.00018828	0.000124452	8.67485e-05	-0.00036061	0.000138656	0.000401275	-0.000350848	-0.00242	-0.000848818	-0.000181722	-0.00467	-0.00383	-0.00353	-0.00679	-0.00297	-0.00287	-0.00649	0.000659152
3.23157	0.000430878	0.000460395	0.000237684	0.000333111	0.00028447	0.000303635	0.00038835	0.00107	0.00156	0.000701672	0.0015	0.00194	-0.000363408	0.00823	0.00295	0.00706	0.00558	0.00456	0.00773	0.00313	0.00417
3.23116	2.26755e-05	0.000598513	0.000387801	0.000593807	0.000622278	0.000780776	0.00111	0.000762644	0.00169	0.00316	0.00409	0.00243	0.00127	0.00274	0.00531	0.00353	-0.00315	0.00114	0.000220893	-0.00358	0.00286
3.23076	0.000226778	0.000184158	0.000225175	0.000333111	0.000657836	-0.000281947	0	0.000762644	0.000222936	0.00129	0.00117	0.0017	0.00182	-0.000274499	-0.00914	-0.00605	0.00558	-0.00114	-0.000662837	-0.00246	-0.0011
3.23034	0.000181422	0.000287747	0.000325252	7.24169e-05	-3.55569e-05	2.64748e-09	0.000332871	0.000381322	0.000178353	-0.000233885	-0.000250325	-0.0023	-0.00164	-0.00082347	-0.00413	-0.000504134	-0.00388	-0.00228	-0.00398	0.00403	-0.00571
3.22994	0.000544267	-0.000115097	1.25109e-05	1.44845e-05	0.000391146	0.000260259	-0.000332871	0.000207997	0.000490458	0.000175424	0.00184	-0.000606269	0.00145	-0.00165	-0.00354	-0.00151	-0.00849	-0.00434	-0.00442	-0.00201	0.00396
3.22953	0.000260795	0.000379826	8.75654e-05	0.000477942	3.55552e-05	2.1683e-05	0.000332871	-8.46327e-09	-0.000267532	0.0014	0.00134	0.0017	-0.00145	0.000274433	-0.00118	-0.00176	-0.000242532	0.000684573	-0.00287	0.00358	0.000659152
3.22912	0.000340167	0.000230197	0.000225175	0.000101379	0.000106673	0.000997658	0.000138691	0.000727979	0.000757981	-0.000116957	-0.000166906	0.00255	-0.000908467	-0.00192	-0.00147	0.00403	-0.00121	0.00228	0.000220893	-0.00269	0.00264
3.22871	0.000272134	9.20801e-05	0.000175136	-0.000130346	0.000515601	2.16904e-05	0.000277393	0.000415988	0.00093633	7.13776e-09	-0.00108	-0.00376	0.00236	-0.0022	0.000884203	-0.000252049	-0.00364	-0.00958	0.00331	0.00157	-0.00439
3.22831	0.000170083	0.000138118	0.000250194	0.000246213	0.000622278	0.00060727	0.000443828	-0.000103993	0.000356701	-0.00035083	-0.000584104	0.00267	0.00109	-0.000274466	-0.00177	0.00126	-0.00267	-0.00411	-0.00287	-0.00493	-0.00286
3.2279	0.000374184	0.000161138	5.00375e-05	0.000159314	3.55569e-05	0.000281947	0.00111	0.00125	0.000579633	0.00117	0.000584104	-0.000485037	0.00054504	-0.00302	0.000294689	-0.00302	0.000969908	0.00319	0.00088376	0.00157	0.00461
3.22749	0.00051025	0.000471904	0.000387801	0.000333111	0.000693395	0.00104	0.00122	0.00101	0.00147	0.00129	0.00309	0.00182	0.00309	0.00961	0.00648	-0.00202	0.0017	-0.00091278	0.0053	0.00313	0.00198
3.22708	7.937e-05	0.000126609	0.000262704	0.00042001	-0.00010668	-0.00023857	-0.00022192	0.00118	0.000668807	-0.00117	0.000834429	-2.96035e-08	0.00164	-0.00439	-0.00825	-0.00378	-0.00364	0.00365	-0.00221	0.00157	-0.00461
3.22668	0.000249456	0.000299256	0.000637994	0.000347594	0.000444484	0.00102	0.000166441	0.000658647	0.000802568	0.00216	0.00167	0.00437	0.00382	0.00274	0.00265	0.00681	0.0017	0.000912871	0.00398	0.0047	0.00242
3.22627	0.000464895	0.000322276	0.000212665	0.000391044	0.00055116	0.000412076	0.000665742	0.000970638	-0.000445871	0.000818618	0.00167	-0.00133	0.00145	-0.00302	-0.000884173	-0.0058	-0.0017	-0.0016	0.00243	0.00269	-0.00571
3.22587	-2.26755e-05	0.000310766	0.000200155	0.000318628	0.000408925	0.00023857	0.000305132	0.000589316	0.000312119	-0.000233879	0.000166906	-0.000727513	-0.004	0.000823552	0.00501	0.00328	-0.00558	0.00525	-0.00331	-0.00157	-0.000878884
3.22545	0.00051025	0.000368316	0.000362781	0.000448976	0.000533381	0.000585582	0.000943135	0.00111	0.00147	0.000701672	0.00175	0.00412	0.00109	0.01043	-0.00383	0.00202	0.00558	0.00114	-0.00221	0.00246	0.0022
3.22505	0.000181422	0.000241707	0.000200155	0.000434493	0.000497822	2.1683e-05	0.000943135	0.000415988	0.000757981	0.000701672	0.000917891	-0.000970074	-0.00145	0.000548943	0.00589	-0.00277	0.000242425	0.00251	-0.000441935	-0.00157	-0.00483
3.22464	0.000430878	0.000241707	0.000125096	0.000492425	0.000337808	0.000694023	0.000638003	0.00146	0.00111	0.00134	0.00159	0.0017	0.00054504	0.000548971	0.00236	0.00479	0.0063	0.00137	-0.00354	0.00134	-0.00198
3.22424	0.000158745	1.1511e-05	0.000262704	8.69e-05	3.55605e-05	-8.67507e-05	-0.000110954	-0.000693313	-0.00040128	-0.000760145	-0.00209	-0.00194	-0.00527	-0.00412	-0.00265	-0.00378	-0.00339	-0.00365	-0.0084	-0.00336	-0.00593
3.22383	3.40156e-05	-2.30209e-05	0.000325252	0.000405527	-8.88986e-05	0.00021688	-0.000582524	-0.000346656	0.000133757	-0.000584727	0.000667548	-0.000727549	-0.000908448	0.00274	-0.0056	-0.00302	-0.00364	-0.00479	-0.00862	-0.00873	-0.00417
3.22342	0.000430878	0.00010359	3.75303e-05	0.000159314	-5.33363e-05	0.000281947	0.000416089	0.000450653	0.000445871	5.84785e-05	-0.000250325	0.000121268	-0.000726726	-0.000274466	-0.0056	-0.00202	-0.00315	-0.00662	-0.00376	-0.00716	0.00198
3.22301	0.000351506	0.000241707	0.000387801	0.000579324	0.000497822	0.000347011	0.00036061	0.00104	0.00062422	0.00087709	0.00275	0.000970074	0.00273	0.000823552	0.000294783	0.00202	-0.00145	0.00274	0.0011	-0.00201	0.00571
3.22261	-0.0002041	0	0.000162626	7.24155e-05	8.88968e-05	-0.000498829	-0.000332871	-0.000381322	-0.000356697	0.000233891	-0.002	-0.00133	-0.00418	-0.0022	-0.00825	-0.00302	-0.00364	-0.00228	-0.00574	0.00179	-0.00725
3.2222	-6.80356e-05	0.000115096	0.000187645	0.000115862	0.00055116	-5.29496e-09	0.00038835	3.46573e-05	0.000133752	-0.000233902	-0.00134	0.000485001	-0.000363408	-0.00329	0.00383	0.00151	-0.00606	0.00571	-0.00133	0.00157	0.00176
3.2218	0.000192761	0.000172648	0.000262704	0.000362077	0.000248911	0.000824152	8.32205e-05	0.000901307	0.000445871	0.00052626	0.000250342	0.000121268	0.000908448	0.00412	0.000589478	-0.00302	0.00267	-0.00137	0.000883805	0.000671614	0.00087895
3.2214	0.000396861	0.000391335	0.000275213	0.000202763	0.000515601	0.000672335	0.000693481	0.000346656	0.00169	7.13776e-09	0.00275	0.00206	0.00273	0.00576	0.00648	-0.000252049	0.00315	0.00365	-0.000441869	-0.000223837	-0.000219706
3.22099	-0.000147406	-0.000299256	5.004e-05	2.89676e-05	-0.000480043	2.64748e-09	-0.000443828	-0.000277322	-0.000133757	-0.0006432	-0.000250325	-0.00327	-0.004	-0.00961	-0.00678	-0.00555	-0.00752	-0.00662	-0.00574	-0.00716	-0.00439
3.22059	0.000442217	0.000598513	0.000100079	0.000289662	0.000320028	0.000260259	3.38613e-09	0.000762644	0.000757981	0.00146	0.000667565	0.00133	0.00236	0.00494	-0.000294689	0.00429	0.00582	0.00114	-0.00243	-0.000895433	-0.0022
3.22018	0.000147406	0.000299256	0.000150116	0.000289662	-8.89003e-05	0.000130125	-0.000277393	0.00010399	0.000222927	0.000584715	-0.000333795	-0.0023	0.00109	0.00137	-0.00589	-0.00479	-0.00121	-0.000456458	-0.00354	-0.00179	-0.0011
3.21978	0.000532928	0.000448885	0.000375291	0.000666223	0.000711174	0.000585582	0.00186	0.0018	0.00129	0.00134	0.00242	0.00606	0.00291	0.00741	0.00943	0.00454	0.00703	0.00479	0.00221	0.00291	0.00483
3.21937	1.13389e-05	0	1.25097e-05	0.000159314	5.33381e-05	0.000260259	0.000305132	-0.000346656	-0.000713394	-0.000701672	0.000417223	-0.00315	-0.00436	-0.00604	-0.00442	-0.00429	-0.00315	-0.00297	-0.0042	-0.00134	-0.00308
3.21896	0.000498911	0.000379826	0.000175136	0.00042001	0.000515601	0.000455452	0.000499307	0.00135	0.00093633	0.000350824	0.00066754	0.00315	-0.00109	0.00384	0.00295	0.00151	0.00242	0.000684573	0.00243	-0.0008955	0.00549
3.21856	0.000498911	0.000425865	0.000300233	0.000477942	0.000408925	0.000628958	0.00027739	0.00159	0.00232	0.00234	0.00442	0.00182	0.00382	0.00686	-0.00147	0.00529	0.00703	0.00456	0.000441869	-0.000223886	0.00571
3.21815	0.000487573	0.000230197	0.000125097	0.000362077	0.000408925	6.50668e-05	0.000443828	0.000450653	0.000490458	0.00087709	0.000417231	0.00206	0.000726762	0.00576	0.00354	0.00227	0.00145	-0.0016	0.00265	0.00425	0.0033
3.21775	0.000294811	0.000195668	0.000125094	0.000362077	0.000480043	0.000477141	0.00036061	0.000970638	0.000802568	5.84587e-05	0.000500651	-2.96035e-08	0.00436	0.000823442	-0.00442	0.00555	0.00291	0.00388	0.000220893	0.00112	0.00043942
3.21734	-7.93711e-05	0.000172648	0.000175136	-8.68971e-05	-3.55569e-05	-0.000195192	8.32205e-05	-0.000970638	-0.000445867	-0.00117	-0.000250325	-0.00158	-0.00363	-0.00329	-0.00943	-0.01034	-0.00703	-0.000912802	-0.00464	-0.00157	-0.00571
3.21694	0.000623639	0.000552473	0.000637994	0.000868986	0.000408925	0.000867528	0.00119	0.0017	0.00174	0.00234	0.00175	0.00534	0.00709	0.01235	0.01503	0.00756	0.00897	0.00685	0.00552	0.00336	0.00571
3.21654	0.000374184	0.000207178	6.25497e-05	0.000391044	7.11192e-05	6.50668e-05	0.000138699	3.46691e-05	-8.91698e-05	0.00111	0.00167	0.00121	-0.00109	-0.000548971	-0.00265	0.000504185	-0.00218	-0.00319	-0.00199	-0.00694	-0.000219706
3.21613	0.000158745	0.000610023	0.000362781	0.000101382	0.000515601	0.000216882	0.000693481	0.000658647	0.000847155	0.000701672	0.002	0.00218	-0.000545058	-0.0022	-0.00413	-0.00252	-0.000484966	0.000228206	-0.00354	0.000447728	-0.00154
3.21573	0.000158745	0.000425865	0.000100076	0.000260696	0.000426705	0.000628958	0.000582524	6.93278e-05	0.000445867	0.000701672	-0.000333787	-0.00121	0.002	-3.35081e-08	0.00118	0.00101	0.000727425	-0.00114	-0.00309	0.00336	-0.00374
3.21533	0.000249456	-2.30186e-05	0.000387801	0.00042001	0.000355587	0.00102	0.000804438	0.000935973	4.45916e-05	0.000116951	-0.000500659	0.00109	-0.00164	0.00741	0.00855	0.000504185	0.00921	-0.000684596	-0.00133	2.73271e-08	0.000439486
3.21492	0.000442217	0.000425865	0.000763091	0.000448976	0.000497822	0.000650646	0.000721221	0.000866641	0.0012	0.00087709	-0.000166881	0.00182	0.00309	0.00137	0.00177	0.000504185	-0.00194	0.00365	0.00619	0.00336	0.00417
3.21452	0.000385522	0.000517944	0.000625485	0.000738638	0.000693395	0.000780776	0.000610264	0.00121	0.00062422	0.00152	0.002	0.00679	0.00327	0.00659	0.0112	0.00504	0.00242	0.00593	0.0084	0.000447773	0.00242
3.21412	0.00051025	0.000184158	0.000312742	0.000405527	0.000391146	0.000195194	0.000915395	0.00142	0.00107	0.00222	0.00167	0.000242512	0.000545058	0.000548998	0.00413	0.00176	0.00485	0	0.0011	0.00336	0.000878928
3.21371	-2.26755e-05	1.15122e-05	-0.000212665	0.000130351	0.000231132	5.29496e-09	-0.000277387	0.000658647	-0.000579633	0.000467793	-0.000417206	-0.000363744	0.000726781	-0.00192	0.00354	-0.0058	-0.00388	-0.00091278	-0.0011	-0.00694	-0.00286
3.21331	0.000170083	0.000253217	0.000325252	0.000318628	0.000480043	8.6755e-05	0.00011096	-0.00055465	0.000757981	0.000409315	0.00134	0.000485037	0.000545076	0.00329	-0.00206	-0.00328	-0.000969908	0.00114	-0.00265	-0.00425	-0.00308
3.2129	0.000283472	0.000391335	0.000287723	0.000159314	0.000586719	0.000802464	-8.32122e-05	0.000415988	0.00013377	-5.84587e-05	0.000333795	0.00109	-0.00164	-0.00631	-0.00354	-0.00302	0.00145	-0.00388	-0.00442	-0.00358	5.36454e-08
3.2125	0.000294811	0.000264727	0.000587956	0.000275179	0.000177794	-4.33764e-05	0.000416089	0.000623982	0.000267523	0.00146	0.000584112	-0.000121256	0.00273	-0.000274499	0.00501	0.00429	0.00388	-0.000912825	-0.000883783	0.00291	0.00242
3.21209	3.40167e-05	4.60395e-05	2.50194e-05	-2.89662e-05	3.55587e-05	-0.000542205	-0.00036061	-0.000693313	8.91742e-05	-0.000935563	-0.00134	-0.00158	0.00182	-0.000274499	-0.00442	-0.01008	-0.00364	-0.00434	-0.00442	-0.00448	-0.00549
3.21169	0.000181422	0.000333786	0.00041282	0.000448976	0.000462263	0.000867528	0.00022192	0.000104004	0.0012	0.00164	0.00025035	0.0023	-0.00218	6.70162e-08	0.00265	-0.00202	0.00218	0.000912871	-0.00221	-0.000447683	-0.00176
3.21129	1.13375e-05	-6.90603e-05	-2.50206e-05	0.000304145	0.000800071	0.000281947	0.000471567	-0.000173332	-0.000535045	5.84657e-05	-1.01861e-08	0.00243	-2.21784e-08	0.0011	0.000589419	-0.00202	0.000242454	-0.0016	-0.00155	-0.00537	-0.00439
3.21089	0.000317489	8.05667e-05	0.000250194	-5.79353e-05	0.000195573	-0.000216882	0.000582524	0.00034665	0.000891742	0.000760145	-0.000166906	-0.00012128	-0.00254	-0.00165	-0.000294783	-0.00151	-0.00364	-0.00205	-0.000662881	-0.00179	-0.00352
3.21049	0.000555606	0.000207178	0.000237684	0.000535875	0.000142237	0.000281947	0.000721221	0.000727979	0.00174	-0.0006432	1.01861e-08	0.00109	0.00164	-0.000274466	0.000589478	0.00353	-0.00121	0.00319	-0.00088376	-0.000895433	0.00154
3.21008	0.000544267	0.000230197	0.000275213	0.00014483	0.000515601	0.000694023	0.00074896	0.00079731	0.00138	0.000994036	0.00225	0.00279	0.00509	-0.00247	0.00265	0.00832	0.00339	-0.00274	0.00486	0.00716	0.000878906
3.20968	0.000113388	0.000253217	2.50181e-05	0.000159314	-5.33399e-05	-0.0003687	-0.000221917	-0.000207997	-0.00143	-7.13776e-09	8.34346e-05	-1.48017e-08	-0.000726762	-0.00494	-0.0056	-0.000252105	-0.00436	-0.00799	-0.000662859	-0.00201	-0.00396
3.20928	0.000102048	-2.81002e-09	3.75266e-05	0.000217246	0.000444484	0.000650646	-0.000804438	0.000207987	0.000535045	-0.0006432	-2.03722e-08	0.00121	-0.00273	0.00137	-0.00825	-0.00605	-0.00461	-0.00639	-0.00177	-0.00448	-0.00308
3.20888	0.000578284	0.000356806	0.000212665	0.000289662	0.000640057	0.000281947	0.000443828	0.000901307	0.00147	-0.000701672	0.000500676	0.00158	0.000181704	-0.0011	0.00206	0.00277	-0.00461	0.00251	0.000441913	0.00044775	-0.00374
3.20848	0.000192761	0.000103589	0.000512897	0.000651739	0.00028447	0.00023857	0.000527046	0.000658647	0.000356697	0.00146	0.000417223	0.000606281	-0.000726744	0.00165	0	0.00479	0.00242	0.000912825	-0.000220946	-0.00179	-0.00396
3.20807	0.000396861	0.000356806	0.000375291	0.000202763	0.000320028	0.000975969	0.000305132	0.000693313	0.00214	0.000935563	0.00142	0.000363769	-0.000545058	0.00274	-0.000294724	0.00025208	0.00315	0.00593	-0.00309	0.00112	-0.000219732
3.20767	0.000850417	0.000448885	0.000550427	0.00060829	0.00107	0.000390388	0.00133	0.00132	0.000980917	0.00275	0.001	0.00461	0.00109	0.01016	-0.00147	0.00555	0.00364	-0.00228	0.00265	0.000447773	0.00681
3.20727	0.000226778	0.000207178	0.000300233	0.000246213	-1.77829e-05	0.000910905	0.000249648	-0.000104004	0.00187	-0.000233902	-8.34613e-05	-0.00146	-0.00145	-0.00439	-0.00206	-0.00101	-0.00606	0.00342	-0.00022099	-0.00515	-0.00198
3.20687	0.000351506	0.000218687	0.000350271	0.000405527	-2.17033e-09	0.000433764	0.00105	0.00104	0.000668807	0.00234	-0.000667565	0.00279	0.00127	0.00659	0.00472	0.000252049	0.00121	-0.000228229	0.00088376	-0.00157	-0.00308
3.20646	0.0004082	0.000587003	0.000287723	0.000391044	0.000977865	0.000715711	0.00103	0.000970638	0.00147	0.000467787	0.000333787	0.0023	0.00436	0.000274526	0.00472	0.00378	-0.00194	2.78571e-08	0.00199	0.000671614	-0.00593
3.20606	0.00030615	-0.000115097	7.50594e-05	0.000202763	0.000444484	0.000347011	-0.000221911	-0.000173325	0.000891742	0.000116951	0.00184	0.000121268	-0.00654	-0.00412	-0.00324	-0.00832	-0.00582	-0.00045639	-0.00088376	-0.00873	-0.00483
3.20567	0.000340167	0.000299256	0.000162626	0.000173797	0.000248911	0.00019519	0.000804438	0.000935973	0.000980917	0.00234	-0.000584129	0.00121	0.00182	0.00137	-0.00265	0.000756189	0.00121	-0.00319	-5.39417e-08	0.00269	0.00176
3.20526	0.000170083	0.000299256	0.000225175	0.000926918	0.000355587	0.000780776	0.000998613	0.00104	0.00111	0.000584715	-0.000667573	-0.00012128	-0.000363408	0.00769	0.00589	0.000252019	0.00558	0.00183	0.00685	-0.00246	-0.00154
3.20486	0.000260795	0.000322276	0.000350271	0.000434493	0.000764512	0.000520517	0.00105	0.00101	0.000891742	0.00175	0.00309	0.00255	0.002	0.00329	0.00442	0.00126	0.0063	-0.000228206	0.00398	0.00627	0.00483
3.20446	0.000487573	0.000598513	0.000375291	0.000564841	0.000693395	0.000412076	0.000859917	0.00118	0.00205	0.00199	0.00534	0.00485	0.00745	0.00604	0.00472	0.000252049	0.00485	0.00548	0.00508	0.00918	0.00417
3.20406	-2.26755e-05	3.45319e-05	0.000212665	-7.24126e-05	-0.000640057	-0.000130125	-0.000277387	-0.000311984	-0.000668807	0.000233902	-0.000750985	-0.00279	-0.000181642	-0.00247	-0.00324	6.15427e-08	-0.00436	-0.00228	-0.00354	-0.00627	-0.00857
3.20366	0.000521589	0.000494924	0.000625485	0.000738638	0.000604498	0.000802464	0.000998613	0.000519985	0.00205	0.0024	0.00275	0.00485	0.00436	0.00631	0.00648	0.00176	0.00703	0.00365	0.00243	0.00582	0.01033
3.20326	0.000192761	2.81002e-09	0.000262704	0.00023173	0.000391146	0.000260259	0.000277393	0.000311998	-8.91653e-05	0.000292375	-0.001	2.96035e-08	-0.000726708	0.00247	-0.00707	0.00202	-0.00121	-0.00342	-0.00309	0.00246	-0.00374
3.20286	0.000136067	-3.45284e-05	-7.50569e-05	-0.000130346	1.77811e-05	0.000173508	-0.000332871	3.46691e-05	-0.00111	7.13776e-09	-0.00309	-0.0002425	-0.00491	-0.00439	-0.00825	-0.00706	-0.0063	-0.00319	-0.00398	-0.00873	-0.000878906
3.20245	0.000385522	0.000379826	0.000312742	0.000275179	0.000497822	0.000715711	0.000915395	0.000831976	0.000267523	0.000409309	0.00142	0.00352	0.0069	0.00741	0.00265	-0.00126	-0.00315	-0.000228206	0.00331	-0.00246	-0.000439464
3.20206	0.000147406	0.000702102	0.000587956	0.000593807	0.00114	0.000477141	0.000638003	0.000589316	0.000891742	0.00187	0.00292	0.00255	0.00563	0.00961	0.00884	0.00555	0.00291	0.00365	0.000441891	0.00269	0.00176
3.20166	0.00030615	0.000207178	0.000337762	0.000680706	0.000533381	0.00106	0.000859917	0.00010399	0.00129	0.00152	0.00292	-0.000970074	-0.002	0.00714	-0.000294783	0.00479	0.00242	0.00297	0.00287	0.00537	0.00439
3.20126	2.26801e-05	-0.000172648	-5.00363e-05	-0.00018828	0.000693395	-8.67485e-05	-0.000471567	8.46327e-09	-0.000401275	-0.000526243	-0.00209	-0.00352	0.000545094	-0.00823	-0.00118	-0.000504109	-0.00606	-0.00297	-0.0095	-0.00716	-0.00901
3.20086	0.000419539	0.000494924	0.000475368	0.000448976	0.000497822	0.000281947	0.000915395	0.000831976	0.00111	0.000233879	0.00167	0.00109	0.00109	-0.000823552	0.00324	0.00101	0.00606	-0.000912871	-0.0011	-0.00269	-5.36454e-08
3.20046	-0.000124728	9.20766e-05	1.25067e-05	0.000275179	-0.000337808	-0.00017351	2.77326e-05	-0.000762644	-0.000222945	-0.000526266	-0.00192	-0.00279	-0.00472	-0.00988	-0.00619	-0.00807	-0.00461	-0.01004	-0.00464	-0.00358	-0.00703
3.20006	0.000102052	0.000115099	0.000287723	0.000246213	0.000497822	0.00023857	0.00139	0.00128	0.000312119	0.000760145	0.00125	0.00218	0.000363408	0.00302	0.00118	0.00025213	0.000969981	-0.00274	0.00486	-0.000671547	0.0011
3.19966	0.000226778	0.000333786	7.50582e-05	-0.000144831	0.000142235	0.000455452	-0.000721221	0.000138663	8.91742e-05	-0.000701672	0	0.000485025	-0.00563	-0.000274499	-0.000884173	-0.00378	-0.00533	-0.0105	0.0011	-0.000223864	-0.00396
3.19926	0.000498911	0.000172648	0.000375291	0.000405527	0.000408925	0.000802464	-8.32205e-05	0.000831976	0.000222931	0.00129	0.00134	0.000848781	0.004	0.00576	-0.00531	0.00479	-0.00339	0.00342	0.000441869	-0.000671614	0.000439442
3.19886	0.000249456	0.000230197	0.000212665	0.000347594	0.000693395	0.000173501	5.5473e-05	-6.93382e-05	8.91653e-05	0.000116934	0.00192	0.00133	0.00182	0.00549	-0.00324	0.00176	0.00509	0.00251	-0.00486	0.00022381	0.00043942
3.19846	0.000521589	0.000322276	0.000250194	4.34507e-05	0.000640057	0.000433764	0.000832178	0.000658647	0.000535045	0.00164	0.0015	0.0023	0.000908448	3.35081e-08	0.000884203	-0.000504134	0.00242	0.00297	0.00177	2.73271e-08	0.0022
3.19806	0.000430878	0.000310766	0.000225175	0.000405527	0.000248911	-0.000173506	0.000138696	0.000173328	0.000847155	0.00087709	-0.000751001	0.00218	0.00164	-0.00522	-0.00354	0.00151	-0.000242483	-0.00616	-0.00376	0.00112	0.00264
3.19766	0.000283472	0.000414355	0.000250194	0.000637256	0.000995644	0.000628958	0.00103	0.00125	0.000847155	0.00152	0.000834438	0.00388	0.00672	0.00165	0.00914	0.00277	0.00194	0.00548	0.000662815	0.000447705	0.0033
3.19726	0.000147406	3.45307e-05	0.000162626	-1.44814e-05	-8.8895e-05	0.000195196	0.000610264	0.000658647	0.000401289	-0.000935563	1.01861e-08	-0.00194	0.000181704	-0.00769	-0.00147	-0.00151	-0.00242	-0.00274	-0.00265	-0.00336	-0.00374
3.19687	0.000487573	0.000540964	0.000487878	0.000289662	0.000586719	0.000867528	0.000776699	0.000658647	0.000356688	0.00246	0.00284	0.00303	-0.00182	0.000548943	0.00177	0.0058	-0.00558	0.000456367	-0.000662881	-0.000671636	-0.00461
3.19647	0.000260795	0.000276237	0.00040031	0.000333111	0.000320028	0.000433764	0.00036061	0.00079731	0.00169	5.84657e-05	0.00225	0.00291	0.00054504	-0.00412	-0.00295	0.00302	0.00194	-0.00183	0.00442	0.00336	0.00198
3.19607	0.000181422	0.000379826	0.000137607	4.34522e-05	0.00055116	0.000303635	0.000332871	0.0017	0.000445871	0.000935563	0.00426	0.000485049	4.43568e-08	0.000549053	0.00206	0.00655	0.00315	0.00662	0.00221	-0.00022381	0.00132
3.19567	0.000419539	2.30174e-05	0.000187645	0.000405527	0.000515601	0.000173501	0.000499307	0.000658647	-0.000535045	0.00087709	0.000250317	0.000363744	-0.000181722	-0.00247	0.00236	-0.00302	-0.00412	-0.00183	-0.000883827	-0.00493	0.00043942
3.19528	0.000396861	0.000471904	-1.52706e-09	0.000304145	0.000231132	0.000672335	0.00024965	0.00055465	0.000668807	0.00117	0.00134	-0.00133	0.00345	0.00384	0.00619	-0.00101	0.00776	0.00183	-0.000441913	0.000447705	0.000439442
3.19487	0.000238117	-9.20766e-05	5.00413e-05	2.89691e-05	0.000391146	-0.000498829	5.5484e-05	0.000762644	0.000490458	-5.84587e-05	-0.000584095	-0.000727513	0.000726781	0.00604	-0.00619	-0.00403	-0.00752	-0.00114	-0.0053	-0.00269	-0.00901
3.19448	-2.26755e-05	0.000241707	3.75316e-05	4.34522e-05	7.1121e-05	0.000325323	0.000998613	-0.000207987	0.000178357	0.000233902	-0.000166872	0.0017	-0.000726708	0.00137	-0.00413	-0.00277	-0.00145	-0.0016	0.00022099	-0.00448	0.00065924
3.19408	0.000260795	0.000702102	0.00041282	4.34493e-05	3.55587e-05	0.000433764	0.000277393	0.000381322	0.00125	-0.0006432	0.00142	-0.000485025	0.00636	-0.0011	0.00236	0.00454	-0.000242483	-0.000684619	0.000883783	0.00179	0.00308
3.19368	0.000442217	0.000656062	0.000300233	0.000376561	0.000444484	0.000498829	0.000443828	0.000589316	0.000847155	0.000233897	0.000834446	0.00146	-0.00164	-0.0022	0.01149	0.00277	0.00218	-0.00137	-0.00287	0.00269	-0.000878906
3.19328	-9.071e-05	0.000310766	0.00042533	-5.79309e-05	0.000213352	0.000216882	0.00036061	0.000277329	0.00062422	0.000116951	8.34529e-05	-0.000363757	-0.00382	-0.00165	-0.00265	-0.00454	-0.000242454	0.000912848	-0.00155	-0.00381	0.0011
3.19288	0.000238117	0.000460395	0.000362781	0.000593807	0.000622278	0.00121	0.000638003	0.00111	0.00111	0.00175	0.00467	0.00303	0.00418	0.00604	0.0056	0.00353	0.00655	0.00548	0.00729	0.0047	0.00461
3.19249	1.13362e-05	9.20766e-05	0.000225175	0.000144828	0.000195573	0.000216878	-0.000249659	-0.000623982	4.45764e-05	0.000116934	-0.00117	-2.96035e-08	-0.00127	-0.01016	-0.00354	-0.00378	-0.00558	-0.00525	-0.00795	-0.00537	-0.00396
3.19209	4.53579e-05	0.000207178	0.000512897	0.000217246	0.00010668	5.29496e-09	-2.77326e-05	-0.000311984	0.000356706	0.00111	-0.00117	-0.0017	-0.00327	-0.00137	-0.00236	-0.00479	-0.00606	0.00183	0.000441935	-0.000895411	-0.00043942
3.19169	0.000328828	0.000633043	0.000437839	0.00060829	0.000373367	0.00117	0.00074896	0.00153	0.000178344	0.000935563	0.00259	0.00146	0.00672	-0.000274526	0.00855	0.00227	0.0097	0.00456	0.00243	0.00918	0.00813
3.19129	0.000158745	0.000126609	-0.000162626	0.000173797	0.000391146	-0.000433764	0.000443828	0.00010399	-0.000891742	0.000233879	-0.0015	-0.00218	-0.00254	-0.00384	-0.00383	-0.01185	-0.00606	-0.00365	-0.00199	-0.00336	-0.00769
3.1909	7.93734e-05	8.05702e-05	0.00042533	0.000333111	0.000444484	-0.000195192	-0.000138693	-0.000242656	0.000178353	-0.000292358	0.000417231	0.0017	0.00182	0.00329	0.00295	-0.00429	-0.00315	2.78571e-08	-0.000662815	-0.00425	0.00198
3.1905	0.000260795	0.000172648	0.000450349	0.000405527	0.000195573	0.000173506	0.000665742	0.000519985	0.00161	0.00105	0.000667557	0.00182	0.000363372	-0.000274499	0.00589	0.00025208	0.00364	-0.00411	0.00265	-0.000895456	-0.000439464
3.1901	0.000340167	0.000517944	0.000150116	0.00060829	0.000515601	0.000477141	0.000693481	0.00104	0.000178357	0.000116957	0.000667573	0.00388	0.000545094	0.00467	-0.00118	0.00025213	-0.00485	-0.00205	0.0011	0.0008955	0.00264
3.18971	0.000283472	5.75493e-05	0.000162626	0.000202763	0.000320028	0.000173506	0.000527046	0.00101	4.45871e-05	0.000760145	-0.00108	0.000121256	-0.00345	-0.00439	-0.00413	-0.00176	0.000242483	-0.0016	0.00133	0.00112	-0.00593
3.18931	2.26767e-05	0.000241707	0.000112586	0.000202763	8.8895e-05	0.00023857	0.000443828	-0.000173332	0.000713394	-0.000175424	0.000166881	-0.000242525	-2.21784e-08	-0.00192	-0.00383	0.00555	0.00242	-0.00228	-0.00177	0.000223837	-0.00396
3.18891	0.000566945	0.000437375	0.000575446	0.000434493	0.000728954	0.000585582	0.000776699	0.00135	0.00147	0.00193	0.00367	0.00461	0.00309	0.00604	0.00206	0.00227	0.008	0.00228	0.00309	0.00291	0.00615
3.18852	0.000181422	0.000115099	-0.000112585	0.000217246	-1.77751e-05	0.00017351	-0.000471567	6.93382e-05	-0.000312101	0.000467793	0.00041724	-0.00327	-0.00436	-0.00274	-0.000294654	-0.00277	-0.00291	5.57143e-08	5.39417e-08	-0.00381	-0.00308
3.18812	0.000181422	0.000184158	-3.05412e-09	0.00042001	0.000480043	0.000802464	0.000610264	0.000935973	0.00062422	0.00158	0.00108	0.00655	0.004	0.00604	0.00442	0.00176	0.00388	0.00297	0.00133	-0.00112	0.00308
3.18773	0.000215439	0.000299256	-0.000225175	-0.000144831	0.000462263	-6.50668e-05	0.000332871	-0.000415988	0.000445867	0.000701672	0.00108	-0.00206	0.00254	-0.00576	-0.00914	-0.00277	-0.00194	-0.00297	-0.00265	-0.00313	-0.00286
3.18733	4.53545e-05	-0.000207178	-0.000112589	7.2414e-05	0.000231132	-0.000390388	-0.000859917	0.000381322	0.000222931	0.00011694	0.000166881	-0.00121	-0.00182	-0.00741	-0.000294754	-0.00504	-0.00897	-0.00365	-0.00906	-0.00739	-0.00176
3.18693	0.000430878	0.000425865	0.000387801	0.000695189	0.000782292	0.000759087	0.00119	0.000970638	0.00152	0.0006432	0.00317	0.00146	0.00309	0.00467	0.000589508	-0.00176	-0.000484918	-0.000456367	0.00597	0.00358	0.00374
3.18654	0.000430878	0.000333786	-0.000162626	0.000448976	0.000533381	6.50646e-05	0.000305132	0.000831976	4.45871e-05	0.000526254	-0.000417223	0.0017	-0.00109	0.000548998	0.000589449	-0.00555	-0.000727449	-0.00274	-0.00398	0.000671592	0.000439464
3.18615	7.93723e-05	-1.15099e-05	6.25485e-05	0.00023173	0.000231132	-0.000347011	-0.00036061	-0.000277325	0.000980917	0.00187	-0.0015	0.000848794	-0.000181686	-0.00467	0.000589449	0.00403	-0.00388	0.00319	-0.00508	-0.000895456	0.00615
3.18574	0.0006123	0.000552473	0.000650504	0.00042001	0.000640057	0.000954281	0.00119	0.00153	0.00093633	0.00257	0.00217	0.00279	0.00472	0.00384	0.00531	0.0058	0.0097	0.00936	0.00641	0.0056	0.00725
3.18535	0.000238117	0.000241707	2.50194e-05	0.00018828	7.11174e-05	0.000433764	0.000804438	0.000658647	0.00062422	0.0006432	0.00134	0.00133	-0.00109	0.00192	-0.00678	-0.00681	-0.00364	-0.00616	-0.00199	-0.000671592	-0.000878928
3.18496	0.000192761	0.000299256	0.000587956	0.000289662	-7.11174e-05	0	0.000194175	0.000450653	-0.00062422	-0.000526254	0.00108	0.000848794	-0.004	-0.000548998	-0.00236	-0.00126	-0.00194	-0.000228206	-0.00442	0.00201	0
3.18456	0.0004082	4.60418e-05	-0.000175136	0.000506908	0.000497822	0.000390388	0.000443828	0.000208001	0.00178	0.000994036	-0.000500651	0.00146	0.00327	0.00137	-0.00236	-0.00302	0.00558	0.000912871	0.00574	0.00493	-0.00439
3.18417	1.13412e-05	0.000230197	3.75316e-05	0.000246213	0.000320028	-8.67485e-05	2.77448e-05	-6.93244e-05	0.00093633	-5.84587e-05	-0.000750985	-0.000485001	-0.000545022	-0.000823442	0.000589508	-0.000252019	-0.00121	-0.00844	-0.00641	-0.00313	0.00065924
3.18377	0.00030615	0.000138118	0.000475368	0.000362077	0.000924527	0.000650646	0.000554785	0.000762644	0.00116	0.000760145	0.001	0.0017	0.000726762	-0.00329	0.00678	0.00454	-0.000969908	-0.000912802	0.00508	0.00537	0.00352
3.18337	-0.000102049	2.30209e-05	-0.000462859	-0.000405527	-0.000160012	-0.000412076	0.000499307	-0.00118	-0.000490458	-0.000292358	-0.00225	-0.00521	-0.00709	-0.00659	-0.00737	-0.0063	-0.00752	-0.00776	-0.00751	-0.01231	-0.00923
3.18298	0.000442217	6.90592e-05	0.000550427	0.000289662	3.55587e-05	0.000390388	0.000832178	0.000658647	-0.000133761	5.84727e-05	0.000584112	0.00327	0.00454	0.00384	0.00589	0.00731	-0.000242483	-0.00114	0.00265	0.00179	0.00176
3.18259	0.000396861	0.000437375	0.000237684	0.000506908	0.000391146	0.000455452	0.000776699	0.000450653	0.00143	0.000584721	0.00267	0.0023	0.00236	-0.00165	-0.000589478	0.00126	0.00145	0.00228	0.00265	0.000223837	0.00308
3.18219	0.000521589	0.000402845	0.000437839	0.000738638	0.000711174	0.000737399	0.00074896	0.00149	0.000802568	0.00281	0.00142	0.00424	0.002	0.00933	0.00295	0.00529	0.00533	0.00319	0.00177	0.00269	0.00065924
3.1818	0.000158745	0.000207178	2.50206e-05	-0.000115863	0.00026669	0.00015182	-5.54757e-05	3.46691e-05	-0.000757981	0.000175424	-0.00267	-0.000363757	-0.000908412	-0.00137	-0.00383	-0.00907	0.00218	-0.00548	-0.00199	-0.000223837	-0.00264
3.1814	4.53545e-05	5.75482e-05	1.25082e-05	0.000246213	0.000160012	-0.00015182	0.00038835	0.000623982	0.00125	0.000292358	0.000500659	-0.0017	-0.00164	0.000548971	-0.00472	-0.00378	-2.95999e-08	-0.00479	-0.00707	-0.00134	-0.00176
3.181	0.000419539	0.000241707	0.000150116	0.000130351	0.000177794	0.0003687	0.000554785	0.00013867	0.00111	0.00146	0.000166906	0.000727562	0.00145	-0.000274433	0.00295	0.00529	-0.00121	0.00114	0.000883827	0.00134	-0.00308
3.18061	0.00030615	0.000529454	0.000262704	0.000637256	0.000800071	0.000672335	0.00038835	0.00114	0.00187	0.000701672	0.00325	0.0057	0.00418	0.00302	0.00678	0.00807	0.0063	-0.000228229	0.00508	0.00694	0.00505
3.18022	0.000181422	0.000195668	5.00413e-05	7.24184e-05	0.00010668	4.33808e-05	0.000499307	6.93382e-05	-8.91653e-05	0.000994036	0.000166906	-0.000848769	-0.00363	0.00165	-0.00707	-0.00328	0.00339	0.000912871	-0.000662793	-0.00448	-0.00198
3.17982	0.000147406	0.000218687	0.000125097	0.000173797	0.000426705	6.5069e-05	0.000665742	0.000727979	0.000980917	0.000116957	8.34613e-05	0.00012128	0.00382	0.00549	0.00531	0.00151	5.91998e-08	0.00114	-0.000220893	0.00537	0.00176
3.17943	0.000351506	0.000195668	0.000375291	0.000289662	0.000355587	0.000433764	0.000416089	0.00121	0.000668807	0.000350842	0.00134	0.000727549	-0.000726726	0.00549	0.00383	0.00479	0.00267	-0.00183	0.00309	-0.000447705	0.0011
3.17904	0.000249456	0.000218687	0.000212665	0.000333111	0.000426705	0.000563893	0.000970874	0.00055465	0.000267532	0.00158	0.00117	0.00146	0.00218	6.70162e-08	0.000884232	-0.00529	0.00727	0.00388	0.00243	-0.00291	0.00505
3.17864	0.000294811	8.05667e-05	0.000137607	0.000173797	0.000320028	0.000975969	0.000554785	0.000589316	0.000222927	-0.0006432	-0.000667573	0.00315	-0.00218	-0.00302	-0.00442	-0.00429	-0.00315	-0.00205	-0.00354	-0.00112	-0.00417
3.17825	0.000158745	0.000310766	0.000475368	0.000347594	7.11174e-05	4.33764e-05	0.000832178	0.00024266	0.000178348	0.000760145	0.000250334	0.00146	0.00345	0.00384	-0.00177	0.00378	-0.000242483	0.00228	-0.00331	0.00224	0.00417
3.17786	2.26767e-05	0.000207178	0.000162626	8.68971e-05	0.000160012	8.67507e-05	-3.38613e-09	0.000346653	0.000267518	0.000818618	0.000834438	0.000848781	-0.00236	0.00192	-0.000884203	-0.00403	-0.000727473	-0.000228229	-0.000220968	-0.00179	0.000439442
3.17746	-3.4019e-05	1.15071e-05	0.000225175	-0.000101385	-0.000426705	4.33721e-05	2.77326e-05	-6.93382e-05	-0.00062422	-0.0006432	-0.00192	-0.000485049	-0.00309	-0.00137	-0.00442	-0.00101	-0.000727498	-0.00319	-0.000883827	-0.00246	-0.00483
3.17707	0.000430878	0.000368316	0.000537917	0.00042001	0.000746733	0.000542205	0.00117	0.00156	0.000891742	0.00129	0.0025	0.00182	0.00654	0.00823	0.01415	0.01059	0.00461	0.00981	0.00265	0.00537	0.00615
3.17668	0.000147406	0.000195668	0.000250194	-0.000144831	0.00028447	-0.000108445	0.000527046	0.00111	-0.00013377	0.000701672	0.000250317	0.00121	0.00363	-0.0022	-0.000294783	0.0063	-0.000727498	-0.000456458	0.00199	0.00269	-0.000439508
3.17629	0.000192761	0.000310766	5.00375e-05	0.000333111	0.00028447	0.000433764	0.00108	0.000242656	0.00129	-0.000233897	0.00142	0.000848781	0.00054504	0.00082347	-0.00413	0.000756214	0.00364	-2.78571e-08	-0.00442	-0.00269	-0.00132
3.17589	0.000328828	0.000195668	0.000387801	0.000159314	0.00028447	4.33764e-05	0.000804438	0.000589316	0.000133761	0.00105	-0.000751001	-0.000121256	0.004	0.00714	-0.000589449	-0.000756239	0.000242483	-0.00251	0.00331	0.00448	-0.00132
3.1755	9.07123e-05	-1.15085e-05	-0.000237684	0.000202763	-0.000177792	-0.000108439	-0.000110954	-0.000693313	0.00125	0.000584727	-0.00142	-0.000363757	-0.00218	-0.00604	-0.00206	-0.00429	0.00218	-0.00434	-0.00486	-0.0056	-0.00439
3.17511	5.66945e-05	0.000287747	0.000250194	0.000202763	3.55587e-05	0.000195194	8.32178e-05	0.000381322	0.000222936	-0.00111	0.000166889	0.00291	0.000363372	-0.00274	-0.00147	-0.00277	-0.00291	-0.00548	-0.00287	-0.00291	-0.00154
3.17471	0.000192761	0.000644552	0.000337762	0.00018828	-0.000124454	0.00060727	0.000277393	0.00107	0.00169	0.00123	0.000917891	0.00449	0.00309	0.00769	0.00177	0.00857	-0.00121	0.00525	0.00221	0.00224	0.0033
3.17432	0.000181422	0.000230197	0.000212665	0.000159314	0.000160014	8.67528e-05	-2.77393e-05	6.93313e-05	0.000445871	0.00117	0.000166889	0.00146	0.00254	-0.00247	-0.00118	0.00202	0.000242483	-0.000684619	-0.000441891	-0.00537	0.000878928
3.17393	0.000102049	0.000437375	0.000225175	0.000448976	0.000746733	0.000520517	0.000804438	0.000935973	0.00152	0.00164	0.00142	0.00133	0.00363	0.00494	-0.00324	-0.00151	-0.000727473	0.000228179	0.00508	0.00269	0.000219706
3.17354	-9.07112e-05	-0.000103589	5.00388e-05	-7.24155e-05	-0.000480043	-2.16882e-05	-0.000443828	-0.000450653	8.91742e-05	-0.000175418	-0.002	-0.00146	0.00145	-0.01125	-0.000884173	-0.00302	-0.00364	-0.00205	-0.00442	-0.00269	-0.00308
3.17314	5.66934e-05	-1.1511e-05	5.00375e-05	0.000246213	0.000124454	8.67507e-05	0.000166433	0.00055465	-0.0012	-0.000760145	-0.000333787	-0.00158	0.000363354	-0.00247	-0.00442	0.00353	-0.000242507	-0.00274	-0.00309	0.00179	-0.00505
3.17275	0.000385522	0.000115097	3.75278e-05	0.00014483	-0.000195573	-0.000477141	-0.000416089	-0.000311994	-0.00093633	-0.0014	0.000750993	-0.000606293	0.00109	-0.000823525	-0.00147	-0.00277	-0.00461	-0.00319	-0.00287	-0.00448	-0.000439486
3.17236	0.000464895	0.000575493	0.000325252	0.000521392	0.000711174	0.000585582	0.000443828	0.00055465	0.00103	0.00111	0.00075101	0.0023	0.00291	0.0011	0.00265	0.00227	0.0017	0.000456435	-0.000662815	0.00336	0.00087895
3.17196	0.000283472	0.000184158	0.000225175	0.000115863	-0.000302249	0.000390388	-5.54813e-05	0.000415988	0.000178344	0.000701672	-8.34529e-05	-0.00146	0.00054504	0.00082347	0.00442	0.00378	-0.00509	-0.00639	-0.00133	-0.000223886	0.00417
3.17157	0.000464895	0.000460395	0.000512897	0.000304145	-0.000160014	0.000585582	0.000416089	0.000970638	0.000668807	0.000526254	0.000500668	0.00097005	0.00145	-0.00165	-0.00206	-0.00176	-0.000727449	0.000912825	0.000220946	-0.0047	-0.00154
3.17119	1.38414e-09	0.000414355	-0.000187645	0.000289662	0.000746733	-8.67507e-05	0.000471567	-3.46615e-05	0.000267527	-5.84657e-05	0.000417231	-0.0034	0.00254	-0.00082347	-0.00619	-0.000504134	0.00048499	0.000228229	-0.00155	0.00224	-0.00374
3.1708	0.0002041	0.00010359	0.000162626	0.000260696	-0.000106674	-0.000130127	0.000194178	0.00107	-0.000267518	0.00087709	0.000500676	-0.000485013	-0.00382	-0.00357	-0.00265	-0.00227	-0.000484942	-0.00525	-0.00177	-0.00269	-0.00198
3.1704	0.000283472	0.000644552	0.00040031	0.000173797	0.000711174	0.000477141	0.000416089	0.000935973	0.00152	0.000292352	0.00275	0.00364	0.002	0.00165	0.01297	0.000252019	-0.000242532	0.00205	0.00309	0.0047	0.00571
3.17001	0.00051025	0.000253217	0.000462859	0.000622773	0.000497822	0.000433764	0.000887656	0.00114	0.00093633	0.00129	0.002	0.00388	0.00581	0.00439	0.00589	0.0063	0.01018	0.00753	0.00309	0.00582	0.00198
3.16962	0.000555606	0.000460395	0.000325252	0.000304145	0.000160018	0.000498829	0.000970874	0.000277332	0.00116	0.00105	0.00209	0.00158	-0.00145	0.00412	0.00354	-0.00277	-0.000484918	-0.00183	0.00155	-0.00201	0.00154
3.16922	0.00030615	0.000253217	0.000562936	0.00018828	0.000426705	0.000390388	0.000582524	0.000970638	0.000312114	0.00205	1.01861e-08	0.00206	0.000726762	-0.00192	3.5977e-08	0.00958	0.000727473	0.00114	-0.00309	0.00381	0.00087895
3.16884	0.000498911	0.000115099	0.000137607	0.000391044	0.000675616	0.000347011	0.000582524	0.000901307	0.000579633	0.00211	0.00117	0.00388	0.000363372	0.00549	-0.00354	-0.00025208	0.00655	0.00251	0.000220946	-0.00112	-0.000878928
3.16845	0.000124728	-3.45307e-05	-0.000100079	-0.000101383	-8.88986e-05	2.16856e-05	-0.00011096	-0.000623982	-5.44275e-09	-0.000994036	-0.0015	-0.00194	-0.00436	-0.00412	-0.01238	-0.0063	-0.00921	-0.00228	-0.00354	-0.00358	-0.00198
3.16806	0.000249456	-1.1511e-05	0.000137607	0.000405527	-0.00028447	0.000325323	-0.000443828	0.000346653	-0.000133766	-0.00052626	0.000166881	0.000363757	-0.00382	-0.00494	-0.00413	-0.00907	-0.0017	-0.00183	-0.00729	-0.00403	-0.00549
3.16766	0.000476234	0.000138118	0.00042533	0.000304145	0.000480043	0.00084584	0.000582524	0.00135	0.000713394	0.000935563	0.00142	0.00109	0.00472	0.00329	0.00855	0.00126	0.00461	0.000228252	0.00398	0.00313	0.00264
3.16727	0.0002041	1.15122e-05	-2.50169e-05	-7.24126e-05	-0.000248911	-0.000780776	0.00038835	0.00013867	0.000802568	-0.0006432	-0.00117	0.000970074	-0.00182	-0.00302	-0.00177	-0.00151	-0.00752	-0.0073	-0.00354	-0.000895411	-0.0022
3.16688	0.00030615	0.000264727	1.52706e-09	0.000376561	0.000604498	0.000867528	0.000970874	3.46691e-05	0.000802568	0.00187	0.00134	0.00291	0.00363	-0.00274	0.00265	-0.00101	0.00485	0.00799	0.00133	0.00224	2.68227e-08
3.1665	0.000442217	0.000610023	0.00040031	0.000376561	0.000711174	0.000195194	0.000832178	0.000831976	0.00165	0.000701672	0.00108	-0.00146	0.00454	-0.00357	0.00324	0.00781	0.00194	-0.00297	0.00376	-0.000447728	0.00396
3.1661	0.0004082	0.000310766	0.000262704	0.000318628	0.000320028	0.000151815	0.000471567	0.00079731	0.000847155	-0.000116951	0.00192	0.004	0.00273	0.00906	0.00324	0.00126	0.00218	0.00822	-0.00398	0.000895433	0.000439442
3.16571	0.000294811	9.20801e-05	-3.75278e-05	0.000506908	-0.000248911	0.0003687	0.00074896	0.000623982	0.00116	0.00158	0.000667565	0.00194	0.000908448	0.0011	0.000884203	0.00378	-0.000727425	0.00137	0.00287	0.0047	-0.0022
3.16532	6.80356e-05	0.000161138	0.000162626	0.000101385	0.000213352	0.000650646	-0.000443828	0.000104004	1.08855e-08	-0.00216	0.00025035	-0.00243	-0.000545022	-0.00631	7.1954e-08	-0.00504	-0.00509	-0.00525	-0.00221	-0.00627	-0.00549
3.16494	0.000136067	0.000172648	-0.000125094	0.000275179	0.00026669	0.00023857	8.32233e-05	-6.93244e-05	-0.00017834	0.00105	0.000500684	-0.000606257	-0.00273	0.0011	-0.000884114	-0.00504	-0.00873	-0.00365	-0.00221	-0.00448	-0.0033
3.16454	0.000521589	0.000506434	0.000450349	0.000405527	0.000408925	0.000954281	0.000859917	0.0018	0.00103	0.00117	0.00159	0.00485	0.004	0.01071	0.00472	0.00681	0.00776	0.00297	0.00773	2.73271e-08	0.00791
3.16415	0.000249456	0.000138118	0.000325252	0.000246213	0.000373367	0.000694023	0.00133	0.000485319	0.00169	0.00181	-1.01861e-08	0.000727525	0.00509	0.00549	-0.00206	0.00126	-0.0017	0.00456	-2.69708e-08	0.00873	0.0011
3.16377	-6.80311e-05	1.15122e-05	0.000237684	-4.34464e-05	4.34065e-09	6.5069e-05	-0.000416089	-0.000277318	-0.000847155	-0.000584715	-0.00167	-0.000242488	-0.00327	-0.000274433	-0.00118	-0.00706	-0.00436	-0.00571	-0.00376	-0.00201	-0.00396
3.16337	0.000113387	-4.60418e-05	0.000137607	5.79295e-05	7.11139e-05	0.00023857	0.000471567	-0.000381322	0.000579633	0.000818618	-0.000333795	0.00158	0.00127	-0.000274554	-0.00206	0.000252019	0.00558	-0.000912871	-0.00199	0.00269	0.0022
3.16298	0.000362845	0.000218687	0.00041282	0.000246213	0.000657836	0.0003687	0.000554785	-0.000415988	-0.00017834	0.00105	-0.000584095	0.00012128	-0.000363336	-0.00302	0.000294783	0.00277	0.00364	-0.00114	5.39417e-08	-0.00291	0.00308
3.1626	0.000351506	0.000460395	0.00042533	0.000376561	8.89003e-05	0.000563893	0.000721221	0.000519985	0.000222945	0.000292375	0.002	0.00303	0.00145	0.00412	0.00737	0.00353	-0.00339	-0.000228152	0.00155	0.00381	-0.000219679
3.16221	0.000113387	9.20766e-05	0.000137607	-0.000115868	1.77751e-05	4.33721e-05	0.000887656	-0.000450653	-0.000891742	0.000233879	0.000166872	-2.96035e-08	-0.00218	-0.00686	-0.000294783	0.00353	-0.00461	-0.00616	0.000441847	-0.00291	-0.00132
3.16182	0.000430878	0.000644552	0.000200155	0.000333111	0.000480043	0.000281947	-0.000110951	0.000623982	0.00103	0.0014	0.000667573	0.000727562	0.004	0.00247	-0.00531	-0.00176	-0.000242425	-0.00251	-0.000220893	-0.00269	0.000878972
3.16143	0.00030615	5.75482e-05	0.000500388	0.000362077	0.000480043	0.000433764	0.000554785	0.00101	0.000802568	0.00134	0.00167	0.00352	0.00218	0.00412	0.01002	0.00302	0.00267	-0.000456435	0.0011	0.00448	-0.000659218
3.16104	1.134e-05	0.000115099	0.000100079	0.000130349	-0.000106674	-2.16856e-05	-0.000166433	0.000519985	0.000356701	0.00052626	-0.001	-0.00267	2.21784e-08	0.00274	-0.0056	-0.00807	-0.00436	-0.00388	-0.00265	-0.00224	-0.00374
3.16065	0.0004082	0.000345296	0.000312742	0.000506908	0.00055116	0.000650646	0.000249659	0.00101	0.000757981	0.0017	0.0015	0.00315	0.00309	0.00823	7.1954e-08	0.00151	0.00776	-0.000228152	-0.00199	0.00179	0.00593
3.16027	0.000317489	0.000161138	0.000337762	0.000362077	0.000480043	0.000542205	0.000554785	0.000485319	0.000535045	0.00117	0.00117	0.000121256	0.00509	0.000274499	-0.000884173	0.00454	0.00558	0.000684619	-0.0053	0.000671592	0.00198
3.15987	0.000328828	0.000172648	0.000125097	4.34507e-05	0.000195573	0.000650646	0.00074896	0.000346656	0.00125	0.00087709	0.00075101	0.000242525	0.00236	0.00274	0.00707	-0.00907	0.00267	2.78571e-08	-0.00155	0.00493	0.00308
3.15949	0.000487573	0.000241707	0.000450349	0.00018828	0.000337808	0.000325323	0.00011096	-0.000589316	0.000891742	0.00187	-0.00142	0.00133	0.00182	0.00549	-0.00236	-0.00101	0.00582	-0.00297	0.00376	-0.00246	-0.000878906
3.1591	0.000464895	0.000276237	5.00363e-05	0.000550358	0.000764512	0.000737399	0.000721221	0.00191	0.00232	0.0014	0.00209	0.000363744	0.00509	0.01071	0.0109	0.00529	0.00679	0.00776	0.00508	0.00358	0.00132
3.15871	0.000453556	0.000356806	0.000450349	0.000637256	0.000888968	0.00124	0.000776699	0.00104	0.00138	0.00146	0.00242	0.00437	0.00836	0.00439	0.00707	0.00403	0.00485	0.00548	0.00464	0.00336	0.00483
3.15832	0.000544267	0.000264727	0.00042533	0.000333111	0.000622278	0.000802464	0.00027739	0.000727979	0.00093633	0.00228	-0.000250342	0.000848781	-0.00145	0.00384	0.00118	0.00555	0.00145	-0.00274	0.000662815	0.00224	0.00154

## Sheet: Fig. 4a_0.5V
	1.73427	1.73184	1.72943	1.72702	1.72462	1.72222	1.71983	1.71745	1.71508	1.71271	1.71034	1.70799	1.70564	1.7033	1.70096	1.69863	1.69631	1.69399	1.69168	1.68937	1.68707
3.79503	-0.000189443	0.000196257	-0.000280505	-0.000186639	-0.000302713	-0.000198541	8.34927e-05	0.000415148	-0.0018	-0.00162	-0.00202	-0.00328	-0.000966908	0.00184	0.00187	-0.00499	-0.00387	0.00153	0.00267	0.00424	0.000253327
3.79444	0.000378886	0.000356831	0.000340613	0.001	-5.50361e-05	0.00103	0.000709723	0.0028	0.00207	0.00189	0.00487	0.0018	0.00604	0.00922	0.00637	0.00832	0.01064	0.00367	0.00356	0.01034	0.00735
3.79386	0.000516662	0.000767186	0.000500902	0.000793206	0.00129	0.000827239	0.000709723	0.000726518	0.0018	0.00108	0.000951022	0.0036	0.00338	-0.000368868	0.01836	0.01099	0.01515	0.0052	0.01306	0.0106	0.01115
3.79328	-0.000258331	-0.000142729	-0.000360649	-4.66545e-05	-0.00046783	-0.00026471	-0.000626226	-0.00145	-0.000933333	-0.00269	-0.00131	-0.00131	-0.00387	-0.00148	-0.00712	-0.00699	-0.00613	-0.0049	-0.00119	6.47243e-08	-0.00355
3.7927	0.000344442	0.000410355	0.000520938	0.000629899	0.000522869	0.000397075	0.000918465	0.0013	0.00227	0.00207	0.000951046	0.0054	0.00314	0.00553	9.14725e-08	0.00999	0.00129	0.00337	0.00623	0.0122	0.00785
3.79212	-0.000327219	-0.000410355	-0.000500902	4.66639e-05	-0.000550388	-0.000562523	-0.000584478	0.000207587	-0.000933333	-0.0018	-0.000950999	-0.00147	-0.00459	0.000368941	-0.00824	-0.00166	0.00387	0.00459	-0.000296753	6.47243e-08	0.000760122
3.79154	0.000585551	0.00046388	0.000260469	0.000466592	0.000577907	0.00079415	-0.000208746	-0.000207582	0.00167	0.00269	0.000475499	0.00328	0.0087	0.00369	0.00824	0.00399	0.000967086	0.00551	0.00208	0.00663	0.00329
3.79096	-0.000189443	1.78433e-05	-0.000320577	-0.000349944	-0.000330233	-0.000595612	-0.00054273	-0.000155677	-0.00147	-0.00117	-0.000832133	-0.00262	-0.00822	-0.0059	-0.01124	-0.00566	-0.00645	0.000918304	-0.00416	-0.01432	-0.00127
3.79037	0.000447774	-1.78451e-05	0.000420757	-0.000186641	0.000275189	0.000595612	-1.01925e-08	0.00025946	0.00127	8.98015e-05	0.00416	0.0018	0.00314	0.00553	0.00674	0.00732	0.00999	-0.00306	0.00564	0.00663	0.00329
3.78979	0.000155002	0.000124894	-6.01042e-05	4.66639e-05	0.000137603	0.000430164	-0.000125237	-0.000934094	-0.0016	2.19294e-08	-0.000950999	0.000818899	0.00435	-0.00516	0.00562	0.00866	-0.00129	-0.00153	0.000890531	0.00477	-0.00431
3.78921	8.61069e-05	0.000624454	6.01042e-05	0.000489922	0.000577907	0.000397075	-0.000417484	0.000985989	0.00173	0.00117	0.00166	0.00115	0.00701	0.00812	0.00599	0.00866	0.0087	0.00582	0.000890413	0.00636	0.00735
3.78863	-0.000120555	-0.000285465	-0.000280505	-0.000303285	5.50388e-05	-0.000132358	0.000250491	0.000467047	-0.000733333	-0.00153	0.000713267	-0.00197	0.00749	0.00111	-0.00562	-0.00499	0	-0.00582	0	0.00239	0.00481
3.78805	0.000223887	7.13679e-05	0.000180327	0.000676558	0.00046783	0.00026472	0.000125249	0.000778412	0.00153	0.00117	-0.000237744	0.00115	0.00314	0.01107	0.00674	0.00233	0.00484	-0.00398	0.00564	0.00689	0.00963
3.78747	0.000172221	-0.000107046	-8.01403e-05	-2.3324e-05	-0.00019263	-0.000661791	-0.000459233	-0.00223	-0.0012	-0.000359274	-0.00238	-0.00557	-0.00121	0.000737809	-0.00862	-0.00233	-0.00516	0.00245	0.000296883	0.00345	-0.00507
3.7869	0.000275553	0.000356831	6.01122e-05	0.000443262	0.000687985	0.000397075	-0.000333979	0.000155693	0.000400013	-0.000628743	-0.000237732	0.00131	0.00604	0.00369	0.00187	-0.00233	0.00548	0.00704	0.00653	-0.00159	0.00177
3.78631	-0.000464996	-0.000374672	0.000200361	4.66639e-05	-8.25527e-05	-0.00023162	0.000709723	-0.00104	1.6276e-08	-0.00126	-0.00166	-0.00295	-0.00604	-0.00332	-0.00412	-0.000998602	-0.00774	-0.00122	0.00119	-0.00265	0.0038
3.78573	-0.000103334	3.56813e-05	-0.000220397	-0.000746547	0.000550388	-0.00023163	-0.000333992	0.000934094	0.000399993	0.000359283	-0.00416	0.000491304	0.00532	-0.00553	-0.00375	-0.003	-0.000322405	-0.00857	-0.00267	0.00212	-0.00405
3.78515	0.000447774	0.000856394	0.000180323	0.000349944	0.00046783	0.000893418	0.00109	-5.18993e-05	0.00187	0.000718575	0.00226	0.00557	0.000241692	0.000737698	0.00375	0.002	0.00999	0.00122	0.01484	0.00451	0.00633
3.78457	0.000241109	0.000178414	-4.00741e-05	-0.000326614	-0.000247677	0.000397075	0.000292235	0.000570835	0.000533327	-0.00305	-0.00107	-0.00197	-0.00653	-0.00738	0.00637	0.00533	0.000644713	0.000306054	0.00119	0.00398	0.00355
3.78399	-0.000361664	-0.000124887	0.000280505	5.69569e-09	6.71859e-09	-0.000562523	0.000667975	0.000467058	1.6276e-08	0.000718602	0.00214	3.99836e-08	0.00677	-0.000737661	9.14725e-08	0.00333	0.00064481	-0.00459	-0.000593589	0.00106	-0.00076002
3.78342	8.61104e-05	0.000196257	0.000400721	2.33296e-05	-0.000247675	-3.30896e-05	0.000125245	-0.000518941	0.0012	0.00089823	0.00143	0.00328	0.00121	0.00184	0.00187	0.00233	0.000967118	0.00429	0.00564	0.0106	0.00456
3.78284	-8.61121e-05	-0.000214098	-0.000280505	-2.84784e-09	-0.000412791	-0.000463254	-0.000333992	-0.000570835	-0.0012	-0.0018	0.000832133	-0.00229	-0.0029	-0.00148	-0.0045	0.00033285	0.00226	0.000612152	-0.00505	-0.00345	-0.000760096
3.78226	0.000533884	0.000356831	2.00381e-05	9.33207e-05	0.000577907	0.000198541	-8.34927e-05	-5.18879e-05	0.0016	0.000988054	0.000713279	-0.00032753	-0.00096686	0.00369	-0.0045	0.00333	-0.000322334	-0.000918243	0.000890502	0.00398	-0.00203
3.78168	0.000654439	0.000214098	0.000260469	0.000373274	0.000605427	0.00106	0.000584478	0.000830306	0.0016	0.00189	0.00166	0.00213	0.00435	0.00295	0.00487	0.00533	0.01193	0.00245	0.00237	0.01166	0.00659
3.7811	0.000447774	7.13679e-05	0.000140254	0.000536581	0.000330233	-0.000132355	0.000333992	0.000830306	0.00187	0.000988054	0.00262	0.00213	0.00532	0.00516	0.00487	0.000332923	0.01161	0.00429	0.00861	0.00504	0.00177
3.78052	8.61069e-05	0.000392514	-4.00761e-05	-0.000186641	0.000275189	-0.000132365	-0.000125254	-5.19045e-05	-0.00127	-0.000718602	-0.0025	0.0018	0.00121	-0.00443	0.00337	-0.00599	-0.00516	0.000612121	-0.00594	-0.00292	0.000253296
3.77995	0.000275553	5.35228e-05	-0.000400721	0.000303285	0.000632946	0.000893418	-0.000208746	0.00135	0.0008	-0.000449124	0.0019	0.00426	0.00556	0.00258	0.00412	0.00799	0.01418	0.00398	0.00742	-0.000795361	0.000506689
3.77937	-0.000189443	0.00023194	-0.000440793	-4.66545e-05	-0.000522869	0.000165454	-0.000250482	1.26694e-08	-0.000399987	0.000269487	0.000356657	-0.00115	-0.000483394	0.00664	0.0015	-0.00599	0.00484	-0.00337	-0.00148	0.000795387	-0.00633
3.77879	-0.000103329	0.000160577	-0.000240433	0.000279955	-8.25527e-05	8.07849e-09	-0.000709723	0.00104	0.001	0.000538956	-0.00131	3.99836e-08	-0.000241663	-0.00443	0.003	-0.00033281	0.00548	-0.00275	0.000296883	-0.00186	6.18546e-08
3.77822	-0.000137775	0.000392514	-2.00337e-05	2.84784e-09	0.000330233	0.000893418	0.000626226	0.00031137	-0.000133327	-0.000718575	0.000713279	-0.0018	0.00218	-0.000368823	0.003	-0.00533	0.00419	0.00551	0.00534	-0.00026508	-0.000253327
3.77764	5.16697e-05	-0.000214098	-0.000300541	5.69569e-09	-0.000660466	-0.000198531	-0.001	-0.00025946	0.000533347	-0.000718566	-0.00166	-0.00147	0.00266	-0.00221	-0.00637	0.00233	0.00161	-0.00765	-0.000593589	-0.00186	0.00329
3.77706	0.000223887	0.000446038	0.000200357	-0.000139982	0.000357752	0.000926508	0.00129	-0.000518941	0.00187	0.00171	0.00166	0.000655061	0.00556	-0.00295	0.01012	-0.00166	0.00226	0.01163	-0.00297	0.00318	0.00785
3.77648	-0.000155	0.00023194	0.000240433	0.000419933	-8.2561e-05	-3.30929e-05	-0.000125249	0.00161	0.0018	0.000628752	0.00285	0.00032753	0.01209	0.00701	0.0015	0.00266	-0.00226	0.00153	-0.00505	0.00477	0.00405
3.77591	-0.000843882	-0.000642295	-0.000220397	-0.00124	-0.00011008	-0.00119	-0.00138	-0.000570835	-0.000266673	-0.00117	-0.00273	-0.00835	-0.00338	-0.0166	-0.00674	-0.01698	-0.00419	-0.00888	-0.00178	-0.00557	-0.00152
3.77533	-0.000344442	-2.17792e-09	-0.000340613	4.66569e-05	-0.000963179	0.000132355	0.00016699	-0.000778412	-0.0014	-0.00144	-0.00178	-0.00115	-0.0029	-0.00996	-0.00599	-0.00399	-0.00484	0.00275	-0.00237	-0.00371	0.00152
3.77476	0.000292775	0.000267623	-0.000120216	0.000419933	-0.00046783	-0.000496344	0.000250491	0.000103788	0.0004	-0.000808407	-0.00321	0	-0.0029	-0.00148	-0.00225	0.00732	0.00322	-0.0052	0.00653	0.000265111	-0.000253357
3.77418	0.000723327	0.000142736	0.000280505	0.000186641	0.000880621	0.000926508	0.000292247	0.000674624	-0.000599987	0.00225	0.00262	0.00328	0.00725	0.00848	0.00899	0.00832	-0.000644681	0.00643	0.00297	0.00848	0.00608
3.77361	-0.000430552	-0.000356831	4.00741e-05	-0.000279955	-0.000192633	-0.000661791	-0.000292235	0.000415158	-0.000399993	0.000538947	-0.0025	-0.00246	-0.00193	-0.01328	-0.01461	-0.00033285	-0.00451	-0.00337	-0.00742	-0.00424	-0.00228
3.77303	0.000671661	0.000892077	0.000280505	0.000443262	0.000275194	0.00142	0.000459233	0.00135	-0.000133327	0.00135	-0.000594377	0.00442	0.00653	0.00148	0.00674	0.00899	0.00516	0.00214	0.00594	0.00504	0.00355
3.77246	0.000292775	-0.000356831	0.000340613	0.000186634	-0.000660466	0.000529433	-0.000166998	0.000467042	-0.001	-0.00062877	0.00107	-1.99918e-08	0.000483418	-4.50277e-08	0.00112	0.00499	0.00516	-0.00275	0.00831	-0.00133	0.00228
3.77189	0.000154997	0.000285465	0.000380685	0.000279955	0.000302713	0.000893418	0.000500981	0.00135	0.000533327	-0.000449124	-0.00202	0.00278	0.00314	0.00885	0.00562	0.003	0.00999	-0.00306	-0.01009	0.0061	0.00355
3.7713	-0.000172221	-7.13697e-05	-0.000641154	-0.000186641	-0.000192641	-0.000893418	0.000459233	-0.00104	-0.00307	-0.000988054	-0.00214	-0.00573	-0.0029	-0.01475	-0.00412	-0.00566	-0.00645	-0.00214	-0.00267	-0.00583	-0.00228
3.77073	3.44424e-05	0.000303306	2.00337e-05	-0.00016331	0.000302713	-3.30929e-05	0.000333983	0.000934094	0.00026666	0.000538929	0.00297	0.00213	-0.00653	-0.00111	-4.57362e-08	-0.000332923	0.01289	0.00214	0.01039	0.00477	0.00836
3.77015	5.16645e-05	0.000178414	0.000240433	0.000443262	0.000577907	0.000992687	0.00041748	0.0014	0.000866667	-8.9832e-05	0.00476	0.00262	-0.000483466	0.01586	0.00599	0.01165	0.00419	0.01041	0.00505	0.00636	0.0076
3.76958	3.44407e-05	3.56795e-05	-0.00012022	-0.000536581	-0.000798063	-0.000363985	0.000125237	-0.000985989	-0.00113	0.00053892	-0.00214	0.000163734	-0.00121	-0.00148	0.000749269	-0.003	-0.00806	-0.000918335	-0.000593707	-0.00424	0.00355
3.76901	-6.88918e-05	-0.000446038	-6.01122e-05	-0.000396603	-2.75249e-05	-6.61858e-05	0.000375727	-0.000518941	-0.001	-8.9841e-05	-0.000951046	0.00328	0.00145	0.000368779	0.00112	-0.000665846	-7.87041e-08	0.00275	-0.00327	0.00318	-0.00405
3.76844	0.00049944	0.00046388	0.000520938	0.000653229	0.000302713	0.00109	0.000960214	0.000207571	0.0018	0.0018	0.00273	0.00475	0.00459	0.00332	0.01349	0.01298	0.00387	0.00245	0.0098	0.00769	0.0076
3.76786	-0.000223887	-3.56848e-05	-0.000701262	0.000233294	-0.000632946	-0.000198541	-0.000292243	-0.0008822	-0.000866667	0.000628752	-0.00011889	-0.00229	-0.00677	-0.00295	-0.003	-0.00566	-0.00935	-0.00184	0.00416	-0.00133	-0.000506739
3.76729	-0.000344442	0.000374672	-0.000120218	-0.000256626	-0.000550388	-0.000595612	-0.000333992	0.000726518	0.000199993	-0.000538947	0.000594377	-0.00246	0.00266	0.00258	-0.003	-0.00533	-0.00645	0.00214	-0.000890502	-0.00186	0.00127
3.76672	0.00772	5.3521e-05	0.000340613	0.000116643	-8.25637e-05	3.30816e-05	-0.00109	-0.000311375	-1.6276e-08	0.000628743	0.00035661	-3.99836e-08	0.00411	-0.00332	0.00487	-0.000332956	0.00516	-0.00214	-7.24666e-08	-0.00504	0.00101
3.76615	0.09026	-0.000142732	-0.000180325	6.99888e-05	0.000495349	-0.000463254	-0.000667975	0	0.0008	-0.000179646	-0.00226	-0.00115	-0.00242	-0.0059	-0.0015	-0.01032	-0.00516	0.00184	-0.00683	-0.000795334	0.00456
3.76557	0.000482218	0.000285465	8.01423e-05	0.000349944	0.000412791	0.00139	4.17434e-05	0.000207571	0.00046666	-0.000269478	-0.00011889	-0.000491336	-0.000725187	0.00221	-0.00337	0.00133	0.01128	0.00459	0.00564	0.00981	-0.00228
3.76499	-0.000120553	0.000570929	0.000601082	0.000466592	-0.000385272	0.000496344	-0.000125241	0.00119	0.0008	0.000988054	0.000951034	0.00491	0.00242	-0.00516	0.00337	0.00932	0.00774	0.00398	-0.000296788	0.00557	0.00203
3.76442	-0.000103334	-2.17792e-09	0.000480866	-2.84784e-09	-0.0001376	-0.00026472	0.000459233	0.000155677	0.000866667	-0.000359301	-1.45114e-08	0.000655077	-2.95069e-08	0.00775	0.0015	0.00366	0.00806	-0.000918304	0.00623	0.00239	0.00684
3.76385	0.000637217	0.000267623	0.000440793	9.33231e-05	0.000522869	0.000529433	1.01925e-08	1.26694e-08	0.000133347	0.000628779	0.0019	0.000163806	0.00193	-0.00627	0.00862	0.00566	0.00161	0.00765	-0.000890413	0.00345	0.00355
3.76328	-0.000189443	0.000267623	-0.000260469	0.000233294	0.000137594	0.000430164	4.17434e-05	0.000103783	-0.000400007	0.00225	0.00214	0.000655077	0.000241692	-0.0059	0.00899	-4.06358e-08	0.00355	-0.00398	0.00297	-0.000530249	0.0038
3.76271	0.000206665	0.000392514	0.000641154	0.000303285	0.000770543	3.30856e-05	0.000584478	0.000830306	0.00153	0.00225	-0.00119	0.00573	-0.000241745	0.00258	-0.00712	0.003	0.00193	-0.00398	-0.00178	0.00477	0.00456
3.76214	-8.61121e-05	-0.000160576	0.00014025	-0.00013998	-0.00046783	0.000430164	0.000918465	0.000103783	-0.001	-1.09647e-08	0.000237744	-1.99918e-08	0.00121	0.00406	0.000374627	0.00866	-0.0029	-0.00184	0.00267	-0.00239	0.00329
3.76157	1.72238e-05	0.000374672	0.000380685	-0.000116646	-0.000220152	0.000132362	-0.000584478	-0.00062273	0.000466673	0.000449124	-0.00202	-0.00115	0.00435	-0.00516	0.0015	0.00266	-0.0029	-0.00245	0.00534	0.0053	0.00887
3.76099	-0.000223887	-0.000374672	-6.01102e-05	-0.000303285	-0.000853101	-0.00023163	-0.000626226	-0.0015	-0.00173	-0.00234	-0.00202	0.00229	-0.00411	-0.00664	-0.00525	-0.00333	-0.00419	-0.00153	-0.00327	-0.00583	-0.00355
3.76042	0.000309997	0.00023194	0.000100178	-0.000326614	-5.50416e-05	-0.000363985	8.34927e-05	-0.000207582	0.00046666	-0.000449124	-0.000713279	-0.000491336	-0.00411	0.00184	-0.00412	-0.00366	-0.000322405	0.00214	-0.000296854	0.00106	0.00253
3.75985	0.000137773	-7.13697e-05	-6.01122e-05	-5.69569e-09	-0.000302713	-0.000496344	-0.000375744	-0.000207587	-0.00147	-2.19294e-08	-0.00107	-0.00164	-0.00242	-0.00553	-0.00487	-0.00599	-0.00677	-0.00888	0.00356	-0.00371	-0.000760122
3.75928	0.000327219	0.000267623	8.01403e-05	0.000279955	0.000798063	0.00116	0.000125237	-0.000259481	-0.00026668	0.000269451	-0.00214	0.00213	0.000483394	0.00184	-9.14725e-08	-0.00333	0.0029	0.01347	0.000593589	0.00477	0.00709
3.75871	-0.000309997	0.00023194	0.000120212	-0.00055991	0.000660466	-0.000165454	0.000208734	5.18817e-05	-0.000866667	0.000898213	-0.00345	-0.00147	0.00145	-0.00148	-0.000374747	-8.12716e-08	-0.0029	0.00337	0.00297	0.00239	0.00684
3.75815	-0.000137778	-0.000107051	-0.000460829	-0.000233296	0.000137594	-0.00023163	8.34927e-05	0.000103783	0.0008	-0.00108	-1.45114e-08	0.00164	-0.00218	0.00812	0.00112	-0.000332923	-0.00516	-0.00582	0.00386	0.00318	0.00329
3.75758	-0.000292775	0.000178415	0.000240433	-0.000186637	-0.000522869	-0.00076106	-0.000250491	-5.18941e-05	-0.000533333	0.000988054	0.000118878	-0.000818867	-0.00145	0.00553	-0.00749	-0.00533	0.000644745	-0.00398	-0.00416	-0.00239	0.00557
3.75701	0.000241109	-8.92041e-05	0.000340613	0.000233296	-8.25527e-05	-0.000562523	-0.000125237	0.000518941	0.00046668	0.00035931	0.00226	0.00278	0.0058	0.00775	0.00749	0.00333	0.00322	0.01102	7.24666e-08	0.00795	0.00355
3.75643	-0.000654439	-0.000249781	-0.000681226	-0.000489922	-0.00019263	-0.000628702	-0.00079322	-0.000415143	-0.0018	-0.00305	-0.0044	-0.00295	-0.00242	-0.00553	-0.00674	-0.00999	-0.01096	-0.00857	-0.00237	-0.00053017	-0.00431
3.75586	1.72255e-05	-0.000553087	0.000180329	-0.000513251	0.000687985	-0.000198531	0.00054273	0.000674624	0.0014	-0.000269451	-0.00143	-0.00344	0.00121	-0.000737661	0.00525	-0.00632	-0.00129	-0.00398	0.000593707	0.000795387	0.00203
3.75529	-0.000275553	-0.000392514	-0.000380685	0.000116648	-0.000495349	-0.000297806	-0.000584478	-0.000570835	-0.000733333	-0.00314	0	-0.00508	0.000483442	-0.000368868	-0.01461	0.00233	-0.01257	0.00429	-0.00801	-0.000795334	-0.00507
3.75472	-0.000172221	-0.000214098	0.000420757	0.00060657	5.50333e-05	-8.07849e-09	-0.00054273	0.00062273	-0.000666667	0.00189	-2.90228e-08	-3.99836e-08	0.000483394	0.00738	0.000374582	0.00333	0.00935	0.00337	0.00356	0.0053	0.00735
3.75415	0.000309997	0.000481721	0.000320577	-0.000303285	-0.000192639	-0.000132362	0.000709723	-0.000103793	0.000933333	0.000808398	0.000832133	-0.00115	0.000241692	0.00295	-0.000749382	0.00632	0.0087	-0.000612213	0.00594	0.00716	0.00507
3.75358	0.000258331	0.000535246	8.01483e-05	0.00060657	0.000963179	0.000827239	0.00134	0.00135	0.00113	0.000179664	0.00452	0.00442	0.00725	0.01291	0.00787	0.00866	-0.00161	0.01071	0.00327	0.00451	0.00937
3.75302	0.000120558	7.13697e-05	0.000500902	0.000139982	-5.50333e-05	8.07849e-09	0.000876717	0.00135	0.00046668	0.00252	-0.000237732	0.00557	0.00169	0.00664	0.00562	0.00999	0.00903	-0.00184	0.00178	0.00504	0.000253408
3.75245	-0.000120556	-0.000160576	-0.000260469	-0.000349944	-0.000660466	-0.000198541	-0.000208746	-0.000570835	-0.00053334	-0.000449124	-0.000951034	-0.00246	0.000483418	-0.00885	0.00225	0.000998635	0.000644713	0.00306	0.00356	0.00239	-0.00203
3.75188	-0.000396108	-0.000214098	-0.000641154	0.000186641	-0.000275189	-0.000628702	-0.000960214	-0.00109	-0.0022	-0.00413	-0.00238	-0.00147	-0.00363	-0.01734	-0.01049	-0.00166	-0.00903	-0.00735	-0.00297	0.00239	-0.00557
3.75131	3.44476e-05	0.000107053	4.8916e-09	-0.000186632	-0.00046783	-0.000132352	-0.000459233	0.000518941	0.000733333	-0.00053892	0.000118902	-0.000818834	-0.000483394	0.01033	0.00187	-0.00566	0.00806	-0.00184	7.24666e-08	0.00318	0.0038
3.75074	-0.000275553	0.000267623	4.00761e-05	0.000396603	8.25637e-05	0.000628702	0.000834968	0.0015	6.668e-05	0.000269487	-0.000713243	0.000818899	-0.00193	-0.000368779	0.0015	-0.002	-0.00193	0.00398	-0.00178	0.000530276	-0.00076002
3.75018	-0.00041333	-0.000321148	-0.000420757	-0.000466592	-0.000385272	-0.000397075	-0.00125	-0.00062273	-0.00147	-0.00198	-0.00369	-0.00459	-0.00483	-0.01254	-0.00862	-0.00399	0.000967118	-0.00765	-0.00119	-0.00265	-0.00177
3.74961	-0.000206665	-3.56795e-05	0.000360649	0.000373274	2.75249e-05	0.000132365	-0.000960214	0.000155693	0.000600013	8.9841e-05	2.90228e-08	0.000163806	-0.000725115	0.00111	-0.00112	0.00166	0.00484	-0.00459	0.000296883	-0.00106	-0.00101
3.74904	-0.000361664	-0.000142732	-0.000320577	-0.000139978	-0.000495349	0.000397075	-0.000333987	-0.000726518	-0.000466667	0.00089823	0.000356633	-0.000655093	-0.00314	-0.0048	-0.00599	0.00133	-0.0087	-0.00337	-0.00416	-0.00371	-0.00253
3.74848	-1.722e-05	-0.000160572	0.000480866	0.000233296	0.000385272	-0.000397075	0.00037574	0.000103793	0.00033334	-8.98123e-05	-0.00131	-0.00131	0.00459	-0.0048	4.57362e-08	0.00599	0.00258	0.00214	0.00505	0.00265	0.000506739
3.74791	0.000292775	-0.000267623	-4.00701e-05	-0.000326614	-0.000137594	0.000297809	-0.000500981	0.00031137	-0.000533327	0.000988054	0.00178	-0.000655077	0.0029	0.0048	0.00262	0.00699	-0.00129	0.00857	0.00267	-0.000530196	0.0076
3.74734	-0.000258331	-3.56831e-05	-2.00361e-05	-0.000326614	0.000330233	0.000496344	0.00109	5.18941e-05	0.000933333	0.00153	0.0025	-0.00131	0.00483	-0.0059	0.000374672	0.00599	0.00226	0.00184	0.00653	0.00875	0.000760071
3.74678	0.000568329	0.000517404	0.000300541	0.00055991	0.000192641	0.000297813	0.00138	0.00223	0.001	0.00144	0.000832168	0.00278	5.90138e-08	0.00332	0.01311	0.01165	0.00387	0.00979	0.00683	0.00345	0.00355
3.74621	-0.000137778	-0.000124893	-0.000200361	-9.33207e-05	0.000302713	0.000628702	0.000667975	-6.33472e-09	0.00046666	0.00117	-0.00238	-0.00262	-0.000966908	-0.000737772	-0.00375	-4.06358e-08	-0.000322405	-0.0049	0.00564	0.00583	0.000253327
3.74565	0.000189443	0.000267623	0.000220397	0.000396603	-6.71859e-09	0.00126	-0.000167002	0.000985989	0.000666653	-0.00162	0.00464	0.00131	0.0029	-0.000368941	0.0015	0.000665712	0.00645	0.0052	0.00445	0.00716	-0.00481
3.74508	-0.000619995	-0.000374672	-0.000320577	-0.000816536	-0.000632946	-0.000297803	-0.001	-0.000570835	-0.00107	0.00089823	-0.00273	-0.0054	-0.00363	-0.00738	-0.0015	-0.01198	0.00193	0.000918304	-0.00831	-0.01007	-0.00127
3.74452	-0.000568329	-0.000410355	-0.000480866	-0.000186634	-0.00107	-0.000363985	-0.00113	-0.000518936	-0.00173	1.09647e-08	-0.00297	-0.00426	2.95069e-08	-0.00443	-0.00337	-0.00366	-0.01289	0.000306122	-0.00445	-0.00212	-0.00329
3.74395	-0.000309997	-8.92059e-05	-0.000360649	4.66615e-05	0.000357752	4.03924e-09	-0.00138	-0.000415148	-0.0008	-0.000718575	-0.00297	-0.000982624	0.00459	4.50277e-08	-0.00112	-0.00166	0.00129	-0.00153	-0.00416	-0.00292	-0.00203
3.74338	-0.000120555	0.00023194	0.00010018	0.000233296	0.000990698	0.000231627	0.000876717	0.000155682	0.00253	0.000628761	0.00155	0.00704	0.000966884	0.00738	0.00599	0.00699	0.01064	0.00735	0.00208	0.00371	0.00481
3.74281	8.61138e-05	-7.13626e-05	-0.000100176	-6.99841e-05	-0.000660466	0.000330896	0.000292247	-0.000467037	0.0008	-0.000449097	-0.00166	3.99836e-08	0.00193	9.00553e-08	-0.0045	0.00533	-0.00129	-0.00306	0.00683	0.000530276	0.00279
3.74224	-0.000361664	3.56848e-05	0.000100182	-0.000186634	-0.000192633	0.000595612	0.00037574	-0.000415148	-6.66587e-05	-0.000359283	-0.00107	1.99918e-08	-0.00121	-0.00295	0.00187	0.00266	0.00322	0.00275	0.000593678	-0.00106	-0.00177
3.74168	-0.000516662	-0.000410355	-0.000220397	-0.000746547	-0.00046783	-0.000496344	-0.000166998	-5.18993e-05	-0.00053334	-0.000269478	-0.00011889	-0.0018	0.000241692	-0.00553	-0.01124	-0.00599	-0.00096715	0.000918243	-0.00653	-0.00451	0.00228
3.74111	0.000551107	8.92094e-05	0.000360649	0.000489922	0.000660466	0.000397075	-4.17434e-05	0.00166	0.000866667	-8.98123e-05	0.00357	0.00311	-0.00387	0.00148	0.0015	0.00732	-0.00129	0.00673	0.00683	0.00212	0.00557
3.74055	0.000637217	0.000321148	0.000741334	0.00112	0.000192641	0.000231634	0.000626226	0.0013	0.0024	0.00323	0.00333	0.00377	0.00725	0.00627	0.01536	0.00766	0.01483	0.00429	0.00327	0.01034	0.00557
3.73999	-0.000120558	1.78372e-05	0.000120212	-0.000186641	0.000247669	-6.61858e-05	0.000751472	0.000570835	0.000266653	-0.00126	-0.00143	-0.00115	0.000241663	0.0048	0.00787	0.003	0.0029	0.0052	-0.00653	0.00239	0.00076002
3.73942	-1.72179e-05	0.000606612	0.000280505	0.00060657	0.000275194	-0.000132352	0.000584478	0.00135	0.00227	0.00225	-0.000832121	0.000327579	-0.000725115	-0.000737661	0.00225	-0.003	0.000322437	0.00275	0.00534	0.00557	0.00405
3.73886	-0.000430552	-0.000499563	-0.000901623	-0.00058324	-0.00093566	-0.00023162	-0.00054273	-0.00171	-0.00013332	-0.00207	-0.00119	-0.00721	0.000966933	-0.0059	-0.01236	-0.00999	0.000322437	-0.00735	-0.00534	-0.00265	-0.00557
3.7383	0.000120553	0.000249781	4.00701e-05	0.000256626	0.000137594	3.30856e-05	0.00079322	0.000415148	-0.000933333	0.000898222	-0.00155	0.00246	0.00435	0.00406	0.000749307	0.01132	0.00838	0.00306	0.00475	0.00451	0.00279
3.73773	-8.61104e-05	0.000517404	0.000320577	0.000326614	0.000247675	0.000893418	0.000459233	0.0008822	0.0014	0.00089823	0.00107	-0.000327547	0.0029	0.00516	-0.00712	0.00266	0	0.00826	0.00445	0.00265	0.00532
3.73717	0.000361664	-0.000249781	0	0.000513251	0.000660466	0.000628702	0.000208742	0.00145	0.0018	0.00216	0.00357	0.00131	0.000725163	0.00406	0.00674	0.00533	0.00935	0.0101	0.00653	0.00239	0.00684
3.73661	-0.000568329	-0.000267623	-0.000340613	-0.000513251	-0.000412791	-0.000496344	-0.000375744	-0.00104	0.000466653	-0.00422	-0.00285	0.000491287	-0.00048349	-0.00701	-0.00637	-0.00433	-0.000967182	0.000612121	-0.00623	-0.00212	0.000506663
3.73604	0.000568329	0.000731503	-2.00337e-05	0.000629899	0.000247677	-3.30856e-05	0.000250495	0.00145	0.001	0.00207	0.0019	-0.000163754	-0.00121	0.00922	0.00412	0.00233	0.00741	0.000918304	0.00445	0.00769	0.00405
3.73548	0.000275553	-8.92112e-05	0.000140248	0.000303285	0.000247669	0.0002978	0.000751472	-0.000155693	0.000199987	0.00162	0.00107	0.00246	0.00363	0.00111	0.00412	0.000998602	0.00322	0.0049	0.01069	0.00398	0.00101
3.73492	-0.000309997	-3.56813e-05	-0.000420757	6.99911e-05	-0.000577907	-0.000463254	0.00037574	0.00109	-0.000133327	-0.000538929	0.00011889	0.00065511	-0.00145	-0.00848	-0.00375	-0.00166	-0.00161	-0.00306	0.00148	0.000265138	-0.00152
3.73435	3.44476e-05	0.000410355	0.000180329	0.000233296	0.000110083	0.00113	8.35052e-05	0.00062273	0.000200013	0.00144	-0.000118849	0.00213	-0.000483394	0.00885	0.0045	0.000332956	0.00613	0.00704	0.01009	0.00981	0.00431
3.73379	-0.000292775	-0.000321148	0.000200357	0.000676558	-6.71859e-09	-6.61858e-05	-0.000709723	-0.000259481	0.000199987	0.00171	-0.000356657	-0.00197	0.000966836	-0.00295	0.00262	-0.00632	0.00129	-0.00153	-0.00148	0.00239	-0.00152
3.73323	0.000275553	8.92094e-05	0.000220397	0.000186639	0.000357752	-0.000363985	0.00104	-0.00031136	-0.00107	0.00162	-0.000475499	0.00016379	0.00266	0.00738	-0.000374627	0.00166	0.00322	0.00245	0.00623	0.00398	0.00279
3.73267	-0.000241109	-5.35228e-05	-0.000260469	-0.000139975	-0.000357752	9.9272e-05	-0.00138	0.000155688	-0.000399993	-0.00296	-0.00119	0.00065511	0.00145	4.50277e-08	0.00112	-0.00266	0.00806	0.00153	-0.00267	-0.000795308	0.00203
3.73211	0.000464996	0.000267623	8.01403e-05	0.000629899	0.00135	0.00169	0.00134	0.00213	0.002	0.00413	0.000237732	0.00426	0.01064	0.00996	0.01087	0.00999	0.00709	0.00826	0.01069	0.00875	0.0114
3.73155	-0.000137778	-1.78433e-05	-6.01102e-05	-0.00060657	-0.000165119	-0.000297809	-0.000333992	-0.00031137	-0.000866667	-0.00108	0.000475499	0.0018	-0.00411	0.00148	-0.00487	-4.06358e-08	-0.01257	-3.73646e-08	-0.00327	-3.23621e-08	-0.00557
3.73098	0.000154997	0.000214098	-0.000260469	0.000256626	5.50361e-05	0.000496344	-0.000333992	-0.000155688	0.00113	0.000628752	0.000475499	-0.00328	0.00169	0.00553	-0.00674	0.00266	-0.00096715	0.00306	-0.000296854	0.00716	0.00304
3.73042	6.88883e-05	0	0.000140252	0.000326614	2.75194e-05	-9.92687e-05	-0.000500981	0.000985989	6.66667e-05	0.00144	0.00119	0.00295	-0.00218	0.00258	0.00824	-0.000998668	-0.000322373	-0.0049	-0.00297	0.00239	0.000506714
3.72986	-0.000292775	0.000142729	-0.000240433	2.3324e-05	0.000687985	-9.92753e-05	-8.35052e-05	0.000518931	-0.00026668	-0.000269487	-0.00226	0.00557	-0.00048349	-0.00848	-9.14725e-08	0.000665712	-7.87041e-08	0.00704	0.00683	0.00159	0.00279
3.7293	0.000516662	0.000267623	0.000540974	0.000956514	-2.75194e-05	0.000992687	0.00109	0.0008822	0.0022	0.00126	0.000832145	0.00557	0.01474	0.0107	0.01236	0.00832	0.01032	0.0153	0.00623	0.00716	0.00887
3.72874	0.000172217	-0.000249781	0.000340613	-0.000209971	-0.00044031	-0.000529433	-0.000459233	0.000726518	-0.00167	0.00189	-0.00226	0.000655061	-0.00435	-0.00553	-0.000374747	0.00166	0.00258	0.00429	0.00178	0.00106	-0.00203
3.72818	-0.000206665	-0.000160574	-6.01082e-05	0.000116648	0	0	8.34968e-05	0.000467047	-0.000866667	-0.00117	0.000832145	0.00049132	-0.00774	0.00664	-0.0045	0.00965	-0.000322373	0.00643	-0.00327	-0.00186	-0.00203
3.72762	-0.000189443	0.00023194	0.000180323	0.000723218	-0.0001376	-0.000165451	0.00054273	-0.000207582	-0.00053334	0.00026946	-0.0019	-0.00344	0.00242	0.00111	0.00525	0.00166	0.00129	0.000918243	-0.000593678	0.00292	0.00279
3.72706	-1.72255e-05	7.13626e-05	-0.000160293	-0.000326614	0.00022015	-6.61858e-05	-0.00134	-5.19045e-05	-0.000200013	0.00108	-0.000594413	-0.00377	-0.000241769	-0.00553	0.00262	-0.00766	-0.00355	0.00367	-7.24666e-08	-0.00848	-0.0038
3.7265	-8.61138e-05	-0.000160577	-0.000180329	-0.000443262	0.000165111	-3.30962e-05	0.000333979	-0.00062273	-0.00046668	-0.00225	-0.000951046	-0.00131	-0.00653	-0.00553	-0.00225	-0.000998735	-0.00226	-0.00979	-0.00683	0.00345	0.00507
3.72594	0.000120555	0.000410355	0.00056101	-0.000279955	0.000550388	0.000297806	0.000667975	0.000570835	0.00127	0.00153	0.00178	0.00049132	0.000725163	0.00738	0.000749344	0.00632	0.00258	0.0049	0.00653	0.00292	0.00152
3.72538	5.16628e-05	-0.000321148	-4.00761e-05	-6.99935e-05	-0.00024768	0.000165441	0.00138	-1.26694e-08	0.000199987	-0.00089823	-0.00166	0.00229	0.00242	-0.00553	-0.00112	0.00366	-7.87041e-08	-0.00551	0.00356	0.00504	0.00228
3.72482	0.000361664	0.000428197	0.000480866	0.000816536	0.00093566	0.000529433	0.00054273	0.00244	0.0014	0.00332	0.00476	0.00721	0.00725	0.01439	0.00637	0.01198	0.01128	0.00796	0.01662	0.01166	0.00633
3.72427	-1.722e-05	2.17792e-09	-2.00337e-05	0.000303285	5.50416e-05	0.000661791	-4.17434e-05	-0.000570835	-0.000599993	-0.000179637	0.00011889	-0.000982624	2.95069e-08	-0.0059	-0.00412	4.06358e-08	-0.00451	-0.00153	0.0092	-0.000795308	0.00456
3.72371	0.000275553	-0.000285465	0.000240433	-0.000139973	8.25637e-05	3.30962e-05	-0.000751472	-0.000311354	-6.66507e-05	-0.000718566	-0.00155	-0.000655061	0.000725212	-0.00148	-0.00112	-0.00632	0.00226	0.00429	-0.000296753	-0.00186	0.000253408
3.72315	-0.000482218	7.13661e-05	-0.000280505	-0.000303285	0.000192636	-0.000165448	-0.000876717	-0.000207577	-0.0004	-0.0018	-0.000475511	0.00098264	0.00508	-0.00369	-0.00225	0.00799	-0.000644745	-0.00429	-0.00772	0.000795334	-0.00127
3.72259	0.000154999	8.92077e-05	-6.01082e-05	-0.000279955	0.000110078	-0.000463254	-0.00134	-0.000467047	-0.0004	-0.000269469	-0.00178	-0.00197	0.000483442	-0.0048	-0.00337	-0.00699	-0.00322	-0.00275	-0.00475	-0.00239	-0.00177
3.72204	0.000533884	0.00023194	-4.8916e-09	0.000233291	0.000330233	0.000430164	0.00138	0.00062273	-0.00113	0.00162	-0.000832168	-0.000655126	0.00387	0.01143	0.00337	-0.00233	-0.00387	0.00214	0.000593589	-0.00133	0.00861
3.72148	-6.88866e-05	0.000160576	2.00381e-05	0.00016331	0.000247677	-0.000198534	8.3501e-05	0.000985989	-0.000133327	-0.00153	0.00107	-0.00147	-0.00242	0.00111	0.00187	0.00599	0.00226	0.000306122	-0.00178	0.00398	0.00405
3.72092	5.16697e-05	-0.00016057	-6.01042e-05	-0.000326614	0.00044031	3.30962e-05	-0.000834968	-0.00062273	-0.001	-0.000898213	-0.00297	-0.00147	-0.000241663	0.0048	-0.00525	-0.00433	-0.00387	7.47291e-08	0.00534	0.00557	-0.000253296
3.72036	-0.000430552	-1.78451e-05	-0.000500902	-0.000629899	-0.000110083	-0.000992687	8.34885e-05	-0.00125	-0.000600013	-0.000179664	-0.00107	-0.00377	0.00338	-0.00369	-0.01161	-0.01065	-0.0058	-0.00612	0.00148	-0.00636	0.00355
3.7198	-0.000292775	-0.000321148	-0.000200357	0.000186641	2.75249e-05	-0.00076106	0.000876717	0.000467058	0.000333347	-8.98015e-05	2.90228e-08	0.000818899	0.00048349	0.00848	0.003	-0.00599	-0.00484	0.00643	0.00386	0.0053	0.0076
3.71924	-0.000327219	0.000107047	0.000260469	4.66569e-05	-0.000192639	-0.00076106	-0.000333992	0.000207571	-0.000666667	-0.000988054	0.00333	0.00197	-0.00266	-0.01033	-0.00824	0.00399	-0.000322405	-0.00765	0.000593618	-0.00239	0.000506689
3.71869	0.000654439	0.000517404	0.000280505	-0.000116643	0.000550388	0.000529433	0.000918465	0.0014	0.00187	0.00243	0.00166	0.00262	0.00653	0.00885	0.00637	0.00732	0.01064	0.00306	0.0089	6.47243e-08	0.00785
3.71813	-0.000464996	-0.000338989	-0.000340613	-0.000419933	0.000247672	-0.00023163	0.000375732	-0.000830306	-0.00113	0.000988054	-1.45114e-08	0.000982624	0.00242	-0.00406	0.0045	-0.00766	0.00548	-0.00765	-0.00772	0.00106	-0.000506739
3.71757	0.000223887	-0.000267623	-0.000160289	4.66592e-05	-0.000110078	0.00076106	-0.00079322	0.000570835	0.000733333	0.00089823	0.00166	-0.00278	-0.000241721	0.00295	-0.003	0.00732	-0.00419	0.00306	-0.00297	0	-0.00279
3.71702	-5.1668e-05	0.000178414	0.000260469	0.000373274	8.25555e-05	-0.000397075	-8.3501e-05	-6.33472e-09	-0.00107	-0.000538947	0.000237744	0.00328	0.00266	0.00295	0.00112	0.00732	0.0029	-0.000612213	0.0095	-0.00133	0.00253
3.71646	-0.000154995	-0.000392514	-0.000100176	-0.000326614	-5.50333e-05	-0.000529433	-0.000333979	-0.00025946	-0.00147	0.000449133	-0.000594365	-0.0036	-0.00314	-0.00664	-0.00375	-0.01099	7.87041e-08	0.00214	-0.00594	6.47243e-08	0.000253408
3.7159	-3.44476e-05	-0.000160577	-0.000581046	-6.99935e-05	-0.000385272	0.00026471	-0.00020875	-0.00114	0.00113	0.000359274	-0.000356657	-0.00197	-0.00459	-0.01033	-0.00112	0.00566	-0.0029	-0.00275	0.00475	0.00106	0.00228
3.71534	0.000361664	0.000303306	0.000581046	2.3324e-05	5.50333e-05	0.000165441	0.00109	0.000570835	0.000199987	-0.000179664	0.00155	0.0036	0.00604	0.00369	0.01199	-0.00233	0.00451	0.00796	0.00445	0.00822	0.00684
3.71479	0	-0.000196257	-0.000120216	-0.000256626	-0.000605427	-0.00106	-0.000500981	-0.000985989	-0.00153	-0.00089823	-0.00357	-0.00377	-0.00701	-0.00553	-0.00599	-0.01165	-0.00355	-0.00643	-0.00861	0.00265	0.00127
3.71423	-0.000309997	-0.000356831	-0.00056101	-0.000676558	-0.000522869	-0.000562523	-0.00109	-0.000985989	-0.00333	-0.00153	-0.00428	-0.00328	-0.00508	-0.00996	-0.00375	-0.00533	-0.00613	-0.00306	-0.00327	0.00106	-0.00228
3.71368	-0.000309997	-0.000321148	-0.000320577	0.000256626	-8.2561e-05	0.000231624	-0.000208746	-0.00176	-0.000866667	-0.0035	0.000475499	-0.000491336	-0.00556	-0.00295	-0.000749382	-0.00266	0.000322334	-0.00122	0.00208	-0.000530249	-0.00304
3.71312	0.000378886	0.000338989	-8.01463e-05	4.66569e-05	-3.35929e-09	-9.9272e-05	0.000333983	0.000259465	0.000333327	0.000628752	0.000356621	0.00032753	0.00435	0.00148	0.00225	0.00133	0.00258	0.00735	0.00742	0.00371	0.000253327
3.71256	-0.000103336	-0.000499563	8.01403e-05	0.000256626	8.25527e-05	-0.000297813	-0.000292247	-0.000155693	0.00013332	0.00053892	0.000713243	0.0018	0.000966836	0.000368779	0.00525	0.002	0.00258	-0.00306	-0.00119	0.00477	0.00279
3.71201	-0.000447774	0	-6.01082e-05	0.000396603	-0.000330233	-6.61791e-05	8.34968e-05	-0.000830306	0.0002	0.000718584	-0.000951022	-0.00229	0.00169	0.000368868	-0.0015	0.00466	-0.000644745	-0.00275	-0.00208	-0.00292	0.00507
3.71145	-0.000482218	-0.000178415	-0.000200361	-0.000676558	-0.000192639	-0.000661791	-0.000333992	-0.00031137	-0.000666667	-0.000538947	-0.00178	-0.000327563	-0.00242	-0.00443	-0.0015	-0.00566	-3.9352e-08	0.00429	0.00119	-0.00133	-0.00228
3.7109	-0.000223887	-0.000160574	-4.00721e-05	0.000233296	2.75194e-05	-0.000231627	-0.000208742	5.18941e-05	0.0002	0.00189	-0.000594389	-0.00295	0.000725163	0.00221	0.00487	0.00333	-0.000644745	0.00337	-0.00416	-0.00133	0.000506714
3.71035	0.000120555	0.000196257	0.000280505	9.33184e-05	0.000110078	-6.61791e-05	-0.000333987	-0.000467047	-0.0004	0.00089823	-0.00155	0.00164	-0.00193	-0.00258	0.00712	0.00133	0.00741	0.00429	0.00505	0.0053	0
3.7098	3.44407e-05	0.000142729	0.000420757	0.000629899	0.000412791	0.00023162	0.000375727	0.00125	0.0012	0.00234	0.000594365	-0.000491353	0.00532	0.00738	0.00674	0.00899	0.00613	0.00275	0.00475	0.01405	0.00836
3.70924	-3.44442e-05	0.000178415	-6.01082e-05	0.000676558	0.000165116	-0.000529433	8.34968e-05	-0.000363259	-0.000133333	-0.000179646	-0.00273	0.000327547	-0.00701	-0.00664	-0.00187	0.00466	-0.00355	-0.00153	0.000296824	0.00212	0.000506714
3.70869	0.000154995	0.000338989	0.000460829	9.33137e-05	0.000110072	0.000198531	0.000292231	0.000985989	0.00187	0.00207	0.000594365	0.00622	0.00411	0.00627	0.01049	0.000665712	0.00484	0.00337	0.00475	0.000795281	0.000253296
3.70813	0.000396108	0.000677978	0.000300541	0.000723218	0.000880621	0.000661791	0.000751472	0.000467052	0.0018	0.00269	0.00333	0.00229	0.00435	0.0048	0.01274	0.01431	0.00613	0.00551	0.00712	-0.00186	0.00456
3.70758	0.000275553	-0.00023194	6.01102e-05	-6.99865e-05	-0.000275191	3.30929e-05	0.000250495	0.000518941	0.000466673	0.000359301	0.00107	0.00229	-0.00193	0.000737772	-0.00337	0.000332923	0.00161	0.00214	0.00653	0.000795361	-0.000253327
3.70703	-0.000258331	-0.000285465	0.000300541	0.000139973	-0.000357752	-0.000198544	-0.000834968	-0.000934094	-0.00133	-0.0018	-0.0025	-0.00262	0.00121	0.00332	0.0015	0.00033281	0.00161	0.00275	-7.24666e-08	0.00212	-0.00152
3.70647	0.000551107	0.000481721	0.000500902	0.000816536	0.000660466	0.000926508	0.000918465	0.00114	0.00107	0.000628779	0.0019	0.00426	0.00242	0.01365	-0.0015	0.00699	0.00709	0.00582	0.00712	0.00636	-0.000506663
3.70592	0.000447774	-8.92077e-05	0.000400721	0.000256626	0.000522869	0.000860329	0.00054273	0.00135	0.000133333	0.00225	0.00238	0.0018	0.00435	-0.00332	0.01049	0.01099	0.00129	0.00367	0.00801	0.00159	0.00507
3.70536	-6.889e-05	-0.000267623	-0.000641154	6.99865e-05	-0.000412791	-0.00119	-0.000834968	-0.000934094	-0.0024	-0.000718593	-0.00392	0.00197	-0.00314	-0.00369	-0.01236	-0.00699	-0.00516	0.000918243	-0.00208	0.00239	0.000253327
3.70481	-0.000275553	-0.000214098	-0.000100184	-2.33343e-05	-0.00044031	-0.000330896	-1.01925e-08	-0.00062273	0.0014	0.00117	0.00107	0.000491287	-0.00411	0.00369	0.00674	-0.00699	0.00451	0.00122	0.00208	0.00265	0.00076002
3.70426	-0.000430552	-0.000428197	-4.00681e-05	-0.000256626	6.71859e-09	-0.00109	-0.00079322	-0.000207566	0.000600013	0.00153	0.00202	-0.00459	0.00266	0.00111	-0.00487	8.12716e-08	-0.00548	0.000612244	-0.00297	0.00689	-0.00405
3.7037	-0.000551107	-3.56866e-05	-0.000460829	-6.99935e-05	-0.000853101	3.30816e-05	-0.000459233	-0.00062273	-0.000933333	0.000179628	-0.00285	-0.00262	-0.0029	0.00295	-0.00525	-0.00732	-0.00709	-0.000612244	-0.00861	-0.00265	-0.00684
3.70315	-0.000361664	0.000178412	-0.00012022	-0.000373274	-0.000110083	3.30816e-05	-0.00054273	-0.000778412	-0.00046668	-0.00198	-0.000356657	0.00262	-0.00338	0.000737661	-0.00337	0.00166	-0.00419	0.0052	0.000296753	-0.00636	0.00177
3.70261	0.000275553	5.35264e-05	-2.00337e-05	0.00013998	0.000357752	-0.000496344	-8.34927e-05	0.00104	-0.000599993	0.00144	0.00119	0.00278	0.000725187	-0.00959	0.00899	0.000665812	0.00613	-0.00582	0.00475	-0.00106	-0.00355
3.70206	0.00041333	0.000249781	4.00721e-05	0.000326614	0.000577907	6.61791e-05	-0.000250491	0.000415153	0.001	0.000628761	0.00178	-0.00115	0	0.00184	0.00674	-0.00266	0.00258	0.00857	0.00534	0.00504	0.00836
3.7015	-0.000137778	-0.00023194	-0.000140254	-0.00011665	0.00044031	0.000430164	0.00113	0.000415148	0.000399993	-1.09647e-08	-0.000237767	-0.000491336	0.00435	0.00443	0.00487	0.00466	0.00129	0.00612	0.00208	0.00026508	0.00659
3.70095	5.16628e-05	0.000214098	0.000621118	0.000443262	5.50333e-05	0.00106	0.00134	0.00125	-0.000666667	0.00278	0.000950999	0.00328	0.00266	-0.00111	0.00412	0.00499	0.00806	-0.000306152	0.000593589	0.00583	0.00431
3.7004	0.000189443	-0.000267623	-4.00741e-05	-4.66615e-05	-0.000247677	-0.00026472	-0.00117	-0.000207582	-0.00053334	-0.000988054	-0.000356645	-0.00311	-0.00169	0.000368823	-0.00487	-0.00533	-3.9352e-08	-0.000612213	-0.00119	-0.00345	0.00203
3.69985	-0.00049944	-0.00023194	-0.000380685	-6.99865e-05	-0.000770543	-0.00109	-0.000667975	-0.00104	-0.00066666	-0.00216	-0.00392	-0.00393	-0.00483	-0.00627	-0.0015	-0.00133	3.9352e-08	-0.00459	-0.00623	-0.00822	-0.00507
3.6993	-1.722e-05	-0.000249781	0.000420757	0.000466592	0.000853101	0.000860329	0.00104	0.000415158	0.0018	0.00144	0.00107	0.00164	0.00604	0.00885	0.00337	0.01165	0.00193	0.00582	-0.00356	0.0114	0.00861
3.69874	0.000447774	-0.000178415	6.01082e-05	-2.33296e-05	0.000412791	-0.000264717	-0.000208742	-0.000103788	-0.0012	-0.000718584	-0.00166	0.00049132	0.00508	0.000368868	-0.00562	-0.00466	-0.00193	-0.000918274	0.000593648	-0.00504	0.00101
3.69819	0.000241109	-0.000107053	4.00681e-05	-0.000396603	-0.000275194	3.30816e-05	-8.35052e-05	5.18817e-05	0.00033332	0.000988054	0.000594365	0.00311	-0.00121	-0.00885	-0.00225	0.00566	-0.000967182	-0.00122	0.00386	0.0053	0.000506663
3.69764	1.722e-05	-0.000428197	-2.00381e-05	-0.000303285	5.50361e-05	-0.000661791	0.000292235	-0.000830306	-0.00107	-0.00189	-0.00166	-0.00213	-0.00483	-0.00738	-0.00974	-0.00166	-0.0029	-0.000918304	-0.00772	-0.00265	0.000760046
3.69709	0.000172221	0.000160576	0.000400721	2.84784e-09	0.000385272	-6.61758e-05	0.000584478	0.000726518	0.000400007	0.00135	0.00226	0.00442	0.0058	4.50277e-08	0.00937	0.003	0.00613	0.00582	0.00505	0.00424	0.00481
3.69654	0.000189443	0.000446038	0.000380685	0.000116646	0.000302713	0.000463254	0.000834968	-0.000363264	0.0018	0.00108	0.000475499	0.00131	0.00169	0.00184	0.00599	0.00133	0.00129	-0.000918304	0.00623	0.00292	0.00659
3.696	-0.000309997	-8.92112e-05	-8.01483e-05	-0.000443262	-0.000798063	-0.000264723	-0.000876717	0.00104	-0.000200013	-0.00089823	-0.000118902	-0.000818899	0.00363	-0.00885	0.000374582	-0.00133	-0.00322	0.00673	-0.00237	0.00053017	0.000253296
3.69545	-0.000344442	-0.000338989	0.000320577	-0.000116646	-0.00046783	-0.000430164	-0.00041748	-0.00135	-0.00133	-0.000449106	-0.000832133	-0.00081885	-0.00628	-0.00111	-0.00262	0.002	-0.000644713	-0.00643	-0.000296788	-0.00133	-0.00557
3.6949	0.000241109	-1.78433e-05	6.01062e-05	-9.33207e-05	5.50361e-05	-0.000132362	-5.09623e-09	0.000363254	0.0008	0.000628752	-0.000594401	-0.00016379	0.00096686	0.00148	-0.0015	0.00666	-0.00516	0.000612152	0.000296788	0.00371	0.00431
3.69435	0.000137773	8.92041e-05	0.000420757	0.000233291	0.000743024	0.0002978	0.000751472	0.000311354	0.000866667	0.00153	0.00392	0.00344	0.00314	0.000737661	0.00375	0.00832	0.00806	0.00612	0.00356	0.00636	0.00431
3.6938	-5.16662e-05	3.56831e-05	-0.000220397	-0.000303285	-0.000632946	6.61791e-05	-0.00184	0.00062273	-0.0024	-0.00089823	0.000118878	-0.00557	-0.00121	-0.00848	-0.000749344	-0.00133	-0.00129	-0.000918274	-0.00208	-0.00636	-0.00228
3.69325	-1.722e-05	-0.000321148	-0.000400721	-0.000396603	-0.000165114	-0.000727971	-0.000751472	-5.18879e-05	6.66733e-05	8.9832e-05	-0.000118864	-0.00081885	-0.00169	0.000737772	4.57362e-08	-0.000665746	-0.000322334	-0.00337	-0.00237	-0.0053	0.000760096
3.6927	0.000206665	0.000249781	0.000220397	-0.00011665	0.00044031	-0.000595612	0.00016699	0.00145	0.000199993	0.000988054	0.0019	0.000163754	0.00314	0.00553	0.00262	0.00399	0.00322	0.00367	0.00148	0.00106	0.00912
3.69215	-0.00041333	-0.000178415	4.00701e-05	-0.000396603	-0.000743024	-0.000430164	-0.00079322	-0.0008822	-0.00127	-1.09647e-08	-0.00262	-1.99918e-08	-0.00242	-0.00553	-0.00337	-0.00233	-0.00613	-0.00398	-0.00148	-0.00451	0.000506689
3.6916	-0.000309997	-0.000392514	-0.000801443	-0.000349944	-0.000880621	-0.000926508	-0.00171	-0.0014	-0.0024	-0.00162	-0.00392	-0.00131	-0.00774	-0.00701	-0.00637	-0.00466	-0.00226	-0.00275	-0.00327	-0.00504	-0.00405
3.69106	-5.16697e-05	3.56795e-05	0.000100176	-0.000256626	-0.000137603	-0.000893418	0.000166985	0.000363249	0.000266653	0.000269451	-0.000237779	-0.00164	-0.000725212	-9.00553e-08	-0.01124	0.00166	-0.00613	0.00153	-0.00297	-0.00159	-0.00456
3.69051	0.000309997	0.000338989	0.000120214	0.000536581	0.000192633	-0.00023163	0.001	0.000778412	0.000933333	0.000898222	0.00357	-0.00147	0.00145	-0.00332	-0.00037471	0.00466	-0.00387	0.00459	0.0098	0.00716	0.00456
3.68996	0.000189443	0.000267623	-0.000140252	0.000443262	-8.25582e-05	0.000628702	0.000584478	5.18941e-05	0.000733333	0.00171	0.000475511	0.00278	0.00991	0.00295	-0.00375	0.00266	-0.00161	0.00582	0.00386	0.00583	0.00507
3.68941	0.000103334	1.78433e-05	-0.000160287	0.000186639	0.000357752	-9.92654e-05	0.000918465	0.000726518	0.00167	1.09647e-08	0.00155	0.00393	0.000483466	0.00184	-0.00337	-0.000665746	0.00355	0.00122	3.62333e-08	0.00106	0.00127
3.68886	0.000361664	0.000107049	0.000120216	0.000536581	0.000110078	-0.000165448	0.00104	0.000207577	0.00207	-0.000269469	0.00119	0.00229	-0.00266	0.00775	0.00487	0.000332889	0	0.01255	-0.00208	0.00557	-0.00177
3.68831	-0.000327219	-0.000214098	-0.000320577	-0.000233291	-0.00019263	-0.00113	4.17568e-05	-0.000207566	-0.0018	-0.000718566	-0.00202	-0.00229	5.90138e-08	-0.00738	0.003	0.00166	0.00226	-0.00673	-0.00534	-0.00663	-0.00253
3.68777	0.000206665	1.78433e-05	0.000240433	-0.000139975	-0.000192633	6.61825e-05	-0.000960214	0.000155688	0.00033334	0.000359301	-0.000237744	0.00016379	-0.00169	-0.00922	0.003	-0.00466	-0.00677	-0.00306	-0.00208	0.00345	0.00228
3.68722	3.44407e-05	0.000196257	-0.000621118	-2.33343e-05	0.000412791	0.000132352	4.17384e-05	0.000155672	-1.6276e-08	0.00053892	0.00166	0.00131	-0.000725212	0.0107	0.00487	-0.000998735	-0.00161	0.000612121	0.00327	0.00371	0.00456
3.68667	0.000309997	0.000356831	0.00010018	0.00114	2.75194e-05	0.000694881	0.00125	0.00114	0.00113	0.000808407	-0.00178	0.000163773	-0.000241721	0.00701	0.000749344	0.00166	0.00967	0.0052	-0.000296824	0.00451	0.00532
3.68613	-5.16662e-05	-7.13661e-05	0.000420757	-0.000303285	-5.50388e-05	0.000198537	0.000292239	0.000207577	0.000533333	-8.9823e-05	0.00178	-0.000818867	-0.000725163	-0.000737735	-0.00487	0.00399	0.00355	-0.000918274	0.00416	0.00106	0.00228
3.68558	0.000223887	0.000374672	-0.000120214	0.000349944	0.00011008	0.000463254	0.000208746	0.000570835	0.00107	0.00153	0.00011889	0.00475	0.00145	0.00295	0.00337	0.00599	0.00774	-0.00184	-0.00119	0.00504	0.0038
3.68504	0.000275553	-0.000142732	6.01082e-05	0.00103	-8.25582e-05	-9.92687e-05	0.000626226	-0.000570835	0.000666667	0.000449115	-0.00143	-0.00115	0.000241721	0.000368868	0.00674	0.01099	0.00226	-0.000306091	0.00237	-0.00186	0.00355
3.68449	-0.00041333	-0.000338989	-0.000120214	-0.000489922	0.0001376	-0.000661791	-0.000375732	-0.00062273	-6.66587e-05	-0.000628752	-0.000713255	-0.00197	0.000241745	-0.01217	-0.00337	-0.000665746	0.000322405	-0.00459	-0.00208	3.23621e-08	-0.00355
3.68394	-1.72179e-05	-0.000249781	-0.000701262	-0.000536581	-0.000412791	-0.000165441	-0.000667975	-0.00171	6.668e-05	-0.00314	-0.00273	-0.00278	-0.00266	-0.00516	-0.00337	-0.00766	-0.01161	-0.00826	-0.01306	-0.000795281	0.00177
3.68339	0.000137773	-0.000356831	0.000300541	0.000209962	-0.000137603	0.000430164	-8.35052e-05	0.000103778	0.0008	0.000988054	0.000118849	0.000163734	-0.00121	0.00516	-0.000374747	0.01431	0.000322295	0.00214	0.00327	-0.00239	0.00431
3.68285	-0.000189443	0.000124894	-0.000140248	0.000326614	6.71859e-09	-0.000463254	0.00020875	-0.00166	-0.000399987	0.00198	-0.000950999	0.00377	-0.000241663	-0.00553	0.00787	0.00266	0.00161	-0.000918212	0.00505	0.000795387	0.00608
3.6823	-0.000206665	-0.000267623	-0.000340613	-0.00013998	0.000137594	-0.000397075	-0.00163	0.000155677	0.001	-0.00135	-0.00119	-0.000491336	-0.000966908	0.000737698	0.00487	-0.00333	-0.00129	-0.00122	-0.00237	0.00159	-0.00608
3.68176	0.000309997	0.000392514	0.000240433	0.000256626	0.000275194	0.000992687	0.00142	0.000570835	0.00187	0.00216	0.00309	0.00262	2.95069e-08	0.00258	0.01274	0.00799	0.0029	0.00275	0.00831	0.00159	0.00709
3.68122	-0.000551107	-0.00023194	-0.000380685	-0.000256626	5.50443e-05	-0.000661791	-0.000250482	-0.000363249	-0.0016	0.000718602	-0.0038	-0.000818834	0.00725	-0.00443	-0.00937	0.000998735	-0.00516	-0.00826	-0.00327	-0.00398	6.18546e-08
3.68067	-0.000154997	-0.000285465	0.000400721	9.33207e-05	-0.000275191	-0.000330892	-0.000667975	0.000207582	-0.00153	-0.00216	-0.00178	-0.00295	-0.00314	-0.00627	-0.01087	-0.003	-0.000322334	0.00122	-0.00267	0.000530249	0.00253
3.68013	-0.000516662	-3.56813e-05	0.000681226	4.66615e-05	-2.75161e-05	9.9272e-05	0.000500981	-0.000415148	0.0008	0.00089823	-0.00166	-0.000655077	0.00169	0.00111	0.0045	0.000665812	3.9352e-08	-0.00275	-0.000890442	-0.00663	-0.00228
3.67958	-0.000378886	-0.000570929	-0.000340613	-0.001	-0.000963179	-0.00189	-0.000751472	-0.00156	-0.00327	-0.00198	-0.00452	-0.00393	-0.00846	-0.01439	-0.00787	-0.00899	-0.00677	-0.00306	-0.01098	-0.01034	-0.00583
3.67903	0.000516662	0.000410355	0.000460829	0.00107	0.00116	0.000562523	0.00129	0.000778412	0.000599987	0.00053892	0.000118849	0.00197	0.00338	0.01107	0.00899	0.00766	0.00226	0.01041	0.00742	0.00663	0.00304
3.67849	-0.000137778	0.000249781	-0.000140254	0.000396603	-8.2561e-05	0.000397075	0.000250486	-0.000778412	-0.000400007	-0.00198	-0.00011889	-0.00131	-0.00363	-0.00184	0.00412	-4.06358e-08	0.00129	0.00184	-0.00178	-0.00292	0.00735
3.67795	0.000206665	-5.3521e-05	0.000260469	0.000256626	-0.00022015	6.61858e-05	-0.000459233	-0.000155672	-0.000733333	0.00153	0.0019	0.000491353	0.00363	-0.0107	-0.00375	0.00433	-0.000967054	0.000918335	0.00475	0.00106	0.00355
3.67741	0.000241109	0.000196257	-8.01423e-05	0.00013998	0.000577907	0.000397075	0.001	0.00202	0.00233	0.000538947	0.000594401	0.00197	0.00846	0.00664	0.00974	0.00632	0.00419	-0.00245	0.00237	0.00239	0.00659
3.67686	-0.000464996	1.78372e-05	-4.00761e-05	-0.000349944	0.00022015	-0.000628702	-0.000125254	-0.000934094	-0.00147	0.000988054	0.00202	-0.000163806	-0.00556	-0.00184	-0.000374747	-0.00366	-0.00419	0.00184	-0.00594	0.000795281	0.00203
3.67632	0.000206665	0.000338989	0.000260469	-0.000139978	0.000220155	0.000595612	0.000500981	0	-6.66667e-05	0.00162	0.000832145	0.00197	0.000725163	0.00516	0.00899	0.00666	0.00193	0.00429	0.00861	0.00504	0.000760071
3.67577	0.000103336	1.78451e-05	0.000400721	6.99935e-05	-0.000330233	6.61858e-05	-0.000166985	0.000518941	0.00193	0.0018	-0.000475487	0.0018	-0.000966836	-0.00295	0.00375	-0.00366	-0.0029	0.00122	0.00356	0.00318	-0.00405
3.67523	-0.000327219	-1.78451e-05	-0.00066119	-5.69569e-09	-8.25637e-05	-0.000430164	-0.000667975	0.00025946	-0.000866667	0.000449097	0.000118849	-3.99836e-08	0.00169	-0.00885	-0.00225	0.00333	0.00193	-0.00122	-0.0092	-0.00451	-0.00431
3.67468	-3.44407e-05	-8.92041e-05	-0.000280505	0.000349944	0.000110083	-0.000562523	0.000918465	1.26694e-08	0.0012	-0.000269451	-0.0025	-0.00229	-0.000241663	0.00184	0.01049	0.00266	-0.0029	0.0049	0.00594	0.00477	0.00937
3.67415	-0.000120558	-4.35583e-09	-0.000140256	-0.000326614	-6.71859e-09	0.0002978	-8.35052e-05	0.000985989	-6.668e-05	-0.000449133	-0.000713291	-0.000491353	-0.00169	-9.00553e-08	0.00375	0.002	0.00451	-0.00796	0.00119	0.00053017	-0.00253
3.67361	-0.000327219	-0.00016057	-0.000601082	-6.99841e-05	-0.000165111	-0.000430164	-0.00104	-0.000518931	-0.00207	-0.00153	-0.00226	-0.000163734	-0.00604	-0.00332	-0.00824	-0.00499	0.000967182	-0.00979	-0.0098	0.00239	-0.00101
3.67306	-1.722e-05	2.17792e-09	0.000200361	0.000349944	2.75222e-05	0.000727971	-0.00041748	0.00104	0.00133	-0.00153	0.00202	0.000327563	0.00121	0.0118	0.000749382	0.01065	0.00419	0.00337	0.00445	0.00239	0.00811
3.67252	0.000206665	0.000196257	-0.000160285	0.000373274	0.000522869	0.000496344	-0.000292231	0.00166	0.00133	0.00171	0.00107	0.00508	-0.000241663	0.00848	0.0045	0.00133	0.00838	0.00979	0.00416	0.00663	0.00532
3.67197	-0.000258331	-0.000374672	-0.000400721	-0.000163312	0.000632946	0.00023162	-0.000375744	-0.000311375	-0.000200013	-0.00117	-0.00119	-0.00262	-0.00266	-0.00664	-0.00712	0.000665712	0.00129	-0.00796	-0.00119	0.00451	-0.00177
3.67143	0.000241109	-0.000410355	0.000260469	0.000233296	5.50388e-05	-0.000363985	0.000333987	0.000778412	0.000733333	-0.000179646	-0.0019	0.00344	-0.0029	-0.00516	-0.000749344	-0.00233	-0.00129	-0.00245	0.01009	0.00133	0.000253357
3.6709	0.000137778	-7.13643e-05	-0.000180323	-0.000699888	-0.000302713	-0.000165445	-0.00138	-0.00145	-0.0018	-0.00162	-0.000713255	-0.00197	-0.00314	-0.00848	-0.00712	-0.00832	-0.00645	-0.00306	-0.00683	0.00106	-0.000760046
3.67035	1.72255e-05	0.000196257	0.000240433	4.66639e-05	0.000385272	0.000661791	0.000584478	0.000985989	0.000733333	0.000538956	0.00452	0.00164	0.00483	0.00848	0.00712	-0.00333	0.0058	7.47291e-08	0.00148	0.00318	6.18546e-08
3.66981	-0.000189443	-0.000374672	-0.000520938	-0.000536581	-0.000110083	0.000132352	-0.00109	-0.000674624	-0.000866667	-0.00035931	-0.00155	0.00115	-0.00677	-0.00443	-0.00599	0.000665712	-0.00613	-0.00582	-0.00327	-0.00133	-0.00279
3.66927	-0.000327219	-0.000321148	0.000160285	0.000163303	-0.000550388	-0.000198544	-0.000626226	5.18817e-05	-1.6276e-08	-0.00153	-0.000951046	-0.00197	-0.00483	-0.00553	-0.00187	0.000665712	0.00451	-0.00184	0.00119	0.000265048	-0.00431
3.66873	-0.000206665	0.000160572	6.01062e-05	0.000396603	-5.50416e-05	-0.000529433	-0.000125249	0.0014	0.0016	-0.0018	-0.000951034	0.000982624	-0.00193	0.00332	0.0015	-0.00133	0.00645	-0.00214	-0.00416	-0.00663	0.00101
3.66818	-4.2046e-09	-0.000446038	2.00313e-05	-9.33231e-05	-0.000165122	0.000198531	0.000166985	-0.000207587	0.000199987	8.98015e-05	-0.0025	-0.00311	0.00242	0.00369	0.000374582	-0.000665846	-0.00258	0.00245	-0.00237	0.000795281	0.00152
3.66765	-0.000154995	-0.000196257	-0.000240433	0.000279955	-0.000275189	-0.000132352	0.000125254	-0.00062273	0.000733333	-0.00135	-0.00131	-0.00573	0.00121	-0.0048	-0.00712	0.002	-0.00355	-0.00214	-0.00237	-0.00212	-0.00253
3.66711	6.88866e-05	-0.000214098	0.000200359	-2.33319e-05	-8.2561e-05	0.000727971	-4.17526e-05	0.00109	-0.000400007	-0.00207	0.00178	0.000163754	0.00242	0.00959	0.00225	0.00766	-0.000644778	0.00551	0.00653	0.00265	0.00253
3.66657	0.000120553	0.000356831	-2.00381e-05	-0.000186639	0.000220152	-0.00026472	0.00138	0.000570835	0.000199993	0.000898222	-0.000713279	0.00508	-0.00145	0.01033	-0.00599	0.00233	-0.000322405	0.00275	-0.00148	0.000795308	0.00127
3.66603	0.000344442	0.000410355	0.000200361	0.000396603	0.000743024	0.000397075	-0.001	0.000985989	0.00127	0.00117	0.00166	0.00246	0.00145	-0.00295	-0.000749269	0.00632	0.00193	0.00857	0.00623	0.0061	0.00659
3.66548	-1.72238e-05	0.000356831	-0.000100182	0.000326614	0.000385272	-0.000165451	-0.00142	0.0008822	-0.001	-0.000449124	-1.45114e-08	-0.00115	0.00387	0.00406	-0.00225	-0.000998702	0.00645	-0.00214	0.00208	-0.00133	0.00431
3.66494	-0.000654439	-0.000124891	-0.000140252	0.000513251	-0.000247675	-0.000727971	-0.00079322	-0.0008822	0.00133	0.000538938	-0.00202	-0.000327547	0.00483	0	0.00337	0.000998668	-0.000322373	-0.00214	-0.00386	0.000530223	0.00152
3.66441	0.000378886	0.000570929	0.000160293	0.000466592	-0.00022015	0.000992687	0.000709723	0.000467058	0.0016	2.19294e-08	0.000832168	0.00459	0.00532	0.00812	0.00712	-0.002	0.00193	0.01163	0.00505	0.00875	0.00912
3.66387	0.000120553	0.00023194	-0.000420757	-0.000536581	0.000192633	-0.000330896	-0.001	-0.000467052	-0.000466673	-8.9832e-05	-0.000237767	-1.99918e-08	-0.00266	-0.00406	-0.00337	0.00266	-0.00193	-0.00857	-0.00237	0.00477	0.00507
3.66333	0.000154999	-8.92077e-05	-2.00361e-05	0	-0.00046783	0.000297806	-0.000208742	-0.000726518	0.000533333	0.000718584	-0.000237756	-0.000327547	-0.00363	0.000368868	-0.01012	-0.000665779	-0.00322	0.00367	0.00356	-0.00212	-0.00279
3.66279	0.000309997	4.35583e-09	0.000200361	0.000279955	2.75249e-05	0.000661791	0.00117	0.000259481	-0.001	0.00126	0.00131	0.00197	0.00387	0.01033	-0.000749269	0.00133	0.00387	0.00367	0.00148	0.00265	0.0076
3.66225	-0.000396108	-0.000338989	-0.00056101	-0.000489922	-0.000385272	-0.000727971	-0.000166985	0.0008822	-0.0016	-0.000988054	-0.00238	-0.0036	-0.00411	-0.00369	-0.00749	-0.00666	0.0029	-0.01041	-0.00178	-0.000795281	-0.00912
3.66172	0.000258331	0.000410355	0.000140256	0.000116653	-0.000165111	0.000463254	-0.00138	0.000415163	-0.00013332	-0.00053892	0.00131	0.000163806	0.000725212	0.000368941	-0.00562	0.00399	0.00129	0.00612	0.000593707	0.00212	0.000506765
3.66118	0.000120556	0.000124893	-0.00014025	-0.000349944	-0.000605427	-0.000595612	8.3501e-05	-0.000778412	0.000266673	0.000988054	1.45114e-08	1.99918e-08	-0.00145	-0.000368823	-0.00899	0.00366	-0.000644713	0.00184	0.00178	-0.00239	0.00203
3.66064	-0.000172217	0.000160577	6.01122e-05	0.000349944	0.000165122	0.00113	0.000500981	0.000985989	0.000600013	0.00234	-0.00166	0.00115	0.000966933	0.00443	0.00862	0.00533	0.00903	0.00857	-0.00267	-0.00159	0.00507
3.6601	0.000223887	-8.92077e-05	4.00721e-05	-0.000163307	5.50388e-05	0	-8.34968e-05	-0.00114	-0.00127	-8.9823e-05	0.000356633	-0.000655093	0.00846	0.000737735	0.00412	-0.00632	-0.000967118	0.00153	-0.00534	-0.00424	0.00177
3.65956	-0.000482218	0.000249781	-2.00337e-05	-0.000116646	0.000220158	-0.000562523	-0.000250486	-0.00114	-0.000866667	0.00117	0.000475523	0.00016379	0.000966908	-0.00369	0.003	-0.00133	-0.000967086	-0.00337	-0.00831	0.000530249	-0.000760046
3.65903	0.000723327	-0.000124889	0.000180327	0.000419933	8.2561e-05	0.000893418	8.3501e-05	0.00104	6.66733e-05	0.00162	0.00202	0.00229	-0.00314	-0.00443	0.00937	0.00533	0.01257	0.00184	0.00712	0.00424	0.00836
3.65849	-0.000378886	5.35264e-05	6.01102e-05	-0.000233294	-5.50361e-05	-0.000496344	0.00079322	0.000467052	-0.000199993	0.00252	-0.00107	0.00147	-0.00411	-0.0048	-0.00974	-0.000998635	-0.00226	-0.00153	0.000296854	0.00212	0.00228
3.65795	-6.88918e-05	-0.000196257	0.000440793	0.000256626	0.000357752	-0.000231634	0.00054273	-0.000778412	-0.000133347	0.000449097	-0.00262	-0.000982673	0.00193	-0.00443	0.01124	-0.002	-0.000967182	-0.000612244	0.00594	0.00318	-0.00203
3.65741	-6.88918e-05	-0.000285465	0.000360649	0.000443262	-0.000275194	0.000562523	-0.000167002	0.000778412	0.000466653	-0.000449133	0.000832121	0.00115	-0.000966933	0.00111	0.00187	-0.000332956	-0.00355	0.00245	-0.00237	0.00133	0.00279
3.65687	-0.000258331	-0.000392514	-4.00761e-05	-0.000653229	-0.000192641	-0.000727971	-8.35052e-05	-0.000934094	-0.000400013	0.00053892	-0.000356657	0.000327514	-0.00193	0.00258	0.00187	0.00133	-0.00064481	-0.00337	0.00297	-0.00557	-0.00253
3.65634	0.000654439	0.00046388	0.000581046	0.000536581	0.000302713	0.000397075	0.000876717	0.00202	0.0014	0.00314	0.00487	0.0077	0.0029	0.00812	0.01274	0.00766	0.01064	0.01163	0.00534	0.00689	0.00836
3.6558	0.000241109	-5.35264e-05	0.00056101	-0.000209969	0.00044031	0.00113	0.00016699	0.0008822	0.00133	0.000808398	0.00143	0.00229	0.00387	0.01291	0.01161	0.01332	0.0029	0.00245	0.00564	0.00477	0.00152
3.65526	-3.44476e-05	-0.000214098	-0.000100184	0.000653229	0.000495349	-0.000727971	0.00117	-1.26694e-08	0.000933333	0.00053892	-0.000356657	0.00229	0.00508	0.00221	0.0015	-0.00333	-0.00258	0.00398	0.00148	0.00689	0.00279
3.65472	8.61121e-05	5.35264e-05	-2.00337e-05	-0.00060657	-0.000798063	0.000330896	-0.000751472	-0.000207571	-0.000866667	-0.000988054	-0.000713255	-0.00197	-0.00435	-0.00443	-0.01686	-0.003	-0.00129	-0.0052	-0.00683	-0.00769	-0.00228
3.65418	-0.000482218	-0.00023194	4.00721e-05	-0.000186637	-0.000412791	-6.61791e-05	0.000166994	-0.000467047	0.000266667	-0.000628761	-0.00333	0.000163773	-0.000966884	-0.00443	-0.01087	-0.00632	-0.00645	-0.00184	-0.000296824	0.00159	-0.00228
3.65366	0.000396108	0.000321148	0.000100184	-0.000116643	0.000165122	-0.000661791	0.000709723	-0.000155672	0.00173	-0.00225	0.000832168	-0.000327514	-0.000483394	0.00184	-0.00225	0.00466	0.00129	0.000612244	0.00475	-0.00133	-0.00177
3.65312	-6.88866e-05	-7.13643e-05	0.000440793	0.000653229	0.0001376	0.000463254	-0.000709723	0.00135	-0.00066666	0.00234	0.00262	0.00229	0.00338	0.00332	-0.00525	0.00433	-0.00129	0.00704	-0.00237	0.00477	0.00329
3.65258	8.61069e-05	0.000356831	0.00056101	0.000816536	0.000660466	0.00076106	0.000417476	0.0013	0.00247	0.00126	0.00107	0.00377	0.01039	0.00996	0.01161	0.00466	0.00484	0.00826	0.00237	0.00901	0.01013
3.65204	-0.000516662	-0.000481721	-0.000300541	-0.000653229	-0.00132	-0.000959598	-0.000667975	-0.00208	-0.0014	-0.00476	-0.00238	-0.00098264	-0.01257	-0.00664	-0.00637	-0.01032	-0.00484	-0.01041	-0.01009	0.00133	-0.00355
3.65151	-0.000137777	-0.000142732	-0.000500902	-2.33296e-05	-0.000302713	-0.00076106	8.34968e-05	-0.000830306	-0.00133	-0.00207	-0.000832145	-0.00311	-0.00218	-0.00701	-0.01049	-0.00399	-0.00355	0.00122	-0.00623	-0.00159	0.000760071
3.65098	0.000396108	0.000303306	0.000641154	0.000209971	-0.000165111	0.000529433	0.000333996	0.000467058	0.000666667	2.19294e-08	0.00226	0.0036	0.00387	0.00701	0.00712	0.003	0.000967182	0.00337	-0.00564	0.00239	0.00329
3.65044	6.88918e-05	0.000428197	0.000100184	0.000536581	0.00118	9.92753e-05	0.000709723	0.0013	0.00046668	0.00171	0.00262	0.00229	0.00532	0.00553	0.00749	0.00732	0.000967182	0.00337	0.00861	0.00371	0.00304
3.6499	6.88849e-05	-0.000481721	0.000260469	0.000163303	-0.00046783	0.000529433	-1.01925e-08	-0.000467058	0.0012	0.000269451	-2.90228e-08	-0.000982673	0.00242	-0.00184	-0.00674	0.000665712	0.00129	0.00275	-0.00475	-0.00451	-6.18546e-08
3.64937	0.000292775	0.000178415	-4.00721e-05	-2.33296e-05	-0.000137597	-0.000330896	-0.000166994	-0.000674624	0.0008	8.9823e-05	0.000237756	-0.00147	0.000241721	0.00111	0.000374672	0.00666	0.00258	0.00398	0.00861	0.00451	0.00177
3.64883	-0.000378886	-1.78451e-05	0.000120212	2.3324e-05	-6.71859e-09	-6.61858e-05	0.000876717	0.000726518	-1.6276e-08	-0.000449133	0.000594365	0.00115	0.000966836	0.000737661	-0.00112	0.00599	-0.000967182	0.00275	0.00208	0.00318	0.00887
3.6483	-3.44459e-05	0.00014273	-6.01102e-05	-0.000256626	-0.0001376	-0.000496344	-0.000918465	-0.000467052	-0.0008	-0.00243	0.000237744	-1.99918e-08	-0.00411	-0.00111	-0.003	0.00166	0.00129	0.00398	-0.00475	-0.00318	-0.0076
3.64777	0.000137777	-0.000178415	0.000180325	-2.33296e-05	-0.00044031	-0.000132358	-0.000459233	0.000207577	-0.000866667	-0.000269469	-0.00226	-0.00311	-0.00435	-0.00332	-0.00525	-0.00866	-0.0058	-0.00704	0.00386	-0.00398	-0.00253
3.64723	6.88849e-05	1.78372e-05	0.000360649	-0.000256626	-0.000385272	6.61725e-05	-4.17568e-05	-0.000778412	-0.000533347	0.000269451	-0.00131	-0.000818899	0.000241663	0.00111	-9.14725e-08	0.00499	0.0058	0.00184	-0.00178	0.00424	0.00431
3.64669	-0.000275553	-0.000303306	0.000140248	0.000186632	8.25527e-05	-8.07849e-09	0.000417476	-1.26694e-08	-0.00046668	0.000808389	0.000237732	0.000491287	0.000241663	0.00332	0.00225	-0.00266	0.00226	0.00184	-0.00475	0.00292	-0.00203
3.64617	1.72179e-05	-0.000196257	-8.01483e-05	0.000163303	-0.000165122	0.000430164	-0.000834968	-0.000311375	-0.000666667	-0.0018	-0.000713291	-0.00278	-0.00967	-0.00443	0.00262	-0.00366	-0.00322	-0.00765	0.00505	-0.00239	0.00304
3.64563	-1.72255e-05	1.78372e-05	-0.000260469	-5.69569e-09	-0.000357752	-0.00079415	-0.000125254	-0.000363269	-0.000400013	-2.19294e-08	-0.00131	-0.0036	0.00169	-0.00406	-0.00937	0.00333	-0.00129	-0.000918335	-7.24666e-08	-0.00636	0.000253296
3.6451	-5.1668e-05	-0.000142734	-0.000100182	-0.000209969	0.000137594	0.000827239	0.000584478	0.000103783	-0.000600007	-0.000538947	-0.00119	-1.99918e-08	-0.00363	0.00443	0.00187	-0.003	-3.9352e-08	0.00275	-0.00119	-0.000265138	0.00532
3.64456	0.000189443	0.00046388	-8.01403e-05	0.000326614	0.000137603	8.07849e-09	0.000417484	0.0014	0.00026668	0.00207	0.000713291	0.00344	0.000725212	-0.0048	0.00337	-0.003	0.00516	0.00582	0.01098	6.47243e-08	0.00329
3.64404	0.000154997	-5.35264e-05	0.000160287	0.000116646	8.25555e-05	-0.00026472	-4.17526e-05	0.000259465	0.00066666	-8.9832e-05	0.00214	-0.00295	0.00242	-0.00184	0.00974	0.000998635	-0.00129	0.00306	-0.000296854	0.000530196	-0.00304
3.6435	0.000189443	8.92112e-05	0.000360649	0.000419933	-2.75128e-05	0.000992687	0.000876717	1.26694e-08	0.000933333	-0.000988054	0.00285	0.00197	0.00483	0.00406	0.01124	0.00799	0.00677	0.0052	0.00297	0.000265164	0.000760122
3.64297	-4.2046e-09	0.000392514	-8.01483e-05	-2.33343e-05	-0.000220161	3.30816e-05	0.00054273	0.000778412	0.000266653	0.000718566	-0.00202	-0.000982673	0.00459	0.00369	-0.00337	-0.00133	-0.00516	0.00429	0.00119	0.00451	0.00127
3.64243	0.000327219	-0.000624454	-4.00701e-05	4.66615e-05	0.00046783	-0.000496344	-0.000500981	0.000518941	-0.00046666	0.000988054	-0.000713255	0.00311	-0.000725139	-0.0059	-0.00262	4.06358e-08	-0.00193	-0.00153	0.00356	-0.00424	0.0038
3.6419	0.000241109	8.92077e-05	0.00010018	0.000349944	-0.000137597	-0.000661791	0.000834968	-0.000518941	0.000866667	-0.000269469	-0.000118878	0.000655093	0.00483	0.00111	-0.003	0.000665779	-0.00322	0.00245	0	0	-0.00101
3.64137	-0.000292775	-0.000410355	0.000240433	0.000163312	0.000275194	-0.00026471	-0.000626226	-0.00062273	-0.00013332	-0.00108	0.00131	0.000327579	-0.00363	0.00443	0.00337	-0.000665712	-0.00322	-0.00765	-0.00594	0.00345	0.00304
3.64084	5.16645e-05	0.000160572	0.000340613	-4.66615e-05	2.75161e-05	0.00109	0.000459233	0.000363254	-0.0012	0.000808398	-0.000237767	0.00081885	-0.000725187	-0.00295	0.00187	-4.06358e-08	0.00548	-3.73646e-08	0.00267	0.00212	0.00633
3.6403	-0.000241109	-0.000196257	-0.000601082	-0.000303285	-0.000770543	-0.000860329	-0.00167	-0.00187	-0.000666667	-0.00135	-0.00273	-0.00115	-0.00677	-0.00922	-0.01611	-0.00366	-0.00451	-0.00184	0.00148	-0.0106	-0.00532
3.63977	0.000309997	0.000249781	-0.000220397	-0.000163305	-0.000522869	-0.000628702	0.000333992	-0.000778412	-0.0014	-0.000449106	1.45114e-08	0.000327563	-0.00411	-0.00258	-0.00412	-0.00433	-0.00484	0.00306	-0.01009	-0.00292	-0.00101
3.63925	-5.16628e-05	0.000124894	4.00761e-05	0.000233296	0.00024768	0.00079415	-0.000125237	0.000363269	-6.66507e-05	0.000269487	0.000832168	-0.000982607	-0.00653	0.00148	0.00262	8.12716e-08	0.00774	-0.00245	-0.000296753	-0.00663	0.0038
3.63871	0.000843882	0.00023194	0.00076137	0.000349944	0.000770543	0.000562523	0.00167	0.0008822	0.00273	0.00207	0.00273	0.00213	0.00943	-0.000368904	0.00974	0.00899	0.00516	0.01347	0.01365	0.00557	0.00177
3.63818	-0.000103329	0.000392514	0.000821479	0.00058324	-2.75128e-05	0.00106	-0.000918465	-0.000934094	0.000866667	0.00035931	-0.000832121	0.00311	0.00193	0.00996	0.00112	0.00333	-0.000644681	0.0052	0.00148	0.0061	0.00304
3.63764	0.000671661	0.000285465	0.000320577	0.000303285	0.000825582	0.000959598	0.000667975	0.00291	0.00247	0.00404	0.00297	0.00426	0.00363	0.0059	0.01349	0.00832	0.01418	0.01133	0.01217	0.01113	0.01013
3.63712	0.000327219	0.000553087	6.01122e-05	0.000443262	0.000412791	0.000827239	0.000459233	0.0008822	0.000866667	0.000808425	0.000832168	0.00295	-0.000725115	0.00516	-0.00225	0.00466	0.00709	0.00979	0.00297	0.00345	0.00203
3.63659	0.000378886	0.000178415	0.000280505	0.000699888	0.000247675	0.000297806	0.000125245	0.00166	0.0012	0.00252	0.00178	0.00393	0.00967	0.00848	0.00225	0.01398	0.00161	0.00184	0.0089	0.0053	0.0038
3.63605	1.722e-05	8.92059e-05	-0.000160291	4.66569e-05	-0.000330233	0.000529433	-0.000166998	5.18879e-05	-0.00107	-1.09647e-08	-0.00011889	-0.00311	0.000725139	-0.00627	-4.57362e-08	-4.06358e-08	-0.00258	0.000612152	-0.00594	-0.00345	-0.00253
3.63552	-0.000189443	5.35246e-05	-0.000180325	2.33296e-05	-0.000330233	0.000628702	-0.000125245	-0.000415153	-0.00147	-0.00135	-0.000118878	-0.00344	-0.00411	0.000737735	-0.003	-0.003	0.00129	-0.00122	-0.00505	0.000795334	-0.00481
3.635	0.000137775	0.000160572	-6.01102e-05	-0.000373274	0.000302713	-0.000661791	-0.001	-5.18993e-05	-0.00113	-0.00332	-0.000475523	-0.00065511	-0.00193	-0.00959	-0.00862	-0.00866	-0.00129	-0.00184	-0.00327	-0.00822	-0.00557
3.63447	0.000292775	5.3521e-05	0.000581046	-9.33231e-05	0.000412791	0.000463254	0.000292231	-0.000674624	0.000399987	0.000359274	0.00202	0.000982607	-0.00218	0.00295	0.00562	0.00666	0.01064	-0.000306152	0.00653	-0.0053	0.00811
3.63393	-0.000327219	-4.35583e-09	4.00681e-05	0.000303285	0.000275189	0.000198531	0.000250482	0.00062273	-0.00026668	-0.00198	-0.000951046	-0.00197	-0.00169	0.00221	-0.00637	-0.00399	-0.00193	0.000306018	0.00178	0.00742	-0.00152
3.63341	-0.000223887	-0.00023194	0.000480866	0.000139975	0.000412791	-0.000496344	0.00104	-0.00125	-0.000666667	-0.000359301	0.00131	0.00164	-0.00121	-0.00184	0.0015	-0.002	-0.00096715	0.00122	-0.00594	0.00159	0.000253327
3.63288	-0.000154999	0.000178415	-0.000140252	2.33296e-05	-8.25582e-05	0.000827239	0.000208742	-0.000311365	-0.0008	0.000628761	0.000356633	-0.0018	0.0029	0.00111	0.00487	0.01198	0.000644745	0.00429	-0.00445	0.00477	-0.000760071
3.63235	0.000154999	0.00046388	0.000300541	0.000419933	0.000275194	0.000727971	0.00138	0.00218	0.0014	0.00171	0.00511	0.00409	0.00701	0.00516	0.00262	0.01265	0.00516	0.00704	0.00297	0.000530223	0.00785
3.63182	-0.000206665	-0.000249781	0.000200361	2.33343e-05	0.000220161	-0.000496344	0.00054273	-0.000311354	0.00026668	0.000449133	-0.0019	-0.000491287	-0.00266	0.000368941	-0.00824	0.00166	0.00161	-0.00184	-0.00148	-0.00053017	-0.00152
3.63129	0.000309997	-0.00023194	0.000380685	-0.00055991	-0.0001376	-0.000496344	-0.000417484	0.000518936	0.00066666	-0.000988054	-0.000832156	-0.000818883	0.00096686	0.000737698	0.00599	-0.00133	-0.000644778	0.00184	-0.000296854	0.00159	0.00355
3.63076	0	-5.35246e-05	-8.01443e-05	4.66592e-05	-0.000798063	0.000165448	-0.00054273	-0.000103788	0.00147	0.000988054	-0.000356633	-0.00213	-0.00338	0.00221	0.00112	-0.002	-0.0058	0.00459	-0.00327	0.00292	-0.000253357
3.63023	-0.000223887	-0.000178412	-0.000320577	-0.000279955	-2.75128e-05	0.000165454	-0.000667975	-0.000103778	-0.0016	-0.00053892	-0.000950999	-0.000982607	0.000966933	-0.00221	-0.00337	0.002	0.00838	-0.000918212	-0.00594	-0.00133	0.00355
3.6297	-0.000172221	-0.000338989	-0.000400721	-0.000653229	-0.000605427	-0.000562523	-0.000918465	-0.000985989	-0.001	-0.00089823	-0.00416	-0.00229	-0.00338	-0.00111	-0.00787	-0.00333	-0.0058	-0.00306	-0.00445	-0.00663	-6.18546e-08
3.62918	-8.61104e-05	0	0.000220397	0	0.000743024	0.000397075	0.000834968	0.000467047	0.000933333	-0.00126	0.000475511	0.00426	0.00338	0.00553	0.00712	0.00799	0.00451	0.00245	-0.00237	0.00265	0.00431
3.62865	0.000206665	0.000303306	0.000160289	2.33296e-05	-0.000302713	9.92687e-05	0.000584478	5.18941e-05	0.000466667	0.000449115	0.000951022	-0.000163773	0.00169	0.00332	0.00187	0.00166	0.0058	-0.000612182	0.000296824	0.00212	0.00608
3.62812	-0.000309997	0.000214098	-0.000500902	-0.000209969	-5.50416e-05	-0.00023163	8.34927e-05	5.18879e-05	0.000133327	0.00225	0.00095101	0.0018	0.00459	0.00332	0.00187	0.00133	-0.00258	0.00551	0.00148	0.000530196	0.00152
3.62759	0.000154999	-0.000624454	-0.000380685	-0.000396603	-0.000357752	-0.000661791	-0.000333987	-0.000207577	-0.00207	-0.00234	-0.00416	0.00295	-0.000483442	-0.00922	-0.00412	-0.00866	-0.00419	-0.0049	-0.00505	-0.00292	0
3.62707	0.000878326	0.000838552	0.000540974	0.000396603	0.00127	0.00109	0.00129	0.0015	0.000933333	0.00252	0.00666	0.00737	0.00193	0.01512	0.01761	0.01265	0.01934	0.00857	0.01811	0.0122	0.0152
3.62654	0.00013778	-5.3521e-05	-0.000180321	-0.00058324	-0.000577907	-0.000363985	-0.000584478	-0.000155672	-0.000666653	-0.000359274	-0.0019	-0.00164	-0.00604	-0.00369	-0.01199	-0.00433	-0.00484	-0.00184	0.00356	0.00212	0.00608
3.62601	-0.000155002	0.000356831	-0.000100184	0.000116643	-6.71859e-09	-0.000198544	0.000292231	0.000726518	-0.00046668	0.000269451	-0.000832168	0.0018	-0.000966933	-0.00406	0.00262	-0.00133	0.000967054	0.00765	-0.00148	-0.000265164	-0.000253408
3.62549	-0.000223887	8.92041e-05	-0.000280505	0.000396603	-0.00044031	3.30816e-05	-8.35052e-05	-0.000518941	-0.000866667	-0.000179664	-0.00107	-0.00246	-0.00266	-0.0059	-0.00112	-0.00433	-0.00419	-7.47291e-08	-0.00683	-0.000265164	-0.00355
3.62496	6.889e-05	-8.92059e-05	0.000280505	0.000233296	0.000165119	-0.000397075	0.000459233	0.000778412	-0.000333327	-0.000449106	-0.000713255	0.00131	2.95069e-08	0.0048	-0.00187	0.000332923	0.00484	0.00398	0.00742	-0.00371	0.00456
3.62443	3.44407e-05	3.56795e-05	0.000621118	0.000699888	0.000522869	0.000926508	0.002	0.00202	0.000866667	0.000898213	0.00238	0.00311	0.00604	0.00996	0.01124	0.00632	0.00709	0.00551	0.00712	0.00716	0.00836
3.6239	-3.44442e-05	0.000374672	0.000921659	0.000139978	0.000110078	0.000463254	0.00079322	0.00125	0.0004	0.00189	0.000594389	0.00278	0.00363	0.00258	0.00112	0.00666	0.00645	0.00735	0.00653	-0.000530223	0.00608
3.62338	0.000137773	-7.13697e-05	0.000160285	-4.66639e-05	0.000522869	9.92621e-05	-0.000709723	0.000363249	0.00013332	0.000179628	-0.000594413	0.00164	-0.000241769	0.0048	0.00262	0.00632	0.00419	0.0049	-0.00237	0.00822	0.0038
3.62285	0.000292775	0	0.000160289	-0.000116648	0.000550388	0.000198537	0.00079322	0.000259471	-0.000266667	0.000449115	0.00321	0.00049132	0.000725163	0	0.00412	0.00466	0.00355	0.00337	0.0092	0.00504	0.00583
3.62232	-0.000361664	0.000196257	4.8916e-09	0.000489922	-0.000137592	0.000198544	-0.000292231	-0.000415143	-0.00127	-0.000628743	0.000356657	-0.00131	-0.00218	-0.00922	-0.000374582	-0.000998602	-0.00613	0.00367	0.000296883	0.00265	0.00279
3.6218	0.000172221	-0.000285465	-0.000120212	-0.000139973	-0.00022015	0.000231634	-0.000960214	-0.00119	-0.00133	-0.00171	-0.00559	-0.00426	-0.00919	-0.00627	9.14725e-08	-0.00399	-0.00451	-0.00796	-0.00356	-0.00663	-0.00152
3.62127	0.000275553	0.000356831	0.00056101	0.000489922	0.000247675	0.00139	0.00054273	0.000363259	0.0008	0.000988054	0.00166	0.00115	0.00411	0.00148	0.003	0.00899	0.00677	0.00275	0.00356	0.0053	0.00228
3.62074	0.000327219	0.000196257	0.000500902	0.000676558	0.000798063	0.00172	0.000960214	0.000726518	-0.00046666	0.00089823	0.000475523	0.00475	0.00677	0.00627	0.00337	0.00999	0.00516	0.00918	0.00267	0.01166	0.00633
3.62023	6.889e-05	-7.13643e-05	0.000140254	-0.000419933	0.0001376	-6.61758e-05	-0.000250486	-0.0008822	0.000266673	-0.00243	-0.00131	0.00065511	-0.00411	-0.00148	0.00337	-0.00566	-0.00258	0.00153	-0.00653	0.00477	0.00456
3.6197	0.000154997	-0.00023194	-0.000100182	0.000139975	-0.000302713	-9.9272e-05	0.00041748	-0.000415158	-6.66733e-05	-8.9832e-05	-0.000237767	-0.00065511	0.0029	0.00922	-0.00375	-0.00266	-0.00129	0.00582	0.00119	0.00133	0.000506689
3.61917	-6.88883e-05	0.000267623	6.01082e-05	-0.000163307	0.000192636	-0.000264717	0.000500981	0.000570835	-0.00193	-8.9823e-05	0.00214	0.00262	-0.00169	0.00295	-0.00187	0.002	-0.00387	-0.00275	-0.00356	0.0053	0.00279
3.61864	0.000361664	0.000410355	0.000360649	0.000466592	0.000330233	-0.00023163	0.000250486	0.000518936	0.00127	-1.09647e-08	0.00178	0.00081885	0.00193	0.00221	0.00337	0.00632	0.00774	0.00306	0.00594	-0.00159	-0.00355
3.61812	-0.000344442	0.000178412	-0.000360649	-0.000443262	2.75128e-05	-0.000198544	-0.000459233	-5.19045e-05	0.000466653	-0.00144	-0.00131	0.000491287	-0.00193	-0.00369	-0.00712	-0.00466	-0.00129	-0.00459	-0.00534	0.00186	-0.00253
3.6176	-0.000396108	1.78433e-05	0.000180327	-0.000139975	-0.000412791	-0.000463254	-0.00159	-0.00062273	-0.00026666	-0.00135	0.00107	0.000491336	0.00218	-0.00516	0.00262	0.00266	-0.00258	-0.00122	-0.00208	0.00159	0.00101
3.61707	8.61104e-05	8.92077e-05	0.000320577	-6.99888e-05	0.000550388	-0.000529433	0.000375736	0.000415153	0.000333333	0.0018	0.00119	0.00262	0.00242	0.00184	0.00712	0.000332889	0.00903	-0.000612182	0	0.00716	0.00557
3.61655	-5.1668e-05	-8.92094e-05	-0.000320577	-2.33319e-05	-5.50416e-05	0.000198534	0.000333983	0.00031136	-0.00053334	0.000449106	0.00404	-0.00016379	0.000241692	-0.00406	-0.00637	0.002	-0.00322	-0.000918304	0.000296788	0.00345	0.0038
3.61602	-1.72255e-05	1.78372e-05	4.00681e-05	2.3324e-05	-0.000577907	-0.000496344	0.000166985	0.000726518	-0.000600013	-2.19294e-08	0.00178	0.00213	-0.00048349	0.00111	0.000749269	0.00466	-0.00677	-0.00367	0.01217	0.00186	0.00076002
3.6155	0.00013778	0.000267623	0.000260469	0.000256626	0.000275194	3.30962e-05	0.000459233	-0.00119	1.6276e-08	-0.000628743	-0.00035661	-0.00164	-0.00145	0.00148	0.01049	0.003	0.00322	0.0049	0.00148	0.00345	0.00405
3.61498	-0.000206665	-7.13643e-05	-6.01062e-05	-0.000209964	-0.000302713	-3.30856e-05	-0.000667975	-0.000674624	0.000933333	-0.000988054	-0.000594377	-0.00278	-0.0029	-0.000368823	-0.00525	-0.00033285	-0.000967086	0.000306122	0.00475	0.00318	3.09273e-08
3.61445	0.000447774	0.000428197	0.000520938	0.000279955	0.000577907	0.000463254	0.0015	0.0013	0.00153	0.00243	0.00285	0.00262	0.000966933	0.01033	0.00225	0.01099	0.00935	-0.000612121	0.0098	0.01113	0.00684
3.61393	5.16697e-05	-0.000142729	0.000180329	9.33231e-05	-8.25527e-05	0.000363985	-0.000292231	-0.000207566	-0.00053332	-0.00117	-0.000832121	-0.00475	-0.00363	-0.000368779	0.00375	-0.000665712	-0.000322295	0.0052	-0.00327	0.000795387	-0.00152
3.61341	-0.000103332	-0.000107049	-0.000280505	2.33296e-05	-0.000220155	-0.000363985	0.000500981	-0.00114	-0.00153	-0.000718584	-0.00238	0	-0.000483442	0.00332	-0.00262	-0.00666	0.00129	0.00122	-0.000593648	-0.00318	0.000253357
3.61289	-0.000378886	-0.000517404	-0.000420757	-0.000723218	-0.000302713	3.30929e-05	-0.00154	-0.00031136	0.000266673	-0.00126	-0.000713255	-0.00131	-0.000483418	-0.00738	-0.00899	-0.00433	-0.00258	-0.00857	-0.00445	-0.00318	-0.00127
3.61236	-4.2046e-09	-0.000303306	-0.000500902	-0.000466592	-8.25637e-05	-0.000463254	-0.00146	-0.000155693	-0.00113	-0.00089823	-0.00238	-0.00147	-0.00314	0.00148	-0.00637	-0.003	0.000322295	0.00214	-0.00594	-0.00318	-0.000506765
3.61184	0.000275553	8.92077e-05	0.000180325	0.000443262	2.75194e-05	-0.000231627	0.000333987	-0.000985989	-0.0002	0.000628761	0.00131	0.00164	-0.00314	-0.00369	0.00412	-0.00399	0.000322373	0.00245	-0.000296824	0.00371	0.00101
3.61132	-0.000120558	-0.000160577	-0.000140256	-0.000443262	-0.00024768	0.00026471	-0.000125254	0.000415143	0.000266653	-0.00089823	-0.00166	-0.00197	-0.00653	-0.00701	0.0015	-8.12716e-08	-0.00484	-0.00245	-0.00564	-0.00477	-0.00203
3.61079	0.000327219	-3.56848e-05	0.000100178	0.000956514	-5.50416e-05	0.000330892	0.000500981	0.000985989	0.000199993	-0.00216	-0.000713279	-0.000818883	-0.00121	0.00221	-0.003	0.00566	0.00419	0.000612152	0.00267	0.00239	0.000760046
3.61027	-0.000241109	-0.000570929	-0.000300541	-0.000489922	-0.000798063	-0.00116	-0.000500981	-0.00171	-0.000933333	-0.00225	-0.00452	-0.00606	-0.00846	-0.01143	-0.01199	-0.00433	-0.00484	-0.00765	-0.00475	-0.00875	-0.00532
3.60975	-0.000189443	-0.000428197	6.01042e-05	-0.000186641	-0.000715504	-0.000264723	-0.000333996	-0.00109	-0.000400013	-0.00278	-0.00166	-0.00262	-0.00193	0.000737661	-0.00337	0.00233	-0.01289	0.00275	0.000296753	-0.00504	-0.000253408
3.60923	0.000189443	-0.000338989	-0.000160285	-0.000279955	-0.000880621	-0.000628702	-0.000459233	-0.00156	-0.000666653	2.19294e-08	-0.000950999	-0.00311	-0.00218	-0.00184	-0.01386	-0.00666	-0.0029	0.00306	-0.00208	-0.00239	0.00304
3.6087	-0.000361664	2.17792e-09	4.00741e-05	-0.00058324	-2.75161e-05	0.000198541	-0.000333983	-0.000570835	-0.00046666	-0.000179637	-0.00214	-0.000982624	-0.00242	-0.00516	-0.00225	0.00266	0.000322405	-0.00337	-0.00534	-0.00159	0.00177
3.60819	0.000378886	0.000267623	0.000621118	-2.33319e-05	0.000577907	0.000297803	0.000375732	-0.000155688	0.000733333	0.00108	0.000594377	0.0054	0.000725139	0.00848	0.01087	0.000665746	0.00484	0.000306054	-3.62333e-08	0.0053	0.00633
3.60766	-0.000430552	-0.000660137	-0.000540974	-0.000419933	-0.000357752	-0.000397075	-0.000292231	-0.00119	-0.00133	-0.00198	-0.00392	-0.000818834	-0.00725	-0.00885	0.000749419	-0.00799	-0.00709	-0.00367	-0.00178	-0.00345	0.00101
3.60714	0.000430552	0.000321148	0.000741334	0.000303285	0.000522869	0.000959598	0.000459233	0.00166	0.0008	0.00269	0.00511	0.00164	0.00967	0.00775	0.01161	0.01332	0.0058	0.00429	0.01514	0.00822	0.00659
3.60662	-0.000275553	-0.000499563	-0.000440793	-2.33319e-05	-0.000165119	-0.000827239	-0.000125249	-0.000934094	-0.00033334	-0.00108	-0.00131	-0.00311	-0.00218	0.00148	-0.00749	-0.00799	-0.00226	0.00153	-0.0092	-0.000795361	-0.00684
3.6061	0.000172219	0.000392514	0.000801443	-0.000373274	0.000522869	6.61758e-05	-5.09623e-09	-0.000103793	0.00167	0.00243	0.00107	-1.99918e-08	0.00653	0.00812	0.00599	0.00832	0.00967	0.00551	0.00505	0.00689	0.00304
3.60557	0.000551107	8.92059e-05	-6.01102e-05	0.000396603	0.000247672	0.000165445	0.000584478	0.00062273	0.00066666	0.00108	0.00202	0.00377	0.000483418	0.00701	0.00562	-0.000665812	0.00355	0.00888	0.00237	0.00186	0.00101
3.60506	8.61087e-05	-0.000303306	0.000340613	-0.000396603	-0.000550388	-0.00076106	-0.000166998	-0.000155688	-0.00147	-0.00062877	0.00095101	0.000655077	-0.00338	-0.00111	0.000374627	0.000665746	-0.00161	0.00122	-0.00534	0.00557	0.00329
3.60454	0.000309997	0.000517404	0.000160293	0.000676558	0.000660466	0.00122	0.00225	0.000726518	0.0016	0.00296	0.00404	0.0054	0.00121	0.00959	0.00787	0.00599	0.00226	0.01163	0.00267	0.00928	0.00355
3.60402	0.000723327	0.00046388	0.000540974	0.000443262	0.000963179	0.000860329	0.0015	0.000674624	0.00273	0.00287	0.00452	0.00508	0.00822	0.01033	0.00899	0.01298	0.01032	0.00367	0.00534	0.0106	0.01013
3.6035	-0.000551107	-0.000160576	-0.000120218	-2.33319e-05	-0.000715504	-0.00026472	-0.000333992	5.18879e-05	-0.000866667	-0.00171	0.000713255	-0.00328	-0.00628	-0.00701	-0.00412	-0.00466	-0.00774	-0.00429	-0.00178	-0.00742	-0.00279
3.60298	-0.000344442	-8.92094e-05	-2.4458e-09	-0.00013998	2.75161e-05	-0.000132362	-0.000208746	-0.00119	0.0008	-8.9832e-05	-0.00309	-0.00164	-0.0029	-0.00553	0.00562	-0.000332923	-0.00419	-0.00275	0.00119	-0.00371	-0.00583
3.60246	5.1668e-05	0.000267623	0.000420757	6.99911e-05	0.000605427	0.00122	0.000876717	0.00208	-0.000133327	0.000808416	0.000832156	0.000818883	0.00169	0.01217	0.00674	0.000998702	0.00193	0.00429	0.00653	0.000530249	0.00709
3.60194	0.000447774	0.000285465	0.000460829	0.000536581	0.00044031	0.000132352	0.00109	0.000726518	0.000599987	0.00162	0.0019	0.00311	0.000966836	-0.00184	-0.00225	0.00433	0.00387	0.0049	0.00712	0.0106	0.00507
3.60142	0.000189443	0.000410355	-2.00401e-05	0.000279955	2.75128e-05	0.000430164	0.000667975	0.000674624	0.000933333	0.00162	-0.000832168	0.00115	-0.00145	0.00553	0.00749	0.00133	0.00129	0.00306	0.00178	0.00159	0.00253
3.6009	0.000189443	0.000142729	0.000420757	-9.33231e-05	0.000137592	0.00076106	0.00054273	0.000518931	0.00033332	0.000269451	0.00214	0.00115	0.00266	-9.00553e-08	0.00712	0.00499	0.0029	0.00398	0.00772	0.00636	0.00304
3.60038	0.000206665	-7.13697e-05	0.000260469	2.3324e-05	-0.000275194	-0.000860329	-0.000167002	-0.000778412	-0.000400013	8.98015e-05	0.00107	0.000163734	-0.0029	0.000737661	-0.00337	-0.00466	-0.00161	0.00337	-0.00208	0.00371	0.00177
3.59986	-8.61104e-05	-0.000178415	-4.00721e-05	-0.000186637	-0.000165116	0.00079415	4.17484e-05	-5.18941e-05	6.66667e-05	0.00108	-0.000832145	0.00229	-0.0029	-0.00184	0.00412	-0.00233	0.000322373	-0.0049	-0.00505	0	-0.00152
3.59935	-0.000172219	0.000356831	-2.00337e-05	-0.000209964	-0.000275191	-0.000628702	-8.34927e-05	0.000518941	0.00033334	-0.00216	-0.00166	0.000327563	-0.00121	-0.00258	-0.000749307	0.00333	-0.00258	-0.00275	0.00564	0.000530249	-0.000253327
3.59882	-0.000189443	0.000285465	0.000220397	0.000326614	-0.000192633	-0.000430164	5.09623e-09	0.000155688	-0.00046666	8.9832e-05	1.45114e-08	0.00328	0.000241745	0.00295	0.00862	0.00133	0.00096715	0.000612213	-0.000296788	0.00106	-0.00152
3.5983	0.000154995	0.000142729	0.000400721	2.3324e-05	0.00044031	0.00079415	0.00079322	0.000467037	0.00153	0.00144	0.00214	0.000327514	0.00218	0.00295	0.01012	-0.002	0.00484	0.00184	0.00505	0.00504	0.00253
3.59779	0.000309997	0.000374672	0.000100178	0.000373274	0.000798063	0.000430164	0.000292235	0.000103783	0.00273	0.00341	0.0025	0.00278	0.00725	0.01107	0.01124	0.00499	0.00806	0.01224	0.00564	0.01113	0.00583
3.59727	-3.44476e-05	-3.56866e-05	0.000340613	0.000489922	0.000357752	0.000496344	0.000751472	0.0013	0.000599987	-0.000538956	0.00119	-0.00115	0.00677	0.00148	-0.00375	0.00666	0.00548	-0.000612244	0.00327	0.00133	0.0076
3.59675	0.000447774	0.000249781	0.00010018	0.000489922	0.00090814	0.000165448	0.00054273	0.00135	0.00153	0.00225	0.00369	0.00344	0.00604	0.00516	0.00787	0.01365	0.00226	0.00214	0.00534	0.0053	0.01039
3.59624	-0.000241109	0.000160574	-8.01443e-05	-0.000209966	0.000357752	0.000363985	0.000292239	-0.00109	-0.0012	0	-0.000951022	-0.00098264	-0.00145	-0.000368868	0.0015	-0.00499	-0.000322373	0.00245	0.00386	0.00186	0.000760071
3.59571	0.000206665	0.000196257	0.000300541	0.000186639	0.000247677	0.00076106	0.000918465	0.000934094	-0.000133327	-0.00108	0.00262	0.00246	0.00145	0.0048	0.0015	0.00932	0.00387	0.01041	0.00267	0.00265	0.00152
3.5952	-0.000258331	7.13661e-05	6.01082e-05	6.99888e-05	0.000247675	0.000231627	-0.000375736	0.000259471	0	0.000538938	0.00155	0.00475	-0.000725163	-0.00221	0.00337	0.00799	-0.0029	0.00367	-0.00772	0.000530223	-0.000253357
3.59468	0.000241109	1.78394e-05	-0.000180327	-0.000256626	-0.0001376	-0.000463254	0.000125241	-0.00171	-0.00173	-0.00341	-0.000713279	-0.00524	-0.00169	-0.00701	-0.00637	-0.00666	-0.00193	-0.00612	-0.00119	-0.00451	-0.00177
3.59416	-0.000361664	-0.000142729	0.000180329	-4.66545e-05	-8.25527e-05	-0.000363985	0.00079322	-0.00145	-0.00147	-0.00126	-0.00214	-0.00426	0.000241769	-0.00332	-0.000749269	8.12716e-08	0.000322437	0.00337	-0.00505	0.00371	-0.00101
3.59365	0.000258331	5.35264e-05	-2.00337e-05	-0.000233294	-2.75161e-05	-9.92654e-05	0.000166998	-0.000155677	0.000933333	0.000179655	-0.000237744	0.00426	0.00218	0.000368904	0.00749	4.06358e-08	0.00322	0.00245	-0.000593618	0.000265138	0.00329
3.59313	-0.000154997	-0.000392514	-0.000160287	0.00011665	-0.000137594	-0.000297803	-0.000250486	0.000155688	-0.000399993	0.000808416	-0.00202	0.00246	-0.0029	-0.00295	0.00375	0.000332923	-0.01064	-0.00214	-0.00505	0.000795361	-0.000506689
3.59261	0.000292775	0.000374672	0.000741334	0.000139973	0.000660466	0.000661791	0.000166985	0.00187	0.001	0.00323	0.00547	0.00393	0.00483	0.00332	0.00862	0.00599	0.00451	0.0052	0.00801	0.01007	0.00709
3.5921	0.000447774	-1.78451e-05	-4.8916e-09	2.3324e-05	0.000495349	0.000496344	0.000333979	-0.000311375	0.0008	0.00189	-2.90228e-08	-0.00147	0.00387	-9.00553e-08	0.00599	0.00499	0.00322	0.0049	0.00119	0.00345	0.00735
3.59158	0.000430552	0.000338989	0.000420757	0.000396603	-0.00022015	0.000893418	-0.000333979	0.000207587	0.002	0.00216	-0.00166	0.000982673	-0.00145	0.00111	0.00824	0.00333	0.0058	0.00275	0.00742	0.00583	-0.00253
3.59107	1.72179e-05	-5.35282e-05	0.000360649	0.000279955	8.25527e-05	0.00026471	0.000208734	0.00145	0.00013332	0.000718566	0.00262	0.00311	-0.000241769	0.00443	-0.003	0.00133	0.00806	0.00214	-7.24666e-08	-6.47243e-08	0.000253296
3.59055	0.000189443	-1.78394e-05	0.000220397	9.33207e-05	-0.000192633	-0.000595612	-0.000459233	0.000259476	-0.000599993	-0.0018	-0.000475499	0.00016379	0.00435	-0.0048	-0.00487	0.000332923	0.000322405	0.00245	-0.00119	0.00106	0.00177
3.59003	0.000120556	-0.000196257	0.000260469	-0.000163305	3.35929e-09	-0.000231624	-0.000500981	-0.000207571	-0.00046666	-0.00198	-0.000356621	-0.00393	-0.000241692	-0.00111	0.00412	-0.003	-0.00226	-0.00857	0.000593678	-0.00186	-0.00101
3.58952	-0.000154997	-0.000214098	-0.000160287	9.33207e-05	-0.000165114	-0.000562523	-0.00054273	0.00031137	-0.001	0.00144	0.000237767	0.00197	0.00628	0.00959	0.00225	0.00533	-0.00516	0.00306	0.000296854	0.00557	0.00127
3.589	6.88866e-05	1.78394e-05	0.000280505	0.000279955	0.000357752	0.000529433	0.000709723	0.000518936	0.000933333	8.98123e-05	0.00226	0.00328	0.00411	0.01291	0.00262	0.00466	0.00677	-0.00275	0.00475	0.00292	0.00532
3.58848	-0.000154995	0.000338989	-0.000140248	2.33343e-05	8.25637e-05	3.30962e-05	-0.000292231	-0.000207566	-0.000199987	0.000718602	-0.000832121	-0.0036	0.00121	0.00148	0.00974	0.000332956	7.87041e-08	-0.000918212	-0.00178	0.00239	0.00177
3.58797	-5.16645e-05	0.000160576	0.000160291	0.000816536	0.000357752	0.00026472	-0.000125241	0.00161	0.000266673	0.00144	-0.000356621	0.000327563	0.00387	-0.00443	0.00525	0.01132	-0.000322334	0.00398	0.00564	0.00769	0.00279
3.58745	-5.16697e-05	-0.000553087	0.000200357	-0.000116653	-0.000605427	-0.00076106	-0.00104	-0.000674624	-0.001	-0.000628779	-0.00155	-0.00328	-0.000725212	-0.00184	-0.00525	0.003	-0.01064	-0.00459	0.000296753	-0.00159	-0.00507
3.58695	0.000258331	-5.35228e-05	0.000180327	-0.000186634	0.000192639	0.000727971	0.000166998	0.00156	0.00053334	0.00089823	-0.000356621	0.00262	-0.000483418	-0.0048	-0.00487	-0.00466	0.00548	-0.00367	-0.00237	0.00371	-0.00253
3.58643	1.722e-05	-8.92094e-05	0.000180323	-0.00055991	-0.000192639	-0.000529433	-0.000208746	-0.000726518	-0.0008	-0.000538947	-0.00202	-0.00197	-0.00387	-0.00406	-0.000749382	0.002	-0.01386	-0.000612213	0.00297	-0.00345	-0.00152
3.58591	0.000241109	-5.35228e-05	-4.00701e-05	-0.000163305	-0.000165114	-0.000297803	0.000208746	-0.000726518	0.000666667	0.000359301	0.000237767	0.00459	0.00314	-0.00111	0.00037471	0.01065	0.00355	-0.00184	0.00653	0.00239	0.000760096
3.5854	3.44476e-05	4.35583e-09	0.000340613	-0.00060657	-0.000137592	9.92753e-05	-0.00054273	0.00166	-0.000933333	0.00035931	0.00262	-0.000818834	-0.00314	0.00258	-0.00749	-0.00266	-0.00258	0.00275	0.00505	-0.00159	0.00101
3.58488	8.61069e-05	0.000285465	0.000180321	0.000326614	-0.000632946	-0.000198544	0.000250482	-0.000726518	-0.000333347	-0.000538956	-0.000118902	-0.00229	0.000725115	0.000737661	0.00562	0.00766	0.000644681	0.00429	0.000296753	0.00477	0.00481
3.58437	5.16645e-05	-7.13679e-05	-2.00381e-05	0.000209964	-0.000165119	-0.000727971	-0.00037574	0.000518936	-0.002	-0.00135	-0.00214	0.000491304	-0.00218	-0.00369	-0.00487	-0.002	0.00484	-0.00122	0.00327	0.00159	-0.00355
3.58386	-0.000258331	3.56848e-05	0.000380685	0.000326614	-0.000275191	0.000297809	0.00104	-0.000155677	0.000733333	-0.000449106	0.000475523	0.00246	0.00121	-0.00295	0.00187	-0.002	0.00709	0.00306	0.01425	0.000530249	3.09273e-08
3.58334	-0.000258331	-0.000160576	-0.000120218	4.66569e-05	0.000165114	-0.000430164	-5.09623e-09	-0.0015	-0.0022	0.000179637	-0.000237767	0.000491304	-0.00387	-0.0048	-0.0045	0.002	-0.00484	-0.00122	-0.00683	-0.00212	0.00127
3.58283	-0.000482218	-0.000338989	-0.000380685	-0.000723218	-0.000412791	-0.00076106	-0.000709723	-0.00161	-0.00253	-0.00305	-0.00285	-0.00426	-0.00677	-0.00627	-0.00375	-0.00799	-0.00709	-0.00612	-0.00386	-0.0061	-0.00253
3.58231	-0.000275553	-0.000124894	-0.000540974	9.33137e-05	-0.000192641	-0.000628702	-0.000667975	-1.26694e-08	-0.000133347	-0.00108	-0.00285	-0.00246	-0.00121	-0.00959	-0.00749	-0.000665846	-0.0058	-0.00765	-0.00742	0.00345	-0.00177
3.58181	3.44476e-05	0.000285465	0.000380685	0.000139982	0.000302713	8.07849e-09	-0.000751472	0.00156	0.000333347	-0.000179628	0.00155	0.00295	0.00169	0.00148	0.000374747	0.00666	0.00741	-0.00214	0.000296883	0.00636	0.00355
3.58129	-0.000155002	1.78372e-05	-0.000140256	-0.000303285	-0.00024768	-9.92753e-05	-0.000333996	-0.000570835	0.000933333	-0.000628779	-0.000594413	0.0036	-0.00121	0.000737661	-0.000374747	-0.00166	0.00355	0.000306018	0.00445	-0.00133	-0.000760122
3.58077	-0.000189443	1.78372e-05	0.000200357	0.000513251	-6.71859e-09	0.00026471	0.000250482	0.0008822	0.00013332	-0.000718602	-0.000713291	0.00311	0.00242	0.0059	-0.00187	0.00566	-0.00516	0.00673	0.00148	0.00636	0.00507
3.58027	0.000155002	-0.00016057	-0.000140248	0.000139982	5.50443e-05	-0.000165441	-0.00154	-0.000985989	-0.000199987	0.00108	-0.0025	-0.0036	-0.0087	0.000737809	-0.0045	-0.00266	0.0029	-0.00184	0.00119	-0.00371	-0.00279
3.57975	0.000189443	0.000392514	-8.01423e-05	6.99911e-05	0.000192639	0.000132362	8.3501e-05	0.000778412	0.0014	0.00198	0.000356645	0.00016379	0.00121	-0.000737698	4.57362e-08	-0.00166	0.000644778	-0.000918243	0.00237	0.00451	0.00253
3.57924	0.00013778	7.13697e-05	-2.00313e-05	-6.99841e-05	0.000220161	0.000132365	-0.000667975	0.000415163	0.000200013	-0.000269451	0.00107	0.00164	0.00338	0.00184	-0.00112	-0.00133	0.0058	0.00214	0.00178	-0.00159	0.000253408
3.57873	-3.44407e-05	4.35583e-09	-0.000180321	-9.33137e-05	0.000110083	0.000363985	0.000459233	-0.000207566	0.0008	-0.000628743	0.000118902	-0.000982607	0.00169	-0.00221	0.00487	0.00599	-0.00484	0.000306152	0.00416	0.00689	0.00405
3.57822	5.16645e-05	0.00046388	0.000440793	0.000816536	0.000715504	0.000132355	0.000709723	0.0013	0.000199993	0.000988054	0.00155	0.00295	0.0029	0.00221	0.00337	0.01332	0.00677	0.00796	0.01692	0.00345	0.00405
3.5777	0.000292775	0.000196257	-4.00701e-05	0.000279955	3.35929e-09	-0.000330892	4.17526e-05	0.00031137	-0.0016	-0.00026946	-0.00131	0.00213	0.00169	0.00516	4.57362e-08	-0.00533	0.00806	-0.000918243	0.000890502	0.00212	0.000253382
3.57719	-0.000155	7.13643e-05	0.000581046	-0.00055991	0.000330233	-3.30929e-05	-0.00079322	-0.000415158	-0.002	-0.000538947	0.000713255	-0.0018	-0.00338	-0.00848	0.000749307	0.00599	-0.0029	0.00612	-3.62333e-08	-0.00398	-0.00507
3.57668	-0.000258331	-0.000410355	-0.000420757	-0.000396603	-0.000715504	-0.00026472	-5.09623e-09	-0.000467052	0.00026666	-0.0018	-0.000594401	0.000163754	-0.00435	-4.50277e-08	0.00187	-0.00166	-3.9352e-08	-0.00367	0.00267	-0.00371	0.00127
3.57617	-0.000206665	-0.000214098	-8.01403e-05	2.33343e-05	-0.000687985	-0.000330889	-0.0015	-0.000311354	-0.001	-0.00117	-0.00535	-0.00295	-0.00218	-0.00664	-0.00899	-0.003	-0.00741	-0.00796	-0.000296753	-0.00822	-0.00481
3.57566	0.000189443	0.000303306	0.000160285	0.000443262	0.000247669	0.00076106	-0.000167002	0.00025946	0.0008	0.000808389	0.000237732	0.00147	0.000241663	0.00111	-0.00112	0.003	0.00484	0.000612121	-0.000296883	0.00928	-0.000253408
3.57515	0.000223887	0.000303306	-0.000240433	0.000233296	-8.25555e-05	0.000198541	0.000166998	-0.000259465	-0.00167	-0.000808398	0.00238	-0.00032753	-0.00145	0.00258	-0.00337	-0.00566	-0.00677	-0.00153	-0.00653	-0.00186	0.00152
3.57463	0.000275553	0.00014273	0.000440793	-2.84784e-09	-0.000247677	0.000397075	0.000208738	-0.00031137	0.00167	0.00117	0.00131	0.00147	0.00218	0.0059	0.00337	0.002	0.00484	0.00245	0.00267	0.0053	0.00405
3.57413	-8.61138e-05	0.000214098	0.000601082	-6.99935e-05	0.000110072	-0.000496344	-0.00054273	-0.00062273	-6.668e-05	0.00126	0.00178	-0.00147	0.000966836	0.000737661	0.00487	0.00433	0.00322	-0.00153	0.00386	0.01113	-0.00177
3.57361	0.000223887	0.000321148	0.000260469	0.000653229	0.00090814	0.000827239	0.000960214	0.000570835	0.000333347	0.0026	0.00333	0.00721	0.0029	0.00848	0.00862	0.00666	0.00645	0.00184	0.00801	0.00795	0.00532
3.57311	0.000223887	-7.13626e-05	-0.000200357	0.000279955	-0.00044031	-0.000529433	-0.000834968	0.000155693	0.00046668	-0.000449097	-0.000832121	0.00278	-0.00193	-0.000737661	-0.00375	0.00333	-0.0029	0.000918335	0.000296883	0.00504	0.00127
3.57259	0.000172221	0.000410355	0.00056101	-9.33137e-05	0.000495349	0.00103	0.00079322	0.00062273	0.0018	0.00225	0.00178	0.00393	0.00411	0.00553	0.01311	0.00732	0.00516	-0.00214	0.00386	0.00424	0.00304
3.57209	0.000241109	-0.000214098	-6.01082e-05	0	-0.000302713	-0.000529433	-0.000960214	-0.000363259	0.001	8.9823e-05	0.0019	0.00147	0.000725163	-0.00516	-0.00337	-0.00166	0.00484	-0.00337	0.00742	-0.000530223	-0.00203
3.57157	8.61104e-05	0.000142732	-0.00010018	0.000139978	0.000110078	0	-0.000333987	0.000311365	-0.000866667	-0.00234	0.000475511	-0.00098264	0.00121	-0.000737735	0.00262	0.00433	0.00226	0.000306091	0.00267	0.00345	-0.00405
3.57106	5.1668e-05	-3.56813e-05	0.000460829	0.00055991	0.000357752	0.000463254	-0.00079322	-5.18879e-05	0.000733333	0.0018	-0.000356621	-0.000163754	0.000966908	0.00369	0.00112	0.000998702	0.00161	0.0049	-0.00534	-0.000530196	0.00811
3.57055	-0.000309997	0.000392514	-8.01423e-05	-0.000629899	8.2561e-05	-0.000661791	-4.17434e-05	5.18993e-05	-0.000599993	-0.00207	-0.00178	0.00491	0.00338	0.000737772	0.003	-0.002	-0.00129	0.00153	-0.00237	-0.00212	0.000506739
3.57004	0.000292775	0.000892077	0.000520938	0.000653229	0.000605427	0.000827239	0.000960214	0.00187	-0.0012	0.00089823	0.00011889	0.00606	0.00846	0.01512	0.00262	0.01165	0.00193	0.00184	0.00475	0.00716	0.00684
3.56954	0.000585551	0.00046388	0.00012022	0.000396603	0.000385272	6.61858e-05	0.00054273	0.00156	0.000400013	0.00243	0.000951046	0.00622	0.00338	0.00885	0.00337	0.01065	0.00516	0.01347	0.0089	0.00583	0.00557
3.56902	0.000619995	0.000196257	0.000440793	0.000139982	0.00044031	0.000264723	-0.000584478	0.000726518	0.00147	0.00207	0.00119	0.00147	-0.00193	0.000737809	0.00487	0.00266	0.00419	-0.000918212	0.00653	0.00504	0.00177
3.56852	0.000241109	-0.000196257	-0.000500902	0.000186632	5.50333e-05	-0.000264723	0.000208734	0.000103778	0.000266653	0.000359274	-0.00131	-0.00164	0.000241663	-0.00111	-0.0045	-0.00233	0.00161	-0.000306152	-0.00356	-0.00716	0.00101
3.56801	-0.000843882	-0.000802869	-0.000801443	-0.000489922	-0.00102	-0.000959598	-0.00138	-0.00265	-0.00187	-0.00089823	-0.00262	-0.00639	-0.01329	-0.00959	-0.01574	-0.00333	-0.00419	-0.00918	-0.01187	-0.00292	-0.00583
3.5675	-2.1023e-09	0.000267623	0.000180323	0.000209964	5.50361e-05	0.000330892	-0.000500981	-0.000259476	0.000599993	0.000718575	-0.00155	0.00295	0.00242	-0.00258	0.00862	-0.003	0.000644713	-0.00398	0.00237	-0.00212	-3.09273e-08
3.56699	0.000309997	1.78433e-05	-0.000260469	0.000279955	5.50416e-05	-9.92654e-05	0.00146	-0.000985989	-0.000533327	0.000538947	1.45114e-08	0.00115	-0.00242	0.00148	0.01012	0.00333	0.00161	-0.000306054	0.00267	0.000265138	-0.00583
3.56648	-3.44424e-05	-0.000107047	-6.01062e-05	0.00013998	-0.000302713	-0.000198534	-0.000876717	-0.000570835	0.000866667	-0.000628752	-0.000356621	-0.00164	-0.00653	0.00664	-0.00937	-0.003	-0.000644713	-0.01316	-0.00297	-0.00292	0.000506739
3.56597	0.000378886	-0.000142729	0.000220397	0.000326614	0.00044031	0.000363985	0.000292247	0.000467058	6.668e-05	0.000628779	0.00107	0.00491	0.00193	0.00812	0.00599	0.00732	0.00613	0.00735	0.00267	0.00265	0.00659
3.56546	0.000189443	0.000124891	0.000320577	0.000349944	0.00044031	0.00079415	0.000834968	0.00114	-0.000133333	0.000359292	0.00119	0.00573	0.00701	-0.00148	0.00974	0.00466	0	0.00673	0.01098	0.000795334	0.01368
3.56496	1.72179e-05	0.000124887	-0.00012022	-0.000233296	-2.75249e-05	-0.000727971	-0.00117	-0.00062273	-0.000600013	-0.00108	0.000475487	-0.000982673	-0.00532	-0.00553	0.00749	0.00499	-0.000322437	-0.000612244	-0.00772	0.00504	-0.000506765
3.56445	-0.000155	0.000321148	0.000340613	0.000256626	0.000137594	-0.000132362	-0.000667975	0.00031136	-8.138e-09	-0.00189	-0.00143	-1.99918e-08	-0.00363	-0.00221	0.00749	0.003	-0.0029	-0.00398	0.00712	-0.00769	-0.00152
3.56395	6.88866e-05	7.13643e-05	-6.01102e-05	-0.000209969	2.75161e-05	-6.61825e-05	4.17434e-05	-0.000778412	0.000599993	-0.00153	-0.000594401	0.00115	-0.00121	0.000737698	0.00412	-0.002	-0.00387	0.00275	0.00386	-0.000265138	0.000760046
3.56343	-0.000137775	0.000142734	-2.00337e-05	2.33319e-05	-0.000165114	-9.92654e-05	4.17526e-05	0.000363264	-0.000199993	-0.00026946	0.000594401	-0.00081885	0.00556	-0.00332	0.00037471	-0.00666	0.000322405	-0.000612152	-0.00119	0.00133	-0.00684
3.56293	-8.61104e-05	-0.000124891	-0.000300541	-0.000209966	-0.000495349	-0.000694881	0.000166994	-0.000103788	-0.000933333	-0.000628761	-0.00214	-0.000655093	-0.00411	0	-0.003	-0.01365	-0.0029	0.00153	-0.00505	-0.00398	-0.000760071
3.56242	-8.61104e-05	-0.000249781	-4.00721e-05	6.99888e-05	-5.50388e-05	-0.000264717	-0.00134	-0.00135	-0.001	-0.00395	-0.0038	-0.000327547	-0.00411	-0.01217	-0.00787	-0.00965	0.00129	-0.00643	0.00148	-0.000265111	-0.01013
3.56192	-0.000189443	-0.000249781	-0.000480866	-0.000326614	-0.000247677	0.000198534	-0.00113	0.000155677	-0.00173	-0.000179655	-0.00285	-0.00164	0.00121	-0.00848	-0.00037471	-0.00533	-0.00613	-0.0049	-0.00386	-0.00451	-0.00633
3.56141	-0.000120558	8.92041e-05	0.000701262	4.66545e-05	-0.000137603	0.000595612	0.000459233	0.000985989	-1.6276e-08	-0.00162	0.000950999	0.00147	-0.00266	0.00516	-0.00787	0.00266	0.00387	0.00459	0.00683	0.00265	0.00861
3.5609	8.61087e-05	0.000196257	0.00014025	0.000513251	0.000743024	0.000430164	0.000667975	0.000934094	0.000599993	0.00117	0.000118864	0.00459	0.00774	0.01033	0.000374627	0.00233	0.00419	0.00214	0.00712	0.00345	0.00456
3.56039	0.000258331	0.000285465	0.000180329	6.99935e-05	0.000137603	-0.00026471	0.000292247	5.19045e-05	0.00046668	0.00243	0.00226	-0.00246	0.00193	9.00553e-08	0.00412	0.01265	0.00322	0.00612	0.00861	0.00822	0.00507
3.55988	-0.00041333	-0.000285465	-0.000380685	-0.000419933	-0.00022015	-0.000430164	0.00020875	-0.000934094	-0.00167	-0.000988054	-0.00357	-0.00491	-0.00338	-0.00664	-0.00599	0.00433	-0.00322	-0.00398	-0.00505	-0.00186	-0.00228
3.55938	-8.61138e-05	-0.000214098	-0.000420757	-0.000653229	-0.00024768	-0.000430164	-0.000960214	-0.00135	0.00033332	0.000269451	-0.00202	-0.000655126	-0.00435	-0.00221	-0.00712	-0.00399	-0.000967182	0.00214	0.000593589	-0.00265	-6.18546e-08
3.55887	0.00013778	0.00046388	0.000200361	0.000536581	0.000275194	6.61858e-05	-0.000125237	-0.000207566	0.0012	0.00153	0.00297	0.00491	0.00628	0.00848	0.00787	0.00866	0.00774	0.00398	0.00178	0.00159	0.00177
3.55837	1.72221e-05	0.000124891	2.00361e-05	-0.000163307	-5.50388e-05	-3.30896e-05	0.00054273	0.000674624	-0.0004	0.00162	0.000713267	0.00098264	0.00218	0.00295	0.003	0.00166	0.00419	0.00459	-0.00148	0.00265	0.00329
3.55786	-0.000120556	7.13643e-05	-0.000200361	0.000396603	8.25555e-05	0.000694881	-4.17526e-05	-0.0014	0.000533327	0.000179637	-0.0019	-0.00524	0.00218	0.00148	0.000374627	-0.00333	-0.000322405	-0.0052	-0.00297	0.00159	0.00659
3.55736	0.000172221	7.13679e-05	0.000360649	0.000723218	0.000577907	0.00076106	8.3501e-05	-0.000467042	0.000866667	0.00062877	0.00499	0.00442	0.0029	0.000368904	0.01012	0.00666	0.00516	0.00643	0.00564	0.00795	0.00203
3.55685	-4.2046e-09	0.000267623	-6.01122e-05	-0.000209971	0.000412791	6.61725e-05	-0.000709723	0.000934094	0.00133	0.000179628	0.000118849	0.00147	-0.00048349	-0.00812	0.00337	-0.00433	0.00129	0.00306	-0.00445	-0.00371	0.00481
3.55635	-1.722e-05	-5.35228e-05	6.01102e-05	0.000233296	-0.000275191	-0.000297803	0.000876717	-0.000985989	-0.00066666	-0.00135	-0.000356621	-0.00295	-0.000241692	-0.00332	0.000160172	0.00166	-0.00484	-0.00367	-0.00119	0.000265138	0.00532
3.55584	-0.00041333	-0.00023194	-0.000260469	-0.000279955	0.000247675	9.92687e-05	-8.34968e-05	-0.000570835	-0.0006	-0.000179646	-0.000951022	-0.00131	-0.000966884	-0.00848	0.000320345	-0.002	0.000967118	-0.00398	-0.00208	-0.00795	-0.00152
3.55534	0.000120551	0.000338989	0.000460829	0.000139973	-6.71859e-09	-0.000363985	8.34885e-05	0.000155672	0.0008	-8.9841e-05	0.00226	0.00131	-0.000966933	0.00148	0.37879	0.00599	0.00226	0.00612	0.00297	0.00636	-0.00355
3.55483	-0.000241109	-0.000107053	2.00313e-05	9.33137e-05	0.00019263	3.30816e-05	-0.000375744	-0.000155693	-0.00046668	0.000269451	-0.00178	0.00115	0.00121	0.00111	-0.00337	-0.000665846	-7.87041e-08	-0.00429	-0.00208	0.00106	0.00203
3.55433	0.000464996	0.000124891	2.00361e-05	0.000629899	8.25582e-05	0.000264717	4.17484e-05	0.000207577	0.000933333	-0.000449115	0.00131	0.00262	0.00677	0	0.00562	0.00699	-0.000967118	0.00184	0.00772	0.00504	0.00177
3.55382	-0.000533884	-0.000160577	-0.00012022	-0.000209971	-0.000577907	0.000397075	-0.000876717	-0.000415163	-0.00147	-0.00198	-0.0038	-0.00409	-0.00653	-0.00148	-0.003	-0.00533	-0.0029	-0.00337	-0.00327	0.00212	-0.000760122
3.55332	0.000585551	0.000446038	0.000601082	0.000699888	0.000632946	0.00132	0.00225	0.0014	0.00213	0.00278	0.00273	0.00508	0.00338	0.00738	0.00974	0.00899	0.01225	0.00673	0.0089	0.00636	0.00937
3.55282	0.000275553	-0.000196257	6.01082e-05	-0.000116648	-8.25582e-05	-0.000628702	-0.000834968	0.000518941	6.66667e-05	-0.00117	0.00107	0.00147	-0.000966884	0.000368868	0.00712	0.00333	0.00741	-0.000918274	-0.000890472	0.00292	-0.00785
3.55232	-0.000447774	1.78451e-05	-0.000160285	-0.000186632	0.000137603	0.000231634	0.000375744	0.000518941	0.000733333	0.000449133	-0.0019	-0.00344	-0.00218	0.00221	-0.00412	0.00166	0.0029	0.00735	0.000890531	-0.00292	-0.00152
3.55181	2.1023e-09	-0.00014273	-0.000120214	-6.99865e-05	3.35929e-09	-0.000727971	-0.00079322	-0.00062273	-0.000533327	-0.00216	0.000356645	-0.00475	0.000241745	-0.00516	-0.00787	-0.00699	-0.00645	-0.00582	3.62333e-08	-0.00345	-0.000506689
3.55131	0.000447774	-5.3521e-05	0.000460829	0.000536581	6.71859e-09	-0.000165441	0.000834968	0.000467058	0.00026668	0.00189	0.00178	0.00426	0.00193	0.00922	0.00487	0.00233	0.0058	0.01071	0.00564	0.00663	-0.00253
3.5508	0.000292775	0.000196257	0.000400721	0.000279955	0.000522869	0.000628702	0.00113	-0.000103778	-0.000733333	0.000808425	-0.000950999	0.00131	0.0058	0.00664	0.00824	0.00866	0.00355	0.00214	0.00119	0.00318	0.00861
3.5503	-0.000344442	-0.000285465	-0.000520938	-0.00055991	-0.00105	-0.000397075	-0.00054273	-0.00109	-0.0024	-0.00126	-0.0019	-0.00164	0.000483418	-0.00443	-0.00749	-0.00399	-3.9352e-08	-0.0049	-0.00564	-0.00689	-0.0038
3.54979	0.000103329	0.000214098	0.000520938	0.000279955	0.00046783	-9.92753e-05	0.000500981	0.000934094	0.00053332	0.000628743	0.00143	-0.000655126	0.00314	0.00332	0.01124	0.00533	0.000322295	0.00673	0.00148	0.00477	0.00127
3.5493	0.000309997	0.000481721	2.4458e-09	0.000233296	0.000550388	0.00119	0.000500981	0.00171	0.0016	0.00089823	0.00178	0.00213	0.00653	0.01291	0.01574	0.01165	0.00967	-0.000612152	0.00208	0.0106	0.00177
3.54879	-0.000223887	-0.000624454	-0.000340613	-4.66615e-05	-0.000743024	-0.000959598	-0.0015	-0.00031137	-0.000600007	-0.00089823	0.000356621	-0.00328	-0.0058	-0.00812	-0.00262	-0.00566	0.00226	-0.00826	-0.00416	-0.00663	0.00127
3.54829	-0.000189443	0.000142732	-6.01082e-05	-0.000536581	-0.000605427	-0.000363985	0.000292239	-5.18941e-05	-0.000466667	-0.00153	-0.000356633	-0.00115	0.000483442	-0.00148	-0.00937	-0.00533	0.00161	0.00153	0.00445	-0.000265111	-0.00304
3.54778	0.00041333	0.000374672	0.000621118	0.000723218	0.000522869	0.000330896	0.00117	0.000570835	0.000466673	0.00359	0.000713279	0.000818883	0.00411	0.00516	0.00787	0.00699	0.00226	0.00704	-0.00148	0.00239	0.000253382
3.54729	-0.000120558	-0.000392514	-8.01483e-05	-0.000186641	0.000247669	-0.000297813	0.000292231	-0.00119	-0.00107	-0.00171	0.000237732	-0.000163806	-0.000725212	-0.00369	-0.00487	-0.00333	0.000967054	-0.00888	0.000593589	-0.00716	0.00253
3.54678	2.1023e-09	0.000303306	-0.000400721	-6.99865e-05	8.2561e-05	-0.000165445	-0.001	6.33472e-09	-0.00133	-0.000359283	-0.00202	0.00065511	0.000725187	0.000737772	-0.00375	4.06358e-08	-0.00322	-0.00551	-0.00653	0.00133	-0.00203
3.54628	0.000223887	0.000392514	-0.000360649	-0.000303285	0.000192639	-0.000198534	-8.34927e-05	-0.00031136	-0.00153	-0.000359283	0.000356645	0.000491336	0.000483466	0.00258	0.00599	-0.00266	0.00516	-0.000612152	3.62333e-08	3.23621e-08	0.000760096
3.54577	-0.000241109	-5.35246e-05	-0.00076137	-0.000956514	-0.000495349	-0.000595612	-0.00104	-0.00166	-0.0018	-0.00089823	-0.00309	-0.00442	-0.00677	-0.01328	0.000374672	-0.00466	-0.01161	-0.01102	-0.00564	-0.000795334	-0.00177
3.54528	-0.000223887	-0.000107047	-0.000120214	-9.33161e-05	-0.00046783	-0.000397075	-0.000709723	-0.0008822	-0.00173	-0.000538929	-0.00321	-0.00688	-0.00532	-0.01217	-0.00112	-0.00566	-0.00322	-0.00582	-0.01009	-0.00451	-0.00431
3.54477	0.000378886	-0.000356831	-0.000220397	-0.000256626	0.000605427	-0.000595612	-0.000375744	0.0008822	0.000466653	0.000179628	0.000832121	-0.000163806	0.00145	0.00258	-0.00262	0.00399	0.00677	0.000612121	0.00148	0.00159	-0.00152
3.54427	-0.000843882	-0.000303306	-0.000160289	-0.000489922	-0.000302713	-0.000694881	-0.00054273	-0.00213	-0.000133333	0	-0.0019	-0.00442	-0.00653	-0.00627	-0.01012	-0.00632	-0.00806	-0.01041	-0.00237	-0.00583	-0.00329
3.54377	-0.000120553	-8.92059e-05	-0.000240433	-0.000676558	-0.00044031	-0.000297803	-0.000250486	-0.000830306	-0.000599993	0.000538947	-0.000475499	0.000327563	0.0029	0.000737772	-0.00262	-0.002	-0.00451	0.00214	-0.00386	0.00345	-0.00304
3.54327	0.000154995	3.56795e-05	-0.000220397	-0.000256626	-0.000220161	-0.000496344	-0.000918465	-0.00104	-0.0012	-0.000538956	-0.000951046	-0.00524	-0.00532	-0.00738	0.00225	0.00166	-0.00709	0.000306018	-0.00119	-0.0061	-0.00304
3.54277	1.72221e-05	-0.000160574	0.00010018	0.000279955	8.25582e-05	-0.000264717	0.001	0.000415153	0.000466667	-0.000269469	-0.0019	-0.000818867	0.00169	0.00553	0.003	-0.00366	-0.00193	0.00153	-0.00386	-0.00318	-0.00228
3.54227	0.000172217	1.78372e-05	0.00066119	0.000373274	0.000330233	-0.000330896	4.17384e-05	-5.19045e-05	0.00267	-0.000808425	0.00273	-0.000163806	-5.90138e-08	-0.000737809	-0.0015	0.003	0.00645	0.00275	0.00267	-0.00133	-0.00304
3.54176	-8.61121e-05	-7.13679e-05	-0.000200361	-0.000256626	5.50361e-05	-0.000297809	-0.000626226	5.18879e-05	0.000199993	-0.00296	-0.00238	-0.00246	-0.00387	-0.00553	-0.0045	-0.00999	-0.00484	-0.00214	-0.00267	-0.00345	-0.00507
3.54127	3.44476e-05	0.000249781	0.000100184	-0.000209962	0.000110083	0.000628702	0.00054273	1.26694e-08	1.6276e-08	0.00126	0.00107	0.00213	-0.000241663	0.00148	0.01049	0.00133	0.01032	0.00979	0.00297	0.00371	0.00228
3.54076	-0.000223887	-7.13661e-05	4.00721e-05	0.000163307	0.000660466	-0.000231627	0.000166994	-0.0008822	-0.000266667	0.00108	0.0019	-0.000327547	-0.00266	-0.00184	0.00525	0.00266	0.000322373	0	0.00178	0.00212	0.0038
3.54027	0.000464996	0.000446038	0.000240433	0.000326614	2.75161e-05	0.000661791	0.000834968	0.000726518	0.0014	0.000898222	-0.00131	0.0018	0.00338	-0.00258	-4.57362e-08	0.00333	0.00774	-0.00245	0.00237	0.00239	0.00203
[truncated: 867 more rows]

## Sheet: Fig. 4a_1.5V
	1.73427	1.73184	1.72943	1.72702	1.72462	1.72222	1.71983	1.71745	1.71508	1.71271	1.71034	1.70799	1.70564	1.7033	1.70096	1.69863	1.69631	1.69399	1.69168	1.68937	1.68707
[truncated: 1,340 more rows]

[truncated: 3 more sheets: Fig. 4a_2.5V, Fig. 4c, Fig. 4d]
